# Supplementary material for: Pathway Instability Is an Effective New Mutation-Based Type of Cancer Biomarkers
Source: Front Oncol. 2019 Jan 4;8:658. doi: 10.3389/fonc.2018.00658 (PMC6328788; doi:10.3389/fonc.2018.00658)
Supplement: Supplementary Data Sheet 1 — nMR scores for 19 872 genes in 5956 tumor samples. The scores were calculated using all mutations data. [file Data_Sheet_1.ZIP]

Archive with 1 entries (1 files):
- Supplementary_Data_Sheet_1.csv
