# Supplementary material for: Pathway Instability Is an Effective New Mutation-Based Type of Cancer Biomarkers
Source: Front Oncol. 2019 Jan 4;8:658. doi: 10.3389/fonc.2018.00658 (PMC6328788; doi:10.3389/fonc.2018.00658)
Supplement: Supplementary Data Sheet 3 — PI scores for 1748 molecular pathways in 5956 tumor samples. The scores were calculated using all mutations data. [file Data_Sheet_3.ZIP › Supplementary_Data_Sheet_3.txt]

	TCGA.AG.3881.01	TCGA.63.6202.01	TCGA.AB.2826.03	TCGA.MH.A561.01	TCGA.DZ.6135.01	TCGA.BR.8368.01	TCGA.HU.A4GQ.01	TCGA.36.1571.01	TCGA.19.5953.01	TCGA.41.2573.01	TCGA.AP.A0LJ.01	TCGA.CZ.4865.01	TCGA.A4.A57E.01	TCGA.EO.A1Y8.01	TCGA.BH.A0WA.01	TCGA.02.0114.01	TCGA.81.5911.01	TCGA.27.2526.01	TCGA.DK.A2I6.01	TCGA.BP.4351.01	TCGA.B8.5159.01	TCGA.IN.8663.01	TCGA.AH.6644.01	TCGA.CM.5344.01	TCGA.AA.3685.01	TCGA.EI.6508.01	TCGA.AA.3697.01	TCGA.AA.3977.01	TCGA.AG.A02X.01	TCGA.DC.4745.01	TCGA.AA.3494.01	TCGA.85.6560.01	TCGA.A6.6782.01	TCGA.D5.6533.01	TCGA.AB.2955.03	TCGA.EJ.5511.01	TCGA.A8.A07E.01	TCGA.G4.6293.01	TCGA.EK.A2PL.01	TCGA.RP.A693.06	TCGA.AN.A0AK.01	TCGA.EE.A29D.06	TCGA.BG.A18B.01	TCGA.C5.A7UH.01	TCGA.B5.A0K2.01	TCGA.HT.7873.01	TCGA.DU.7294.01	TCGA.DB.A64R.01	TCGA.FG.6690.01	TCGA.DU.6542.01	TCGA.HT.8109.01	TCGA.DU.A5TW.01	TCGA.HT.7877.01	TCGA.HW.8322.01	TCGA.HT.7695.01	TCGA.DU.6393.01	TCGA.QH.A65Z.01	TCGA.HT.8106.01	TCGA.DB.A64P.01	TCGA.DB.A64X.01	TCGA.DU.5851.01	TCGA.06.6701.01	TCGA.HT.7879.01	TCGA.FG.7634.01	TCGA.DB.A4XA.01	TCGA.HT.7694.01	TCGA.FN.7833.01	TCGA.DH.A66F.01	TCGA.P5.A5EU.01	TCGA.E1.5304.01	TCGA.FG.6689.01	TCGA.P5.A5EV.01	TCGA.HT.7474.01	TCGA.DU.7298.01	TCGA.HT.8111.01	TCGA.06.5417.01	TCGA.DU.7008.01	TCGA.HT.7477.01	TCGA.P5.A5ET.01	TCGA.HT.A614.01	TCGA.DU.5855.01	TCGA.BT.A0YX.01	TCGA.HT.7603.01	TCGA.HT.8563.01	TCGA.HT.7473.01	TCGA.HT.7601.01	TCGA.DB.A64L.01	TCGA.HT.7690.01	TCGA.DU.7010.01	TCGA.FG.A60K.01	TCGA.DU.6396.01	TCGA.DU.5874.01	TCGA.IK.7675.01	TCGA.DU.7007.01	TCGA.DH.5142.01	TCGA.02.2483.01	TCGA.QH.A65S.01	TCGA.E1.5302.01	TCGA.DB.A64W.01	TCGA.EZ.7264.01	TCGA.HT.A5R5.01	TCGA.FG.8182.01	TCGA.HT.8013.01	TCGA.DU.5870.01	TCGA.HW.7487.01	TCGA.CS.4944.01	TCGA.CS.5393.01	TCGA.DU.5853.01	TCGA.CS.6668.01	TCGA.HT.7475.01	TCGA.HT.7676.01	TCGA.CH.5772.01	TCGA.HT.7480.01	TCGA.HT.7468.01	TCGA.P5.A5EX.01	TCGA.IK.8125.01	TCGA.HW.A5KM.01	TCGA.DH.5144.01	TCGA.FG.A60J.01	TCGA.HT.7481.01	TCGA.HT.8114.01	TCGA.AB.2945.03	TCGA.HT.7608.01	TCGA.CS.5394.01	TCGA.DB.A4XC.01	TCGA.CS.5396.01	TCGA.CS.6665.01	TCGA.HT.A61A.01	TCGA.HT.7880.01	TCGA.HT.7607.01	TCGA.HT.7874.01	TCGA.DU.7301.01	TCGA.CS.4943.01	TCGA.HT.8105.01	TCGA.DU.6397.01	TCGA.CS.4942.01	TCGA.QH.A65V.01	TCGA.DU.7306.01	TCGA.DB.5278.01	TCGA.DU.7019.01	TCGA.HT.7471.01	TCGA.AB.2969.03	TCGA.DB.A64Q.01	TCGA.HT.8010.01	TCGA.HW.7490.01	TCGA.HT.7884.01	TCGA.FG.7637.01	TCGA.DU.8168.01	TCGA.HT.7605.01	TCGA.E1.5322.01	TCGA.HT.7881.01	TCGA.DU.7009.01	TCGA.HW.7489.01	TCGA.P5.A5EW.01	TCGA.HT.8108.01	TCGA.HT.8018.01	TCGA.HW.8319.01	TCGA.19.2629.01	TCGA.AB.2949.03	TCGA.AB.2802.03	TCGA.06.0129.01	TCGA.FG.A4MY.01	TCGA.32.4208.01	TCGA.FG.7641.01	TCGA.HT.7485.01	TCGA.FG.8191.01	TCGA.DB.A4XH.01	TCGA.DU.8166.01	TCGA.DB.5277.01	TCGA.FG.7636.01	TCGA.CS.6290.01	TCGA.E1.5303.01	TCGA.HT.7610.01	TCGA.DU.8164.01	TCGA.HW.8320.01	TCGA.14.4157.01	TCGA.E1.5319.01	TCGA.AB.2884.03	TCGA.HW.7486.01	TCGA.DU.6407.01	TCGA.DB.5280.01	TCGA.HT.7902.01	TCGA.06.2570.01	TCGA.HT.7687.01	TCGA.DU.6410.01	TCGA.06.0128.01	TCGA.FG.5962.01	TCGA.FG.8187.01	TCGA.27.2521.01	TCGA.HT.7692.01	TCGA.HT.7686.01	TCGA.DB.A4XE.01	TCGA.HT.7620.01	TCGA.HT.8012.01	TCGA.FG.A4MX.01	TCGA.DU.A5TP.01	TCGA.CS.6667.01	TCGA.HT.A4DV.01	TCGA.HT.7606.01	TCGA.26.1442.01	TCGA.FG.8188.01	TCGA.DB.5275.01	TCGA.HT.7875.01	TCGA.DB.A64U.01	TCGA.HT.7467.01	TCGA.DU.8167.01	TCGA.HT.A616.01	TCGA.DB.A4X9.01	TCGA.HT.A618.01	TCGA.FG.A4MT.01	TCGA.HT.7616.01	TCGA.HT.7689.01	TCGA.DU.5872.01	TCGA.HT.7684.01	TCGA.FG.5965.01	TCGA.HW.7495.01	TCGA.HW.A5KJ.01	TCGA.FG.5964.01	TCGA.DU.6394.01	TCGA.DU.7302.01	TCGA.DU.6408.01	TCGA.14.1456.01	TCGA.DU.7300.01	TCGA.DU.7015.01	TCGA.CS.4938.01	TCGA.P5.A5F1.01	TCGA.DB.5274.01	TCGA.HT.7688.01	TCGA.HT.7677.01	TCGA.HT.7609.01	TCGA.DB.5273.01	TCGA.HT.A5RB.01	TCGA.DB.5281.01	TCGA.DU.6400.01	TCGA.DB.A4XB.01	TCGA.DU.A5TU.01	TCGA.HW.A5KL.01	TCGA.DB.A64V.01	TCGA.P5.A5F0.01	TCGA.HT.A5R7.01	TCGA.HT.7478.01	TCGA.DU.7299.01	TCGA.DH.A66B.01	TCGA.HT.7472.01	TCGA.FG.8186.01	TCGA.E1.5307.01	TCGA.CS.5390.01	TCGA.HT.7602.01	TCGA.DU.7018.01	TCGA.E1.5305.01	TCGA.HT.A615.01	TCGA.DH.5143.01	TCGA.DU.8163.01	TCGA.P5.A5F2.01	TCGA.HW.8321.01	TCGA.DU.A5TS.01	TCGA.E1.5311.01	TCGA.G9.7523.01	TCGA.AX.A05Z.01	TCGA.A8.A079.01	TCGA.50.6590.01	TCGA.06.0209.01	TCGA.02.0083.01	TCGA.06.0125.02	TCGA.BG.A0MQ.01	TCGA.EA.A5FO.01	TCGA.BS.A0UA.01	TCGA.B5.A11Y.01	TCGA.60.2710.01	TCGA.AB.2966.03	TCGA.AB.2973.03	TCGA.AB.2891.03	TCGA.AB.2805.03	TCGA.AB.2959.03	TCGA.AB.2810.03	TCGA.AB.2866.03	TCGA.AB.2874.03	TCGA.AB.2948.03	TCGA.AB.2934.03	TCGA.AB.2877.03	TCGA.AB.2936.03	TCGA.AB.2850.03	TCGA.AB.2907.03	TCGA.06.0157.01	TCGA.GN.A268.06	TCGA.08.0353.01	TCGA.DY.A0XA.01	TCGA.08.0347.01	TCGA.BR.4361.01	TCGA.DM.A285.01	TCGA.AG.3883.01	TCGA.23.2072.01	TCGA.D8.A1JK.01	TCGA.09.1669.01	TCGA.97.8547.01	TCGA.25.2042.01	TCGA.34.5231.01	TCGA.66.2792.01	TCGA.C8.A12Z.01	TCGA.B5.A11N.01	TCGA.17.Z028.01	TCGA.D1.A17F.01	TCGA.17.Z036.01	TCGA.G4.6320.01	TCGA.CG.4305.01	TCGA.AP.A0LM.01	TCGA.EW.A1J5.01	TCGA.BR.8487.01	TCGA.33.6737.01	TCGA.04.1356.01	TCGA.24.1435.01	TCGA.04.1343.01	TCGA.24.2035.01	TCGA.13.1489.01	TCGA.25.1313.01	TCGA.04.1336.01	TCGA.13.0791.01	TCGA.13.0913.01	TCGA.09.2044.01	TCGA.13.1484.01	TCGA.25.1319.01	TCGA.24.2281.01	TCGA.20.0991.01	TCGA.24.1423.01	TCGA.13.0923.01	TCGA.23.1032.01	TCGA.25.2409.01	TCGA.20.0990.01	TCGA.09.2049.01	TCGA.13.1495.01	TCGA.13.1505.01	TCGA.13.0904.01	TCGA.25.2400.01	TCGA.61.2009.01	TCGA.AZ.4615.01	TCGA.24.1564.01	TCGA.04.1367.01	TCGA.25.2392.01	TCGA.59.2348.01	TCGA.61.1998.01	TCGA.24.2267.01	TCGA.61.1736.01	TCGA.09.2056.01	TCGA.23.1031.01	TCGA.10.0931.01	TCGA.13.1496.01	TCGA.61.2002.01	TCGA.61.2095.01	TCGA.AA.3715.01	TCGA.61.2008.01	TCGA.25.1326.01	TCGA.13.0916.01	TCGA.23.2079.01	TCGA.13.0886.01	TCGA.24.1419.01	TCGA.13.1512.01	TCGA.24.2024.01	TCGA.23.1022.01	TCGA.13.0924.01	TCGA.13.0912.01	TCGA.EJ.8474.01	TCGA.24.1424.01	TCGA.13.0726.01	TCGA.13.0910.01	TCGA.24.1427.01	TCGA.13.1498.01	TCGA.13.0887.01	TCGA.09.0369.01	TCGA.24.1469.01	TCGA.23.1117.01	TCGA.24.1103.01	TCGA.10.0930.01	TCGA.13.0885.01	TCGA.04.1349.01	TCGA.13.1404.01	TCGA.04.1346.01	TCGA.13.0755.01	TCGA.13.1497.01	TCGA.13.1481.01	TCGA.04.1361.01	TCGA.04.1347.01	TCGA.23.1021.01	TCGA.13.1482.01	TCGA.13.0760.01	TCGA.13.1405.01	TCGA.13.1507.01	TCGA.13.1488.01	TCGA.13.0894.01	TCGA.13.0884.01	TCGA.24.0980.01	TCGA.10.0933.01	TCGA.04.1348.01	TCGA.23.1123.01	TCGA.A6.6781.01	TCGA.AK.3428.01	TCGA.24.1549.01	TCGA.23.1124.01	TCGA.24.1436.01	TCGA.24.1562.01	TCGA.13.0893.01	TCGA.RC.A7SF.01	TCGA.24.1555.01	TCGA.D1.A103.01	TCGA.04.1338.01	TCGA.09.1665.01	TCGA.23.1120.01	TCGA.36.1578.01	TCGA.13.0900.01	TCGA.13.1408.01	TCGA.25.1318.01	TCGA.C8.A12U.01	TCGA.13.0762.01	TCGA.24.1544.01	TCGA.04.1514.01	TCGA.13.0889.01	TCGA.10.0928.01	TCGA.23.1119.01	TCGA.36.1574.01	TCGA.13.0727.01	TCGA.24.1545.01	TCGA.09.1666.01	TCGA.09.1661.01	TCGA.24.2298.01	TCGA.25.1329.01	TCGA.24.1563.01	TCGA.24.1463.01	TCGA.AP.A056.01	TCGA.61.2012.01	TCGA.10.0926.01	TCGA.13.2060.01	TCGA.13.0891.01	TCGA.24.1422.01	TCGA.13.1409.01	TCGA.29.2427.01	TCGA.09.2045.01	TCGA.13.1410.01	TCGA.12.0619.01	TCGA.23.1122.01	TCGA.59.2352.01	TCGA.23.2081.01	TCGA.59.2354.01	TCGA.59.2363.01	TCGA.25.1322.01	TCGA.13.0765.01	TCGA.24.0966.01	TCGA.24.1546.01	TCGA.36.1575.01	TCGA.25.1632.01	TCGA.24.1553.01	TCGA.EE.A29E.06	TCGA.HU.A4GU.01	TCGA.24.1557.01	TCGA.59.2351.01	TCGA.04.1362.01	TCGA.13.0906.01	TCGA.C5.A1BE.01	TCGA.A8.A0A7.01	TCGA.33.4547.01	TCGA.C5.A1MH.01	TCGA.D8.A1JD.01	TCGA.BH.A0DV.01	TCGA.A8.A095.01	TCGA.CM.4751.01	TCGA.AH.6903.01	TCGA.A2.A0CP.01	TCGA.EK.A2RN.01	TCGA.18.5595.01	TCGA.A1.A0SI.01	TCGA.BH.A0W7.01	TCGA.E2.A10F.01	TCGA.AD.6964.01	TCGA.86.7714.01	TCGA.F4.6461.01	TCGA.22.5491.01	TCGA.AG.3726.01	TCGA.EJ.5494.01	TCGA.E9.A1N8.01	TCGA.CW.5580.01	TCGA.FP.7829.01	TCGA.G4.6625.01	TCGA.BG.A18C.01	TCGA.AR.A0U1.01	TCGA.BG.A0M8.01	TCGA.AO.A0JE.01	TCGA.06.0644.01	TCGA.A2.A0T2.01	TCGA.25.1627.01	TCGA.CG.5730.01	TCGA.B6.A0IJ.01	TCGA.86.8074.01	TCGA.BS.A0V8.01	TCGA.22.1016.01	TCGA.DB.A4XD.01	TCGA.A1.A0SO.01	TCGA.24.1548.01	TCGA.DM.A28F.01	TCGA.BL.A13J.01	TCGA.ED.A459.01	TCGA.08.0351.01	TCGA.E9.A1ND.01	TCGA.91.6840.01	TCGA.CD.8525.01	TCGA.ER.A3ET.06	TCGA.60.2720.01	TCGA.C8.A138.01	TCGA.D8.A27N.01	TCGA.AG.A00C.01	TCGA.06.6698.01	TCGA.A7.A13E.01	TCGA.AG.A016.01	TCGA.AO.A129.01	TCGA.AY.6197.01	TCGA.G4.6298.01	TCGA.D3.A5GR.06	TCGA.D5.6541.01	TCGA.HT.7858.01	TCGA.AG.3598.01	TCGA.AA.3968.01	TCGA.BH.A1FU.01	TCGA.D7.6815.01	TCGA.AZ.4681.01	TCGA.AG.A020.01	TCGA.DM.A1D8.01	TCGA.AZ.6601.01	TCGA.AA.A01K.01	TCGA.BR.A4IY.01	TCGA.A7.A0CJ.01	TCGA.F5.6813.01	TCGA.D5.5540.01	TCGA.AP.A1DQ.01	TCGA.BH.A0GY.01	TCGA.AA.A02F.01	TCGA.DY.A1DC.01	TCGA.AN.A0AL.01	TCGA.DM.A28H.01	TCGA.BR.8297.01	TCGA.06.5858.01	TCGA.CS.6666.01	TCGA.AG.3592.01	TCGA.AG.A02G.01	TCGA.F4.6854.01	TCGA.AA.A01T.01	TCGA.AO.A0J2.01	TCGA.FP.8099.01	TCGA.GM.A2DD.01	TCGA.C8.A131.01	TCGA.E9.A244.01	TCGA.G2.A2ES.01	TCGA.CI.6624.01	TCGA.DM.A1D9.01	TCGA.G4.6306.01	TCGA.AZ.6606.01	TCGA.AO.A03O.01	TCGA.02.0010.01	TCGA.F5.6811.01	TCGA.AA.3851.01	TCGA.AA.3488.01	TCGA.A6.6650.01	TCGA.D7.6520.01	TCGA.QG.A5YV.01	TCGA.02.0037.01	TCGA.KK.A6DY.01	TCGA.BR.8484.01	TCGA.06.0189.01	TCGA.49.4514.01	TCGA.AG.3725.01	TCGA.AZ.5407.01	TCGA.D1.A1NU.01	TCGA.AF.3913.01	TCGA.EJ.5507.01	TCGA.G4.6626.01	TCGA.AU.3779.01	TCGA.A6.2670.01	TCGA.BH.A0B0.01	TCGA.BH.A0E0.01	TCGA.AG.A01N.01	TCGA.D5.6532.01	TCGA.AR.A1AS.01	TCGA.50.6595.01	TCGA.G4.6310.01	TCGA.EI.6511.01	TCGA.DM.A0XF.01	TCGA.25.1633.01	TCGA.EE.A3J5.06	TCGA.EB.A431.01	TCGA.FR.A3YO.06	TCGA.18.3409.01	TCGA.BR.6452.01	TCGA.AG.A002.01	TCGA.ER.A19A.06	TCGA.D1.A17Q.01	TCGA.32.2632.01	TCGA.B5.A0K3.01	TCGA.D3.A3C8.06	TCGA.ER.A1A1.06	TCGA.EE.A3AE.06	TCGA.FS.A1Z0.06	TCGA.ER.A193.06	TCGA.BS.A0UV.01	TCGA.CA.6718.01	TCGA.B5.A11U.01	TCGA.F5.6810.01	TCGA.CL.4957.01	TCGA.CA.5796.01	TCGA.AY.6386.01	TCGA.CM.6680.01	TCGA.D5.6530.01	TCGA.CM.6162.01	TCGA.AG.3892.01	TCGA.CK.5914.01	TCGA.CM.6166.01	TCGA.62.A46O.01	TCGA.D5.6930.01	TCGA.13.1487.01	TCGA.23.1028.01	TCGA.13.0717.01	TCGA.04.1530.01	TCGA.04.1342.01	TCGA.24.2289.01	TCGA.30.1853.01	TCGA.25.2391.01	TCGA.61.2003.01	TCGA.61.2094.01	TCGA.24.0975.01	TCGA.24.1417.01	TCGA.61.2000.01	TCGA.BS.A0TG.01	TCGA.BG.A187.01	TCGA.D1.A174.01	TCGA.24.2280.01	TCGA.30.1891.01	TCGA.09.2051.01	TCGA.GN.A266.06	TCGA.EE.A3AC.06	TCGA.25.1628.01	TCGA.59.2350.01	TCGA.61.1728.01	TCGA.F4.6808.01	TCGA.13.0751.01	TCGA.57.1582.01	TCGA.25.1320.01	TCGA.24.2288.01	TCGA.25.2398.01	TCGA.13.1477.01	TCGA.24.1603.01	TCGA.24.1474.01	TCGA.13.1504.01	TCGA.61.2113.01	TCGA.61.2109.01	TCGA.08.0359.01	TCGA.E2.A159.01	TCGA.DU.7013.01	TCGA.02.0055.01	TCGA.BH.A0B3.01	TCGA.50.5068.01	TCGA.27.1835.01	TCGA.AR.A0TV.01	TCGA.25.1625.01	TCGA.AA.3710.01	TCGA.CM.4743.01	TCGA.CK.4952.01	TCGA.AP.A059.01	TCGA.32.4210.01	TCGA.CC.A3MB.01	TCGA.DK.A1AD.01	TCGA.FW.A3R5.06	TCGA.A6.6141.01	TCGA.HT.7482.01	TCGA.HU.A4GT.01	TCGA.39.5024.01	TCGA.D1.A161.01	TCGA.62.8395.01	TCGA.34.2596.01	TCGA.27.1831.01	TCGA.BR.8077.01	TCGA.AX.A0J0.01	TCGA.D3.A51J.06	TCGA.EE.A2MD.06	TCGA.B5.A0K9.01	TCGA.GN.A26C.01	TCGA.EB.A3XD.01	TCGA.EE.A2MJ.06	TCGA.EB.A41A.01	TCGA.D3.A2JH.06	TCGA.AA.A02O.01	TCGA.60.2726.01	TCGA.EE.A181.06	TCGA.IA.A40Y.01	TCGA.06.2564.01	TCGA.G4.6304.01	TCGA.D8.A1X9.01	TCGA.AB.2976.03	TCGA.AB.2993.03	TCGA.AB.3002.03	TCGA.60.2698.01	TCGA.D1.A101.01	TCGA.QG.A5YW.01	TCGA.BR.8366.01	TCGA.D7.8572.01	TCGA.AB.2999.03	TCGA.AB.2983.03	TCGA.AB.3005.03	TCGA.AB.2998.03	TCGA.AB.2979.03	TCGA.DM.A1DA.01	TCGA.AG.A011.01	TCGA.AG.A01W.01	TCGA.AG.A02N.01	TCGA.D1.A16Y.01	TCGA.BS.A0UF.01	TCGA.AG.A008.01	TCGA.AG.A036.01	TCGA.B2.4099.01	TCGA.AB.2939.03	TCGA.AD.6889.01	TCGA.D3.A2JN.06	TCGA.A6.6653.01	TCGA.AP.A0LP.01	TCGA.AA.3510.01	TCGA.EE.A2MR.06	TCGA.GV.A3JZ.01	TCGA.B5.A0JY.01	TCGA.29.1774.01	TCGA.EE.A17X.06	TCGA.D8.A1JF.01	TCGA.AG.A026.01	TCGA.D3.A3C7.06	TCGA.AP.A051.01	TCGA.BS.A0TC.01	TCGA.AG.A015.01	TCGA.AG.A00Y.01	TCGA.B5.A0JV.01	TCGA.AA.3864.01	TCGA.AA.A01R.01	TCGA.AA.3955.01	TCGA.AA.3811.01	TCGA.BK.A0C9.01	TCGA.D5.6537.01	TCGA.AA.3989.01	TCGA.AA.A01P.01	TCGA.AA.3973.01	TCGA.BR.4184.01	TCGA.18.3414.01	TCGA.AA.A022.01	TCGA.BR.7723.01	TCGA.BR.8295.01	TCGA.AA.3672.01	TCGA.AA.3492.01	TCGA.AA.3844.01	TCGA.AX.A0J1.01	TCGA.AA.3846.01	TCGA.QB.A6FS.06	TCGA.AA.3976.01	TCGA.A8.A07L.01	TCGA.HF.7132.01	TCGA.CD.A4MG.01	TCGA.AA.A01Z.01	TCGA.BR.7851.01	TCGA.AA.A03F.01	TCGA.D5.6928.01	TCGA.AA.3986.01	TCGA.69.7979.01	TCGA.BT.A42B.01	TCGA.FG.6692.01	TCGA.76.6285.01	TCGA.A6.2686.01	TCGA.CG.5721.01	TCGA.D7.6526.01	TCGA.F5.6465.01	TCGA.D3.A5GU.06	TCGA.AA.A03J.01	TCGA.EE.A2MC.06	TCGA.AA.3956.01	TCGA.AA.3812.01	TCGA.05.4425.01	TCGA.FS.A4F8.06	TCGA.G4.6588.01	TCGA.F4.6856.01	TCGA.BR.6455.01	TCGA.A6.6137.01	TCGA.BR.8078.01	TCGA.AA.A00N.01	TCGA.BR.4201.01	TCGA.AP.A05A.01	TCGA.D7.5579.01	TCGA.A6.5665.01	TCGA.CK.5916.01	TCGA.DI.A0WH.01	TCGA.55.8094.01	TCGA.F5.6464.01	TCGA.EK.A2PG.01	TCGA.AA.A01S.01	TCGA.CM.6168.01	TCGA.A6.2677.01	TCGA.66.2757.01	TCGA.E9.A22A.01	TCGA.D7.A4YY.01	TCGA.A6.6649.01	TCGA.HU.A4GX.01	TCGA.CK.5913.01	TCGA.A6.3810.01	TCGA.GN.A269.01	TCGA.BS.A0TJ.01	TCGA.CD.5813.01	TCGA.B5.A11R.01	TCGA.AZ.4313.01	TCGA.A6.2674.01	TCGA.AA.3982.01	TCGA.HU.A4G8.01	TCGA.AA.3975.01	TCGA.B6.A0I8.01	TCGA.L9.A7SV.01	TCGA.EI.7004.01	TCGA.BF.A1PX.01	TCGA.EE.A3JI.06	TCGA.WS.AB45.01	TCGA.AA.3530.01	TCGA.86.A4JF.01	TCGA.D7.6525.01	TCGA.D1.A16B.01	TCGA.AX.A0IS.01	TCGA.AG.3885.01	TCGA.50.5930.01	TCGA.AX.A06B.01	TCGA.34.5928.01	TCGA.AA.3854.01	TCGA.BR.8680.01	TCGA.AA.A010.01	TCGA.EE.A2M6.06	TCGA.EB.A3XB.01	TCGA.FS.A4F0.06	TCGA.DA.A1IC.06	TCGA.EE.A29M.06	TCGA.CH.5740.01	TCGA.AA.3869.01	TCGA.EE.A3AD.06	TCGA.EE.A3J8.06	TCGA.EE.A20B.06	TCGA.ER.A198.06	TCGA.EK.A2RD.01	TCGA.BT.A3PH.01	TCGA.C5.A7UC.01	TCGA.CM.6171.01	TCGA.05.4402.01	TCGA.G4.6309.01	TCGA.G4.6322.01	TCGA.A7.A26I.01	TCGA.G4.6303.01	TCGA.55.8092.01	TCGA.AA.3713.01	TCGA.CA.6716.01	TCGA.DM.A28A.01	TCGA.QG.A5Z2.01	TCGA.69.8254.01	TCGA.97.7553.01	TCGA.F4.6855.01	TCGA.EE.A3JD.06	TCGA.IH.A3EA.01	TCGA.B5.A0JR.01	TCGA.A3.3380.01	TCGA.ER.A19P.06	TCGA.EE.A3AA.06	TCGA.FS.A1Z3.06	TCGA.GD.A3OQ.01	TCGA.GM.A2D9.01	TCGA.FP.A4BE.01	TCGA.05.4410.01	TCGA.EU.5907.01	TCGA.AP.A0LD.01	TCGA.06.0875.01	TCGA.32.2494.01	TCGA.GF.A6C8.06	TCGA.76.6663.01	TCGA.66.2777.01	TCGA.EI.6917.01	TCGA.05.4250.01	TCGA.KK.A59Z.01	TCGA.FD.A3B6.01	TCGA.BS.A0UM.01	TCGA.60.2719.01	TCGA.AX.A063.01	TCGA.D5.6540.01	TCGA.AZ.6598.01	TCGA.AA.3833.01	TCGA.EW.A1IZ.01	TCGA.A6.6780.01	TCGA.A8.A09Z.01	TCGA.CM.6169.01	TCGA.CM.6172.01	TCGA.AA.3837.01	TCGA.A6.4105.01	TCGA.J2.8192.01	TCGA.CK.4950.01	TCGA.A6.5664.01	TCGA.J2.8194.01	TCGA.G4.6628.01	TCGA.G4.6302.01	TCGA.AA.3966.01	TCGA.AG.3887.01	TCGA.G4.6315.01	TCGA.LP.A5U3.01	TCGA.AG.3893.01	TCGA.AG.3894.01	TCGA.AG.3898.01	TCGA.AG.3901.01	TCGA.AG.3909.01	TCGA.AG.3999.01	TCGA.AG.4005.01	TCGA.AG.4007.01	TCGA.AG.4015.01	TCGA.BR.4368.01	TCGA.A8.A06U.01	TCGA.D3.A3MR.06	TCGA.F5.6814.01	TCGA.A5.A0GP.01	TCGA.AG.A00H.01	TCGA.49.6743.01	TCGA.RU.A8FL.01	TCGA.D1.A17B.01	TCGA.AA.3664.01	TCGA.AA.3666.01	TCGA.86.8278.01	TCGA.AK.3456.01	TCGA.CK.4951.01	TCGA.06.0122.01	TCGA.AA.3679.01	TCGA.AA.3680.01	TCGA.AA.3681.01	TCGA.AA.3684.01	TCGA.D3.A3MU.06	TCGA.AA.3688.01	TCGA.AA.3693.01	TCGA.AA.3695.01	TCGA.BR.7958.01	TCGA.KK.A6E8.01	TCGA.AO.A124.01	TCGA.EE.A2GN.06	TCGA.AA.3814.01	TCGA.A5.A0GW.01	TCGA.AA.3818.01	TCGA.AA.3848.01	TCGA.AA.3858.01	TCGA.AA.3860.01	TCGA.AA.3875.01	TCGA.AA.3930.01	TCGA.AA.3994.01	TCGA.AA.A004.01	TCGA.AA.A00A.01	TCGA.AA.A00J.01	TCGA.EE.A3AG.06	TCGA.44.7669.01	TCGA.D3.A1Q6.06	TCGA.AA.A017.01	TCGA.AA.A01D.01	TCGA.AA.A01I.01	TCGA.95.8039.01	TCGA.AA.A024.01	TCGA.AA.A02H.01	TCGA.DD.A3A7.01	TCGA.AA.A02W.01	TCGA.AY.4071.01	TCGA.CJ.4876.01	TCGA.AG.3575.01	TCGA.AG.3587.01	TCGA.AG.3594.01	TCGA.AG.3600.01	TCGA.AG.3601.01	TCGA.AG.3605.01	TCGA.AG.3609.01	TCGA.AG.3727.01	TCGA.AG.3890.01	TCGA.AG.3896.01	TCGA.MP.A4TC.01	TCGA.CU.A3KJ.01	TCGA.GV.A3JW.01	TCGA.AG.3902.01	TCGA.GN.A263.01	TCGA.EB.A3Y7.01	TCGA.B5.A11E.01	TCGA.AG.4001.01	TCGA.AG.4008.01	TCGA.DD.A39X.01	TCGA.DM.A1D6.01	TCGA.AF.2687.01	TCGA.F4.6569.01	TCGA.BM.6198.01	TCGA.AG.A014.01	TCGA.FU.A3HZ.01	TCGA.AG.A01Y.01	TCGA.AG.A025.01	TCGA.AG.A032.01	TCGA.A6.2672.01	TCGA.A6.2676.01	TCGA.AA.3516.01	TCGA.AA.3517.01	TCGA.AA.3526.01	TCGA.AA.3542.01	TCGA.AA.3549.01	TCGA.AA.3555.01	TCGA.AA.3556.01	TCGA.AA.3558.01	TCGA.AA.3673.01	TCGA.AA.3678.01	TCGA.AA.3819.01	TCGA.AA.3821.01	TCGA.AA.3831.01	TCGA.D1.A16F.01	TCGA.AA.3842.01	TCGA.AA.3845.01	TCGA.AA.3852.01	TCGA.B6.A0I2.01	TCGA.HT.7855.01	TCGA.A5.A0GI.01	TCGA.FS.A1ZW.06	TCGA.EE.A183.06	TCGA.AA.3866.01	TCGA.AA.3867.01	TCGA.AA.3877.01	TCGA.AA.3941.01	TCGA.AA.3947.01	TCGA.AA.3949.01	TCGA.AA.3979.01	TCGA.AA.3980.01	TCGA.EI.6882.01	TCGA.AA.A00K.01	TCGA.AA.A01G.01	TCGA.AA.A01Q.01	TCGA.AA.A01X.01	TCGA.28.5209.01	TCGA.06.2562.01	TCGA.AA.A029.01	TCGA.17.Z022.01	TCGA.AA.A02J.01	TCGA.AA.A02Y.01	TCGA.AY.4070.01	TCGA.D1.A167.01	TCGA.A7.A0DB.01	TCGA.AD.6890.01	TCGA.A2.A0CZ.01	TCGA.ER.A2ND.06	TCGA.BR.4292.01	TCGA.37.3783.01	TCGA.CM.4746.01	TCGA.ER.A19D.06	TCGA.D7.8579.01	TCGA.78.7159.01	TCGA.22.5482.01	TCGA.RA.A741.01	TCGA.BR.8485.01	TCGA.26.5135.01	TCGA.75.5146.01	TCGA.17.Z049.01	TCGA.DD.A11C.01	TCGA.EE.A2MM.06	TCGA.CH.5754.01	TCGA.80.5611.01	TCGA.MP.A4TA.01	TCGA.EE.A29B.06	TCGA.69.7973.01	TCGA.BG.A0M4.01	TCGA.55.1594.01	TCGA.17.Z015.01	TCGA.G2.A2EJ.01	TCGA.BH.A18V.06	TCGA.21.1077.01	TCGA.66.2785.01	TCGA.BH.A18V.01	TCGA.55.A4DF.01	TCGA.05.4382.01	TCGA.MY.A5BD.01	TCGA.AO.A03M.01	TCGA.17.Z057.01	TCGA.FS.A4F9.06	TCGA.DK.A2I4.01	TCGA.EJ.7782.01	TCGA.55.7994.01	TCGA.CD.5804.01	TCGA.D3.A5GS.06	TCGA.DD.A4NK.01	TCGA.Q1.A73O.01	TCGA.A2.A0SY.01	TCGA.AH.6544.01	TCGA.BF.A3DM.01	TCGA.17.Z059.01	TCGA.BH.A0HO.01	TCGA.66.2763.01	TCGA.CD.8536.01	TCGA.12.5295.01	TCGA.A6.3809.01	TCGA.D8.A1XQ.01	TCGA.BH.A18G.01	TCGA.F4.6463.01	TCGA.FJ.A3ZF.01	TCGA.AG.4009.01	TCGA.F4.6805.01	TCGA.AR.A0TX.01	TCGA.CD.8527.01	TCGA.22.1002.01	TCGA.B9.5155.01	TCGA.66.2756.01	TCGA.55.1592.01	TCGA.DK.A1A5.01	TCGA.CF.A1HS.01	TCGA.DK.A1A3.01	TCGA.CF.A1HR.01	TCGA.BT.A20N.01	TCGA.HU.A4G9.01	TCGA.BT.A20T.01	TCGA.BT.A20O.01	TCGA.C4.A0EZ.01	TCGA.12.5299.01	TCGA.C4.A0F6.01	TCGA.DK.A1AB.01	TCGA.CU.A0YR.01	TCGA.BL.A0C8.01	TCGA.D8.A145.01	TCGA.BT.A20J.01	TCGA.CU.A0YO.01	TCGA.C4.A0F7.01	TCGA.CU.A0YN.01	TCGA.BT.A0S7.01	TCGA.C4.A0F1.01	TCGA.DK.A1A7.01	TCGA.EE.A2GS.06	TCGA.BT.A20U.01	TCGA.BT.A20W.01	TCGA.C5.A3HE.01	TCGA.21.1078.01	TCGA.NJ.A4YP.01	TCGA.B0.5695.01	TCGA.A8.A08F.01	TCGA.A2.A0YM.01	TCGA.AO.A03R.01	TCGA.A8.A086.01	TCGA.A8.A090.01	TCGA.BH.A0AZ.01	TCGA.A2.A0EO.01	TCGA.BH.A0BL.01	TCGA.BH.A0HI.01	TCGA.A2.A04Y.01	TCGA.A8.A094.01	TCGA.C8.A135.01	TCGA.A2.A04T.01	TCGA.AN.A03Y.01	TCGA.E2.A10C.01	TCGA.AN.A0FW.01	TCGA.A2.A0YF.01	TCGA.A8.A075.01	TCGA.BH.A0HB.01	TCGA.BH.A0HP.01	TCGA.AN.A0XW.01	TCGA.AO.A03N.01	TCGA.AN.A0FX.01	TCGA.BH.A0BT.01	TCGA.AO.A0J6.01	TCGA.B6.A0IM.01	TCGA.AN.A0FT.01	TCGA.E2.A1B0.01	TCGA.A8.A06Q.01	TCGA.AO.A0J9.01	TCGA.55.A492.01	TCGA.AR.A0TW.01	TCGA.A7.A13F.01	TCGA.A2.A04U.01	TCGA.A8.A096.01	TCGA.A8.A093.01	TCGA.A2.A0CW.01	TCGA.A2.A0EM.01	TCGA.A2.A04V.01	TCGA.AN.A049.01	TCGA.A2.A0EN.01	TCGA.J9.A52C.01	TCGA.B6.A0X4.01	TCGA.C8.A12T.01	TCGA.E2.A150.01	TCGA.B6.A0I9.01	TCGA.C5.A1BQ.01	TCGA.A8.A09G.01	TCGA.A8.A09V.01	TCGA.AO.A12D.01	TCGA.BH.A0C1.01	TCGA.B6.A0RM.01	TCGA.BH.A0EE.01	TCGA.D8.A140.01	TCGA.B6.A0RS.01	TCGA.A8.A07C.01	TCGA.AO.A0J7.01	TCGA.BH.A0BC.01	TCGA.EI.7002.01	TCGA.AN.A0FJ.01	TCGA.A7.A13D.01	TCGA.AN.A041.01	TCGA.A8.A076.01	TCGA.E2.A15S.01	TCGA.EI.6884.01	TCGA.A2.A0T0.01	TCGA.D8.A147.01	TCGA.A2.A0EQ.01	TCGA.A2.A0YG.01	TCGA.A2.A0YK.01	TCGA.AN.A0FF.01	TCGA.B6.A0I5.01	TCGA.AR.A0TS.01	TCGA.E2.A10A.01	TCGA.C8.A1HM.01	TCGA.A8.A06Z.01	TCGA.AR.A1AN.01	TCGA.AN.A0AT.01	TCGA.A1.A0SJ.01	TCGA.B6.A0WV.01	TCGA.AO.A0JD.01	TCGA.B6.A0WS.01	TCGA.A2.A0D0.01	TCGA.BH.A1ET.01	TCGA.A8.A07W.01	TCGA.A2.A0SV.01	TCGA.D5.6531.01	TCGA.E2.A14V.01	TCGA.A2.A0T1.01	TCGA.A8.A06X.01	TCGA.C8.A12M.01	TCGA.A2.A0ET.01	TCGA.C8.A12N.01	TCGA.76.6286.01	TCGA.A7.A0DA.01	TCGA.AR.A0U0.01	TCGA.A1.A0SD.01	TCGA.BH.A0E9.01	TCGA.E2.A15D.01	TCGA.E2.A14Y.01	TCGA.BH.A0B8.01	TCGA.A8.A097.01	TCGA.B6.A0IO.01	TCGA.AR.A1AY.01	TCGA.BH.A18P.01	TCGA.BH.A18U.01	TCGA.IR.A3LA.01	TCGA.BH.A0DP.01	TCGA.BH.A18M.01	TCGA.A2.A0EY.01	TCGA.BH.A0AW.01	TCGA.BH.A0BP.01	TCGA.E2.A14R.01	TCGA.44.2665.01	TCGA.BH.A0HK.01	TCGA.A8.A08H.01	TCGA.C8.A134.01	TCGA.A8.A08L.01	TCGA.AO.A0J3.01	TCGA.A8.A092.01	TCGA.A2.A04W.01	TCGA.C8.A12Q.01	TCGA.AO.A12F.01	TCGA.A1.A0SH.01	TCGA.AN.A0AJ.01	TCGA.A2.A0SU.01	TCGA.A8.A091.01	TCGA.E2.A15L.01	TCGA.E2.A108.01	TCGA.B6.A0X7.01	TCGA.A2.A0EX.01	TCGA.E2.A14Z.01	TCGA.AM.5821.01	TCGA.A2.A0CM.01	TCGA.93.A4JQ.01	TCGA.A2.A0YD.01	TCGA.E2.A109.01	TCGA.BH.A0EI.01	TCGA.D8.A13Y.01	TCGA.BH.A18Q.01	TCGA.A8.A07B.01	TCGA.AR.A0TR.01	TCGA.BH.A0C7.01	TCGA.A8.A081.01	TCGA.A2.A0SW.01	TCGA.A8.A06R.01	TCGA.BH.A0AU.01	TCGA.E2.A1AZ.01	TCGA.E2.A15J.01	TCGA.BH.A0DZ.01	TCGA.A8.A08T.01	TCGA.AR.A0U3.01	TCGA.AR.A0U4.01	TCGA.E2.A158.01	TCGA.BH.A0B1.01	TCGA.AK.3431.01	TCGA.BP.4774.01	TCGA.E2.A15M.01	TCGA.E2.A14S.01	TCGA.D8.A142.01	TCGA.C8.A12L.01	TCGA.C8.A12P.01	TCGA.A2.A0CT.01	TCGA.A2.A0CX.01	TCGA.BH.A0BZ.01	TCGA.A8.A07U.01	TCGA.AZ.4315.01	TCGA.B6.A0IB.01	TCGA.A8.A07I.01	TCGA.BH.A0B9.01	TCGA.AO.A03T.01	TCGA.BH.A18K.01	TCGA.A2.A0EV.01	TCGA.AC.A23H.01	TCGA.A8.A08Z.01	TCGA.BH.A0DQ.01	TCGA.AN.A0XR.01	TCGA.BH.A18R.01	TCGA.A1.A0SM.01	TCGA.A8.A0A9.01	TCGA.BH.A0HA.01	TCGA.B6.A0RG.01	TCGA.E2.A15T.01	TCGA.BH.A0E1.01	TCGA.E2.A155.01	TCGA.BH.A0BF.01	TCGA.BH.A1EV.01	TCGA.AQ.A04J.01	TCGA.A2.A04P.01	TCGA.BH.A18T.01	TCGA.AR.A0TU.01	TCGA.B6.A0IN.01	TCGA.AN.A0FN.01	TCGA.AO.A03L.01	TCGA.A8.A06O.01	TCGA.A8.A07O.01	TCGA.AR.A1AP.01	TCGA.A8.A07F.01	TCGA.A2.A0YH.01	TCGA.E2.A14W.01	TCGA.AN.A0FZ.01	TCGA.D8.A141.01	TCGA.BH.A0B5.01	TCGA.E2.A1BD.01	TCGA.B6.A0RU.01	TCGA.BH.A0DL.01	TCGA.A2.A0CQ.01	TCGA.AN.A0XT.01	TCGA.AR.A24X.01	TCGA.BH.A0HY.01	TCGA.A2.A0T4.01	TCGA.C8.A1HN.01	TCGA.BH.A0BV.01	TCGA.AO.A0J4.01	TCGA.BH.A0BJ.01	TCGA.AN.A0XN.01	TCGA.A8.A09N.01	TCGA.AN.A0XL.01	TCGA.AN.A0FS.01	TCGA.BH.A0E2.01	TCGA.E2.A14P.01	TCGA.ER.A195.06	TCGA.A2.A0T7.01	TCGA.AO.A03P.01	TCGA.A8.A08A.01	TCGA.BH.A18H.01	TCGA.BH.A0BA.01	TCGA.BH.A0EB.01	TCGA.HU.A4H3.01	TCGA.B6.A0RN.01	TCGA.BH.A18L.01	TCGA.C8.A12K.01	TCGA.AN.A0XU.01	TCGA.AN.A0FV.01	TCGA.AR.A1AI.01	TCGA.A2.A04R.01	TCGA.E2.A152.01	TCGA.AN.A04D.01	TCGA.AO.A03V.01	TCGA.C8.A1HL.01	TCGA.A8.A09Q.01	TCGA.BH.A0BR.01	TCGA.BH.A0W5.01	TCGA.A8.A09A.01	TCGA.AO.A0JJ.01	TCGA.B6.A0RE.01	TCGA.CA.6717.01	TCGA.B6.A0IK.01	TCGA.E2.A105.01	TCGA.A7.A0CG.01	TCGA.A8.A0A1.01	TCGA.A8.A09M.01	TCGA.AR.A1AR.01	TCGA.DA.A3F8.06	TCGA.BH.A1ES.01	TCGA.A2.A0CV.01	TCGA.BH.A0DH.01	TCGA.BH.A0BO.01	TCGA.E2.A15K.06	TCGA.E2.A15K.01	TCGA.A8.A08R.01	TCGA.AN.A0XO.01	TCGA.BH.A0C0.01	TCGA.AN.A0XP.01	TCGA.AD.A5EJ.01	TCGA.BH.A18F.01	TCGA.B6.A0IH.01	TCGA.E2.A15R.01	TCGA.AN.A0FY.01	TCGA.A2.A0ES.01	TCGA.27.2527.01	TCGA.A1.A0SK.01	TCGA.B6.A0IC.01	TCGA.AN.A0FK.01	TCGA.E2.A154.01	TCGA.BH.A0HL.01	TCGA.FS.A1ZM.06	TCGA.BI.A0VS.01	TCGA.DR.A0ZM.01	TCGA.DS.A0VK.01	TCGA.EA.A1QT.01	TCGA.AD.6963.01	TCGA.06.2565.01	TCGA.DS.A0VM.01	TCGA.BI.A0VR.01	TCGA.FU.A23L.01	TCGA.EB.A24D.01	TCGA.CG.5726.01	TCGA.DS.A0VN.01	TCGA.DS.A1OA.01	TCGA.EB.A3Y6.01	TCGA.FU.A23K.01	TCGA.DS.A0VL.01	TCGA.DR.A0ZL.01	TCGA.BP.5185.01	TCGA.CJ.4908.01	TCGA.B0.5706.01	TCGA.BP.5190.01	TCGA.CJ.5671.01	TCGA.B2.3924.01	TCGA.B0.4815.01	TCGA.EU.5905.01	TCGA.B0.4712.01	TCGA.EU.5906.01	TCGA.CJ.5672.01	TCGA.B0.4818.01	TCGA.CJ.4912.01	TCGA.CZ.4859.01	TCGA.B8.5163.01	TCGA.B0.5697.01	TCGA.CJ.5686.01	TCGA.B0.5108.01	TCGA.B8.4148.01	TCGA.A3.3376.01	TCGA.A3.3367.01	TCGA.B0.5088.01	TCGA.B0.5097.01	TCGA.BP.5178.01	TCGA.CJ.4904.01	TCGA.B8.4154.01	TCGA.BG.A0M7.01	TCGA.CJ.5675.01	TCGA.B0.5096.01	TCGA.B0.4710.01	TCGA.CZ.4863.01	TCGA.CZ.5451.01	TCGA.B0.5692.01	TCGA.CZ.5463.01	TCGA.BP.5173.01	TCGA.BP.4964.01	TCGA.B0.5703.01	TCGA.A3.3362.01	TCGA.B8.4143.01	TCGA.CJ.4882.01	TCGA.CW.5581.01	TCGA.BP.5175.01	TCGA.B0.5080.01	TCGA.BP.5006.01	TCGA.BP.5189.01	TCGA.CJ.6028.01	TCGA.CJ.5682.01	TCGA.32.2491.01	TCGA.CZ.5985.01	TCGA.BP.4995.01	TCGA.CZ.5462.01	TCGA.BP.5182.01	TCGA.CZ.5453.01	TCGA.B0.5812.01	TCGA.B0.5402.01	TCGA.B0.5115.01	TCGA.B0.5120.01	TCGA.CZ.5986.01	TCGA.BP.5199.01	TCGA.CZ.4866.01	TCGA.CJ.4918.01	TCGA.B0.5094.01	TCGA.BP.4976.01	TCGA.CJ.4897.01	TCGA.BP.4782.01	TCGA.BP.4968.01	TCGA.CZ.5456.01	TCGA.B0.4811.01	TCGA.B8.4146.01	TCGA.CZ.4853.01	TCGA.B8.4621.01	TCGA.CZ.5461.01	TCGA.B8.5546.01	TCGA.CJ.5680.01	TCGA.CJ.4923.01	TCGA.CJ.4636.01	TCGA.B4.5377.01	TCGA.CJ.6032.01	TCGA.B0.5110.01	TCGA.BP.4986.01	TCGA.CJ.4913.01	TCGA.B8.5164.01	TCGA.BP.4988.01	TCGA.BP.5196.01	TCGA.CJ.4920.01	TCGA.27.1834.01	TCGA.A3.3358.01	TCGA.AK.3429.01	TCGA.B0.5121.01	TCGA.BP.5195.01	TCGA.B0.5696.01	TCGA.CZ.5467.01	TCGA.B0.5709.01	TCGA.CZ.5465.01	TCGA.BP.4960.01	TCGA.BP.5180.01	TCGA.B0.5698.01	TCGA.B0.4706.01	TCGA.CZ.5459.01	TCGA.CJ.6033.01	TCGA.B8.4622.01	TCGA.CJ.4638.01	TCGA.CW.5591.01	TCGA.B0.5085.01	TCGA.B0.4852.01	TCGA.BP.4982.01	TCGA.CH.5790.01	TCGA.BP.5009.01	TCGA.A3.3387.01	TCGA.BP.4961.01	TCGA.B0.4700.01	TCGA.CZ.5469.01	TCGA.CJ.6030.01	TCGA.B8.5158.01	TCGA.EU.5904.01	TCGA.BP.5200.01	TCGA.BP.4985.01	TCGA.A3.3357.01	TCGA.BP.5176.01	TCGA.B0.5116.01	TCGA.A3.3326.01	TCGA.B8.4620.01	TCGA.B0.5104.01	TCGA.BP.4967.01	TCGA.AS.3778.01	TCGA.BP.5007.01	TCGA.A3.3385.01	TCGA.BP.4981.01	TCGA.B0.5707.01	TCGA.CJ.6031.01	TCGA.BP.5169.01	TCGA.BP.5177.01	TCGA.B0.5691.01	TCGA.BP.5202.01	TCGA.AK.3458.01	TCGA.AK.3455.01	TCGA.CZ.5468.01	TCGA.BP.5198.01	TCGA.BP.4801.01	TCGA.BP.4770.01	TCGA.CJ.4916.01	TCGA.BP.5004.01	TCGA.B0.5694.01	TCGA.B0.5701.01	TCGA.B0.5705.01	TCGA.BP.4992.01	TCGA.CJ.5677.01	TCGA.A3.3365.01	TCGA.B0.5399.01	TCGA.B2.4098.01	TCGA.CZ.5988.01	TCGA.CJ.4907.01	TCGA.CJ.5679.01	TCGA.B8.4153.01	TCGA.CJ.5683.01	TCGA.66.2755.01	TCGA.E2.A1LH.01	TCGA.CJ.4905.01	TCGA.A3.3316.01	TCGA.CJ.4902.01	TCGA.CJ.5678.01	TCGA.CZ.4856.01	TCGA.CJ.5676.01	TCGA.B0.5693.01	TCGA.AK.3451.01	TCGA.A2.A0SX.01	TCGA.EW.A1P5.01	TCGA.CZ.5466.01	TCGA.BP.5010.01	TCGA.B0.4827.01	TCGA.BP.4983.01	TCGA.CW.6093.01	TCGA.BP.5001.01	TCGA.06.0743.01	TCGA.18.4083.01	TCGA.CJ.5684.01	TCGA.B0.5702.01	TCGA.B2.5641.01	TCGA.CJ.5681.01	TCGA.B0.4945.01	TCGA.B8.5545.01	TCGA.B2.5635.01	TCGA.CW.5584.01	TCGA.B0.4810.01	TCGA.B0.5092.01	TCGA.B0.5699.01	TCGA.CW.5588.01	TCGA.A3.3346.01	TCGA.B0.5075.01	TCGA.B0.5077.01	TCGA.CZ.5460.01	TCGA.A5.A0VQ.01	TCGA.B2.4101.01	TCGA.BP.5194.01	TCGA.02.2486.01	TCGA.BP.4977.01	TCGA.CW.5589.01	TCGA.CZ.5982.01	TCGA.B0.5102.01	TCGA.BP.4163.01	TCGA.CZ.5452.01	TCGA.BP.4972.01	TCGA.CJ.4903.01	TCGA.B8.5551.01	TCGA.B0.5099.01	TCGA.64.5778.01	TCGA.44.2657.01	TCGA.44.6777.01	TCGA.67.3771.01	TCGA.50.5049.01	TCGA.75.5126.01	TCGA.35.3615.01	TCGA.91.6831.01	TCGA.55.1596.01	TCGA.50.5933.01	TCGA.44.3918.01	TCGA.38.4632.01	TCGA.05.4430.01	TCGA.75.6206.01	TCGA.05.4396.01	TCGA.35.5375.01	TCGA.38.4625.01	TCGA.91.6829.01	TCGA.35.4123.01	TCGA.64.5775.01	TCGA.49.6744.01	TCGA.91.6828.01	TCGA.91.6835.01	TCGA.55.A490.01	TCGA.49.4487.01	TCGA.55.6642.01	TCGA.05.4417.01	TCGA.49.4486.01	TCGA.49.4488.01	TCGA.55.5899.01	TCGA.05.5423.01	TCGA.D5.6534.01	TCGA.67.3770.01	TCGA.NH.A8F7.01	TCGA.67.4679.01	TCGA.64.5779.01	TCGA.37.3789.01	TCGA.73.4659.01	TCGA.73.4677.01	TCGA.44.2656.01	TCGA.44.6778.01	TCGA.67.3773.01	TCGA.64.1676.01	TCGA.05.4403.01	TCGA.50.5941.01	TCGA.44.3398.01	TCGA.67.6215.01	TCGA.AG.3742.01	TCGA.55.6712.01	TCGA.05.4395.01	TCGA.38.4629.01	TCGA.67.6217.01	TCGA.50.5072.01	TCGA.49.6767.01	TCGA.50.6594.01	TCGA.BR.8361.01	TCGA.44.6144.01	TCGA.50.6593.01	TCGA.73.4676.01	TCGA.64.1678.01	TCGA.AA.A02R.01	TCGA.22.4595.01	TCGA.49.4506.01	TCGA.49.4494.01	TCGA.50.6592.01	TCGA.44.6776.01	TCGA.DD.A39Z.01	TCGA.49.6745.01	TCGA.50.5051.01	TCGA.05.5420.01	TCGA.05.4426.01	TCGA.05.5428.01	TCGA.B1.5398.01	TCGA.05.4422.01	TCGA.05.4389.01	TCGA.73.4670.01	TCGA.44.6779.01	TCGA.05.4432.01	TCGA.73.4668.01	TCGA.35.4122.01	TCGA.D3.A1QA.06	TCGA.49.4505.01	TCGA.BQ.5878.01	TCGA.F1.A448.01	TCGA.67.3772.01	TCGA.44.6774.01	TCGA.50.5942.01	TCGA.05.4415.01	TCGA.05.4418.01	TCGA.49.4507.01	TCGA.A1.A0SG.01	TCGA.AP.A054.01	TCGA.55.A494.01	TCGA.44.2655.01	TCGA.64.5815.01	TCGA.EE.A2GB.06	TCGA.75.6205.01	TCGA.75.5125.01	TCGA.38.4626.01	TCGA.44.2666.01	TCGA.05.4434.01	TCGA.BC.A5W4.01	TCGA.44.8120.01	TCGA.86.8073.01	TCGA.71.6725.01	TCGA.BR.4370.01	TCGA.67.3774.01	TCGA.55.6543.01	TCGA.AD.5900.01	TCGA.FS.A1ZZ.06	TCGA.J4.A67N.01	TCGA.55.1595.01	TCGA.44.5643.01	TCGA.86.6562.01	TCGA.50.6591.01	TCGA.44.6147.01	TCGA.18.4721.01	TCGA.46.3769.01	TCGA.22.4599.01	TCGA.78.7154.01	TCGA.66.2771.01	TCGA.22.5489.01	TCGA.33.4566.01	TCGA.56.6546.01	TCGA.37.4133.01	TCGA.63.5131.01	TCGA.22.5471.01	TCGA.21.5782.01	TCGA.AH.6549.01	TCGA.18.3421.01	TCGA.18.4086.01	TCGA.22.5472.01	TCGA.66.2778.01	TCGA.22.4593.01	TCGA.46.3768.01	TCGA.22.4601.01	TCGA.39.5037.01	TCGA.66.2767.01	TCGA.37.5819.01	TCGA.43.6143.01	TCGA.18.3417.01	TCGA.56.1622.01	TCGA.18.5592.01	TCGA.66.2781.01	TCGA.22.5474.01	TCGA.39.5019.01	TCGA.22.5473.01	TCGA.60.2713.01	TCGA.85.6561.01	TCGA.66.2788.01	TCGA.43.5668.01	TCGA.46.3767.01	TCGA.60.2707.01	TCGA.46.6026.01	TCGA.66.2768.01	TCGA.66.2758.01	TCGA.66.2727.01	TCGA.22.5477.01	TCGA.39.5030.01	TCGA.43.6771.01	TCGA.18.3411.01	TCGA.39.5028.01	TCGA.33.4582.01	TCGA.33.4533.01	TCGA.34.5927.01	TCGA.66.2787.01	TCGA.34.5239.01	TCGA.66.2795.01	TCGA.NJ.A4YI.01	TCGA.21.1076.01	TCGA.39.5035.01	TCGA.18.3415.01	TCGA.21.5784.01	TCGA.66.2766.01	TCGA.66.2759.01	TCGA.66.2789.01	TCGA.66.2782.01	TCGA.66.2773.01	TCGA.43.3394.01	TCGA.34.2600.01	TCGA.33.4538.01	TCGA.21.1081.01	TCGA.21.5786.01	TCGA.21.5787.01	TCGA.60.2722.01	TCGA.43.2578.01	TCGA.66.2744.01	TCGA.44.7670.01	TCGA.66.2793.01	TCGA.22.4607.01	TCGA.18.3419.01	TCGA.22.4591.01	TCGA.39.5022.01	TCGA.22.4613.01	TCGA.66.2794.01	TCGA.33.4532.01	TCGA.21.1070.01	TCGA.18.3406.01	TCGA.39.5031.01	TCGA.70.6722.01	TCGA.56.5898.01	TCGA.70.6723.01	TCGA.22.1012.01	TCGA.56.6545.01	TCGA.DA.A1I5.06	TCGA.39.5029.01	TCGA.39.5016.01	TCGA.60.2723.01	TCGA.33.4583.01	TCGA.60.2711.01	TCGA.22.0944.01	TCGA.18.3410.01	TCGA.37.4141.01	TCGA.51.4081.01	TCGA.66.2754.01	TCGA.33.4586.01	TCGA.34.2608.01	TCGA.66.2770.01	TCGA.37.4135.01	TCGA.18.3416.01	TCGA.D3.A2JC.06	TCGA.51.4079.01	TCGA.66.2786.01	TCGA.43.6647.01	TCGA.FS.A1ZS.06	TCGA.60.2708.01	TCGA.22.4604.01	TCGA.66.2800.01	TCGA.60.2725.01	TCGA.43.3920.01	TCGA.22.5478.01	TCGA.22.5492.01	TCGA.66.2742.01	TCGA.39.5027.01	TCGA.39.5039.01	TCGA.34.5236.01	TCGA.46.6025.01	TCGA.46.3765.01	TCGA.60.2724.01	TCGA.63.5128.01	TCGA.D9.A1JW.06	TCGA.18.3412.01	TCGA.21.1071.01	TCGA.22.5485.01	TCGA.ER.A19F.06	TCGA.60.2712.01	TCGA.85.6175.01	TCGA.18.3407.01	TCGA.39.5036.01	TCGA.FS.A1ZK.06	TCGA.66.2780.01	TCGA.66.2783.01	TCGA.34.5929.01	TCGA.51.4080.01	TCGA.G9.6351.01	TCGA.R2.A69V.01	TCGA.66.2791.01	TCGA.43.6770.01	TCGA.EE.A2GT.06	TCGA.BF.A1Q0.01	TCGA.EE.A29S.06	TCGA.EE.A2MS.06	TCGA.18.3408.01	TCGA.60.2721.01	TCGA.D3.A5GO.06	TCGA.EA.A4BA.01	TCGA.BR.4256.01	TCGA.34.5232.01	TCGA.17.Z018.01	TCGA.B5.A11H.01	TCGA.66.2734.01	TCGA.G9.6342.01	TCGA.BR.8363.01	TCGA.A3.3373.01	TCGA.60.2709.01	TCGA.D3.A3ML.06	TCGA.C5.A2LX.01	TCGA.BR.8372.01	TCGA.AA.3496.01	TCGA.D3.A2JA.06	TCGA.ER.A194.01	TCGA.17.Z055.01	TCGA.EE.A3AF.06	TCGA.39.5021.01	TCGA.22.5480.01	TCGA.DA.A1I7.06	TCGA.MP.A4TJ.01	TCGA.GF.A6C9.06	TCGA.DK.A3IN.01	TCGA.ER.A2NE.06	TCGA.BR.6852.01	TCGA.06.0210.02	TCGA.14.0790.01	TCGA.D1.A0ZO.01	TCGA.A5.A0VP.01	TCGA.E6.A1LZ.01	TCGA.D1.A16X.01	TCGA.B5.A0JZ.01	TCGA.D7.A4YU.01	TCGA.BP.4164.01	TCGA.DA.A1HV.06	TCGA.BS.A0TE.01	TCGA.GD.A3OS.01	TCGA.D1.A17A.01	TCGA.AX.A060.01	TCGA.D1.A160.01	TCGA.B5.A0K0.01	TCGA.B5.A11S.01	TCGA.A5.A0R6.01	TCGA.D1.A15X.01	TCGA.AP.A0LG.01	TCGA.BS.A0UL.01	TCGA.AP.A0LT.01	TCGA.A5.A0GB.01	TCGA.AP.A0LI.01	TCGA.D1.A17H.01	TCGA.AX.A05Y.01	TCGA.B5.A1MU.01	TCGA.D1.A17N.01	TCGA.AX.A05S.01	TCGA.BS.A0U5.01	TCGA.AX.A2HF.01	TCGA.D1.A17R.01	TCGA.AJ.A23M.01	TCGA.D1.A177.01	TCGA.BS.A0UJ.01	TCGA.D1.A163.01	TCGA.AP.A0LE.01	TCGA.AP.A0LF.01	TCGA.D1.A17D.01	TCGA.DD.A3A0.01	TCGA.EJ.7783.01	TCGA.CD.A4MI.01	TCGA.B5.A11X.01	TCGA.AG.3891.01	TCGA.D1.A17U.01	TCGA.B5.A0K6.01	TCGA.A5.A0G9.01	TCGA.BG.A0MS.01	TCGA.AX.A064.01	TCGA.FI.A2EW.01	TCGA.A5.A0GN.01	TCGA.A5.A0GH.01	TCGA.BS.A0U8.01	TCGA.BS.A0TI.01	TCGA.BG.A18A.01	TCGA.BS.A0U7.01	TCGA.BG.A0VZ.01	TCGA.AX.A06H.01	TCGA.B5.A11V.01	TCGA.D1.A176.01	TCGA.D1.A17M.01	TCGA.27.2519.01	TCGA.BS.A0TA.01	TCGA.BG.A0MG.01	TCGA.23.1809.01	TCGA.D1.A0ZV.01	TCGA.A5.A0GQ.01	TCGA.D1.A15Z.01	TCGA.D1.A16R.01	TCGA.A5.A0R8.01	TCGA.BS.A0V6.01	TCGA.BG.A0RY.01	TCGA.BG.A0M3.01	TCGA.A5.A0GU.01	TCGA.B5.A0JT.01	TCGA.D1.A17T.01	TCGA.B5.A121.01	TCGA.BG.A0VV.01	TCGA.B5.A11M.01	TCGA.BG.A0M6.01	TCGA.B5.A11G.01	TCGA.FI.A2EX.01	TCGA.DM.A28K.01	TCGA.FD.A3SQ.01	TCGA.BS.A0WQ.01	TCGA.D1.A17K.01	TCGA.78.7147.01	TCGA.G9.6333.01	TCGA.BG.A0W1.01	TCGA.EP.A2KC.01	TCGA.B5.A11O.01	TCGA.14.0781.01	TCGA.D1.A16N.01	TCGA.BR.6457.01	TCGA.AX.A0IW.01	TCGA.D1.A16Q.01	TCGA.D1.A17S.01	TCGA.CG.5727.01	TCGA.AX.A062.01	TCGA.BG.A0W2.01	TCGA.A5.A0R7.01	TCGA.A5.A0R9.01	TCGA.A5.A0GJ.01	TCGA.AU.6004.01	TCGA.AP.A05N.01	TCGA.CC.5259.01	TCGA.BR.8081.01	TCGA.BS.A0V7.01	TCGA.AX.A05W.01	TCGA.BG.A0VW.01	TCGA.EE.A29Q.06	TCGA.A5.A0GA.01	TCGA.D1.A16J.01	TCGA.BK.A0CB.01	TCGA.A5.A0RA.01	TCGA.EB.A5UN.06	TCGA.AX.A05T.01	TCGA.CG.5723.01	TCGA.AP.A05D.01	TCGA.IR.A3LI.01	TCGA.AP.A0L8.01	TCGA.D5.5537.01	TCGA.GV.A3QI.01	TCGA.B5.A0K7.01	TCGA.A5.A0GV.01	TCGA.D8.A1JT.01	TCGA.AP.A05P.01	TCGA.ER.A2NC.06	TCGA.BG.A0VX.01	TCGA.EB.A551.01	TCGA.D1.A0ZS.01	TCGA.D1.A16D.01	TCGA.CM.4750.01	TCGA.A5.A0G5.01	TCGA.B7.5816.01	TCGA.A6.6648.01	TCGA.E2.A1LG.01	TCGA.D3.A2JK.06	TCGA.BK.A0CC.01	TCGA.C5.A1BM.01	TCGA.A6.5656.01	TCGA.ER.A19M.06	TCGA.BR.4280.01	TCGA.B5.A0K8.01	TCGA.CG.4306.01	TCGA.BG.A0LX.01	TCGA.BK.A13C.01	TCGA.B5.A11J.01	TCGA.B5.A1MY.01	TCGA.D1.A102.01	TCGA.BR.8296.01	TCGA.BS.A0T9.01	TCGA.BG.A186.01	TCGA.HI.7171.01	TCGA.BS.A0U9.01	TCGA.B5.A0JN.01	TCGA.BH.A28Q.01	TCGA.D7.6528.01	TCGA.EK.A3GJ.01	TCGA.HU.A4H8.01	TCGA.CG.4442.01	TCGA.HG.A2PA.01	TCGA.Q1.A73S.01	TCGA.BR.8591.01	TCGA.EE.A2GC.06	TCGA.D1.A0ZZ.01	TCGA.29.2434.01	TCGA.EY.A212.01	TCGA.ER.A19B.06	TCGA.AP.A0LH.01	TCGA.AX.A2H5.01	TCGA.04.1332.01	TCGA.D7.6521.01	TCGA.C8.A274.01	TCGA.F4.6809.01	TCGA.AZ.4684.01	TCGA.EE.A2M8.06	TCGA.BR.A44U.01	TCGA.BG.A0MT.01	TCGA.D1.A15W.01	TCGA.D1.A17L.01	TCGA.BR.A4J7.01	TCGA.BR.A4J1.01	TCGA.BR.4366.01	TCGA.A5.A0GM.01	TCGA.HC.7817.01	TCGA.D8.A1JG.01	TCGA.61.1727.01	TCGA.EE.A2MQ.06	TCGA.CJ.4643.01	TCGA.D1.A0ZP.01	TCGA.A4.A5XZ.01	TCGA.CJ.4637.01	TCGA.FG.6688.01	TCGA.D1.A169.01	TCGA.AX.A1CP.01	TCGA.AD.6895.01	TCGA.D5.5539.01	TCGA.AA.A02E.01	TCGA.EY.A1GS.01	TCGA.AA.3660.01	TCGA.F4.6806.01	TCGA.D1.A168.01	TCGA.GM.A2DB.01	TCGA.EB.A5UM.01	TCGA.BK.A139.01	TCGA.D1.A16E.01	TCGA.HU.8602.01	TCGA.B5.A0K1.01	TCGA.BR.8080.01	TCGA.F4.6570.01	TCGA.BF.A1PU.01	TCGA.BR.7715.01	TCGA.ER.A42K.06	TCGA.RP.A694.06	TCGA.97.7938.01	TCGA.B5.A11Z.01	TCGA.CA.5255.01	TCGA.BG.A0M2.01	TCGA.AP.A0LL.01	TCGA.A5.A0GE.01	TCGA.D1.A16S.01	TCGA.55.8207.01	TCGA.D1.A1NX.01	TCGA.AX.A0IU.01	TCGA.D3.A51R.06	TCGA.AP.A0L9.01	TCGA.BG.A0M0.01	TCGA.EE.A2GI.06	TCGA.CH.5746.01	TCGA.06.0174.01	TCGA.CD.5801.01	TCGA.KK.A59V.01	TCGA.HT.8113.01	TCGA.A5.A0VO.01	TCGA.G9.6366.01	TCGA.BG.A0MI.01	TCGA.36.2552.01	TCGA.49.AARE.01	TCGA.DY.A1DF.01	TCGA.MP.A4T6.01	TCGA.D3.A3C6.06	TCGA.AX.A06L.01	TCGA.B5.A0K4.01	TCGA.AP.A0LN.01	TCGA.G4.6586.01	TCGA.K4.A3WV.01	TCGA.DK.A3WW.01	TCGA.55.6983.01	TCGA.AP.A053.01	TCGA.EW.A1OX.01	TCGA.BR.6802.01	TCGA.F1.6874.01	TCGA.AX.A1C7.01	TCGA.DD.A11D.01	TCGA.FI.A2F8.01	TCGA.D1.A0ZN.01	TCGA.B5.A11Q.01	TCGA.D9.A6EC.06	TCGA.B5.A11I.01	TCGA.AX.A1C8.01	TCGA.E9.A227.01	TCGA.A2.A25A.01	TCGA.D8.A1XL.01	TCGA.17.Z017.01	TCGA.EJ.5519.01	TCGA.G9.6365.01	TCGA.CH.5791.01	TCGA.EJ.5506.01	TCGA.G9.6378.01	TCGA.EJ.5531.01	TCGA.EJ.5527.01	TCGA.G9.6336.01	TCGA.CH.5753.01	TCGA.CH.5764.01	TCGA.EJ.5526.01	TCGA.G9.6363.01	TCGA.EJ.5496.01	TCGA.CH.5752.01	TCGA.D3.A2JP.06	TCGA.EJ.5532.01	TCGA.CH.5763.01	TCGA.CH.5766.01	TCGA.G9.6356.01	TCGA.CH.5771.01	TCGA.EJ.5508.01	TCGA.EJ.5521.01	TCGA.CH.5769.01	TCGA.CH.5767.01	TCGA.EJ.5518.01	TCGA.EJ.5516.01	TCGA.G9.6367.01	TCGA.EJ.5514.01	TCGA.G9.6364.01	TCGA.CH.5761.01	TCGA.EJ.5524.01	TCGA.G9.6362.01	TCGA.CH.5768.01	TCGA.CH.5744.01	TCGA.EJ.5530.01	TCGA.CH.5750.01	TCGA.EJ.5495.01	TCGA.CH.5741.01	TCGA.G9.6332.01	TCGA.EJ.5512.01	TCGA.CH.5738.01	TCGA.EJ.5504.01	TCGA.CH.5739.01	TCGA.G9.6371.01	TCGA.EJ.5505.01	TCGA.76.6661.01	TCGA.G9.6494.01	TCGA.EJ.5525.01	TCGA.CH.5789.01	TCGA.B6.A0IA.01	TCGA.A3.3320.01	TCGA.AK.3436.01	TCGA.BP.4162.01	TCGA.CJ.4644.01	TCGA.A3.3311.01	TCGA.BP.5191.01	TCGA.CJ.4640.01	TCGA.B2.4102.01	TCGA.BP.4161.01	TCGA.J4.A6G1.01	TCGA.QU.A6IM.01	TCGA.BP.4167.01	TCGA.CJ.4641.01	TCGA.A3.3370.01	TCGA.A3.3372.01	TCGA.B0.5106.01	TCGA.A3.3351.01	TCGA.ER.A19H.06	TCGA.DM.A1D7.01	TCGA.CG.5733.01	TCGA.D1.A16I.01	TCGA.BS.A0TD.01	TCGA.BG.A0MC.01	TCGA.Q1.A73P.01	TCGA.AP.A05J.01	TCGA.BG.A0LW.01	TCGA.28.1753.01	TCGA.AB.2848.03	TCGA.CD.A4MJ.01	TCGA.29.1711.01	TCGA.EE.A2ME.06	TCGA.D3.A1Q4.06	TCGA.IR.A3LH.01	TCGA.NH.A5IV.01	TCGA.CG.5728.01	TCGA.DU.6399.01	TCGA.CK.6751.01	TCGA.HU.A4H2.01	TCGA.BR.4362.01	TCGA.FD.A3SM.01	TCGA.DJ.A2Q0.01	TCGA.EI.6885.01	TCGA.AA.3712.01	TCGA.AO.A1KS.01	TCGA.EE.A3JA.06	TCGA.DM.A1HB.01	TCGA.HU.A4G6.01	TCGA.CM.6678.01	TCGA.D5.6932.01	TCGA.BQ.7061.01	TCGA.CG.5732.01	TCGA.AK.3427.01	TCGA.BR.7717.01	TCGA.EE.A3AB.06	TCGA.CD.8526.01	TCGA.44.A47F.01	TCGA.61.1738.01	TCGA.AZ.6599.01	TCGA.95.7039.01	TCGA.CG.4436.01	TCGA.D8.A1JA.01	TCGA.CC.A5UE.01	TCGA.D7.A4Z0.01	TCGA.HU.A4GN.01	TCGA.BR.7197.01	TCGA.CM.4748.01	TCGA.DM.A280.01	TCGA.AG.A01J.01	TCGA.BH.A0HF.01	TCGA.78.7633.01	TCGA.91.7771.01	TCGA.EQ.8122.01	TCGA.BR.A4IU.01	TCGA.BR.6458.01	TCGA.HC.7230.01	TCGA.A7.A26F.01	TCGA.AA.3502.01	TCGA.J4.A6M7.01	TCGA.BR.4257.01	TCGA.BR.7707.01	TCGA.HT.7693.01	TCGA.06.0152.01	TCGA.DS.A1OC.01	TCGA.DS.A1OD.01	TCGA.FD.A3N5.01	TCGA.GV.A3JV.01	TCGA.DK.A3IT.01	TCGA.GD.A3OP.01	TCGA.G2.A3IB.01	TCGA.DK.A1AE.01	TCGA.BT.A20R.01	TCGA.H4.A2HQ.01	TCGA.DK.A3IL.01	TCGA.G2.A2EL.01	TCGA.G2.A2EO.01	TCGA.DK.A1AC.01	TCGA.61.1913.01	TCGA.DK.A3IS.01	TCGA.GV.A3JX.01	TCGA.Q1.A6DT.01	TCGA.E5.A2PC.01	TCGA.GC.A3RB.01	TCGA.GV.A3QG.01	TCGA.A6.6652.01	TCGA.DK.A2HX.01	TCGA.BL.A3JM.01	TCGA.DK.A2I2.01	TCGA.FD.A3B8.01	TCGA.DK.A3IQ.01	TCGA.G2.A2EF.01	TCGA.DK.A1A6.01	TCGA.CF.A27C.01	TCGA.GC.A3I6.01	TCGA.HQ.A2OE.01	TCGA.DK.A3IK.01	TCGA.GD.A2C5.01	TCGA.BT.A2LD.01	TCGA.DK.A3IM.01	TCGA.DK.A1AA.01	TCGA.DK.A1AF.01	TCGA.G2.A2EC.01	TCGA.FD.A3B4.01	TCGA.DK.A3IV.01	TCGA.FD.A3NA.01	TCGA.BT.A2LA.01	TCGA.G2.A2EK.01	TCGA.G2.A3IE.01	TCGA.FD.A3B3.01	TCGA.GV.A3QH.01	TCGA.DK.A2I1.01	TCGA.LP.A4AV.01	TCGA.FU.A40J.01	TCGA.DK.A1AG.01	TCGA.CF.A3MG.01	TCGA.E9.A22E.01	TCGA.FD.A3N6.01	TCGA.93.8067.01	TCGA.FD.A3B5.01	TCGA.BT.A20X.01	TCGA.CF.A3MI.01	TCGA.EE.A2MF.06	TCGA.AB.2843.03	TCGA.AB.2864.03	TCGA.AB.2844.03	TCGA.AB.2922.03	TCGA.AB.2854.03	TCGA.AB.2913.03	TCGA.AB.2885.03	TCGA.AB.2840.03	TCGA.AB.2849.03	TCGA.AB.2823.03	TCGA.AB.2929.03	TCGA.AB.2803.03	TCGA.AB.2950.03	TCGA.AB.2862.03	TCGA.AB.2931.03	TCGA.AB.2860.03	TCGA.29.2429.01	TCGA.23.2649.01	TCGA.25.1315.01	TCGA.29.1762.01	TCGA.61.1725.01	TCGA.24.1843.01	TCGA.36.2547.01	TCGA.13.2057.01	TCGA.29.1690.01	TCGA.30.1714.01	TCGA.24.1846.01	TCGA.13.2065.01	TCGA.36.2542.01	TCGA.29.1769.01	TCGA.61.1899.01	TCGA.29.1775.01	TCGA.36.2548.01	TCGA.29.1781.01	TCGA.29.1761.01	TCGA.61.1737.01	TCGA.29.1691.01	TCGA.61.1915.01	TCGA.42.2587.01	TCGA.29.1697.01	TCGA.29.1783.01	TCGA.29.1698.01	TCGA.04.1652.01	TCGA.24.1844.01	TCGA.23.2645.01	TCGA.61.1730.01	TCGA.24.1850.01	TCGA.61.1910.01	TCGA.36.2532.01	TCGA.04.1638.01	TCGA.23.1114.01	TCGA.61.1740.01	TCGA.20.1685.01	TCGA.61.1904.01	TCGA.29.1702.01	TCGA.36.2530.01	TCGA.23.2641.01	TCGA.24.1847.01	TCGA.13.2059.01	TCGA.D5.6926.01	TCGA.09.1674.01	TCGA.29.1777.01	TCGA.04.1516.01	TCGA.59.2372.01	TCGA.13.2071.01	TCGA.36.2544.01	TCGA.30.1855.01	TCGA.29.1764.01	TCGA.61.1900.01	TCGA.29.1768.01	TCGA.61.2610.02	TCGA.36.2533.01	TCGA.29.2432.01	TCGA.29.2431.01	TCGA.29.1693.01	TCGA.23.2647.01	TCGA.30.1718.01	TCGA.29.1763.01	TCGA.29.1766.01	TCGA.29.1703.01	TCGA.61.1914.01	TCGA.24.1845.01	TCGA.24.1849.01	TCGA.36.2537.01	TCGA.20.1687.01	TCGA.61.1722.01	TCGA.61.1906.01	TCGA.04.1369.01	TCGA.20.1683.01	TCGA.29.1705.01	TCGA.04.1651.01	TCGA.42.2582.01	TCGA.23.1029.01	TCGA.36.2538.01	TCGA.42.2591.01	TCGA.36.2543.01	TCGA.29.1784.01	TCGA.29.1778.01	TCGA.61.1741.01	TCGA.61.1901.01	TCGA.29.1785.01	TCGA.36.2534.01	TCGA.42.2590.01	TCGA.61.1733.01	TCGA.09.1675.01	TCGA.23.2643.01	TCGA.29.1701.01	TCGA.61.2613.01	TCGA.30.1856.01	TCGA.20.1682.01	TCGA.29.1696.01	TCGA.20.1686.01	TCGA.13.2066.01	TCGA.A6.5662.01	TCGA.CK.6746.01	TCGA.CM.5861.01	TCGA.A6.5657.01	TCGA.AA.3662.01	TCGA.CM.6677.01	TCGA.DM.A28C.01	TCGA.D5.6922.01	TCGA.D5.6535.01	TCGA.CM.6674.01	TCGA.AA.3815.01	TCGA.AZ.6608.01	TCGA.D5.6924.01	TCGA.A6.2671.01	TCGA.CM.5860.01	TCGA.CM.6161.01	TCGA.CA.6719.01	TCGA.D5.6539.01	TCGA.AZ.4616.01	TCGA.G4.6299.01	TCGA.D5.6927.01	TCGA.F4.6703.01	TCGA.AA.3663.01	TCGA.AY.6196.01	TCGA.BT.A2LB.01	TCGA.DM.A0XD.01	TCGA.AZ.4323.01	TCGA.19.1790.01	TCGA.DM.A282.01	TCGA.BR.A4PE.01	TCGA.AZ.6603.01	TCGA.DM.A1HA.01	TCGA.D8.A1XK.01	TCGA.DM.A1D4.01	TCGA.F4.6460.01	TCGA.A6.5660.01	TCGA.D5.6931.01	TCGA.CM.5864.01	TCGA.28.1747.01	TCGA.41.4097.01	TCGA.A6.6142.01	TCGA.CA.5254.01	TCGA.D5.6923.01	TCGA.DM.A0X9.01	TCGA.G4.6317.01	TCGA.AZ.4682.01	TCGA.55.8085.01	TCGA.55.8208.01	TCGA.69.7765.01	TCGA.CM.4744.01	TCGA.A6.5661.01	TCGA.A6.5659.01	TCGA.CM.6167.01	TCGA.AY.A71X.01	TCGA.F4.6459.01	TCGA.CA.5797.01	TCGA.A8.A08P.01	TCGA.D5.5538.01	TCGA.DD.A119.01	TCGA.D5.6898.01	TCGA.F4.6807.01	TCGA.D5.6538.01	TCGA.HJ.7597.01	TCGA.CM.4747.01	TCGA.CA.6715.01	TCGA.CM.5341.01	TCGA.17.Z050.01	TCGA.78.7540.01	TCGA.AD.6965.01	TCGA.D3.A2JF.06	TCGA.AY.5543.01	TCGA.DA.A1I8.06	TCGA.HC.8265.01	TCGA.A8.A09C.01	TCGA.AG.3882.01	TCGA.AO.A0JC.01	TCGA.78.7150.01	TCGA.GC.A3YS.01	TCGA.D8.A1J9.01	TCGA.AA.3692.01	TCGA.17.Z027.01	TCGA.CK.6747.01	TCGA.AA.A02K.01	TCGA.AZ.5403.01	TCGA.D3.A3MV.06	TCGA.CD.A48C.01	TCGA.DM.A28G.01	TCGA.AZ.6600.01	TCGA.AA.3655.01	TCGA.AD.6888.01	TCGA.CK.4948.01	TCGA.A6.6138.01	TCGA.D3.A1Q7.06	TCGA.CM.6165.01	TCGA.D5.6920.01	TCGA.EI.6507.01	TCGA.CM.5349.01	TCGA.F4.6704.01	TCGA.AG.3906.01	TCGA.32.4213.01	TCGA.A6.2679.01	TCGA.CM.6164.01	TCGA.06.0176.01	TCGA.AZ.6607.01	TCGA.BH.A0B4.01	TCGA.DM.A28E.01	TCGA.D7.8576.01	TCGA.A6.6654.01	TCGA.EP.A2KA.01	TCGA.AD.6901.01	TCGA.CK.5915.01	TCGA.AA.3511.01	TCGA.G4.6314.01	TCGA.J4.A67L.01	TCGA.G4.6307.01	TCGA.CM.5862.01	TCGA.HC.7745.01	TCGA.CK.5912.01	TCGA.AF.2693.01	TCGA.DM.A1D0.01	TCGA.CM.5863.01	TCGA.CM.5348.01	TCGA.EE.A2GO.06	TCGA.CM.6163.01	TCGA.CM.6675.01	TCGA.A6.6651.01	TCGA.14.0817.01	TCGA.D5.6536.01	TCGA.AD.6548.01	TCGA.HT.8564.01	TCGA.BR.8360.01	TCGA.CM.6676.01	TCGA.G4.6297.01	TCGA.AA.3489.01	TCGA.BR.8589.01	TCGA.DC.5337.01	TCGA.CK.4947.01	TCGA.B0.4843.01	TCGA.HT.8110.01	TCGA.DU.5852.01	TCGA.HC.7078.01	TCGA.EJ.7115.01	TCGA.EJ.7317.01	TCGA.G9.7521.01	TCGA.G9.7525.01	TCGA.EJ.7328.01	TCGA.EE.A3J7.06	TCGA.EJ.7794.01	TCGA.HI.7170.01	TCGA.EJ.7784.01	TCGA.H9.7775.01	TCGA.EJ.7797.01	TCGA.EJ.7793.01	TCGA.FC.7708.01	TCGA.EJ.7791.01	TCGA.CH.5762.01	TCGA.EJ.7314.01	TCGA.EJ.7786.01	TCGA.HC.7749.01	TCGA.HC.7740.01	TCGA.HU.A4GF.01	TCGA.HC.7231.01	TCGA.EJ.7789.01	TCGA.HC.7750.01	TCGA.G9.7519.01	TCGA.A2.A25E.01	TCGA.C8.A26V.01	TCGA.AR.A24L.01	TCGA.C8.A275.01	TCGA.AC.A23C.01	TCGA.E9.A228.01	TCGA.D8.A27H.01	TCGA.D8.A1Y0.01	TCGA.D8.A1JP.01	TCGA.E2.A1IO.01	TCGA.A1.A0SP.01	TCGA.D8.A1Y1.01	TCGA.C8.A1HK.01	TCGA.E2.A1IG.01	TCGA.E9.A249.01	TCGA.AR.A24Q.01	TCGA.D8.A1JM.01	TCGA.EW.A1PD.01	TCGA.D8.A27L.01	TCGA.D8.A1XW.01	TCGA.BH.A1FM.01	TCGA.AR.A0TQ.01	TCGA.AR.A1AX.01	TCGA.A2.A25C.01	TCGA.BH.A0DG.01	TCGA.E9.A1R2.01	TCGA.BH.A204.01	TCGA.BH.A1F8.01	TCGA.AQ.A0Y5.01	TCGA.EW.A1PH.01	TCGA.EW.A1IW.01	TCGA.E9.A1NC.01	TCGA.D8.A1JN.01	TCGA.E2.A1L7.01	TCGA.D8.A1XV.01	TCGA.B6.A1KN.01	TCGA.BH.A1FN.01	TCGA.E2.A1LS.01	TCGA.A2.A1G1.01	TCGA.GI.A2C8.01	TCGA.A2.A1FW.01	TCGA.A8.A07G.01	TCGA.AQ.A1H3.01	TCGA.A7.A26G.01	TCGA.E9.A1RE.01	TCGA.E9.A1R7.01	TCGA.D8.A1XU.01	TCGA.EE.A3JB.06	TCGA.A1.A0SQ.01	TCGA.AR.A251.01	TCGA.E2.A1LA.01	TCGA.EW.A1OV.01	TCGA.D8.A1JJ.01	TCGA.E9.A295.01	TCGA.E2.A1LK.01	TCGA.E2.A1IN.01	TCGA.B6.A0X0.01	TCGA.C8.A1HE.01	TCGA.A2.A1FV.01	TCGA.D8.A27F.01	TCGA.EW.A1OY.01	TCGA.BH.A1F2.01	TCGA.A8.A08S.01	TCGA.D8.A1JH.01	TCGA.C8.A132.01	TCGA.E9.A22B.01	TCGA.AR.A0TY.01	TCGA.D8.A1Y3.01	TCGA.EW.A1P4.01	TCGA.A2.A25B.01	TCGA.EW.A1PE.01	TCGA.E2.A1IH.01	TCGA.BH.A1FC.01	TCGA.41.3392.01	TCGA.E9.A229.01	TCGA.D8.A27M.01	TCGA.E9.A1RH.01	TCGA.AO.A1KR.01	TCGA.D8.A1X6.01	TCGA.E9.A1NA.01	TCGA.BT.A3PJ.01	TCGA.EW.A1PA.01	TCGA.AR.A256.01	TCGA.D8.A27K.01	TCGA.E9.A1RA.01	TCGA.D8.A1XF.01	TCGA.AO.A1KT.01	TCGA.D8.A1XY.01	TCGA.E9.A1R4.01	TCGA.D8.A1JE.01	TCGA.A7.A26J.01	TCGA.EW.A1J1.01	TCGA.C8.A27B.01	TCGA.D8.A1JC.01	TCGA.D8.A1XG.01	TCGA.AN.A04C.01	TCGA.AN.A0AM.01	TCGA.D8.A1JL.01	TCGA.E2.A1IK.01	TCGA.BH.A208.01	TCGA.D8.A27I.01	TCGA.A7.A26H.01	TCGA.EW.A1J6.01	TCGA.BH.A1FD.01	TCGA.C8.A26X.01	TCGA.D8.A1XM.01	TCGA.BH.A0AV.01	TCGA.AO.A0JB.01	TCGA.A2.A1G0.01	TCGA.E9.A1NF.01	TCGA.BH.A203.01	TCGA.BH.A1FH.01	TCGA.BH.A0E7.01	TCGA.EW.A1J3.01	TCGA.BH.A0H9.01	TCGA.C8.A1HO.01	TCGA.E9.A1NI.01	TCGA.E2.A1IU.01	TCGA.E2.A1L9.01	TCGA.BH.A0BG.01	TCGA.E2.A1LB.01	TCGA.BH.A1F5.01	TCGA.E2.A1II.01	TCGA.B0.5098.01	TCGA.B4.5832.01	TCGA.AK.3447.01	TCGA.A3.3363.01	TCGA.BP.4975.01	TCGA.CJ.6027.01	TCGA.A3.3374.01	TCGA.CW.6097.01	TCGA.AS.3777.01	TCGA.B4.5835.01	TCGA.B8.5162.01	TCGA.BP.4965.01	TCGA.B4.5838.01	TCGA.BR.4369.01	TCGA.BP.5181.01	TCGA.B0.5712.01	TCGA.BP.4974.01	TCGA.12.3649.01	TCGA.AK.3465.01	TCGA.B0.5084.01	TCGA.B4.5844.01	TCGA.B0.5083.01	TCGA.BP.4994.01	TCGA.CJ.4900.01	TCGA.CJ.4869.01	TCGA.44.8117.01	TCGA.99.8025.01	TCGA.75.7027.01	TCGA.78.7148.01	TCGA.78.7220.01	TCGA.50.5946.01	TCGA.50.5946.02	TCGA.55.7903.01	TCGA.55.6969.01	TCGA.78.7542.01	TCGA.05.5425.01	TCGA.53.7624.01	TCGA.55.6971.01	TCGA.78.7536.01	TCGA.44.A4SU.01	TCGA.55.6985.01	TCGA.69.7978.01	TCGA.44.7667.01	TCGA.97.7554.01	TCGA.55.6972.01	TCGA.97.7547.01	TCGA.38.4630.01	TCGA.64.1679.01	TCGA.75.6214.01	TCGA.50.7109.01	TCGA.55.7570.01	TCGA.44.7671.01	TCGA.78.7153.01	TCGA.91.6849.01	TCGA.78.7535.01	TCGA.86.7713.01	TCGA.69.7980.01	TCGA.44.7672.01	TCGA.97.7937.01	TCGA.99.8028.01	TCGA.78.7166.01	TCGA.91.6848.01	TCGA.93.7348.01	TCGA.55.7727.01	TCGA.95.7944.01	TCGA.95.7948.01	TCGA.55.7725.01	TCGA.ER.A2NH.06	TCGA.91.6830.01	TCGA.49.6761.01	TCGA.53.7626.01	TCGA.55.7726.01	TCGA.95.7947.01	TCGA.78.7158.01	TCGA.78.7152.01	TCGA.44.7660.01	TCGA.69.7764.01	TCGA.55.8507.01	TCGA.44.8119.01	TCGA.93.7347.01	TCGA.55.7227.01	TCGA.78.7162.01	TCGA.MH.A55W.01	TCGA.55.7914.01	TCGA.75.7031.01	TCGA.78.7160.01	TCGA.97.7552.01	TCGA.86.8054.01	TCGA.55.7283.01	TCGA.55.6975.01	TCGA.78.7149.01	TCGA.55.6979.01	TCGA.53.7813.01	TCGA.D3.A51H.06	TCGA.EE.A20F.06	TCGA.91.6847.01	TCGA.55.7573.01	TCGA.G5.6235.01	TCGA.06.1806.01	TCGA.06.0646.01	TCGA.08.0385.01	TCGA.02.0016.01	TCGA.08.0380.01	TCGA.08.0390.01	TCGA.02.0026.01	TCGA.12.0620.01	TCGA.02.0069.01	TCGA.06.0168.01	TCGA.06.0147.01	TCGA.06.0184.01	TCGA.06.0125.01	TCGA.06.0143.01	TCGA.06.0130.01	TCGA.08.0246.01	TCGA.08.0349.01	TCGA.12.0615.01	TCGA.02.0004.01	TCGA.06.0127.01	TCGA.02.0048.01	TCGA.02.0052.01	TCGA.08.0356.01	TCGA.06.0201.01	TCGA.02.0038.01	TCGA.06.0213.01	TCGA.06.0124.01	TCGA.02.0009.01	TCGA.02.0006.01	TCGA.02.0084.01	TCGA.06.0238.01	TCGA.06.0197.01	TCGA.02.0046.01	TCGA.08.0244.01	TCGA.02.0086.01	TCGA.06.0210.01	TCGA.AF.6655.01	TCGA.CI.6622.01	TCGA.F1.6177.01	TCGA.DC.6157.01	TCGA.CI.6621.01	TCGA.DY.A1H8.01	TCGA.AF.6672.01	TCGA.AH.6643.01	TCGA.DC.6160.01	TCGA.DC.6682.01	TCGA.AF.6136.01	TCGA.DC.6155.01	TCGA.CL.5918.01	TCGA.DT.5265.01	TCGA.DY.A1DG.01	TCGA.F5.6702.01	TCGA.AF.4110.01	TCGA.CI.6620.01	TCGA.DC.6683.01	TCGA.DC.6158.01	TCGA.EI.6506.01	TCGA.AG.3732.01	TCGA.AG.3731.01	TCGA.DY.A1DD.01	TCGA.D3.A51G.06	TCGA.AF.5654.01	TCGA.G5.6641.01	TCGA.EF.5830.01	TCGA.F5.6812.01	TCGA.F5.6571.01	TCGA.F5.6861.01	TCGA.DD.A1EG.01	TCGA.CZ.4857.01	TCGA.H2.A3RH.01	TCGA.EE.A2GR.06	TCGA.EE.A29P.06	TCGA.BG.A0M9.01	TCGA.DM.A288.01	TCGA.CD.8532.01	TCGA.EK.A3GK.01	TCGA.A2.A0YT.01	TCGA.BH.A0HX.01	TCGA.EE.A20C.06	TCGA.B8.5165.01	TCGA.34.5234.01	TCGA.86.7701.01	TCGA.BK.A0CA.01	TCGA.28.5218.01	TCGA.FR.A3R1.01	TCGA.BR.8381.01	TCGA.D9.A3Z3.06	TCGA.BQ.7059.01	TCGA.ER.A19J.06	TCGA.DA.A3F5.06	TCGA.ER.A19L.06	TCGA.DA.A1I0.06	TCGA.ER.A199.06	TCGA.DA.A3F3.06	TCGA.DA.A1IA.06	TCGA.EE.A2M5.06	TCGA.D3.A3CB.06	TCGA.EE.A2A5.06	TCGA.D9.A6EA.06	TCGA.DJ.A1QM.01	TCGA.DA.A1HY.06	TCGA.FS.A1ZA.06	TCGA.EE.A29G.06	TCGA.DA.A1HW.06	TCGA.BR.7957.01	TCGA.EE.A2GJ.06	TCGA.97.A4M1.01	TCGA.A8.A07J.01	TCGA.A8.A0A6.01	TCGA.A8.A06N.01	TCGA.HC.7737.01	TCGA.86.7955.01	TCGA.19.5950.01	TCGA.C8.A26Y.01	TCGA.HU.A4G3.01	TCGA.EE.A2GP.06	TCGA.CG.5722.01	TCGA.A6.A565.01	TCGA.D3.A2J8.06	TCGA.EE.A2MK.06	TCGA.EE.A2GD.06	TCGA.CG.5720.01	TCGA.D3.A2JO.06	TCGA.12.0692.01	TCGA.41.2571.01	TCGA.C5.A1BI.01	TCGA.DU.7292.01	TCGA.ER.A19N.06	TCGA.FC.A4JI.01	TCGA.EE.A20H.06	TCGA.D9.A6E9.06	TCGA.D7.A4YV.01	TCGA.CS.6186.01	TCGA.DJ.A3UN.01	TCGA.AG.4022.01	TCGA.FS.A4FC.06	TCGA.FP.A4BF.01	TCGA.QL.A97D.01	TCGA.IZ.8196.01	TCGA.NJ.A55O.01	TCGA.BR.A4QM.01	TCGA.EE.A184.06	TCGA.BR.7703.01	TCGA.A6.2681.01	TCGA.EE.A29V.06	TCGA.17.Z003.01	TCGA.02.0047.01	TCGA.06.0126.01	TCGA.06.0169.01	TCGA.06.0171.02	TCGA.06.0185.01	TCGA.06.0188.01	TCGA.06.0192.01	TCGA.D3.A2JL.06	TCGA.06.0211.02	TCGA.06.0216.01	TCGA.06.0237.01	TCGA.06.0645.01	TCGA.06.0744.01	TCGA.06.0747.01	TCGA.06.0749.01	TCGA.06.0876.01	TCGA.06.0877.01	TCGA.06.0879.01	TCGA.06.2559.01	TCGA.06.2561.01	TCGA.06.2567.01	TCGA.06.5413.01	TCGA.06.5415.01	TCGA.06.5418.01	TCGA.12.0688.01	TCGA.CC.A7II.01	TCGA.14.0813.01	TCGA.28.5219.01	TCGA.19.2619.01	TCGA.19.2624.01	TCGA.19.2631.01	TCGA.19.4068.01	TCGA.19.5947.01	TCGA.19.5951.01	TCGA.19.5954.01	TCGA.19.5955.01	TCGA.19.5958.01	TCGA.26.5132.01	TCGA.26.5136.01	TCGA.26.5139.01	TCGA.28.5207.01	TCGA.32.4719.01	TCGA.76.4925.01	TCGA.ER.A19K.01	TCGA.BR.8059.01	TCGA.BH.A1EX.01	TCGA.DD.A118.01	TCGA.EB.A4IS.01	TCGA.RP.A695.06	TCGA.AA.3967.01	TCGA.D9.A4Z3.01	TCGA.FS.A1ZC.06	TCGA.C5.A2M2.01	TCGA.06.6700.01	TCGA.FS.A4FB.06	TCGA.EB.A430.01	TCGA.EM.A3O7.01	TCGA.JX.A3Q0.01	TCGA.EK.A2GZ.01	TCGA.HT.A5R9.01	TCGA.19.2620.01	TCGA.FS.A1ZQ.06	TCGA.17.Z042.01	TCGA.55.8091.01	TCGA.17.Z000.01	TCGA.55.8205.01	TCGA.DD.A113.01	TCGA.ER.A19S.06	TCGA.62.8402.01	TCGA.ER.A19C.06	TCGA.A4.7734.01	TCGA.06.6697.01	TCGA.EL.A3ZK.01	TCGA.AA.A00O.01	TCGA.CC.5260.01	TCGA.D5.5541.01	TCGA.BR.8588.01	TCGA.DD.A1EH.01	TCGA.28.2513.01	TCGA.ED.A82E.01	TCGA.D8.A1J8.01	TCGA.FS.A4F5.06	TCGA.A6.6140.01	TCGA.HC.A632.01	TCGA.12.3652.01	TCGA.EE.A2GU.06	TCGA.G5.6233.01	TCGA.A6.5667.01	TCGA.AZ.4614.01	TCGA.BC.A112.01	TCGA.Q2.A5QZ.01	TCGA.AD.6899.01	TCGA.D3.A3C1.06	TCGA.A2.A0YE.01	TCGA.BQ.5890.01	TCGA.FW.A3TU.06	TCGA.CD.8531.01	TCGA.BR.A4QL.01	TCGA.AO.A128.01	TCGA.Q1.A5R2.01	TCGA.DD.A4NQ.01	TCGA.DD.A73C.01	TCGA.NH.A50V.01	TCGA.F5.6864.01	TCGA.HC.8259.01	TCGA.28.5208.01	TCGA.EK.A2R9.01	TCGA.EE.A29X.06	TCGA.ER.A2NG.06	TCGA.CG.4465.01	TCGA.AG.3728.01	TCGA.EE.A2GH.06	TCGA.55.8097.01	TCGA.DD.A3A1.01	TCGA.DG.A2KK.01	TCGA.CG.4462.01	TCGA.EE.A2A1.06	TCGA.BR.A4J8.01	TCGA.C5.A7CL.01	TCGA.EE.A2MT.06	TCGA.EE.A29N.06	TCGA.BQ.7062.01	TCGA.HU.A4H0.01	TCGA.EE.A29R.06	TCGA.BR.8678.01	TCGA.26.6173.01	TCGA.44.A47A.01	TCGA.IR.A3LK.01	TCGA.FP.7735.01	TCGA.CC.A7IF.01	TCGA.06.0750.01	TCGA.ER.A19G.06	TCGA.FV.A3R2.01	TCGA.MP.A5C7.01	TCGA.JX.A5QV.01	TCGA.EK.A3GM.01	TCGA.FD.A3SP.01	TCGA.D8.A27T.01	TCGA.BR.8284.01	TCGA.EE.A180.06	TCGA.17.Z032.01	TCGA.AF.A56N.01	TCGA.BR.A4PF.01	TCGA.06.0881.01	TCGA.FW.A5DX.01	TCGA.55.8511.01	TCGA.D3.A51T.06	TCGA.HU.A4H4.01	TCGA.EE.A2A0.06	TCGA.B0.4841.01	TCGA.B0.4836.01	TCGA.B0.4849.01	TCGA.BP.4803.01	TCGA.BP.4338.01	TCGA.CJ.4895.01	TCGA.BP.4352.01	TCGA.B0.4839.01	TCGA.B0.4833.01	TCGA.B8.5553.01	TCGA.BP.4346.01	TCGA.B0.4845.01	TCGA.CZ.4861.01	TCGA.BP.4787.01	TCGA.B0.4824.01	TCGA.BP.4176.01	TCGA.BP.4331.01	TCGA.BP.4807.01	TCGA.BP.4775.01	TCGA.B8.5550.01	TCGA.BP.4165.01	TCGA.B0.4718.01	TCGA.CJ.4892.01	TCGA.CJ.4887.01	TCGA.B0.4693.01	TCGA.BP.4170.01	TCGA.BP.4758.01	TCGA.CJ.4884.01	TCGA.B0.4703.01	TCGA.B0.4713.01	TCGA.B0.4822.01	TCGA.BP.4341.01	TCGA.BP.4349.01	TCGA.B0.4838.01	TCGA.CJ.4886.01	TCGA.B0.4813.01	TCGA.B0.4848.01	TCGA.B8.5552.01	TCGA.DV.5568.01	TCGA.BP.4762.01	TCGA.BP.4330.01	TCGA.CJ.4634.01	TCGA.BP.4158.01	TCGA.CJ.4635.01	TCGA.CJ.4875.01	TCGA.BP.4761.01	TCGA.B0.4846.01	TCGA.CZ.4858.01	TCGA.BP.4169.01	TCGA.CJ.4889.01	TCGA.CJ.4639.01	TCGA.CJ.4885.01	TCGA.BP.4166.01	TCGA.CJ.4881.01	TCGA.BP.4759.01	TCGA.B0.4697.01	TCGA.AK.3425.01	TCGA.B0.4816.01	TCGA.BP.4763.01	TCGA.BP.4174.01	TCGA.CJ.4893.01	TCGA.AK.3454.01	TCGA.BP.4347.01	TCGA.BP.4329.01	TCGA.DV.5565.01	TCGA.CZ.4862.01	TCGA.B0.4694.01	TCGA.BP.4768.01	TCGA.B0.4691.01	TCGA.AK.3461.01	TCGA.CJ.4871.01	TCGA.B0.4707.01	TCGA.BQ.5891.01	TCGA.B0.4714.01	TCGA.CZ.5457.01	TCGA.B0.4844.01	TCGA.BP.4766.01	TCGA.BP.4159.01	TCGA.AK.3450.01	TCGA.B0.4847.01	TCGA.EM.A22K.01	TCGA.EL.A3D6.01	TCGA.DJ.A3VE.01	TCGA.EM.A1CU.01	TCGA.FK.A3SD.01	TCGA.EM.A22O.01	TCGA.H2.A26U.01	TCGA.EL.A3H8.01	TCGA.EL.A4KG.01	TCGA.DJ.A2PV.01	TCGA.DO.A2HM.01	TCGA.EM.A3AI.01	TCGA.BJ.A0ZH.01	TCGA.EL.A3CT.01	TCGA.DJ.A3VB.01	TCGA.ET.A25K.01	TCGA.BJ.A0ZA.01	TCGA.EL.A4JV.01	TCGA.ET.A3DO.01	TCGA.EL.A4KD.01	TCGA.FE.A3PC.01	TCGA.DJ.A2QA.01	TCGA.DJ.A3UT.01	TCGA.ET.A2MY.01	TCGA.BJ.A3EZ.01	TCGA.DJ.A2PO.01	TCGA.EL.A3T6.01	TCGA.ET.A2N4.01	TCGA.FY.A3R8.01	TCGA.EM.A3AJ.01	TCGA.DJ.A13R.01	TCGA.BJ.A2NA.01	TCGA.DJ.A3VF.01	TCGA.ET.A25I.01	TCGA.EM.A3FL.01	TCGA.BJ.A28Z.01	TCGA.ET.A39N.01	TCGA.J8.A3O0.01	TCGA.EL.A3MY.01	TCGA.DJ.A13X.01	TCGA.EM.A2CU.01	TCGA.DJ.A2Q5.01	TCGA.ET.A4KN.01	TCGA.DJ.A3UO.01	TCGA.BJ.A290.01	TCGA.EL.A3CP.01	TCGA.EM.A3O3.01	TCGA.ET.A3BT.01	TCGA.CE.A13K.01	TCGA.FE.A237.01	TCGA.E3.A3E5.01	TCGA.BJ.A3PT.01	TCGA.EL.A3MZ.01	TCGA.FE.A230.01	TCGA.E3.A3E1.01	TCGA.EM.A22I.01	TCGA.ET.A39M.01	TCGA.ET.A3DV.01	TCGA.ET.A3BP.01	TCGA.BJ.A28S.01	TCGA.EL.A3T3.01	TCGA.BJ.A0YZ.01	TCGA.EL.A3D5.01	TCGA.EL.A3CU.01	TCGA.E3.A3DY.01	TCGA.EM.A3AL.01	TCGA.BJ.A45J.01	TCGA.DE.A0Y2.01	TCGA.LP.A7HU.01	TCGA.EM.A1YB.01	TCGA.L6.A4ET.01	TCGA.DJ.A1QE.01	TCGA.DJ.A2PW.01	TCGA.DJ.A4V2.01	TCGA.EL.A3GS.01	TCGA.GE.A2C6.01	TCGA.ET.A3DS.01	TCGA.DE.A3KN.01	TCGA.DJ.A3UK.01	TCGA.DJ.A1QO.01	TCGA.IM.A3U2.01	TCGA.FE.A22Z.01	TCGA.EL.A3MW.01	TCGA.FY.A3R7.01	TCGA.EL.A3D0.01	TCGA.DJ.A2PX.01	TCGA.BJ.A0ZE.01	TCGA.BJ.A0Z2.01	TCGA.MK.A4N9.01	TCGA.EL.A3H2.01	TCGA.FY.A3I5.01	TCGA.BJ.A4O9.01	TCGA.EM.A2OW.01	TCGA.EL.A3T1.01	TCGA.FK.A3SE.01	TCGA.EM.A3AK.01	TCGA.EM.A2P3.01	TCGA.BR.A4CQ.01	TCGA.MP.A4TK.01	TCGA.32.2638.01	TCGA.32.1982.01	TCGA.28.5204.01	TCGA.19.5959.01	TCGA.28.6450.01	TCGA.14.0862.01	TCGA.06.0214.01	TCGA.14.2554.01	TCGA.06.5410.01	TCGA.76.6282.01	TCGA.06.0686.01	TCGA.76.4927.01	TCGA.28.2509.01	TCGA.32.5222.01	TCGA.06.0119.01	TCGA.76.4935.01	TCGA.76.4928.01	TCGA.32.2634.01	TCGA.14.1829.01	TCGA.14.0789.01	TCGA.14.0740.01	TCGA.32.1991.01	TCGA.28.5214.01	TCGA.12.1597.01	TCGA.41.2575.01	TCGA.14.0787.01	TCGA.32.1970.01	TCGA.41.6646.01	TCGA.41.5651.01	TCGA.06.0132.01	TCGA.06.1804.01	TCGA.19.1390.01	TCGA.16.0861.01	TCGA.27.2518.01	TCGA.76.4926.01	TCGA.19.2625.01	TCGA.28.5211.01	TCGA.02.2485.01	TCGA.26.6174.01	TCGA.32.1979.01	TCGA.32.4211.01	TCGA.28.5215.01	TCGA.41.3915.01	TCGA.76.6662.01	TCGA.06.0190.02	TCGA.76.4932.01	TCGA.16.0846.01	TCGA.06.0882.01	TCGA.02.0033.01	TCGA.76.6656.01	TCGA.28.2502.01	TCGA.76.4931.01	TCGA.74.6573.01	TCGA.81.5910.01	TCGA.14.3476.01	TCGA.32.1986.01	TCGA.14.1823.01	TCGA.AR.A1AK.01	TCGA.12.5301.01	TCGA.AR.A1AO.01	TCGA.32.1980.01	TCGA.12.0821.01	TCGA.06.0167.01	TCGA.14.1450.01	TCGA.76.4929.01	TCGA.DU.7012.01	TCGA.74.6584.01	TCGA.74.6575.01	TCGA.27.1830.01	TCGA.41.2572.01	TCGA.32.1977.01	TCGA.06.0649.01	TCGA.06.2558.01	TCGA.06.6699.01	TCGA.06.6695.01	TCGA.06.0650.01	TCGA.87.5896.01	TCGA.27.1833.01	TCGA.06.5408.01	TCGA.32.2495.01	TCGA.55.8302.01	TCGA.06.5859.01	TCGA.32.4209.01	TCGA.19.5960.01	TCGA.28.5216.01	TCGA.06.0155.01	TCGA.12.0618.01	TCGA.ER.A19O.06	TCGA.74.6577.01	TCGA.14.0871.01	TCGA.DC.6154.01	TCGA.AF.3911.01	TCGA.EI.6512.01	TCGA.AH.6897.01	TCGA.EI.6513.01	TCGA.DC.4749.01	TCGA.F5.6863.01	TCGA.EE.A3AH.06	TCGA.EI.6883.01	TCGA.DA.A1I4.06	TCGA.EE.A2MU.06	TCGA.D9.A149.06	TCGA.GN.A26A.06	TCGA.EB.A299.01	TCGA.FS.A4FD.06	TCGA.EB.A44P.01	TCGA.GN.A265.06	TCGA.FR.A3YN.06	TCGA.D9.A4Z2.01	TCGA.ER.A3PL.06	TCGA.D3.A5GN.06	TCGA.EE.A2A2.06	TCGA.D3.A3CF.06	TCGA.FW.A3I3.06	TCGA.EE.A182.06	TCGA.ER.A3ES.06	TCGA.GN.A267.06	TCGA.D3.A2J9.06	TCGA.D3.A51E.06	TCGA.D3.A1Q5.06	TCGA.FW.A3TV.06	TCGA.HU.A4H5.01	TCGA.GN.A26D.06	TCGA.EE.A2MI.06	TCGA.G3.A5SL.01	TCGA.EE.A29L.06	TCGA.ER.A19E.06	TCGA.EE.A2MG.06	TCGA.GF.A3OT.06	TCGA.FS.A1YY.06	TCGA.D3.A3C3.06	TCGA.EB.A24C.01	TCGA.EB.A5UL.06	TCGA.EB.A41B.01	TCGA.FS.A1ZT.06	TCGA.D3.A1QB.06	TCGA.HU.A4HD.01	TCGA.EE.A29W.06	TCGA.D3.A2JD.06	TCGA.EE.A2MP.06	TCGA.EE.A2GM.06	TCGA.D9.A3Z1.06	TCGA.EE.A29A.06	TCGA.EB.A5SE.01	TCGA.ER.A196.01	TCGA.DA.A1I2.06	TCGA.D3.A3MO.06	TCGA.D3.A2J7.06	TCGA.EE.A2A6.06	TCGA.EE.A2GL.06	TCGA.D3.A51F.06	TCGA.D3.A1Q8.06	TCGA.EE.A2MN.06	TCGA.EB.A57M.01	TCGA.EE.A2ML.06	TCGA.EE.A29C.06	TCGA.EE.A20I.06	TCGA.FS.A1Z4.06	TCGA.EE.A3JH.06	TCGA.FS.A1YX.06	TCGA.HR.A2OG.01	TCGA.GF.A4EO.06	TCGA.FS.A1ZP.06	TCGA.GN.A262.06	TCGA.EE.A29H.06	TCGA.EE.A17Y.06	TCGA.EB.A3XC.01	TCGA.FR.A44A.06	TCGA.D3.A1Q1.06	TCGA.D3.A2JB.06	TCGA.BF.A1PV.01	TCGA.D9.A148.06	TCGA.FS.A1Z7.06	TCGA.FR.A69P.06	TCGA.FS.A1ZH.06	TCGA.FS.A1ZU.06	TCGA.D3.A51N.06	TCGA.CC.5262.01	TCGA.EB.A44O.01	TCGA.EB.A44N.01	TCGA.EB.A44R.06	TCGA.EB.A4P0.01	TCGA.EB.A553.01	TCGA.FS.A1ZE.06	TCGA.EE.A185.06	TCGA.EB.A1NK.01	TCGA.95.A4VK.01	TCGA.K7.A6G5.01	TCGA.DA.A1I1.06	TCGA.D9.A4Z6.01	TCGA.FS.A1ZR.06	TCGA.HC.8257.01	TCGA.BR.A452.01	TCGA.EE.A2MH.06	TCGA.HR.A2OH.01	TCGA.D9.A1JX.06	TCGA.FR.A2OS.01	TCGA.FS.A1ZF.06	TCGA.FW.A5DY.06	TCGA.D3.A1Q3.06	TCGA.EB.A3HV.01	TCGA.D3.A3CE.06	TCGA.D3.A2JG.06	TCGA.BF.A3DL.01	TCGA.FS.A1ZD.06	TCGA.LP.A5U2.01	TCGA.CU.A3YL.01	TCGA.D9.A3Z4.01	TCGA.G7.6790.01	TCGA.EB.A42Z.01	TCGA.EE.A3J3.06	TCGA.D3.A3BZ.06	TCGA.D9.A4Z5.01	TCGA.D3.A3CC.06	TCGA.FS.A1ZB.06	TCGA.ER.A19W.06	TCGA.ER.A197.06	TCGA.D9.A1X3.01	TCGA.D3.A51K.06	TCGA.ER.A2NB.01	TCGA.GF.A2C7.01	TCGA.BF.A3DN.01	TCGA.EE.A2GE.06	TCGA.FU.A3YQ.01	TCGA.FS.A1ZN.01	TCGA.97.8176.01	TCGA.CI.6623.01	TCGA.CG.4437.01	TCGA.EJ.7123.01	TCGA.HC.A4ZV.01	TCGA.G9.6369.01	TCGA.EJ.7125.01	TCGA.G9.6377.01	TCGA.HC.7209.01	TCGA.G9.6338.01	TCGA.HC.7075.01	TCGA.HC.A6HX.01	TCGA.HI.7168.01	TCGA.HC.7742.01	TCGA.HC.7080.01	TCGA.J4.8200.01	TCGA.HC.A6AL.01	TCGA.G9.6329.01	TCGA.HC.7748.01	TCGA.G9.6499.01	TCGA.AZ.6605.01	TCGA.G4.6295.01	TCGA.AM.5820.01	TCGA.DM.A28M.01	TCGA.G4.6294.01	TCGA.G4.6311.01	TCGA.A6.2675.01	TCGA.UB.A7MB.01	TCGA.D7.5578.01	TCGA.IR.A3LL.01	TCGA.CG.4466.01	TCGA.DU.6403.01	TCGA.06.2569.01	TCGA.76.6192.01	TCGA.76.6657.01	TCGA.HC.7077.01	TCGA.EM.A22Q.01	TCGA.EM.A3AQ.01	TCGA.DJ.A3UX.01	TCGA.EL.A3CN.01	TCGA.FK.A3SH.01	TCGA.DU.8158.01	TCGA.06.5856.01	TCGA.06.6694.01	TCGA.CZ.4854.01	TCGA.A4.7584.01	TCGA.GV.A3QK.01	TCGA.CD.A48A.01	TCGA.B0.4828.01	TCGA.A3.3347.01	TCGA.B0.5100.01	TCGA.GL.A59T.01	TCGA.DV.5575.01	TCGA.FT.A3EE.01	TCGA.K4.A3WS.01	TCGA.FD.A3SS.01	TCGA.G2.A3VY.01	TCGA.DK.A3X1.01	TCGA.DK.A3WX.01	TCGA.BT.A3PK.01	TCGA.FJ.A3Z7.01	TCGA.E7.A3Y1.01	TCGA.FD.A3SO.01	TCGA.FJ.A3ZE.01	TCGA.GV.A40G.01	TCGA.DK.A3WY.01	TCGA.GC.A3WC.01	TCGA.FD.A3SL.01	TCGA.GC.A3RC.01	TCGA.FD.A3SN.01	TCGA.DK.A3IU.01	TCGA.GV.A40E.01	TCGA.K4.A3WU.01	TCGA.GC.A3OO.01	TCGA.17.Z026.01	TCGA.HC.A48F.01	TCGA.J4.A67O.01	TCGA.EJ.8472.01	TCGA.HC.A6AQ.01	TCGA.EJ.A46E.01	TCGA.EJ.A46G.01	TCGA.EJ.8468.01	TCGA.HC.7821.01	TCGA.HC.A6AP.01	TCGA.EJ.A46F.01	TCGA.J4.A67M.01	TCGA.FC.7961.01	TCGA.BQ.7060.01	TCGA.KK.A59Y.01	TCGA.HC.A6AO.01	TCGA.DW.7834.01	TCGA.HT.A5RC.01	TCGA.93.A4JN.01	TCGA.GV.A3QF.01	TCGA.FD.A3SJ.01	TCGA.GU.A42R.01	TCGA.FD.A3SR.01	TCGA.GC.A3BM.01	TCGA.CU.A3QU.01	TCGA.D8.A27G.01	TCGA.BH.A0BW.01	TCGA.GM.A2DA.01	TCGA.AC.A2FG.01	TCGA.EW.A2FS.01	TCGA.GM.A2DI.01	TCGA.A2.A0D2.01	TCGA.GM.A2DH.01	TCGA.GM.A2DO.01	TCGA.AC.A2FF.01	TCGA.AC.A2FB.01	TCGA.JW.A5VL.01	TCGA.AN.A0FL.01	TCGA.GM.A2DL.01	TCGA.49.AAR2.01	TCGA.BR.8382.01	TCGA.BR.6706.01	TCGA.BR.8682.01	TCGA.BR.6566.01	TCGA.BR.A4J2.01	TCGA.BR.4188.01	TCGA.MY.A5BE.01	TCGA.D7.6817.01	TCGA.HU.8604.01	TCGA.HU.8245.01	TCGA.CD.A487.01	TCGA.HC.7819.01	TCGA.CD.8529.01	TCGA.BR.4363.01	TCGA.BR.6453.01	TCGA.HU.A4GY.01	TCGA.BR.A4J4.01	TCGA.HU.A4GH.01	TCGA.BR.4253.01	TCGA.D7.6518.01	TCGA.CG.5718.01	TCGA.HU.A4G2.01	TCGA.HF.7136.01	TCGA.B7.5818.01	TCGA.D7.8574.01	TCGA.CG.4443.01	TCGA.CD.8535.01	TCGA.D7.6524.01	TCGA.BR.8676.01	TCGA.BR.A453.01	TCGA.EB.A5SG.06	TCGA.EQ.A4SO.01	TCGA.BR.7196.01	TCGA.D7.6527.01	TCGA.CG.4476.01	TCGA.BR.8590.01	TCGA.D7.6519.01	TCGA.BR.8486.01	TCGA.BR.A4PD.01	TCGA.BR.8679.01	TCGA.CG.4444.01	TCGA.CD.5800.01	TCGA.CD.5798.01	TCGA.CD.A489.01	TCGA.D7.8570.01	TCGA.BR.8483.01	TCGA.HU.A4H6.01	TCGA.CG.5717.01	TCGA.HU.A4GP.01	TCGA.BR.8286.01	TCGA.BR.4357.01	TCGA.EE.A3J4.06	TCGA.L9.A443.01	TCGA.EB.A5SF.01	TCGA.BR.7901.01	TCGA.D7.6822.01	TCGA.CG.4441.01	TCGA.BR.4371.01	TCGA.A4.A6HP.01	TCGA.BR.8370.01	TCGA.CD.8524.01	TCGA.CG.5734.01	TCGA.D7.6818.01	TCGA.CD.5799.01	TCGA.BR.8373.01	TCGA.EE.A3JE.06	TCGA.FS.A1YW.06	TCGA.ER.A3EV.06	TCGA.DU.6405.01	TCGA.HT.7479.01	TCGA.HT.7604.01	TCGA.HT.7882.01	TCGA.HT.A5RA.01	TCGA.DU.7290.01	TCGA.DU.6401.01	TCGA.DU.8165.01	TCGA.CS.5395.01	TCGA.DB.A4XG.01	TCGA.JW.A69B.01	TCGA.FG.8185.01	TCGA.HT.7681.01	TCGA.DU.5847.01	TCGA.HT.7860.01	TCGA.DU.7309.01	TCGA.DH.5141.01	TCGA.E1.5318.01	TCGA.DU.5854.01	TCGA.DU.5871.01	TCGA.FG.7643.01	TCGA.DU.A5TY.01	TCGA.HT.7854.01	TCGA.DU.A5TT.01	TCGA.HT.8104.01	TCGA.DU.8162.01	TCGA.HT.7611.01	TCGA.A4.8310.01	TCGA.CS.6188.01	TCGA.AY.A69D.01	TCGA.55.7995.01	TCGA.EL.A3T0.01	TCGA.EL.A3MX.01	TCGA.ET.A39O.01	TCGA.DJ.A3VM.01	TCGA.G7.6796.01	TCGA.A4.A48D.01	TCGA.G7.6789.01	TCGA.B9.4114.01	TCGA.A4.8515.01	TCGA.HE.7130.01	TCGA.BQ.5885.01	TCGA.GL.7966.01	TCGA.BQ.5894.01	TCGA.MH.A560.01	TCGA.P4.A5E6.01	TCGA.MH.A55Z.01	TCGA.B9.4113.01	TCGA.GL.7773.01	TCGA.KV.A6GD.01	TCGA.DZ.6133.01	TCGA.B9.A69E.01	TCGA.BQ.5884.01	TCGA.HE.A5NF.01	TCGA.EV.5903.01	TCGA.GL.6846.01	TCGA.DW.7837.01	TCGA.EV.5901.01	TCGA.AL.7173.01	TCGA.BQ.7056.01	TCGA.BQ.7048.01	TCGA.P4.A5EB.01	TCGA.HE.A5NL.01	TCGA.A4.8311.01	TCGA.IA.A40U.01	TCGA.BQ.5893.01	TCGA.B9.4617.01	TCGA.A4.8517.01	TCGA.A4.A4ZT.01	TCGA.BQ.7055.01	TCGA.P4.A5E7.01	TCGA.DW.7838.01	TCGA.A4.7583.01	TCGA.BQ.5889.01	TCGA.IZ.A6M8.01	TCGA.DZ.6132.01	TCGA.BQ.7044.01	TCGA.A4.A5DU.01	TCGA.B9.5156.01	TCGA.A4.8098.01	TCGA.B9.A5W9.01	TCGA.A4.A5Y1.01	TCGA.IZ.A6M9.01	TCGA.B3.8121.01	TCGA.A4.7732.01	TCGA.B9.A5W8.01	TCGA.MH.A562.01	TCGA.DZ.6134.01	TCGA.F9.A4JJ.01	TCGA.EV.5902.01	TCGA.BQ.5882.01	TCGA.BQ.5875.01	TCGA.G7.6795.01	TCGA.BQ.7049.01	TCGA.DW.7839.01	TCGA.A4.7288.01	TCGA.AL.3473.01	TCGA.B9.A44B.01	TCGA.IA.A40X.01	TCGA.BQ.7058.01	TCGA.A4.7996.01	TCGA.GL.A4EM.01	TCGA.BQ.5892.01	TCGA.BQ.5881.01	TCGA.A4.A5Y0.01	TCGA.DW.7841.01	TCGA.B9.A5W7.01	TCGA.DW.5561.01	TCGA.HE.A5NH.01	TCGA.PJ.A5Z9.01	TCGA.HE.7129.01	TCGA.P4.A5ED.01	TCGA.BQ.5883.01	TCGA.BQ.7051.01	TCGA.BQ.7053.01	TCGA.G7.7502.01	TCGA.GL.8500.01	TCGA.G7.A4TM.01	TCGA.P4.A5EA.01	TCGA.F1.6875.01	TCGA.BR.6456.01	TCGA.BR.7722.01	TCGA.IN.8462.01	TCGA.BR.7716.01	TCGA.BR.8687.01	TCGA.BR.8369.01	TCGA.CG.4474.01	TCGA.50.8459.01	TCGA.CG.4301.01	TCGA.CD.A486.01	TCGA.BR.A4CS.01	TCGA.CG.4455.01	TCGA.HU.A4GD.01	TCGA.D7.A4YT.01	TCGA.CG.4440.01	TCGA.FP.8211.01	TCGA.CG.4469.01	TCGA.BR.6454.01	TCGA.D7.6820.01	TCGA.FP.8631.01	TCGA.CG.4300.01	TCGA.BR.A4IV.01	TCGA.BR.4279.01	TCGA.IN.7806.01	TCGA.NH.A6GB.01	TCGA.BR.4255.01	TCGA.BR.8364.01	TCGA.CD.8530.01	TCGA.BR.6565.01	TCGA.BR.8677.01	TCGA.D7.5577.01	TCGA.IN.7808.01	TCGA.HF.7133.01	TCGA.CG.5719.01	TCGA.CG.4304.01	TCGA.BR.8289.01	TCGA.BR.4191.01	TCGA.HU.8243.01	TCGA.EQ.5647.01	TCGA.D7.8578.01	TCGA.HU.A4GC.01	TCGA.IP.7968.01	TCGA.BR.8592.01	TCGA.BR.8058.01	TCGA.AY.A8YK.01	TCGA.BR.4267.01	TCGA.BR.A4QI.01	TCGA.BR.6564.01	TCGA.BR.7959.01	TCGA.FV.A2QQ.01	TCGA.CD.A4MH.01	TCGA.BR.A4J6.01	TCGA.FP.7916.01	TCGA.BR.8384.01	TCGA.BR.8380.01	TCGA.HU.8608.01	TCGA.HU.8249.01	TCGA.D7.8575.01	TCGA.FP.7998.01	TCGA.BR.6705.01	TCGA.BR.8371.01	TCGA.CG.4477.01	TCGA.CD.8528.01	TCGA.CD.5803.01	TCGA.BR.8683.01	TCGA.CG.4438.01	TCGA.EX.A1H6.01	TCGA.BR.6563.01	TCGA.NH.A6GA.01	TCGA.DD.A3A2.01	TCGA.49.AAR0.01	TCGA.CC.A3M9.01	TCGA.A8.A08G.01	TCGA.JW.A5VH.01	TCGA.DD.A4NG.01	TCGA.C5.A1MJ.01	TCGA.BT.A42C.01	TCGA.BH.A1ES.06	TCGA.HC.7210.01	TCGA.HC.8213.01	TCGA.HC.8261.01	TCGA.KK.A5A1.01	TCGA.J4.A67K.01	TCGA.HC.A631.01	TCGA.G9.6339.01	TCGA.HC.7738.01	TCGA.HC.8262.01	TCGA.EJ.A65D.01	TCGA.HC.8258.01	TCGA.HC.8266.01	TCGA.HC.A6AN.01	TCGA.HC.8264.01	TCGA.EJ.A65E.01	TCGA.HC.7820.01	TCGA.EJ.A65B.01	TCGA.BF.A1PZ.01	TCGA.EB.A5SH.06	TCGA.B1.A47O.01	TCGA.BJ.A18Z.01	TCGA.B1.A656.01	TCGA.AT.A5NU.01	TCGA.B1.A47N.01	TCGA.B1.A654.01	TCGA.HE.A5NJ.01	TCGA.B1.A47M.01	TCGA.B1.A655.01	TCGA.AL.A5DJ.01	TCGA.G3.A25S.01	TCGA.A1.A0SF.01	TCGA.A8.A0A2.01	TCGA.B6.A1KF.01	TCGA.97.A4M0.01	TCGA.BH.A0E6.01	TCGA.A6.4107.01	TCGA.99.AA5R.01	TCGA.B6.A0WW.01	TCGA.86.8672.01	TCGA.64.1681.01	TCGA.44.A479.01	TCGA.93.A4JP.01	TCGA.AA.3509.01	TCGA.A8.A08O.01	TCGA.UB.A7MD.01	TCGA.26.1439.01	TCGA.02.0003.01	TCGA.DM.A1DB.01	TCGA.CM.5868.01	TCGA.CM.4752.01	TCGA.50.8457.01	TCGA.BL.A13I.01	TCGA.CF.A3MH.01	TCGA.BH.A209.01	TCGA.D8.A146.01	TCGA.E9.A1R5.01	TCGA.E9.A22G.01	TCGA.A2.A0EU.01	TCGA.A7.A0CE.01	TCGA.AR.A0U2.01	TCGA.AR.A1AW.01	TCGA.EW.A1PB.01	TCGA.JW.A5VJ.01	TCGA.Q1.A5R1.01	TCGA.EK.A2H0.01	TCGA.A2.A0D1.01	TCGA.EK.A2RB.01	TCGA.EK.A2RE.01	TCGA.BI.A20A.01	TCGA.C5.A1ME.01	TCGA.C5.A1MF.01	TCGA.C5.A3HL.01	TCGA.C5.A7CJ.01	TCGA.DS.A7WF.01	TCGA.EA.A3QD.01	TCGA.EA.A43B.01	TCGA.EA.A44S.01	TCGA.EA.A50E.01	TCGA.EK.A2H1.01	TCGA.EK.A2IP.01	TCGA.EK.A2R8.01	TCGA.JW.A852.01	TCGA.JX.A3PZ.01	TCGA.C5.A1BK.01	TCGA.C5.A1MK.01	TCGA.C5.A1MQ.01	TCGA.EA.A410.01	TCGA.EA.A6QX.01	TCGA.EK.A2RK.01	TCGA.FU.A3EO.01	TCGA.FU.A57G.01	TCGA.IR.A3LB.01	TCGA.JW.A5VI.01	TCGA.LP.A4AW.01	TCGA.LP.A4AX.01	TCGA.UC.A7PF.01	TCGA.WL.A834.01	TCGA.C5.A1BJ.01	TCGA.C5.A1M9.01	TCGA.EA.A1QS.01	TCGA.EK.A2PI.01	TCGA.EK.A2PM.01	TCGA.MU.A51Y.01	TCGA.EK.A2RJ.01	TCGA.JX.A3Q8.01	TCGA.C5.A1BF.01	TCGA.C5.A1BL.01	TCGA.C5.A1BN.01	TCGA.C5.A1M8.01	TCGA.C5.A1MI.01	TCGA.C5.A1ML.01	TCGA.EA.A411.01	TCGA.EA.A5ZF.01	TCGA.FU.A3HY.01	TCGA.FU.A770.01	TCGA.C5.A7X3.01	TCGA.EA.A3HQ.01	TCGA.EA.A3HR.01	TCGA.EA.A3HT.01	TCGA.EA.A3QE.01	TCGA.EA.A439.01	TCGA.EX.A449.01	TCGA.FU.A3WB.01	TCGA.FU.A5XV.01	TCGA.CH.5792.01	TCGA.EA.A3Y4.01	TCGA.EK.A2RA.01	TCGA.EK.A2RC.01	TCGA.EK.A2RO.01	TCGA.FU.A2QG.01	TCGA.FU.A3NI.01	TCGA.IR.A3L7.01	TCGA.IR.A3LF.01	TCGA.Q1.A6DV.01	TCGA.Q1.A73Q.01	TCGA.DG.A2KH.01	TCGA.DG.A2KL.01	TCGA.DG.A2KM.01	TCGA.EA.A5O9.01	TCGA.EK.A2R7.01	TCGA.EK.A3GN.01	TCGA.EX.A69L.01	TCGA.FU.A3TQ.01	TCGA.HM.A3JK.01	TCGA.HM.A4S6.01	TCGA.JW.A5VK.01	TCGA.LP.A4AU.01	TCGA.MU.A5YI.01	TCGA.Q1.A6DW.01	TCGA.Q1.A73R.01	TCGA.C5.A0TN.01	TCGA.C5.A2LS.01	TCGA.C5.A7CO.01	TCGA.C5.A7UE.01	TCGA.CW.6090.01	TCGA.BP.4993.01	TCGA.B8.5549.01	TCGA.BP.4999.01	TCGA.34.5240.01	TCGA.EM.A3O6.01	TCGA.KK.A6E5.01	TCGA.KK.A6E1.01	TCGA.KK.A6E7.01	TCGA.QU.A6IO.01	TCGA.EJ.A65F.01	TCGA.KK.A6E0.01	TCGA.KK.A59X.01	TCGA.KK.A6E3.01	TCGA.J9.A52E.01	TCGA.EJ.5509.01	TCGA.KK.A6E6.01	TCGA.HI.7169.01	TCGA.KK.A6E2.01	TCGA.EJ.7321.01	TCGA.EJ.A65G.01	TCGA.ER.A19T.01	TCGA.ER.A19T.06	TCGA.EB.A42Y.01	TCGA.EE.A2M7.06	TCGA.BF.A3DJ.01	TCGA.E3.A3DZ.01	TCGA.GL.A59R.01	TCGA.B1.A657.01	TCGA.HE.A5NK.01	TCGA.P5.A5F4.01	TCGA.K7.A5RF.01	TCGA.KR.A7K2.01	TCGA.NI.A4U2.01	TCGA.QA.A7B7.01	TCGA.UB.A7MA.01	TCGA.UB.A7ME.01	TCGA.ES.A2HS.01	TCGA.G3.A25U.01	TCGA.G3.A5SM.01	TCGA.BC.A216.01	TCGA.BD.A3EP.01	TCGA.CC.A7IL.01	TCGA.DD.A116.01	TCGA.DD.A1E9.01	TCGA.DD.A39V.01	TCGA.DD.A3A3.01	TCGA.DD.A4NF.01	TCGA.DD.A4NL.01	TCGA.DD.A73E.01	TCGA.ED.A4XI.01	TCGA.ED.A7XP.01	TCGA.EP.A26S.01	TCGA.EP.A3JL.01	TCGA.FV.A23B.01	TCGA.FV.A495.01	TCGA.G3.A25V.01	TCGA.CC.5264.01	TCGA.CC.A123.01	TCGA.DD.A1EF.01	TCGA.DD.A3A6.01	TCGA.DD.A4NV.01	TCGA.ED.A7PZ.01	TCGA.EP.A3RK.01	TCGA.G3.A25Y.01	TCGA.G3.A5SI.01	TCGA.KR.A7K0.01	TCGA.KR.A7K8.01	TCGA.MI.A75H.01	TCGA.RC.A7SK.01	TCGA.RG.A7D4.01	TCGA.UB.A7MF.01	TCGA.BC.A69H.01	TCGA.CC.5263.01	TCGA.CC.A3MC.01	TCGA.DD.A1EA.01	TCGA.DD.A1ED.01	TCGA.DD.A3A9.01	TCGA.DD.A4NJ.01	TCGA.EP.A2KB.01	TCGA.FV.A3I0.01	TCGA.FV.A3R3.01	TCGA.FV.A4ZQ.01	TCGA.G3.A25Z.01	TCGA.G3.A3CK.01	TCGA.G3.A7M9.01	TCGA.BC.A10T.01	TCGA.MI.A75C.01	TCGA.CC.A7IH.01	TCGA.91.A4BC.01	TCGA.CC.A7IJ.01	TCGA.CC.A7IK.01	TCGA.DD.A114.01	TCGA.DD.A1EL.01	TCGA.DD.A4NI.01	TCGA.ED.A66Y.01	TCGA.ED.A7PY.01	TCGA.EP.A12J.01	TCGA.G3.A25W.01	TCGA.G3.A5SK.01	TCGA.G3.A7M6.01	TCGA.BC.A10Q.01	TCGA.BC.A3KF.01	TCGA.CC.A1HT.01	TCGA.DD.A1EB.01	TCGA.DD.A3A4.01	TCGA.ED.A7XO.01	TCGA.FV.A3I1.01	TCGA.G3.A6UC.01	TCGA.GJ.A6C0.01	TCGA.K7.A5RG.01	TCGA.MI.A75I.01	TCGA.BW.A5NO.01	TCGA.CC.5258.01	TCGA.CC.5261.01	TCGA.DD.A11B.01	TCGA.DD.A1EK.01	TCGA.DD.A39Y.01	TCGA.DD.A3A8.01	TCGA.DD.A4NN.01	TCGA.DD.A73D.01	TCGA.DD.A73F.01	TCGA.ED.A66X.01	TCGA.BC.A10R.01	TCGA.BC.A10Z.01	TCGA.BC.A110.01	TCGA.BC.A10Y.01	TCGA.BC.A217.01	TCGA.BC.4073.01	TCGA.BC.A10W.01	TCGA.DD.A1EC.01	TCGA.DD.A3A5.01	TCGA.ES.A2HT.01	TCGA.FV.A2QR.01	TCGA.FV.A496.01	TCGA.G3.A3CI.01	TCGA.LG.A6GG.01	TCGA.MI.A75E.01	TCGA.MI.A75G.01	TCGA.DD.A11A.01	TCGA.DD.A1EI.01	TCGA.DD.A4NB.01	TCGA.DD.A4NH.01	TCGA.DD.A73G.01	TCGA.G3.A25T.01	TCGA.G3.A7M5.01	TCGA.HP.A5MZ.01	TCGA.HP.A5N0.01	TCGA.BC.A10U.01	TCGA.BC.A3KG.01	TCGA.BW.A5NP.01	TCGA.CC.A3MA.01	TCGA.CC.A7IG.01	TCGA.DC.6681.01	TCGA.24.1470.01	TCGA.24.1418.01	TCGA.13.0807.01	TCGA.A6.A56B.01	TCGA.A8.A09E.01	TCGA.AF.3914.01	TCGA.AF.A56K.01	TCGA.AF.A56L.01	TCGA.AG.3878.01	TCGA.AG.4021.01	TCGA.AG.A023.01	TCGA.CI.6619.01	TCGA.DC.5869.01	TCGA.EI.6510.01	TCGA.EI.6881.01	TCGA.G5.6572.01	TCGA.G5.6572.02	TCGA.3L.AA1B.01	TCGA.4N.A93T.01	TCGA.4T.AA8H.01	TCGA.A6.2680.01	TCGA.A6.2682.01	TCGA.A6.2684.01	TCGA.A6.2685.01	TCGA.97.A4M5.01	TCGA.MP.A4SV.01	TCGA.A6.A566.01	TCGA.A6.A567.01	TCGA.AA.3495.01	TCGA.AA.3506.01	TCGA.AA.3675.01	TCGA.AA.3841.01	TCGA.AA.3856.01	TCGA.AA.3952.01	TCGA.AA.A01C.01	TCGA.AA.A01V.01	TCGA.17.Z053.01	TCGA.A8.A09T.01	TCGA.AN.A0FD.01	TCGA.E9.A1N5.01	TCGA.62.A46U.01	TCGA.AZ.4308.01	TCGA.55.A491.01	TCGA.CA.5256.01	TCGA.CK.6748.01	TCGA.CM.6170.01	TCGA.CM.6679.01	TCGA.D5.6929.01	TCGA.D5.7000.01	TCGA.AO.A12B.01	TCGA.G4.6317.02	TCGA.G4.6627.01	TCGA.NH.A50T.01	TCGA.NH.A50U.01	TCGA.NH.A6GC.01	TCGA.NH.A8F7.06	TCGA.NH.A8F8.01	TCGA.QG.A5YX.01	TCGA.A1.A0SN.01	TCGA.BH.A1FG.01	TCGA.BH.A1FJ.01	TCGA.E9.A248.01	TCGA.D8.A13Z.01	TCGA.BH.A0HU.01	TCGA.A8.A08J.01	TCGA.C8.A130.01	TCGA.D8.A27W.01	TCGA.BH.A18I.01	TCGA.E9.A1RD.01	TCGA.A2.A04X.01	TCGA.A2.A0CL.01	TCGA.A2.A0ST.01	TCGA.A2.A0YL.01	TCGA.A2.A1FZ.01	TCGA.A7.A13G.01	TCGA.A7.A26E.01	TCGA.A8.A06T.01	TCGA.A8.A07R.01	TCGA.A8.A083.01	TCGA.A8.A084.01	TCGA.A8.A085.01	TCGA.A8.A08B.01	TCGA.A8.A09B.01	TCGA.A8.A09D.01	TCGA.A8.A09R.01	TCGA.A8.A09W.01	TCGA.A8.A09X.01	TCGA.AC.A2B8.01	TCGA.AN.A03X.01	TCGA.AN.A04A.01	TCGA.AN.A0XV.01	TCGA.AO.A0JM.01	TCGA.AO.A12G.01	TCGA.AR.A0TZ.01	TCGA.AR.A1AH.01	TCGA.AR.A24H.01	TCGA.AR.A24M.01	TCGA.AR.A24O.01	TCGA.AR.A24R.01	TCGA.AR.A250.01	TCGA.AR.A255.01	TCGA.B6.A0I6.01	TCGA.B6.A0IE.01	TCGA.B6.A0IG.01	TCGA.B6.A0IQ.01	TCGA.B6.A0RQ.01	TCGA.B6.A0X1.01	TCGA.BH.A0AY.01	TCGA.BH.A0BD.01	TCGA.BH.A0BM.01	TCGA.BH.A0BQ.01	TCGA.BH.A0DS.01	TCGA.BH.A0DT.01	TCGA.BH.A0H5.01	TCGA.BH.A0H7.01	TCGA.BH.A0HW.01	TCGA.BH.A0RX.01	TCGA.BH.A0W4.01	TCGA.BH.A18N.01	TCGA.BH.A18S.01	TCGA.BH.A1EN.01	TCGA.BH.A1EO.01	TCGA.BH.A1EY.01	TCGA.BH.A202.01	TCGA.C8.A12W.01	TCGA.C8.A1HI.01	TCGA.C8.A1HJ.01	TCGA.C8.A273.01	TCGA.C8.A278.01	TCGA.D8.A143.01	TCGA.D8.A1JS.01	TCGA.D8.A1X5.01	TCGA.D8.A1X8.01	TCGA.MP.A4TH.01	TCGA.D8.A1XR.01	TCGA.E2.A14T.01	TCGA.E2.A153.01	TCGA.E2.A15F.01	TCGA.E2.A15G.01	TCGA.E2.A15P.01	TCGA.E2.A1IJ.01	TCGA.E9.A1N4.01	TCGA.E9.A1NE.01	TCGA.E9.A1R6.01	TCGA.E9.A243.01	TCGA.E9.A247.01	TCGA.EW.A1IX.01	TCGA.EW.A1P3.01	TCGA.GM.A2DN.01	TCGA.17.Z001.01	TCGA.17.Z005.01	TCGA.17.Z007.01	TCGA.17.Z010.01	TCGA.17.Z016.01	TCGA.17.Z023.01	TCGA.17.Z025.01	TCGA.17.Z033.01	TCGA.17.Z037.01	TCGA.17.Z041.01	TCGA.17.Z043.01	TCGA.17.Z045.01	TCGA.17.Z052.01	TCGA.17.Z058.01	TCGA.17.Z061.01	TCGA.38.A44F.01	TCGA.44.2661.01	TCGA.44.3917.01	TCGA.44.6146.01	TCGA.44.A47G.01	TCGA.44.A4SS.01	TCGA.49.4510.01	TCGA.49.AAR3.01	TCGA.49.AAR9.01	TCGA.49.AARN.01	TCGA.49.AARQ.01	TCGA.4B.A93V.01	TCGA.50.5044.01	TCGA.55.7724.01	TCGA.55.8090.01	TCGA.55.8203.01	TCGA.55.8510.01	TCGA.55.8512.01	TCGA.55.8514.01	TCGA.55.8615.01	TCGA.55.8619.01	TCGA.55.8620.01	TCGA.55.A48X.01	TCGA.55.A48Y.01	TCGA.55.A48Z.01	TCGA.55.A493.01	TCGA.55.A57B.01	TCGA.62.8398.01	TCGA.62.A46P.01	TCGA.62.A46S.01	TCGA.62.A46Y.01	TCGA.69.7763.01	TCGA.78.7156.01	TCGA.78.8655.01	TCGA.78.8660.01	TCGA.86.8075.01	TCGA.86.8281.01	TCGA.86.8358.01	TCGA.86.8585.01	TCGA.86.8671.01	TCGA.86.A456.01	TCGA.86.A4D0.01	TCGA.95.A4VP.01	TCGA.97.8174.01	TCGA.97.8177.01	TCGA.97.8552.01	TCGA.97.A4M3.01	TCGA.97.A4M7.01	TCGA.J2.A4AE.01	TCGA.J2.A4AG.01	TCGA.L9.A743.01	TCGA.L9.A8F4.01	TCGA.MP.A4SW.01	TCGA.MP.A4SY.01	TCGA.MP.A4T2.01	TCGA.MP.A4TD.01	TCGA.MP.A4TE.01	TCGA.MP.A4TF.01	TCGA.O1.A52J.01	TCGA.S2.AA1A.01	TCGA.A6.5666.01	TCGA.AA.3667.01	TCGA.EI.6509.01	TCGA.BH.A1F0.01	TCGA.BH.A18J.01	TCGA.C8.A137.01	TCGA.C8.A133.01	TCGA.C8.A26W.01	TCGA.D8.A1XC.01	TCGA.AR.A0TT.01	TCGA.AO.A1KO.01	TCGA.AQ.A04H.01	TCGA.A8.A099.01	TCGA.AO.A0J5.01	TCGA.AO.A0JA.01	TCGA.AN.A0AS.01	TCGA.AR.A1AQ.01	TCGA.17.Z004.01	TCGA.A8.A06Y.01	TCGA.A8.A08C.01	TCGA.A8.A08X.01	TCGA.A8.A082.01	TCGA.DJ.A3VA.01	TCGA.G4.6321.01	TCGA.AH.6547.01	TCGA.62.A471.01	TCGA.55.6978.01	TCGA.50.8460.01	TCGA.97.A4M6.01	TCGA.AR.A24W.01	TCGA.AR.A24T.01	TCGA.AG.A01L.01	TCGA.EW.A1OZ.01	TCGA.E9.A1RF.01	TCGA.E2.A15O.01	TCGA.E2.A1IL.01	TCGA.E9.A1N3.01	TCGA.E2.A107.01	TCGA.E2.A1IE.01	TCGA.E2.A1B6.01	TCGA.BH.A0HQ.01	TCGA.BH.A0DK.01	TCGA.B6.A1KC.01	TCGA.BH.A0GZ.01	TCGA.B6.A0WZ.01	TCGA.B6.A0WY.01	TCGA.GM.A2DK.01	TCGA.B6.A0RO.01	TCGA.AG.3591.01	TCGA.A7.A0CD.01	TCGA.A2.A0YI.01	TCGA.A2.A259.01	TCGA.A2.A04Q.01	TCGA.A2.A0T5.01	TCGA.AF.2690.01	TCGA.EI.6514.01	TCGA.D8.A1Y2.01	TCGA.D8.A1XA.01	TCGA.BH.A1FE.06	TCGA.BH.A1FE.01	TCGA.BH.A1F6.01	TCGA.AO.A12A.01	TCGA.AO.A0JI.01	TCGA.A8.A09I.01	TCGA.AN.A0AR.01	TCGA.AD.A5EK.01	TCGA.AY.A54L.01	TCGA.A8.A08I.01	TCGA.A8.A06P.01	TCGA.62.A46V.01	TCGA.69.7760.01	TCGA.75.6207.01	TCGA.75.7030.01	TCGA.91.A4BD.01	TCGA.AR.A24P.01	TCGA.AR.A24N.01	TCGA.E9.A1RI.01	TCGA.E2.A10B.01	TCGA.EW.A1IY.01	TCGA.E9.A24A.01	TCGA.E2.A14X.01	TCGA.E2.A15E.06	TCGA.E2.A15C.01	TCGA.B6.A0RL.01	TCGA.BH.A0DO.01	TCGA.BH.A0H6.01	TCGA.B6.A0X5.01	TCGA.EW.A2FW.01	TCGA.B6.A0RV.01	TCGA.EW.A1P7.01	TCGA.A2.A25D.01	TCGA.A2.A1FX.01	TCGA.C8.A1HF.01	TCGA.D8.A1XZ.01	TCGA.BH.A1FR.01	TCGA.D8.A1X7.01	TCGA.D8.A1JB.01	TCGA.A8.A09K.01	TCGA.AO.A0JF.01	TCGA.AO.A0J8.01	TCGA.AO.A03U.01	TCGA.AN.A0XS.01	TCGA.AR.A1AU.01	TCGA.A8.A07Z.01	TCGA.50.5936.01	TCGA.AR.A24Z.01	TCGA.E2.A1LL.01	TCGA.EW.A1P0.01	TCGA.BH.A0B7.01	TCGA.B6.A0IP.01	TCGA.EW.A1P8.01	TCGA.A7.A0D9.01	TCGA.A2.A0T3.01	TCGA.A2.A0ER.01	TCGA.A2.A0YJ.01	TCGA.A1.A0SE.01	TCGA.AA.3696.01	TCGA.D8.A1JU.01	TCGA.AR.A0TP.01	TCGA.AR.A1AL.01	TCGA.17.Z048.01	TCGA.D5.6529.01	TCGA.17.Z002.01	TCGA.64.1680.01	TCGA.55.7816.01	TCGA.50.5939.01	TCGA.AR.A24U.01	TCGA.E2.A1L8.01	TCGA.E2.A15H.01	TCGA.E9.A22D.01	TCGA.E2.A14Q.01	TCGA.E2.A1B5.01	TCGA.BH.A0H0.01	TCGA.BH.A0DI.01	TCGA.GM.A2DM.01	TCGA.A2.A0CU.01	TCGA.A2.A0D4.01	TCGA.A1.A0SB.01	TCGA.BH.A201.01	TCGA.D8.A1XO.01	TCGA.D8.A1JI.01	TCGA.C8.A12O.01	TCGA.AO.A12H.01	TCGA.AQ.A1H2.01	TCGA.AR.A1AJ.01	TCGA.JW.A5VG.01	TCGA.55.6981.01	TCGA.AR.A24K.01	TCGA.86.A4P7.01	TCGA.E2.A156.01	TCGA.E2.A1BC.01	TCGA.E2.A15A.06	TCGA.BH.A0DD.01	TCGA.B6.A0WX.01	TCGA.44.5645.01	TCGA.B6.A0RP.01	TCGA.AB.2991.03	TCGA.AO.A12E.01	TCGA.A8.A0A4.01	TCGA.93.A4JO.01	TCGA.EW.A1J2.01	TCGA.E9.A1RB.01	TCGA.E9.A1NH.01	TCGA.23.1111.01	TCGA.AB.2855.03	TCGA.A2.A04N.01	TCGA.13.0920.01	TCGA.CL.5917.01	TCGA.D8.A1XJ.01	TCGA.G4.6323.01	TCGA.A8.A07P.01	TCGA.CJ.4872.01	TCGA.62.8397.01	TCGA.49.4501.01	TCGA.E2.A1B1.01	TCGA.E9.A226.01	TCGA.E2.A15A.01	TCGA.BH.A0DE.01	TCGA.B6.A0RT.01	TCGA.GM.A2DC.01	TCGA.13.0919.01	TCGA.23.2077.01	TCGA.C8.A27A.01	TCGA.AC.A23E.01	TCGA.EX.A1H5.01	TCGA.49.AARR.01	TCGA.E9.A1RC.01	TCGA.E9.A1R3.01	TCGA.EW.A1P6.01	TCGA.GM.A2DF.01	TCGA.A7.A0CH.01	TCGA.A2.A0T6.01	TCGA.C8.A12X.01	TCGA.C8.A12V.01	TCGA.BH.A1FL.01	TCGA.55.6984.01	TCGA.AR.A24S.01	TCGA.E2.A1L6.01	TCGA.E9.A1QZ.01	TCGA.AB.2865.03	TCGA.E2.A15E.01	TCGA.B6.A0RI.01	TCGA.D8.A1XT.01	TCGA.D8.A1XB.01	TCGA.AO.A0JG.01	TCGA.G9.6373.01	TCGA.97.8171.01	TCGA.E9.A245.01	TCGA.E2.A14O.01	TCGA.BH.A0HN.01	TCGA.A2.A1G4.01	TCGA.D8.A27P.01	TCGA.A8.A0AD.01	TCGA.E2.A1LI.01	TCGA.B6.A1KI.01	TCGA.QG.A5Z1.01	TCGA.C8.A26Z.01	TCGA.AO.A1KP.01	TCGA.AR.A1AV.01	TCGA.EA.A78R.01	TCGA.50.5944.01	TCGA.E2.A1B4.01	TCGA.A2.A0EW.01	TCGA.AN.A0G0.01	TCGA.38.4627.01	TCGA.EJ.A65M.01	TCGA.CW.6087.01	TCGA.E9.A1NG.01	TCGA.A2.A0YC.01	TCGA.04.1337.01	TCGA.D8.A27E.01	TCGA.D8.A1XS.01	TCGA.EK.A2RL.01	TCGA.B0.5095.01	TCGA.24.0979.01	TCGA.C8.A1HG.01	TCGA.AR.A24V.01	TCGA.E9.A1RG.01	TCGA.E9.A22H.01	TCGA.B6.A0RH.01	TCGA.A2.A0D3.01	TCGA.BH.A0DX.01	TCGA.BH.A0EA.01	TCGA.CZ.5984.01	TCGA.E9.A1N9.01	TCGA.C8.A12Y.01	TCGA.04.1648.01	TCGA.AB.2867.03	TCGA.E2.A1IF.01	TCGA.EW.A1PG.01	TCGA.BH.A1EW.01	TCGA.E9.A1R0.01	TCGA.EW.A1P1.01	TCGA.55.8087.01	TCGA.A2.A0CS.01	TCGA.75.6212.01	TCGA.AB.2846.03	TCGA.AR.A1AT.01	TCGA.EJ.5498.01	TCGA.55.8206.01	TCGA.57.1586.01	TCGA.A8.A0AB.01	TCGA.PJ.A5Z8.01	TCGA.BP.5000.01	TCGA.AP.A05H.01	TCGA.EL.A3CV.01	TCGA.13.0792.01	TCGA.36.2545.01	TCGA.B6.A0WT.01	TCGA.HT.7469.01	TCGA.CH.5745.01	TCGA.DA.A3F2.06	TCGA.55.6986.01	TCGA.D1.A16O.01	TCGA.23.1110.01	TCGA.23.1030.01	TCGA.23.1023.01	TCGA.FS.A4F4.06	TCGA.C5.A7CH.01	TCGA.G9.6347.01	TCGA.AR.A252.01	TCGA.29.1710.01	TCGA.CW.5583.01	TCGA.BH.A0BS.01	TCGA.BP.5008.01	TCGA.AR.A254.01	TCGA.ET.A2N5.01	TCGA.G9.6353.01	TCGA.55.8513.01	TCGA.BG.A2AE.01	TCGA.24.1842.01	TCGA.EJ.5542.01	TCGA.75.6203.01	TCGA.13.2061.01	TCGA.86.8668.01	TCGA.C5.A1M6.01	TCGA.13.1510.01	TCGA.CH.5765.01	TCGA.AB.2841.03	TCGA.09.1672.01	TCGA.BH.A0H3.01	TCGA.BH.A0W3.01	TCGA.AA.3972.01	TCGA.13.1407.01	TCGA.G9.6385.01	TCGA.30.1857.01	TCGA.D8.A27R.01	TCGA.EM.A4FR.01	TCGA.AB.2917.03	TCGA.BH.A0C3.01	TCGA.BP.5183.01	TCGA.13.1499.01	TCGA.AB.2989.03	TCGA.BR.8690.01	TCGA.69.7761.01	TCGA.AB.2816.03	TCGA.D1.A0ZQ.01	TCGA.61.2092.01	TCGA.MK.A4N6.01	TCGA.BP.5168.01	TCGA.AB.2861.03	TCGA.DU.5849.01	TCGA.27.1837.01	TCGA.86.8055.01	TCGA.61.2611.02	TCGA.24.2271.01	TCGA.D1.A0ZR.01	TCGA.A2.A25F.01	TCGA.29.1699.01	TCGA.24.1552.01	TCGA.BQ.5880.01	TCGA.EL.A3GU.01	TCGA.29.1688.01	TCGA.24.0982.01	TCGA.13.0883.01	TCGA.29.1770.01	TCGA.DB.A64S.01	TCGA.AB.2807.03	TCGA.EM.A3AN.01	TCGA.AB.2832.03	TCGA.13.0899.01	TCGA.05.5429.01	TCGA.BG.A0MO.01	TCGA.59.2355.01	TCGA.ET.A39T.01	TCGA.29.1694.01	TCGA.BS.A0UT.01	TCGA.G9.6496.01	TCGA.41.3393.01	TCGA.EA.A556.01	TCGA.AL.3472.01	TCGA.B2.5633.01	TCGA.BP.4962.01	TCGA.25.2399.01	TCGA.AB.2981.03	TCGA.AB.2972.03	TCGA.CH.5748.01	TCGA.AB.2820.03	TCGA.AB.2819.03	TCGA.BP.5201.01	TCGA.13.1494.01	TCGA.EJ.5499.01	TCGA.BJ.A2N9.01	TCGA.61.1903.01	TCGA.42.2589.01	TCGA.ET.A3DQ.01	TCGA.AK.3460.01	TCGA.10.0938.01	TCGA.13.0724.01	TCGA.09.0366.01	TCGA.AB.2970.03	TCGA.24.1466.01	TCGA.EX.A3L1.01	TCGA.G9.7522.01	TCGA.AP.A0LO.01	TCGA.25.1316.01	TCGA.HT.8558.01	TCGA.AB.2897.03	TCGA.09.2050.01	TCGA.DJ.A3US.01	TCGA.BJ.A0ZB.01	TCGA.13.0800.01	TCGA.BG.A0VT.01	TCGA.13.0714.01	TCGA.HW.7491.01	TCGA.EJ.7327.01	TCGA.EL.A3D4.01	TCGA.19.5952.01	TCGA.AB.2827.03	TCGA.FD.A3B7.01	TCGA.AB.2963.03	TCGA.FG.5963.01	TCGA.EA.A5ZD.01	TCGA.A4.7915.01	TCGA.29.1707.01	TCGA.AB.2954.03	TCGA.AX.A05U.01	TCGA.20.1684.01	TCGA.09.1664.01	TCGA.AB.2836.03	TCGA.CH.5751.01	TCGA.EJ.7330.01	TCGA.A2.A1G6.01	TCGA.BP.4781.01	TCGA.D3.A1Q9.06	TCGA.AB.2996.03	TCGA.DV.5569.01	TCGA.DJ.A2Q6.01	TCGA.HC.7081.01	TCGA.DD.A73A.01	TCGA.EX.A69M.01	TCGA.AB.2838.03	TCGA.DJ.A2PU.01	TCGA.24.2290.01	TCGA.28.2514.01	TCGA.FY.A3R9.01	TCGA.24.2262.01	TCGA.CZ.5470.01	TCGA.EL.A3GW.01	TCGA.FY.A3W9.01	TCGA.E8.A2EA.01	TCGA.A5.A0G3.01	TCGA.PD.A5DF.01	TCGA.CS.4941.01	TCGA.EO.A1Y5.01	TCGA.24.2293.01	TCGA.J7.8537.01	TCGA.24.1434.01	TCGA.EE.A17Z.06	TCGA.G9.6384.01	TCGA.L4.A4E6.01	TCGA.AB.2988.03	TCGA.DI.A1NN.01	TCGA.23.1027.01	TCGA.AB.2994.03	TCGA.13.1483.01	TCGA.AB.2947.03	TCGA.04.1365.01	TCGA.EM.A2CO.01	TCGA.AB.2928.03	TCGA.BP.4345.01	TCGA.13.0793.01	TCGA.Q1.A5R3.01	TCGA.24.1604.01	TCGA.EL.A3CW.01	TCGA.06.2563.01	TCGA.15.0742.01	TCGA.09.1670.01	TCGA.AB.2968.03	TCGA.EJ.5501.01	TCGA.31.1959.01	TCGA.DJ.A13V.01	TCGA.A5.A0GD.01	TCGA.24.2038.01	TCGA.HC.7818.01	TCGA.CD.8534.01	TCGA.AB.2859.03	TCGA.06.0745.01	TCGA.42.2588.01	TCGA.AB.2941.03	TCGA.AB.2830.03	TCGA.61.2104.01	TCGA.AB.2912.03	TCGA.HC.7211.01	TCGA.AB.2916.03	TCGA.B4.5843.01	TCGA.B5.A0JS.01	TCGA.IR.A3LC.01	TCGA.A3.3324.01	TCGA.AP.A0LV.01	TCGA.61.1907.01	TCGA.06.0154.01	TCGA.AB.2967.03	TCGA.HT.7856.01	TCGA.09.1673.01	TCGA.FG.8189.01	TCGA.DJ.A1QL.01	TCGA.36.2551.01	TCGA.KK.A6E4.01	TCGA.G9.6348.01	TCGA.EM.A22P.01	TCGA.EJ.7331.01	TCGA.13.1491.01	TCGA.AB.2982.03	TCGA.24.2260.01	TCGA.EJ.5503.01	TCGA.23.1116.01	TCGA.HC.7752.01	TCGA.DJ.A1QQ.01	TCGA.AB.2811.03	TCGA.DD.A115.01	TCGA.A4.8630.01	TCGA.EM.A2CK.01	TCGA.BP.4998.01	TCGA.25.1623.01	TCGA.EL.A3T2.01	TCGA.29.1776.01	TCGA.04.1655.01	TCGA.FC.A5OB.01	TCGA.EL.A3H5.01	TCGA.FI.A2D2.01	TCGA.06.0195.01	TCGA.E3.A3E0.01	TCGA.EL.A4JW.01	TCGA.24.2254.01	TCGA.AB.3008.03	TCGA.02.0116.01	TCGA.02.0064.01	TCGA.02.0115.01	TCGA.02.0099.01	TCGA.02.0025.01	TCGA.AB.2984.03	TCGA.13.1492.01	TCGA.24.1567.01	TCGA.23.2078.01	TCGA.57.1993.01	TCGA.23.1109.01	TCGA.24.1551.01	TCGA.61.2110.01	TCGA.24.2019.01	TCGA.61.2101.01	TCGA.61.2102.01	TCGA.04.1331.01	TCGA.24.1431.01	TCGA.13.1501.01	TCGA.24.2261.01	TCGA.61.2111.01	TCGA.25.2393.01	TCGA.24.1413.01	TCGA.23.1118.01	TCGA.13.1509.01	TCGA.24.1616.01	TCGA.04.1542.01	TCGA.10.0935.01	TCGA.24.1426.01	TCGA.25.1634.01	TCGA.23.1107.01	TCGA.04.1364.01	TCGA.04.1517.01	TCGA.13.0905.01	TCGA.24.2030.01	TCGA.24.1565.01	TCGA.13.1403.01	TCGA.24.1104.01	TCGA.24.1464.01	TCGA.13.0723.01	TCGA.13.1412.01	TCGA.13.1506.01	TCGA.25.1630.01	TCGA.13.0903.01	TCGA.10.0937.01	TCGA.BP.4160.01	TCGA.13.0720.01	TCGA.04.1350.01	TCGA.23.1024.01	TCGA.31.1950.01	TCGA.31.1953.01	TCGA.13.0761.01	TCGA.09.1662.01	TCGA.30.1862.01	TCGA.25.1317.01	TCGA.25.1324.01	TCGA.61.1919.01	TCGA.10.0934.01	TCGA.61.2088.01	TCGA.06.0178.01	TCGA.AB.3009.03	TCGA.AB.2980.03	TCGA.AB.2992.03	TCGA.AB.3011.03	TCGA.19.2623.01	TCGA.14.1395.01	TCGA.AA.3939.01	TCGA.G9.6379.01	TCGA.B8.4151.01	TCGA.ER.A2NF.06	TCGA.ER.A2NF.01	TCGA.AA.3518.01	TCGA.AA.3521.01	TCGA.AA.3525.01	TCGA.AA.3984.01	TCGA.AF.3400.01	TCGA.AG.3583.01	TCGA.AG.3586.01	TCGA.04.1649.01	TCGA.A6.2683.01	TCGA.A6.3807.01	TCGA.A6.3808.01	TCGA.AA.3514.01	TCGA.AA.3553.01	TCGA.AA.3554.01	TCGA.AA.3855.01	TCGA.AA.3870.01	TCGA.AA.3971.01	TCGA.DJ.A4UT.01	TCGA.ER.A19Q.06	TCGA.06.0139.01	TCGA.BT.A20P.01	TCGA.BT.A20V.01	TCGA.C4.A0F0.01	TCGA.BT.A20Q.01	TCGA.DB.5276.01	TCGA.A3.3349.01	TCGA.CZ.5464.01	TCGA.B0.4842.01	TCGA.B0.5107.01	TCGA.FS.A1ZG.06	TCGA.BP.5170.01	TCGA.B0.5713.01	TCGA.AK.3430.01	TCGA.B0.5113.01	TCGA.BP.4989.01	TCGA.BP.5192.01	TCGA.CZ.5987.01	TCGA.BP.4963.01	TCGA.B0.5119.01	TCGA.B0.5400.01	TCGA.BP.5187.01	TCGA.CZ.5989.01	TCGA.B0.5710.01	TCGA.QU.A6IL.01	TCGA.H9.A6BY.01	TCGA.BP.4987.01	TCGA.B0.5081.01	TCGA.BP.4970.01	TCGA.CJ.4901.01	TCGA.B0.4823.01	TCGA.BP.4991.01	TCGA.BP.5174.01	TCGA.B0.5109.01	TCGA.CZ.5458.01	TCGA.D1.A165.01	TCGA.DD.A4NO.01	TCGA.34.5241.01	TCGA.60.2715.01	TCGA.66.2765.01	TCGA.02.0011.01	TCGA.22.1011.01	TCGA.AP.A052.01	TCGA.AP.A0LQ.01	TCGA.D1.A17C.01	TCGA.06.5412.01	TCGA.BG.A0YV.01	TCGA.A5.A0GX.01	TCGA.B5.A11W.01	TCGA.H4.A2HO.01	TCGA.BG.A0MU.01	TCGA.CH.5737.01	TCGA.06.0141.01	TCGA.HC.A6HY.01	TCGA.12.3650.01	TCGA.CF.A3MF.01	TCGA.AB.2878.03	TCGA.AB.2813.03	TCGA.AB.2925.03	TCGA.AB.2890.03	TCGA.AB.2895.03	TCGA.AB.2871.03	TCGA.AB.2965.03	TCGA.AB.2839.03	TCGA.AB.2943.03	TCGA.AB.2899.03	TCGA.AB.2900.03	TCGA.AB.2804.03	TCGA.AB.2851.03	TCGA.AB.2815.03	TCGA.AB.2806.03	TCGA.AB.2814.03	TCGA.AB.2938.03	TCGA.29.1695.01	TCGA.61.2612.01	TCGA.36.1576.01	TCGA.HW.A5KK.01	TCGA.EJ.7781.01	TCGA.HC.7747.01	TCGA.HC.7213.01	TCGA.J4.8198.01	TCGA.G9.7510.01	TCGA.HC.7744.01	TCGA.B0.5117.01	TCGA.B4.5836.01	TCGA.BP.4760.01	TCGA.BP.4973.01	TCGA.06.0221.01	TCGA.02.0074.01	TCGA.06.0190.01	TCGA.02.0015.01	TCGA.02.0023.01	TCGA.08.0348.01	TCGA.02.0001.01	TCGA.56.5897.01	TCGA.J4.A67Q.01	TCGA.06.0939.01	TCGA.BR.4183.01	TCGA.BJ.A0Z0.01	TCGA.06.0878.01	TCGA.06.0158.01	TCGA.06.0166.01	TCGA.76.4934.01	TCGA.06.0221.02	TCGA.06.0241.01	TCGA.06.0648.01	TCGA.06.2557.01	TCGA.12.0616.01	TCGA.26.5133.01	TCGA.26.5134.01	TCGA.14.1034.02	TCGA.BJ.A2P4.01	TCGA.FS.A1ZJ.06	TCGA.74.6578.01	TCGA.DD.A4NS.01	TCGA.27.2528.01	TCGA.D3.A5GT.01	TCGA.HT.A4DS.01	TCGA.CJ.4870.01	TCGA.DV.5566.01	TCGA.BP.4340.01	TCGA.BP.4790.01	TCGA.B0.4690.01	TCGA.BP.5186.01	TCGA.BP.4771.01	TCGA.B0.4819.01	TCGA.BP.4777.01	TCGA.CJ.4874.01	TCGA.BP.4342.01	TCGA.BP.4765.01	TCGA.CJ.4873.01	TCGA.AK.3445.01	TCGA.BP.4789.01	TCGA.DV.5576.01	TCGA.B0.4817.01	TCGA.BP.4354.01	TCGA.B0.4814.01	TCGA.AK.3434.01	TCGA.EL.A3TB.01	TCGA.L6.A4EU.01	TCGA.EM.A1CW.01	TCGA.BJ.A2N8.01	TCGA.DJ.A13P.01	TCGA.EL.A3ZR.01	TCGA.DJ.A2Q9.01	TCGA.EM.A3FR.01	TCGA.EM.A1CT.01	TCGA.EM.A3OB.01	TCGA.EL.A3N2.01	TCGA.DJ.A13W.01	TCGA.MK.A4N7.01	TCGA.EM.A1YC.01	TCGA.DE.A0Y3.01	TCGA.FY.A3NM.01	TCGA.EM.A2P0.01	TCGA.EL.A3CZ.01	TCGA.ET.A3BW.01	TCGA.ET.A3BV.01	TCGA.DJ.A3UR.01	TCGA.E8.A44K.01	TCGA.FY.A4B3.01	TCGA.E8.A436.01	TCGA.FE.A234.01	TCGA.EL.A4JZ.01	TCGA.EM.A22J.01	TCGA.FY.A3NP.01	TCGA.DJ.A3UU.01	TCGA.EL.A4KI.01	TCGA.DJ.A2PP.01	TCGA.EL.A4K4.01	TCGA.EM.A3FM.01	TCGA.ET.A39J.01	TCGA.DJ.A3V7.01	TCGA.EM.A2OZ.01	TCGA.EL.A3T9.01	TCGA.DJ.A1QG.01	TCGA.EM.A2CQ.01	TCGA.CE.A3MD.01	TCGA.EL.A3T7.01	TCGA.EM.A3O9.01	TCGA.EL.A4K6.01	TCGA.BJ.A45F.01	TCGA.IM.A3U3.01	TCGA.KS.A4I5.01	TCGA.BJ.A0Z9.01	TCGA.H2.A421.01	TCGA.EL.A3H7.01	TCGA.DJ.A2Q4.01	TCGA.J8.A3YE.01	TCGA.14.1043.01	TCGA.27.2523.01	TCGA.14.0786.01	TCGA.28.5213.01	TCGA.76.6193.01	TCGA.BR.8686.01	TCGA.16.1045.01	TCGA.06.6388.01	TCGA.27.2524.01	TCGA.27.1836.01	TCGA.06.0151.01	TCGA.06.6693.01	TCGA.06.0140.01	TCGA.76.6664.01	TCGA.14.1825.01	TCGA.27.1832.01	TCGA.EB.A44Q.06	TCGA.EB.A4OY.01	TCGA.GN.A264.06	TCGA.G3.A5SJ.01	TCGA.HC.A6AS.01	TCGA.FC.A6HD.01	TCGA.HC.8216.01	TCGA.CH.5788.01	TCGA.HC.7233.01	TCGA.G9.6361.01	TCGA.FC.A66V.01	TCGA.DB.A64O.01	TCGA.BP.4804.01	TCGA.GC.A3RD.01	TCGA.G9.6498.01	TCGA.EJ.8469.01	TCGA.E7.A3X6.01	TCGA.CG.4475.01	TCGA.CG.5724.01	TCGA.BR.8367.01	TCGA.BR.A4CR.01	TCGA.BR.6801.01	TCGA.D7.8573.01	TCGA.FG.A4MU.01	TCGA.HT.8011.01	TCGA.DU.A5TR.01	TCGA.HT.7483.01	TCGA.FG.A4MW.01	TCGA.DU.8161.01	TCGA.DU.7006.01	TCGA.EL.A3ZH.01	TCGA.J7.6720.01	TCGA.A4.7585.01	TCGA.A4.7997.01	TCGA.B9.7268.01	TCGA.G7.7501.01	TCGA.G7.6792.01	TCGA.B9.4115.01	TCGA.G7.6797.01	TCGA.BQ.5886.01	TCGA.IZ.8195.01	TCGA.BQ.5876.01	TCGA.BQ.7045.01	TCGA.BQ.7050.01	TCGA.A4.7286.01	TCGA.D7.A4YX.01	TCGA.BR.6707.01	TCGA.HU.8610.01	TCGA.HT.A617.01	TCGA.CG.4449.01	TCGA.BR.6803.01	TCGA.J4.A67R.01	TCGA.QU.A6IP.01	TCGA.EJ.A65J.01	TCGA.HC.7232.01	TCGA.HE.A5NI.01	TCGA.P4.A5E8.01	TCGA.P5.A5EZ.01	TCGA.C5.A7CM.01	TCGA.FU.A3TX.01	TCGA.EJ.5517.01	TCGA.QU.A6IN.01	TCGA.J9.A52D.01	TCGA.DJ.A4V4.01	TCGA.BW.A5NQ.01	TCGA.DD.A73B.01	TCGA.ED.A5KG.01	TCGA.KR.A7K7.01	TCGA.FV.A4ZP.01	TCGA.G3.A7M7.01	TCGA.O8.A75V.01	TCGA.DD.A1EJ.01	TCGA.DD.A4ND.01	TCGA.DD.A4NE.01	TCGA.DD.A4NR.01	TCGA.ED.A7PX.01	TCGA.13.1411.01	TCGA.27.1838.01	TCGA.AB.2906.03	TCGA.AB.3007.03	TCGA.02.0028.01	TCGA.02.0089.01	TCGA.02.0043.01	TCGA.BP.4337.01	TCGA.02.0070.01	TCGA.06.0138.01	TCGA.D1.A0ZU.01	TCGA.25.2396.01	TCGA.61.2097.01	TCGA.61.1995.01	TCGA.25.2404.01	TCGA.13.0890.01	TCGA.13.0897.01	TCGA.25.1325.01	TCGA.24.1560.01	TCGA.36.1577.01	TCGA.25.1626.01	TCGA.36.1569.01	TCGA.24.1556.01	TCGA.AA.A01F.01	TCGA.AA.3519.01	TCGA.13.0757.01	TCGA.AB.2987.03	TCGA.AB.2978.03	TCGA.AB.2964.03	TCGA.AB.3001.03	TCGA.AG.3611.01	TCGA.AA.3543.01	TCGA.AG.3578.01	TCGA.AG.3581.01	TCGA.AG.3582.01	TCGA.AA.3531.01	TCGA.AA.3561.01	TCGA.AA.3872.01	TCGA.AA.A00E.01	TCGA.AA.A00Q.01	TCGA.BQ.5888.01	TCGA.B0.5711.01	TCGA.CJ.4899.01	TCGA.BP.5184.01	TCGA.CH.5794.01	TCGA.EB.A3XE.01	TCGA.B5.A11F.01	TCGA.BG.A0YU.01	TCGA.FY.A3RA.01	TCGA.EJ.5497.01	TCGA.D1.A16G.01	TCGA.G9.6354.01	TCGA.AB.2901.03	TCGA.AB.2923.03	TCGA.AB.2872.03	TCGA.AB.2915.03	TCGA.AB.2908.03	TCGA.29.1771.01	TCGA.04.1646.01	TCGA.61.1895.01	TCGA.61.2614.01	TCGA.EJ.7315.01	TCGA.EJ.7792.01	TCGA.BP.4795.01	TCGA.08.0357.01	TCGA.08.0389.01	TCGA.02.0068.01	TCGA.06.0187.01	TCGA.BP.4355.01	TCGA.CJ.4891.01	TCGA.ET.A3DP.01	TCGA.HC.8256.01	TCGA.06.0173.01	TCGA.02.2470.01	TCGA.06.0219.01	TCGA.32.2615.01	TCGA.BP.4798.01	TCGA.BP.4326.01	TCGA.CJ.4878.01	TCGA.BP.4756.01	TCGA.CJ.4894.01	TCGA.CJ.4888.01	TCGA.E8.A433.01	TCGA.DJ.A13T.01	TCGA.BJ.A45G.01	TCGA.FE.A232.01	TCGA.BJ.A18Y.01	TCGA.H2.A2K9.01	TCGA.DJ.A2Q3.01	TCGA.EL.A3CR.01	TCGA.EL.A3H4.01	TCGA.EM.A2CL.01	TCGA.DJ.A4UW.01	TCGA.DJ.A13S.01	TCGA.EL.A3GO.01	TCGA.EM.A2P2.01	TCGA.FY.A3NN.01	TCGA.EM.A3FK.01	TCGA.EM.A3AP.01	TCGA.CE.A3ME.01	TCGA.FE.A3PD.01	TCGA.EM.A4FV.01	TCGA.BJ.A3PR.01	TCGA.EM.A2CT.01	TCGA.ET.A25J.01	TCGA.EL.A3GP.01	TCGA.BJ.A3F0.01	TCGA.EL.A3CM.01	TCGA.FY.A3ON.01	TCGA.EL.A4JX.01	TCGA.DJ.A2PY.01	TCGA.FY.A40K.01	TCGA.EL.A3GX.01	TCGA.DJ.A3UP.01	TCGA.ET.A3DU.01	TCGA.E8.A419.01	TCGA.06.5414.01	TCGA.76.6280.01	TCGA.06.0240.01	TCGA.12.3653.01	TCGA.06.5411.01	TCGA.G9.6343.01	TCGA.D3.A2J6.06	TCGA.CJ.4868.01	TCGA.CH.5743.01	TCGA.EJ.8470.01	TCGA.HT.7476.01	TCGA.HT.7470.01	TCGA.DH.5140.01	TCGA.HT.7680.01	TCGA.DU.6404.01	TCGA.DU.7304.01	TCGA.A4.7828.01	TCGA.DW.7840.01	TCGA.BQ.5877.01	TCGA.BQ.5879.01	TCGA.KV.A6GE.01	TCGA.HE.7128.01	TCGA.DW.7842.01	TCGA.A4.7287.01	TCGA.A4.8518.01	TCGA.DW.7963.01	TCGA.BR.8291.01	TCGA.BR.4294.01	TCGA.BR.8365.01	TCGA.BR.4187.01	TCGA.H9.A6BX.01	TCGA.J4.A67S.01	TCGA.J4.A67T.01	TCGA.HM.A6W2.01	TCGA.EJ.5510.01	TCGA.EL.A3H1.01	TCGA.J8.A3O1.01	TCGA.G3.A3CJ.01	TCGA.UB.A7MC.01	TCGA.G3.A3CH.01	TCGA.DD.A4NA.01	TCGA.RC.A7S9.01	TCGA.08.0354.01	TCGA.08.0373.01	TCGA.25.2401.01	TCGA.13.0804.01	TCGA.13.0795.01	TCGA.13.0801.01	TCGA.36.1570.01	TCGA.24.1614.01	TCGA.04.1525.01	TCGA.25.2408.01	TCGA.24.0968.01	TCGA.24.1558.01	TCGA.36.1568.01	TCGA.25.1321.01	TCGA.04.1357.01	TCGA.AA.A00W.01	TCGA.AB.3006.03	TCGA.EJ.7788.01	TCGA.HT.7691.01	TCGA.AG.3608.01	TCGA.AA.3527.01	TCGA.AA.3544.01	TCGA.AA.3850.01	TCGA.AA.A00Z.01	TCGA.CW.5585.01	TCGA.BP.4971.01	TCGA.EJ.5515.01	TCGA.D1.A15V.01	TCGA.EJ.5502.01	TCGA.AB.2894.03	TCGA.AB.2829.03	TCGA.AB.2886.03	TCGA.AB.2812.03	TCGA.AB.2818.03	TCGA.AB.2924.03	TCGA.AB.2868.03	TCGA.AB.2857.03	TCGA.29.2436.01	TCGA.61.1911.01	TCGA.KS.A4IB.01	TCGA.J4.A6G3.01	TCGA.EJ.7785.01	TCGA.02.0014.01	TCGA.02.0080.01	TCGA.08.0352.01	TCGA.08.0355.01	TCGA.08.0375.01	TCGA.HC.7079.01	TCGA.CE.A484.01	TCGA.EM.A4FO.01	TCGA.DW.5560.01	TCGA.28.5220.01	TCGA.H2.A3RI.01	TCGA.BP.4343.01	TCGA.BP.4797.01	TCGA.B0.4837.01	TCGA.FK.A3S3.01	TCGA.EM.A2CN.01	TCGA.ET.A3BN.01	TCGA.ET.A25R.01	TCGA.ET.A2N0.01	TCGA.DJ.A1QD.01	TCGA.EL.A3T8.01	TCGA.E8.A413.01	TCGA.EL.A3GR.01	TCGA.FY.A3R6.01	TCGA.ET.A25O.01	TCGA.BJ.A191.01	TCGA.DJ.A1QH.01	TCGA.EM.A22N.01	TCGA.ET.A39I.01	TCGA.ET.A25G.01	TCGA.DJ.A13U.01	TCGA.FE.A23A.01	TCGA.DO.A1K0.01	TCGA.L6.A4EP.01	TCGA.DJ.A2PZ.01	TCGA.BJ.A0ZG.01	TCGA.BJ.A28V.01	TCGA.FE.A235.01	TCGA.EL.A4K2.01	TCGA.DJ.A2Q7.01	TCGA.EL.A3GY.01	TCGA.EM.A4FM.01	TCGA.EB.A4OZ.01	TCGA.G7.6793.01	TCGA.CS.5397.01	TCGA.DU.6402.01	TCGA.EM.A2OV.01	TCGA.E8.A242.01	TCGA.ET.A2N1.01	TCGA.EM.A3AO.01	TCGA.BQ.5887.01	TCGA.A4.8312.01	TCGA.BR.A44T.01	TCGA.CD.5802.01	TCGA.D7.6522.01	TCGA.HC.8260.01	TCGA.HM.A3JJ.01	TCGA.C5.A1M5.01	TCGA.J9.A52B.01	TCGA.CC.A5UC.01	TCGA.G3.A7M8.01	TCGA.DD.A4NP.01	TCGA.24.0970.01	TCGA.57.1584.01	TCGA.04.1519.01	TCGA.23.1026.01	TCGA.24.1471.01	TCGA.AA.3532.01	TCGA.24.1425.01	TCGA.AB.2905.03	TCGA.EJ.5522.01	TCGA.AG.3580.01	TCGA.AG.3584.01	TCGA.AA.A00R.01	TCGA.HC.7212.01	TCGA.28.2499.01	TCGA.EJ.A46I.01	TCGA.BJ.A45K.01	TCGA.BR.A4IZ.01	TCGA.AB.2898.03	TCGA.AB.2940.03	TCGA.AB.2881.03	TCGA.04.1644.01	TCGA.DV.5574.01	TCGA.HC.7736.01	TCGA.B4.5834.01	TCGA.BP.4177.01	TCGA.02.0034.01	TCGA.EL.A3CO.01	TCGA.E8.A418.01	TCGA.BJ.A2N7.01	TCGA.DJ.A4V5.01	TCGA.ET.A3DW.01	TCGA.EM.A4FK.01	TCGA.DJ.A2QC.01	TCGA.DO.A1JZ.01	TCGA.DJ.A3UQ.01	TCGA.EM.A1YA.01	TCGA.BJ.A28R.01	TCGA.EM.A3FN.01	TCGA.E8.A44M.01	TCGA.DJ.A2Q8.01	TCGA.J8.A3YH.06	TCGA.CJ.4890.01	TCGA.CZ.5455.01	TCGA.15.1444.01	TCGA.FK.A3SB.01	TCGA.FP.8210.01	TCGA.FP.8209.01	TCGA.EL.A3H3.01	TCGA.BC.A10X.01	TCGA.09.0364.01	TCGA.09.1659.01	TCGA.10.0927.01	TCGA.25.1631.01	TCGA.24.1105.01	TCGA.09.2053.01	TCGA.13.0730.01	TCGA.AA.A00D.01	TCGA.AB.2986.03	TCGA.IM.A3EB.01	TCGA.AF.2692.01	TCGA.AF.2689.01	TCGA.AG.3593.01	TCGA.AA.3560.01	TCGA.AA.A00F.01	TCGA.BJ.A28X.01	TCGA.AB.2952.03	TCGA.AB.2870.03	TCGA.AB.2875.03	TCGA.AB.2904.03	TCGA.AB.2817.03	TCGA.AB.2821.03	TCGA.B2.3923.01	TCGA.08.0360.01	TCGA.02.0104.01	TCGA.08.0358.01	TCGA.02.0113.01	TCGA.06.0206.01	TCGA.BP.4173.01	TCGA.ET.A39L.01	TCGA.DE.A2OL.01	TCGA.BJ.A0ZC.01	TCGA.DJ.A2QB.01	TCGA.BJ.A3PU.01	TCGA.EM.A1CV.01	TCGA.EM.A3FO.01	TCGA.ET.A3BQ.01	TCGA.ET.A39P.01	TCGA.EM.A3AR.01	TCGA.FE.A233.01	TCGA.EL.A4K0.01	TCGA.DJ.A2PR.01	TCGA.FE.A231.01	TCGA.BJ.A45I.01	TCGA.E3.A3E3.01	TCGA.DJ.A2PN.01	TCGA.FY.A3WA.01	TCGA.08.0386.01	TCGA.DZ.6131.01	TCGA.BQ.7046.01	TCGA.E8.A437.01	TCGA.DB.A4XF.01	TCGA.06.0142.01	TCGA.13.0911.01	TCGA.AB.2876.03	TCGA.61.2016.01	TCGA.AB.2977.03	TCGA.AA.3520.01	TCGA.AA.3548.01	TCGA.AB.2824.03	TCGA.FG.8181.01	TCGA.AB.2914.03	TCGA.DJ.A2PT.01	TCGA.AB.2833.03	TCGA.AB.2930.03	TCGA.AB.2911.03	TCGA.AB.2910.03	TCGA.02.0027.01	TCGA.DJ.A3UW.01	TCGA.EM.A1CS.01	TCGA.EM.A2CR.01	TCGA.EM.A2CJ.01	TCGA.J8.A4HW.06	TCGA.DJ.A2Q2.01	TCGA.EM.A2CP.01	TCGA.DJ.A2PQ.01	TCGA.DE.A4M9.01	TCGA.EL.A3N3.01	TCGA.EM.A3O8.01	TCGA.FS.A1ZY.06	TCGA.BP.4799.01	TCGA.EJ.A46D.01	TCGA.P5.A5F6.01	TCGA.EL.A3GZ.01	TCGA.06.0156.01	TCGA.02.0075.01	TCGA.20.0987.01	TCGA.57.1583.01	TCGA.36.1580.01	TCGA.AB.2997.03	TCGA.AB.2926.03	TCGA.AG.3602.01	TCGA.AG.3612.01	TCGA.CZ.5454.01	TCGA.AB.2847.03	TCGA.AB.2879.03	TCGA.AB.2831.03	TCGA.AB.2887.03	TCGA.AB.2835.03	TCGA.13.0758.01	TCGA.13.0764.01	TCGA.06.0208.01	TCGA.EL.A3ZQ.01	TCGA.J8.A4HW.01	TCGA.ET.A3DR.01	TCGA.EM.A22L.01	TCGA.EM.A2OY.01	TCGA.DJ.A1QN.01	TCGA.IM.A3ED.01	TCGA.EM.A1YD.01	TCGA.EL.A3CL.01	TCGA.EM.A3OA.01	TCGA.EL.A3CS.01	TCGA.CE.A27D.01	TCGA.EM.A1YE.01	TCGA.EB.A4IQ.01	TCGA.HT.7857.01	TCGA.C5.A2LY.01	TCGA.13.0725.01	TCGA.13.0802.01	TCGA.02.0054.01	TCGA.25.1635.01	TCGA.AG.3574.01	TCGA.AA.3562.01	TCGA.AA.A00U.01	TCGA.GN.A261.06	TCGA.AB.2920.03	TCGA.AB.2956.03	TCGA.AB.2896.03	TCGA.AB.2937.03	TCGA.08.0392.01	TCGA.FY.A3I4.01	TCGA.J8.A3NZ.01	TCGA.BJ.A45D.01	TCGA.DJ.A2Q1.01	TCGA.DJ.A1QI.01	TCGA.EL.A3GV.01	TCGA.ET.A3DT.01	TCGA.BJ.A0Z3.01	TCGA.FK.A3SG.01	TCGA.06.0165.01	TCGA.HT.8107.01	TCGA.EL.A3ZN.01	TCGA.HT.8015.01	TCGA.24.1416.01	TCGA.AB.2971.03	TCGA.AB.2974.03	TCGA.AB.2990.03	TCGA.AG.3599.01	TCGA.AA.3529.01	TCGA.AA.3552.01	TCGA.FG.6691.01	TCGA.AB.2883.03	TCGA.AB.2889.03	TCGA.36.2540.01	TCGA.02.0085.01	TCGA.06.0211.01	TCGA.DJ.A1QF.01	TCGA.DE.A4M8.01	TCGA.EL.A3TA.01	TCGA.ET.A3BS.01	TCGA.EM.A3FQ.01	TCGA.06.0133.01	TCGA.02.0021.01	TCGA.09.0365.01	TCGA.13.0766.01	TCGA.09.0367.01	TCGA.13.0901.01	TCGA.24.1428.01	TCGA.EL.A3ZT.01	TCGA.AB.2942.03	TCGA.08.0346.01	TCGA.BP.4969.01	TCGA.EM.A2OX.01	TCGA.BJ.A28T.01	TCGA.KS.A41J.01	TCGA.EM.A3FP.01	TCGA.DE.A0XZ.01	TCGA.MY.A5BF.01	TCGA.EM.A22M.01	TCGA.ET.A39S.01	TCGA.ET.A3BX.01	TCGA.E3.A3E2.01	TCGA.EM.A2P1.01	TCGA.DJ.A3VJ.01	TCGA.ET.A39K.01	TCGA.ET.A2MZ.01	TCGA.DJ.A2PS.01	TCGA.EL.A3D1.01	TCGA.FY.A3BL.01	TCGA.EL.A3GQ.01	TCGA.DJ.A3UM.01	TCGA.EM.A2P1.06	TCGA.FE.A236.01	TCGA.EL.A4KH.01	TCGA.FE.A3PB.01	TCGA.EM.A3FJ.01	TCGA.BJ.A4O8.01	TCGA.ET.A3BO.01	TCGA.DJ.A4UL.01	TCGA.EM.A4FQ.01	TCGA.ET.A3BU.01	TCGA.KS.A4I9.01	TCGA.DJ.A3UY.01	TCGA.DJ.A13O.01	TCGA.E8.A415.01	TCGA.08.0344.01	TCGA.08.0245.01	TCGA.25.1328.01	TCGA.AB.2888.03	TCGA.02.0102.01	TCGA.02.0007.01	TCGA.ET.A40S.01	TCGA.CS.6669.01	TCGA.02.0024.01	TCGA.AB.3012.03	TCGA.AB.2834.03	TCGA.FY.A2QD.01	TCGA.DJ.A4V0.01	TCGA.EM.A3FQ.06	TCGA.DA.A1IB.06	TCGA.DJ.A4UP.01	TCGA.AA.3534.01	TCGA.G9.6370.01	TCGA.AB.2919.03	TCGA.AB.2892.03	TCGA.02.0060.01	TCGA.EL.A3CX.01	TCGA.EM.A4G1.01	TCGA.AF.2691.01	TCGA.AB.2873.03	TCGA.AB.2869.03	TCGA.08.0345.01	TCGA.02.0057.01	TCGA.CE.A485.01	TCGA.BJ.A0ZJ.01	TCGA.CE.A482.01	TCGA.BJ.A192.01	TCGA.AA.A00L.01	TCGA.AB.2856.03	TCGA.02.0071.01	TCGA.02.0039.01	TCGA.C5.A2LV.01	TCGA.EJ.A46B.01	TCGA.ET.A39R.01	TCGA.A6.2678.01	TCGA.AA.3538.01	TCGA.EK.A2PK.01	TCGA.BJ.A45E.01	TCGA.AB.2985.03	TCGA.AB.2932.03	TCGA.DJ.A3VL.01	TCGA.EJ.A46H.01	TCGA.08.0350.01	TCGA.EE.A2GK.06	TCGA.HT.8019.01	TCGA.AB.2880.03	TCGA.04.1351.01	TCGA.AA.3524.01	TCGA.02.0058.01	TCGA.DJ.A13M.01	TCGA.DG.A2KJ.01	TCGA.EL.A3CY.01	TCGA.AA.3522.01	TCGA.AB.2845.03	TCGA.AB.2933.03	TCGA.AB.2837.03	TCGA.AB.3000.03	TCGA.ED.A627.01	TCGA.P5.A5EY.01	TCGA.AB.2957.03	TCGA.02.0107.01	TCGA.AB.2995.03	TCGA.AB.2975.03	TCGA.EK.A2RM.01	TCGA.AB.2825.03	TCGA.AB.2809.03	TCGA.AB.2863.03	TCGA.AB.2842.03	TCGA.AB.2893.03	TCGA.AB.2918.03	TCGA.AB.2903.03
1D-imyoi-inositol_hexakisphosphate_biosynthesis_II_mammalian	0	0	0	0.026295742	0	0	0.052591484	0	0	0	0	0	0	0.018674136	0	0	0	0	0.032488629	0	0	0	0	0	0	0	0	0.276965184	0	0.02882684	0	0.018674136	0	0	0	0	0	0.048100048	0	0.016503647	0.131203616	0.18035653	0	0.018674136	0	0	0	0	0	0	0	0	0	0	0	0	0	0	0	0	0	0	0	0	0.016503647	0	0	0.027857093	0	0	0	0	0.119785148	0	0	0	0	0	0	0	0	0	0	0	0	0	0	0	0	0	0	0	0	0	0	0	0	0	0	0	0	0	0	0	0	0	0	0	0	0	0	0	0	0	0	0	0	0	0	0	0	0	0	0	0	0	0	0	0	0	0	0	0	0	0	0	0	0	0	0	0	0	0.027857093	0	0	0	0.017650693	0	0	0	0	0	0	0	0	0	0	0	0	0	0	0	0	0	0	0	0	0	0	0	0	0	0	0	0	0	0	0	0	0	0.032488629	0	0	0	0	0	0	0	0	0	0	0	0	0	0	0	0	0	0	0	0	0	0	0	0	0	0	0.016503647	0	0	0	0	0	0	0	0	0	0	0	0	0	0	0	0	0	0	0	0	0	0.02463661	0	0	0	0	0	0	0	0	0	0	0	0	0	0	0	0	0	0	0	0	0	0	0	0	0	0	0	0	0.224533466	0.016503647	0.105882185	0	0	0	0	0	0.02463661	0.099069016	0.02463661	0	0	0	0	0	0	0.048100048	0	0	0	0	0	0	0	0	0	0	0	0	0.233767246	0	0	0	0.018674136	0	0.057430304	0	0.032488629	0	0	0.077927311	0	0	0.018674136	0.018674136	0.017650693	0.326818479	0	0.052591484	0	0	0	0.017650693	0	0	0.057430304	0	0	0	0	0	0	0	0	0.013928547	0	0	0	0	0	0	0	0	0	0	0.195800461	0.013928547	0	0	0	0	0	0	0	0.018674136	0	0	0	0	0.168374289	0	0	0	0	0	0	0	0	0	0	0	0	0	0	0	0	0	0.102820798	0	0	0	0	0	0	0	0	0	0	0.027857093	0	0	0	0	0	0	0.045167118	0	0	0	0	0	0	0	0	0.345970937	0	0	0	0	0.053290701	0	0	0	0.162975858	0	0	0	0	0	0	0	0	0	0	0	0	0	0	0	0	0	0	0	0	0	0	0	0.474441122	0	0	0	0	0	0	0	0	0	0	0	0.02463661	0	0	0	0	0	0	0	0	0	0	0.076327816	0.125299044	0	0.018674136	0	0	0	0.067219247	0	0.053290701	0.018674136	0	0.053290701	0	0	0	0	0	0.057653679	0	0	0.185142794	0	0	0	0.018674136	0	0	0	0	0.076520827	0	0	0	0	0	0.016503647	0	0.025358061	0.043310746	0	0	0.017650693	0	0	0	0	0	0	0	0	0.057430304	0	0	0	0	0	0	0	0	0	0.018674136	0	0	0.018674136	0.057430304	0	0	0.025358061	0	0	0	0	0	0.273052682	0.016503647	0	0.018674136	0.057430304	0.195256047	0	0	0	0	0	0.094659818	0	0.017650693	0	0	0	0	0.016503647	0.02882684	0	0	0	0	0.1325113	0.156494021	0.135357615	0.057430304	0	0.016503647	0	0	0.038565157	0	0.111615205	0	0.059892574	0	0	0	0	0	0.053290701	0	0	0.045167118	0	0.017650693	0	0	0	0	0.038565157	0.017650693	0	0	0	0.057430304	0	0	0.155215042	0.122206609	0.115522684	0.103209826	0.141429943	0.013928547	0	0.406553421	0	0	0	0.025358061	0.074157326	0	0.035301386	0.52228955	0.305531729	0.018674136	0	0	0.07610444	0	0	0.103839009	0.017650693	0.038565157	0.133886532	0	0.018674136	0.041140257	0	0	0	0	0	0	0	0	0	0	0	0	0	0	0	0.016503647	0	0	0	0.154962931	0	0	0	0	0	0	0	0	0	0	0	0	0	0.02882684	0	0	0	0	0	0	0	0	0	0	0	0.074334626	0.213368965	0.017650693	0.775887161	0	0	0	0.85639154	0.045330486	0	0.104131212	0	0	0	0	0	0	0.36597383	0.016503647	0.018674136	0.067219247	0	0	0.06721977	0.081999569	0	0.018674136	0.043310746	0.120688555	0	0	0	0.02882684	0	0	0	0	0	0.075080997	0.119785148	0	0	0	0	0	0	0.018674136	0	0.07393395	0.036324829	0	0.32931211	0.027857093	0	0	0	0.094046914	0.045167118	0.159407962	0	0.170822019	0.249330402	0	0.470272408	0	0.138459285	0	0	0	0.232070989	0.144134198	0.02463661	0.045167118	0	0.162639741	0.08667353	0.053290701	0.136915129	0.058289286	0.025358061	0.018674136	0.018674136	0.016503647	0.386934074	0	0.281977854	0	0	0.479332171	0.171981515	0.016503647	0.161828812	0.018674136	0	0.053290701	0	0.179677723	0.07345811	0	0.027857093	0	0.060961439	0	0.053215155	0	0	0.04951094	0.0494927	0.140992223	0	0	0	0	0.035301386	0	0	0	0	0.203805486	0.0494927	0	0	0	0.032602683	0.016503647	0	0	0.263682366	0.228728704	0.02882684	0	0	0	0	0.057430304	0.017650693	0	0	0	0	0.078174412	0.130518795	0	0	0.018674136	0	0	0.068668808	0	0.101032831	0.115307359	0.018674136	0.045167118	0.10293809	0	0	0.027857093	0.096651308	0	0.077543267	0	0	0.051653804	0.098599029	0.017650693	0	0.224582775	0	0.139663608	0.468474304	0	0	0	0	0.05168143	0	0	0	0	0	0	0	0	0	0.103168851	0	0.061429523	0	0.02463661	0	0	0.085250636	0	0.016503647	0.165213529	0	0	0.013928547	0.147344905	0	0	0	0.027857093	0.088006259	0	0	0.030432193	0.170501271	0.299462871	0	0	0	0	0	0	0	0	0	0	0	0.08744504	0	0.016503647	0.203057026	0.346021857	0.052591484	0.027857093	0.094659818	0.140745122	0.016503647	0	0	0.059892574	0	0.092668094	0	0	0.109335109	0.141300718	0.050657986	0	0	0	0	0	0	0	0.02463661	0.035177783	0	0.027857093	0	0.034154339	0	0.027857093	0	0	0	0.016503647	0	0	0	0.017650693	0	0.032488629	0.306023709	0	0.016503647	0	0	0.057653679	0.078887226	0.017650693	0	0.017650693	0	0	0	0	0	0	0	0.016503647	0	0	0	0	0.016503647	0	0	0	0.045507786	0.05168143	0	0.02463661	0.02463661	0	0.032488629	0	0	0	0	0.016503647	0	0	0	0	0	0	0	0	0.018674136	0	0	0	0	0	0	0	0.046531229	0.208417642	0	0	0	0	0	0.025358061	0.056683933	0.017650693	0.109924007	0.083001965	0	0	0	0	0	0	0	0.045167118	0	0	0	0	0.042287303	0	0	0.04910633	0	0.018674136	0.113183275	0	0.017650693	0	0	0.017650693	0.025358061	0	0	0	0	0	0.018674136	0	0	0	0.110824926	0	0	0	0	0.016503647	0	0	0.133758119	0.059892574	0	0.018674136	0.12737248	0.074850761	0.032488629	0	0	0.016503647	0.119785148	0.119734877	0	0	0	0	0	0	0	0	0.113533934	0	0	0	0	0	0	0	0.034154339	0	0	0	0.086297994	0	0.042287303	0.033007293	0.025358061	0	0	0.114555543	0	0	0	0	0.18109857	0	0	0	0.018674136	0	0.013928547	0	0	0	0.027857093	0.036324829	0	0.12674881	0.078186537	0.272047607	0	0	0	0	0.059892574	0	0.050716123	0	0	0.204314333	0.027857093	0	0.016503647	0	0	0	0	0	0	0	0	0	0.119785148	0.045167118	0	0.027857093	0.017650693	0	0	0	0	0	0	0	0	0.045167118	0	0.048992276	0	0	0	0	0.017650693	0.048100048	0.045167118	0.059892574	0.025358061	0	0	0	0.057430304	0.075080997	0	0.017650693	0	0	0.013928547	0	0	0.048992276	0.174753182	0.017650693	0	0.027857093	0.017650693	0	0	0.013928547	0.057430304	0.059892574	0	0	0	0	0.02463661	0	0	0	0.02463661	0	0.016503647	0	0	0	0	0.135086051	0.02463661	0	0	0	0.017650693	0.059892574	0.025358061	0.05168143	0.057653679	0	0	0	0.053290701	0	0	0	0	0	0	0	0.091808019	0	0	0	0	0	0	0.032488629	0.02882684	0	0	0	0	0	0.045330486	0	0	0.025358061	0	0.065750741	0	0	0	0.059892574	0	0	0	0	0	0	0	0	0	0.02463661	0	0	0	0.174753182	0	0	0	0	0.02463661	0.02463661	0	0.059892574	0	0.025358061	0	0	0	0	0	0	0	0	0	0	0	0	0	0.045167118	0	0	0	0.243859645	0	0	0.057653679	0.02463661	0	0	0	0	0	0	0.025358061	0	0	0	0	0	0.025358061	0	0	0	0	0	0	0	0	0	0	0.133534744	0	0	0	0	0	0.057653679	0	0	0	0	0	0	0.413071339	0	0.018674136	0	0	0	0	0.141300718	0	0	0	0	0.059892574	0.025358061	0.114860608	0	0	0	0	0	0	0	0	0	0.102984166	0	0	0	0	0.017650693	0	0	0	0.045167118	0	0	0	0	0	0	0.050716123	0	0.016503647	0	0.027857093	0.017650693	0	0	0	0	0	0	0	0	0	0.050716123	0	0	0	0	0	0	0	0	0	0.018674136	0.057430304	0	0	0	0.052591484	0	0.059892574	0	0.061670765	0.057430304	0	0.018674136	0	0	0	0	0	0	0	0	0	0	0	0	0	0.166833818	0.018674136	0	0	0.016503647	0	0	0	0	0	0.02463661	0	0	0	0.013928547	0	0	0	0.052591484	0	0	0	0.048100048	0	0	0	0	0	0	0	0	0	0	0	0	0	0	0	0	0	0.02463661	0	0	0	0	0	0	0	0	0	0	0.027857093	0	0	0	0	0.026295742	0	0	0	0	0	0	0	0	0	0	0	0	0	0	0	0	0	0	0	0	0	0	0	0	0	0	0	0	0	0	0	0	0.016503647	0	0.057653679	0	0	0	0.027857093	0	0	0	0	0.027857093	0	0	0	0.016503647	0	0	0	0	0	0	0	0	0	0	0	0	0	0	0	0	0	0	0	0	0	0	0	0	0	0	0	0	0	0.02463661	0	0	0	0	0	0.057653679	0	0	0	0	0	0	0.052591484	0	0	0	0	0	0	0.057653679	0	0	0	0	0	0	0	0	0	0	0	0	0	0	0	0	0	0	0.025358061	0.025358061	0.119785148	0	0	0	0	0	0	0	0	0	0	0	0	0	0	0	0	0	0	0	0	0	0	0	0	0	0	0	0	0	0	0	0	0	0.057653679	0	0	0	0	0	0	0	0.066774184	0	0	0	0.053290701	0	0	0	0	0	0	0	0	0	0	0	0	0	0	0	0.027857093	0.062817811	0.013928547	0	0	0	0.057653679	0.053290701	0	0	0.057653679	0	0	0.106581402	0	0.017650693	0	0.018674136	0	0.057430304	0	0.066520031	0.044032198	0	0	0.033007293	0	0.057430304	0	0	0	0.02463661	0	0	0.025358061	0	0.017650693	0.02463661	0.048100048	0.017650693	0.076327816	0	0	0	0	0	0	0.053290701	0	0.050716123	0	0	0.02463661	0.065750741	0.032488629	0.053290701	0	0.032488629	0.159640082	0.105182968	0	0.057430304	0	0	0	0	0.02463661	0	0	0	0.017650693	0	0	0.02463661	0	0	0	0.139497218	0	0	0	0.034154339	0	0	0	0	0	0	0	0.114860608	0	0	0.018674136	0.036324829	0	0	0.025358061	0	0	0	0	0.077949546	0	0.027857093	0	0	0.181726951	0.078515079	0	0.043310746	0	0	0	0	0	0.018674136	0	0	0.02463661	0	0	0.048992276	0.069390259	0.057653679	0	0	0	0.02463661	0	0	0	0	0	0.027857093	0.097592748	0.083011741	0.114860608	0.016503647	0	0	0.050716123	0	0	0	0.050716123	0	0.225977736	0	0	0	0	0.018674136	0.057653679	0.064977258	0	0	0.09185638	0	0	0	0	0	0	0	0	0.053290701	0.032488629	0	0	0	0	0	0	0	0	0	0.02463661	0	0	0	0	0	0.119785148	0.04927322	0	0.075352733	0.053290701	0	0.057653679	0	0.0494927	0.057125239	0	0.027857093	0	0.053290701	0.027857093	0	0.017650693	0	0	0.018674136	0.080448577	0	0	0	0.02463661	0	0	0.045167118	0	0	0	0	0	0	0	0.018674136	0	0	0	0	0.017650693	0.057653679	0	0.131364254	0	0	0	0	0	0	0	0.119785148	0	0	0	0	0	0	0	0	0.052591484	0.027857093	0	0	0	0.027857093	0	0.057653679	0	0	0	0.045167118	0	0.119785148	0	0	0	0.088202815	0	0	0.068185076	0	0.02463661	0	0.02463661	0.027857093	0.02463661	0.032488629	0.078174412	0	0	0.133534744	0	0.12362201	0	0	0.18962205	0.016503647	0.077851765	0.057653679	0	0.035177783	0	0.130351698	0	0	0	0	0	0.027857093	0.035301386	0	0	0.074157326	0	0	0	0.017650693	0	0	0.027857093	0.017650693	0	0	0	0.057653679	0	0	0.142717701	0.114337612	0	0.025358061	0	0	0	0	0	0	0.016503647	0	0	0.027857093	0.027857093	0.035301386	0	0.055714186	0.086480519	0	0.222605946	0	0	0.034154339	0.041140257	0.042287303	0	0	0.017650693	0	0	0.027857093	0	0	0	0.032488629	0.067219247	0	0	0	0	0.027857093	0	0	0	0	0	0	0	0	0	0	0	0	0	0	0	0	0	0	0	0	0	0	0	0	0.018674136	0	0	0	0	0.0494927	0	0	0	0	0	0	0	0	0	0	0.40796629	0	0	0.052591484	0	0	0	0	0	0	0	0	0	0	0.143252457	0	0	0	0.057430304	0	0	0	0	0	0	0	0	0	0	0	0	0.017650693	0.117322878	0	0	0	0	0.018674136	0	0	0	0.017650693	0.034154339	0	0.017650693	0	0	0	0	0	0	0	0	0	0	0	0	0.055714186	0	0.018674136	0.057653679	0.037348273	0	0	0	0	0	0	0	0	0.02463661	0	0.033007293	0	0	0	0	0	0	0	0	0	0	0	0	0	0	0	0	0	0	0	0	0.129319595	0	0	0	0	0	0	0	0	0	0	0	0	0	0.111665436	0	0	0.0494927	0	0.052493703	0.025358061	0	0	0	0	0	0	0	0	0	0.027857093	0	0	0	0	0.017650693	0.043310746	0	0	0	0	0	0.090256362	0	0	0	0	0	0	0.163772856	0	0.032488629	0	0	0	0	0	0	0	0	0	0.017650693	0.313938632	0	0	0	0	0.045167118	0.042755386	0	0	0	0	0	0	0	0	0	0	0	0	0	0	0	0	0	0	0	0	0	0	0	0	0	0.04436074	0	0	0	0	0	0	0	0	0	0	0	0	0	0	0	0	0.025358061	0.057430304	0	0	0	0	0	0	0	0	0	0	0	0	0.032488629	0	0	0	0.025358061	0	0	0	0	0	0	0	0	0.136288795	0.086480519	0	0	0	0	0	0.045167118	0	0	0	0	0	0.018674136	0.188861181	0.106465403	0	0.02463661	0.033007293	0	0	0	0	0	0	0	0.211256962	0	0	0	0	0	0.02463661	0	0.0494927	0	0.045167118	0	0.15688625	0.018674136	0	0.228601593	0.013928547	0	0.123650026	0	0	0	0	0.034154339	0	0.045167118	0	0	0	0	0	0	0	0	0.075304372	0	0	0	0	0	0	0.138459285	0.050716123	0	0	0.035301386	0.048100048	0	0	0	0.119785148	0	0.016503647	0.045167118	0	0	0	0	0.088719414	0	0.119785148	0	0	0	0	0	0	0	0	0	0	0	0	0	0	0	0	0	0	0	0.119785148	0.057653679	0.018674136	0	0	0.048100048	0	0	0	0	0	0.043310746	0.025358061	0	0.027857093	0.018674136	0	0	0	0	0	0	0	0	0	0	0	0	0	0	0	0	0	0	0	0	0	0	0	0	0	0	0	0	0.027857093	0	0	0	0	0.050716123	0	0	0	0	0	0	0	0	0	0	0	0	0	0	0	0	0	0.017650693	0.017650693	0	0	0	0	0	0	0	0	0	0	0	0	0.027857093	0	0	0.046531229	0	0	0	0	0	0	0.027857093	0	0	0	0	0	0	0	0	0	0	0	0	0	0	0	0	0	0	0.016503647	0	0	0	0	0	0	0.057430304	0	0	0	0	0	0	0	0	0	0	0	0	0.243600941	0.188071433	0.082788365	0.02463661	0.094577581	0	0	0	0.062817811	0.140331653	0.016503647	0	0	0.044032198	0.013928547	0.035177783	0	0.057430304	0.016503647	0	0.066520031	0.218268984	0	0.027857093	0.018674136	0	0	0	0	0	0.052591484	0.061670765	0.059892574	0	0.059892574	0.053290701	0	0	0.152273777	0	0.02463661	0	0	0.013928547	0	0.02463661	0.050716123	0	0	0.264243702	0.078648762	0	0	0.02463661	0	0	0	0	0	0.02463661	0.016503647	0	0	0	0	0	0	0	0.056022409	0.045167118	0	0	0	0	0.053290701	0	0.018674136	0	0	0	0.02882684	0	0.013928547	0	0	0.048100048	0.130417754	0	0	0	0	0	0.08211754	0.02882684	0.119404975	0.016503647	0.076396221	0	0	0	0.060535844	0	0	0	0	0	0.181327501	0	0.052591484	0	0	0	0	0.013928547	0	0	0.144590432	0.059892574	0.059892574	0.057653679	0	0.127124985	0	0	0.018674136	0	0	0	0.052591484	0.027857093	0.088719414	0	0	0.025358061	0	0.127224651	0	0	0.02463661	0	0	0	0	0	0	0.075352733	0	0	0	0	0	0	0.057653679	0	0	0	0	0.053290701	0	0	0	0	0	0	0	0	0	0.053290701	0.017650693	0.027857093	0	0	0.114860608	0	0	0	0	0	0	0	0	0	0	0	0	0	0	0	0	0	0.032488629	0	0	0.071964837	0	0	0	0	0	0	0	0	0	0	0	0	0	0	0	0	0	0	0	0	0	0.119785148	0	0	0	0.027857093	0	0	0	0.047500976	0.017650693	0	0	0	0	0	0	0	0.179677723	0	0	0	0.013928547	0	0	0	0	0	0	0	0.045507786	0	0.02882684	0	0	0	0.07345811	0	0	0	0	0	0	0.017650693	0	0.018674136	0	0	0	0	0	0	0	0	0	0	0.059892574	0	0	0	0.02463661	0	0	0	0	0	0	0	0	0	0	0	0	0.053290701	0	0	0.053290701	0	0	0	0	0	0.016503647	0.114860608	0	0	0	0	0	0	0	0	0	0	0	0	0	0	0	0	0	0	0.018674136	0	0	0.053290701	0	0	0	0.018674136	0	0.052591484	0	0.049994671	0.07414755	0.053290701	0	0	0	0.025358061	0.074157326	0.117546253	0	0	0.052591484	0	0	0	0	0.078648762	0	0.059892574	0	0.093755133	0	0	0	0	0	0	0	0	0	0	0	0.053290701	0	0	0.032488629	0	0.016503647	0.117546253	0.018674136	0	0	0	0	0.02463661	0	0	0.048100048	0	0	0.027857093	0	0	0	0	0	0	0.117546253	0	0	0	0	0	0	0	0	0	0	0	0	0	0	0	0	0	0	0	0	0	0	0	0	0	0	0	0	0	0	0	0	0	0	0	0	0.032488629	0	0.050657986	0	0	0	0.084670483	0	0	0	0.02463661	0	0.025358061	0	0	0	0	0.07393395	0	0.013928547	0.039286608	0.013928547	0	0.0494927	0.121494934	0.045167118	0.013928547	0.054184901	0	0	0.032488629	0	0	0	0.116432739	0.025358061	0	0	0	0.049994671	0	0	0.027857093	0	0.063841255	0	0	0	0.052591484	0	0.017650693	0	0	0	0	0.1325113	0.016503647	0	0.052591484	0.060345722	0	0	0	0	0	0	0.016503647	0	0.025358061	0.016503647	0	0	0	0	0	0	0	0.042287303	0	0	0	0.128088867	0	0	0.057653679	0	0.027857093	0	0	0	0	0.053290701	0	0	0.033007293	0	0	0	0.013928547	0.02463661	0	0	0	0	0	0	0.114860608	0	0.065205366	0	0	0	0	0.0494927	0	0	0	0.02463661	0	0.018674136	0	0	0	0	0	0	0	0	0	0	0	0	0	0	0	0	0	0	0	0	0	0	0	0	0	0	0	0	0	0	0	0	0	0	0.114860608	0	0	0.057653679	0	0	0.074157326	0.048992276	0	0	0	0	0	0	0.114860608	0	0	0	0.02463661	0	0	0	0.027857093	0	0	0	0	0	0	0	0	0	0	0	0	0	0.073821121	0.027857093	0	0	0	0.044032198	0.141310898	0	0	0	0	0.045167118	0	0	0	0	0	0.077130313	0.198308093	0.026295742	0	0	0	0	0	0	0	0	0	0	0	0	0	0	0	0	0	0	0	0.016503647	0	0	0	0	0	0	0	0.063158479	0	0	0	0	0	0	0	0	0	0	0	0	0.016503647	0	0	0	0	0	0.057653679	0	0	0	0	0	0.016503647	0	0	0	0	0	0	0	0	0	0	0	0.057653679	0	0	0	0	0	0	0	0.032488629	0	0	0	0	0	0	0	0	0	0	0	0	0	0	0	0	0	0	0	0	0	0	0	0	0	0	0	0	0	0	0	0	0	0	0	0	0	0	0	0	0	0	0	0	0	0	0	0	0	0	0	0	0	0	0	0	0	0	0	0	0	0	0	0	0	0	0	0	0	0	0	0	0	0	0	0	0	0	0	0	0	0	0	0	0	0	0	0	0	0	0	0	0	0	0	0	0	0	0	0	0	0	0	0	0	0	0	0	0	0	0.050716123	0	0	0	0	0	0	0	0	0	0	0	0	0	0	0	0	0	0	0	0	0	0	0	0	0	0	0	0	0	0	0	0	0	0	0	0	0	0	0	0	0	0	0	0	0	0	0	0	0	0	0	0	0	0	0	0	0	0	0	0	0	0	0	0	0	0.025358061	0	0	0	0	0	0	0	0	0	0.02463661	0	0	0	0.018674136	0	0	0	0	0.016503647	0.018674136	0	0	0	0	0	0	0	0	0	0	0	0	0	0	0	0	0	0	0	0	0	0	0	0	0	0	0	0	0	0	0	0	0	0	0	0	0	0	0	0	0	0	0	0	0.052591484	0	0	0	0	0	0.100116863	0	0.02463661	0	0	0	0	0	0	0	0	0	0.017650693	0	0	0	0	0	0.016503647	0.017650693	0	0	0.102014419	0	0	0	0	0	0	0	0	0.072649658	0	0.224038462	0	0.018674136	0.036324829	0	0	0	0	0.018674136	0.025358061	0	0.018674136	0	0.027857093	0.052591484	0	0	0	0	0	0.017650693	0	0	0	0.018674136	0	0.016503647	0	0	0.057653679	0.119785148	0	0	0	0	0.02463661	0	0.018674136	0	0.052591484	0	0.05168143	0	0	0	0.027857093	0	0	0	0	0	0	0	0.046531229	0	0	0.033007293	0	0	0	0	0	0	0	0.0494927	0	0	0	0.0494927	0	0	0	0	0	0	0	0	0	0.018674136	0	0	0	0	0	0	0	0	0	0.027857093	0	0	0	0	0	0	0	0	0	0	0	0.057430304	0	0	0	0	0.027857093	0.067143393	0	0	0.02463661	0	0	0	0	0	0	0.045167118	0	0	0	0	0	0.057430304	0	0	0	0	0.057653679	0	0.057125239	0	0	0	0	0	0	0	0	0	0	0	0	0	0	0	0	0	0	0.016503647	0	0	0	0	0	0	0	0.07126562	0.018674136	0	0.016503647	0.048100048	0	0.018674136	0	0	0	0	0	0	0	0	0.032488629	0	0	0.018674136	0	0	0	0	0	0	0	0	0	0	0.027857093	0	0	0	0	0	0	0	0	0	0	0	0.017650693	0	0.039286608	0.059892574	0	0	0	0	0	0.032488629	0	0	0	0.083723416	0.016503647	0	0.133534744	0.114860608	0	0	0	0	0	0	0	0	0	0	0	0.0494927	0	0	0	0	0.027857093	0	0	0.027857093	0	0	0	0	0	0.045167118	0	0	0	0	0.057653679	0	0	0	0	0	0	0	0	0	0	0	0	0	0	0	0	0	0	0	0	0.033007293	0	0	0.179677723	0	0	0.025358061	0	0	0	0.086480519	0	0	0.119785148	0	0	0	0	0	0	0	0	0	0	0	0	0	0	0	0	0	0	0	0	0	0	0	0	0	0	0	0	0	0	0	0.02463661	0.075304372	0	0	0	0	0	0	0	0	0	0.050716123	0	0	0	0	0	0	0	0	0.017650693	0	0	0	0	0	0	0	0	0	0	0	0	0	0	0.017650693	0	0	0	0	0	0	0	0	0	0	0	0	0	0	0	0.018674136	0	0	0	0	0	0	0	0	0	0	0	0	0	0	0.0494927	0	0	0	0	0	0.02463661	0	0	0	0	0	0	0	0	0	0	0	0.033007293	0	0	0	0	0	0	0	0	0	0	0	0	0	0.025358061	0	0.0494927	0.027857093	0	0	0	0	0	0	0	0	0	0	0	0	0	0	0	0.045167118	0	0	0	0	0	0.179677723	0	0	0.02463661	0.02463661	0	0.114860608	0	0	0	0	0	0	0	0	0	0	0	0	0	0	0	0	0	0	0	0	0	0	0	0	0	0	0	0	0.016503647	0.013928547	0	0.052591484	0	0	0	0	0	0	0	0	0.016503647	0	0.027857093	0	0	0	0	0	0.052591484	0	0	0	0	0.016503647	0	0	0	0.119785148	0	0	0	0	0	0.057430304	0	0	0	0	0	0	0	0	0	0	0.02882684	0	0	0	0	0.053290701	0	0	0	0	0	0	0	0	0.048100048	0	0	0	0	0	0	0	0	0.027857093	0	0	0	0	0	0.017650693	0	0	0	0	0	0	0.052591484	0.052591484	0	0.090334237	0	0	0	0	0	0	0	0	0	0	0	0.016503647	0	0	0	0	0	0	0	0.0494927	0	0	0	0.02882684	0	0	0	0	0.017650693	0	0	0	0	0	0	0	0	0.018674136	0	0	0.018674136	0	0	0	0	0	0	0	0	0	0	0	0	0.057653679	0	0	0	0.048100048	0	0	0	0	0	0	0	0	0	0	0	0	0	0	0	0	0	0	0	0.02463661	0	0.027857093	0	0	0.017650693	0	0	0	0	0	0	0	0	0	0	0	0	0	0	0	0	0.057653679	0	0	0.027857093	0	0	0	0	0	0	0	0	0	0	0	0	0	0.033007293	0	0.114860608	0	0	0	0	0	0	0	0	0	0	0	0	0	0	0	0	0	0	0.025358061	0	0	0	0	0	0	0	0	0	0	0	0	0	0	0.114860608	0.017650693	0	0	0	0	0	0	0	0	0.02463661	0	0.104131212	0	0	0	0	0	0.017650693	0	0	0	0	0	0	0	0	0	0	0	0	0	0	0	0	0	0	0	0	0	0	0	0	0	0	0	0	0	0	0	0.027857093	0.018674136	0	0	0	0.017650693	0	0	0	0	0	0	0	0	0	0	0	0	0	0	0.057653679	0	0	0	0	0	0	0	0.02463661	0	0.02882684	0.086480519	0	0	0	0	0	0	0.018674136	0	0.059892574	0	0.016503647	0.018674136	0	0	0	0	0	0	0	0	0	0	0	0	0	0	0	0	0	0	0	0.017650693	0.025358061	0	0.013928547	0.018674136	0	0	0	0	0	0	0	0.046417176	0	0.088719414	0	0.048100048	0	0.048100048	0	0.048100048	0.016503647	0.032488629	0	0	0	0	0	0	0	0	0	0	0	0	0	0	0	0.045167118	0	0	0	0	0.048100048	0	0.013928547	0	0	0.045167118	0	0.02463661	0.016503647	0.045167118	0.045167118	0	0	0	0	0	0	0	0	0.07610444	0	0	0	0.025358061	0	0	0.02463661	0	0	0	0	0	0	0	0	0	0	0	0.027857093	0	0	0	0	0	0	0.02463661	0	0	0	0	0	0	0	0	0	0.02463661	0	0	0	0	0.032488629	0	0	0	0	0.016503647	0	0	0.059892574	0	0	0	0	0	0	0	0.025358061	0	0.111615205	0	0	0	0	0.045507786	0	0	0	0.045330486	0	0	0	0.050716123	0	0.017650693	0	0	0	0.016503647	0	0.02463661	0	0	0	0	0	0	0	0	0	0	0.057430304	0.025358061	0.114860608	0	0	0	0.032488629	0.02463661	0	0	0.017650693	0	0	0.059892574	0	0.027857093	0.045167118	0.027857093	0	0.018674136	0	0.033007293	0	0	0	0	0	0	0	0	0.059892574	0	0.016503647	0	0.057430304	0	0	0	0.017650693	0.059892574	0	0	0	0	0.032488629	0	0	0	0	0	0.045167118	0	0	0	0	0	0	0	0	0.017650693	0	0	0	0	0	0	0.017650693	0	0	0	0	0	0	0	0.045167118	0	0	0.016503647	0	0	0	0	0	0	0	0	0	0	0	0	0	0	0.018674136	0.013928547	0	0	0	0	0	0	0	0	0	0	0	0	0.025358061	0	0	0	0	0	0	0	0	0	0	0	0	0.018674136	0	0	0	0	0	0.018674136	0	0.0494927	0	0	0.059892574	0	0	0	0	0	0	0	0	0.018674136	0	0	0	0	0.013928547	0.017650693	0	0	0	0	0	0	0	0.085250636	0	0	0	0	0	0	0	0	0	0	0.057430304	0	0	0	0	0	0.025358061	0	0.025358061	0	0.032488629	0	0	0	0	0	0	0	0	0	0	0	0	0	0	0	0	0	0	0	0	0	0.114860608	0.02463661	0	0	0	0	0.018674136	0	0	0	0	0	0	0.057653679	0.048100048	0.017650693	0	0	0	0	0	0	0	0	0	0	0	0	0	0	0	0	0.059892574	0	0	0	0	0	0	0	0	0	0	0	0	0.059892574	0	0	0	0	0	0	0	0	0	0	0	0	0.114860608	0	0	0	0	0	0	0	0	0	0	0	0	0	0	0	0	0	0	0	0	0	0	0	0	0	0	0	0	0	0	0	0	0	0	0	0	0	0	0.057430304	0	0	0	0	0.027857093	0	0.050716123	0	0	0	0	0	0	0	0	0	0	0	0	0	0	0	0	0	0	0	0	0	0	0	0	0	0	0	0	0	0	0	0	0	0	0	0	0	0	0	0	0	0	0	0	0	0	0	0	0	0	0	0	0	0	0	0	0	0	0	0	0	0	0	0	0	0	0	0	0	0	0.05346345	0	0	0	0	0	0	0	0	0	0	0	0	0	0	0	0	0	0.052591484	0	0.027857093	0	0	0	0	0	0	0	0	0	0	0	0	0	0	0.025358061	0	0	0	0	0	0	0.017650693	0	0	0	0	0	0	0	0	0.02882684	0	0	0	0	0	0	0	0	0	0	0	0	0	0	0	0	0	0	0	0	0	0	0	0	0	0	0	0	0	0	0	0	0	0	0	0	0	0	0	0	0	0	0	0	0	0	0	0	0.02463661	0	0	0	0	0	0	0	0	0	0	0	0	0	0.052591484	0	0	0	0	0	0	0	0	0	0	0	0	0.027857093	0	0	0	0	0	0	0	0	0	0	0	0	0	0	0	0	0	0	0	0	0	0	0	0	0	0	0.032488629	0	0	0	0	0	0	0	0	0	0	0	0	0	0	0	0	0	0	0	0	0	0	0	0	0	0	0	0	0	0	0	0	0	0	0	0	0	0	0	0	0	0	0	0	0	0	0	0	0	0	0	0	0	0	0	0	0	0	0	0	0	0	0	0	0	0	0	0	0	0	0.018674136	0	0	0	0	0	0	0	0	0	0	0	0	0	0	0	0	0	0	0	0	0	0	0	0	0	0	0	0	0	0	0	0	0	0	0	0	0	0	0	0	0	0	0	0	0	0	0	0	0	0	0	0	0	0	0	0	0	0	0	0	0	0	0	0	0	0.02463661	0.026295742	0	0	0	0	0	0	0	0	0	0	0	0	0	0	0	0	0	0	0	0	0	0	0	0	0	0	0	0	0	0	0	0	0	0	0	0	0	0	0	0	0	0	0	0	0	0	0	0	0	0	0	0	0	0	0	0	0	0	0	0	0	0	0	0	0	0	0	0	0	0	0	0	0	0	0	0	0	0	0	0	0.0494927	0	0	0	0	0	0	0	0	0	0	0	0	0	0.025358061	0	0	0	0	0	0	0	0	0	0	0	0	0	0.027857093	0	0	0	0	0	0	0	0.018674136	0	0	0	0.04927322	0	0.017650693	0	0	0	0	0	0	0	0	0	0	0	0	0	0	0	0	0	0	0	0	0	0	0	0	0	0	0	0	0	0	0	0	0	0	0	0	0	0	0	0	0	0	0	0.02463661	0	0	0	0	0	0	0	0	0	0	0	0	0	0	0	0	0	0	0	0	0	0	0	0	0	0	0	0	0	0	0	0	0	0	0	0	0	0	0	0	0	0	0	0	0	0	0.032488629	0	0	0	0	0	0	0	0	0	0	0	0	0	0	0	0	0	0	0	0	0	0	0	0	0	0	0	0	0	0	0	0	0	0	0	0	0	0	0	0	0	0	0	0	0	0	0	0	0	0	0	0	0	0	0	0	0	0	0	0	0	0	0	0	0	0	0	0	0	0	0	0	0	0	0	0	0	0	0	0.016503647	0	0	0	0	0	0	0	0	0	0	0	0	0	0	0	0	0	0	0	0	0.114860608	0	0	0	0	0	0	0	0	0	0	0.033007293	0	0	0	0	0	0	0	0	0	0	0	0	0	0	0	0	0	0	0	0	0	0	0	0	0	0	0	0	0	0	0.053290701	0	0	0	0	0	0	0	0	0	0	0	0	0	0	0	0	0	0	0	0	0	0	0	0	0	0	0	0	0	0	0	0	0	0	0	0	0	0	0	0	0	0	0	0	0	0	0	0	0	0	0	0	0	0	0	0	0.027857093	0	0	0	0	0	0	0	0	0	0	0	0	0	0	0	0	0	0	0	0	0	0	0	0	0	0	0	0	0	0	0	0	0	0	0	0	0	0	0	0	0	0	0	0	0	0	0	0	0	0	0	0	0	0	0	0	0	0	0	0	0	0	0	0	0	0	0	0	0	0	0	0	0	0	0	0	0	0	0	0	0	0	0	0	0	0	0	0	0.052591484	0	0	0	0	0	0	0	0	0	0	0	0	0	0	0	0	0	0	0	0	0	0	0	0.045167118	0	0	0	0	0	0	0	0	0	0	0	0	0	0	0	0	0	0	0	0	0	0	0	0	0	0	0	0	0	0	0	0	0	0	0	0	0	0	0	0	0	0	0	0	0	0	0	0	0	0	0	0	0	0	0	0	0	0	0	0	0	0	0	0	0	0	0	0	0	0	0	0	0	0	0	0	0	0	0	0	0	0	0	0	0	0	0	0	0	0	0	0	0	0	0	0	0	0	0	0	0	0	0	0	0	0	0	0	0	0	0	0	0	0	0	0	0	0	0	0	0	0	0	0	0	0	0	0	0	0	0	0	0	0	0	0	0	0	0	0	0	0	0	0	0	0	0	0	0	0	0	0	0	0	0	0	0	0	0	0	0	0	0	0	0	0	0	0	0	0	0	0	0	0	0	0	0	0	0	0	0	0	0	0	0	0	0	0	0	0	0	0	0	0	0	0	0	0	0	0	0	0	0	0	0	0	0	0	0	0	0	0	0	0	0	0	0	0	0	0	0	0	0	0	0	0	0	0	0	0	0	0	0	0	0	0	0	0	0	0	0	0	0	0	0	0	0	0	0	0	0	0	0	0	0	0	0	0	0	0	0	0	0	0	0	0	0	0	0	0	0	0	0	0	0	0	0	0	0	0	0	0	0	0	0	0	0	0	0	0	0	0	0	0	0	0	0	0	0.0494927	0	0	0	0	0	0	0	0	0	0	0	0	0	0	0	0	0	0	0
3-phosphoinositide_biosynthesis	0.007432757	0.018400035	0	0	0	0	0.064791608	0	0	0	0.022272707	0	0.016421728	0.022272707	0	0	0	0	0	0	0.022272707	0	0.022272707	0.008210864	0.013406263	0.031555805	0.035346612	0.251739803	0	0.008210864	0	0.052303258	0	0.010793075	0	0	0	0.022272707	0	0.017673306	0.179739723	0.128029009	0.126671569	0.022272707	0.044545414	0	0	0	0	0	0	0	0	0	0	0	0	0	0	0	0	0	0	0.022272707	0	0.064452849	0	0	0.064452849	0	0	0	0	0.022272707	0	0.022272707	0	0	0	0	0	0.053222172	0	0	0	0	0	0	0.020246194	0	0	0	0	0	0	0	0	0	0.022272707	0	0	0	0	0.064452849	0	0	0	0	0	0.027123338	0	0.013512783	0	0.022272707	0	0	0	0	0.008759943	0.044545414	0	0	0	0	0	0	0	0	0	0.022272707	0.022272707	0	0	0	0	0.021484283	0	0	0	0	0	0	0.022272707	0	0	0	0	0	0.022272707	0	0	0	0	0	0	0	0	0	0	0	0	0	0	0	0	0	0	0	0	0	0	0	0	0.022272707	0	0	0	0	0	0	0	0	0.022272707	0	0	0.064452849	0.022272707	0.033065782	0	0.022272707	0	0.007432757	0	0	0	0	0	0	0	0	0.085937132	0	0	0	0	0	0	0	0	0	0	0	0	0	0	0	0	0	0	0	0	0.064452849	0	0	0	0	0	0	0	0	0	0	0	0	0	0	0	0.027944342	0.022272707	0	0.022272707	0.013512783	0	0	0	0	0	0	0.022272707	0	0	0	0	0	0	0	0	0	0.302987345	0.013406263	0.058020857	0.018172322	0	0	0.044545414	0.022272707	0.666420832	0.132784046	0	0	0	0	0	0	0	0	0	0	0	0	0	0	0	0.011115557	0	0	0.115340197	0.016421728	0.159076047	0.033915506	0.028457058	0	0.027944342	0	0	0	0.010793075	0	0.064452849	0.165466656	0.019003939	0.108998263	0.005671635	0.0770938	0.050245769	0.345618501	0.134603342	0.035001107	0.016330263	0	0.035814233	0	0.011136354	0	0.014032264	0	0	0	0	0	0	0	0	0	0.005671635	0	0	0	0	0	0	0	0	0	0.10197273	0	0	0	0	0	0	0	0.014360388	0	0	0	0	0	0.12861159	0	0	0	0	0	0	0.011136354	0	0.007056765	0	0	0	0	0	0	0	0	0	0	0	0.005671635	0	0	0	0	0	0	0	0	0	0	0	0.005671635	0	0.008759943	0	0	0	0	0	0	0	0	0	0.284495618	0	0	0	0.013406263	0	0	0	0	0.342824167	0	0	0.016330263	0	0	0	0	0.022272707	0	0.008759943	0	0	0	0	0.014166921	0.016330263	0.005671635	0	0	0.010793075	0	0	0	0.330696444	0	0	0	0	0	0	0	0	0	0.007432757	0	0.024698676	0	0	0	0	0	0	0	0	0	0	0.108232564	0.052516933	0	0.008210864	0	0	0.022272707	0.033388264	0.033615977	0.044545414	0.080224384	0.066818121	0.044545414	0.022272707	0.08371956	0.044545414	0.044545414	0.044545414	0.044545414	0.044545414	0.044545414	0.14334379	0.029705464	0.022272707	0.022272707	0.118761779	0	0.017673306	0.007056765	0.013512783	0.025282478	0.022272707	0.027826505	0.086725556	0.022272707	0.016421728	0.011115557	0.008759943	0.013406263	0	0	0.005671635	0	0	0.037452519	0	0.008210864	0	0.025767883	0	0.064452849	0	0.011115557	0	0.013406263	0	0.013512783	0.030483571	0.011115557	0.059979204	0.022272707	0	0.059783412	0	0.005671635	0.022272707	0	0	0.052488695	0	0.022272707	0	0.022272707	0.022272707	0.156270582	0.065959257	0	0.04375699	0.008759943	0.101183423	0.022272707	0.022272707	0.007056765	0.025767883	0.011115557	0.005671635	0.045195587	0	0	0.041411504	0	0.025767883	0.013512783	0	0	0.022272707	0.044545414	0	0.010793075	0.025493432	0.058080658	0.046139687	0	0.022272707	0	0.005821399	0.017519885	0.033065782	0	0	0.022272707	0	0.025767883	0	0	0	0.013406263	0	0.022272707	0.025456799	0.010793075	0.036560958	0	0	0.022272707	0	0.065034143	0.022272707	0.022272707	0	0.014166921	0.005821399	0.011115557	0	0.057287015	0.05160393	0.017673306	0.07247607	0.375149564	0.110502565	0	0.277371746	0.02158615	0.086725556	0.016421728	0	0.02473007	0.059746807	0.118650291	0.302585737	0.353112927	0	0.005671635	0.019326422	0	0.04375699	0.022272707	0.115709255	0.102912806	0.112398777	0.028541048	0.010793075	0.035618414	0.022642442	0	0	0.025493432	0	0	0	0	0	0	0	0	0	0	0.022272707	0.044545414	0.033065782	0	0	0	0.016421728	0.014865515	0	0	0	0.005671635	0	0	0	0	0	0.007056765	0	0	0	0	0.008759943	0	0.075028985	0	0.008759943	0	0.033390869	0.010793075	0.013512783	0	0.195091713	0.063144919	0	0.477229849	0	0	0.090391174	0.481300475	0.118071026	0	0.092968156	0	0.086725556	0	0	0	0.024698676	0.449186172	0.011642799	0.028965397	0.089930513	0.022272707	0	0.060673422	0.088022482	0	0.033409061	0.022272707	0.138066421	0	0	0.14028156	0	0	0	0	0.019553018	0.193358547	0.04375699	0.044545414	0.064452849	0	0	0	0	0	0.036436683	0	0.014166921	0.160904001	0.093977075	0.211325691	0.022272707	0.016970807	0	0	0.130538609	0	0.174675612	0.053054824	0.225589992	0.176429944	0.007056765	0.260628764	0	0.014431578	0.044545414	0.097623709	0.034413114	0.206043278	0.170028553	0.022272707	0.038747589	0.077611196	0.231212715	0.076766425	0	0.179854616	0.182151333	0.04375699	0.041863321	0.063365758	0.047772988	0.121722342	0.022272707	0.030720697	0	0	0.081184067	0.196212964	0.042251299	0.274612245	0.008210864	0.035960066	0	0	0.033915506	0.078409004	0	0.071280656	0.03923046	0.132159756	0.050192108	0.070970023	0	0	0.016421728	0.137913697	0.226461169	0	0.02588417	0.047332979	0.033409061	0	0.101020604	0.046815324	0	0.010793075	0.128023971	0.09757248	0.022272707	0.022272707	0.057820896	0.148125304	0.053303709	0	0	0.185387328	0.164819518	0.092560358	0.013512783	0.008759943	0.022272707	0.005671635	0.053376585	0.035866424	0.011115557	0	0	0.02891704	0.033065782	0.126407434	0.011642799	0.013104392	0.095485499	0	0.130906895	0.0944834	0.022272707	0.069301575	0.017673306	0.057724397	0	0.029870974	0	0	0.061870488	0.130741509	0	0.040230938	0	0.022272707	0.128905698	0	0.019553018	0.022272707	0.034095034	0	0.25656993	0.169941158	0	0.038426834	0.011642799	0.068789995	0.032660526	0	0	0.022298272	0	0	0.014865515	0.027944342	0	0	0.07584627	0.044082076	0.085398389	0	0	0.037078626	0.022272707	0.07457709	0	0.072744598	0.122573987	0	0	0.03578549	0.312079822	0.033736162	0.073212791	0	0.056198853	0.026617175	0.007056765	0	0.051978171	0.018172322	0.011642799	0.014360388	0.044545414	0	0.022231115	0.027944342	0.016421728	0.025049062	0.017519885	0.015643621	0	0.022272707	0.050217049	0.014166921	0.081767283	0.179361815	0.206379433	0.164068863	0.022272707	0.204738809	0.056885168	0	0	0.090103719	0.057904649	0	0.036764714	0	0	0.131634762	0.055818682	0.024305858	0.033409061	0.016330263	0	0	0	0	0.033409061	0	0.058213995	0.018548315	0.036751912	0.033409061	0.01784984	0.036633095	0.029934512	0	0.044545414	0.033409061	0.086725556	0	0.106949681	0.048640201	0.063062486	0	0	0.276548074	0	0.023285598	0	0.007432757	0.024632593	0	0	0.014032264	0.016330263	0	0	0	0	0	0.199030182	0.033409061	0.074250878	0.0161927	0.064452849	0	0	0	0.034890546	0	0	0.093046139	0.011642799	0.016421728	0	0.036576457	0.022272707	0	0.02767674	0	0	0.011115557	0.007056765	0.013512783	0	0	0	0	0	0	0.011310743	0	0.013406263	0.023285598	0.024632593	0	0	0.011115557	0.040276214	0.089151525	0.425195509	0.014865515	0	0	0	0.011115557	0.052756278	0.055629729	0	0.09792403	0.013254157	0.120015805	0	0	0	0	0	0	0.011642799	0	0	0	0	0.033409061	0.011115557	0.064142521	0.139850484	0	0.022272707	0.027573184	0	0.105898817	0	0	0.036439628	0	0.010793075	0	0	0	0	0	0.025155582	0	0	0.173831357	0	0	0.037645986	0	0.050986864	0.086457954	0	0.113319607	0.011115557	0.055414166	0.027678951	0.105540547	0.055399789	0.036304971	0	0	0.056932762	0.022272707	0.112396292	0.027214804	0	0	0	0	0	0.010793075	0.029843046	0.025767883	0	0.041120405	0	0.016787192	0.01646471	0	0.02094554	0.105880625	0.025767883	0.048614887	0.022272707	0.030030551	0	0.136310929	0	0.021417153	0.082329514	0.03567897	0.069411628	0	0	0.050986864	0.022272707	0.067403061	0	0	0	0.299888266	0.040445029	0.033302559	0	0	0.007432757	0	0.022272707	0	0.071877013	0.129123412	0.096518379	0	0.007056765	0.04725408	0.022272707	0.049331269	0	0	0	0	0.075071798	0.011136354	0	0.013512783	0	0	0.025106063	0	0.011136354	0	0	0	0.011136354	0	0	0.022272707	0.080917559	0	0	0	0	0	0.007056765	0.013512783	0	0.013406263	0.067221744	0.044545414	0.038038856	0.011642799	0.007432757	0	0.014360388	0	0	0.011136354	0.022272707	0	0.022272707	0	0	0.064452849	0.007432757	0.022272707	0.070358411	0.026759179	0.017673306	0.044545414	0.014166921	0.022621487	0.061397307	0.028094106	0	0.044545414	0.007432757	0	0.035346612	0.005671635	0.04375699	0.019853663	0.013406263	0	0	0	0.022272707	0.061920153	0.022272707	0.022272707	0.022272707	0.022272707	0.044545414	0.071885606	0	0.064204683	0	0	0.033915506	0.013104392	0	0	0	0	0.094158313	0	0	0.022272707	0.022272707	0.022272707	0.020246194	0.007056765	0	0.008210864	0.033065782	0	0.005671635	0	0	0.04737877	0	0.033915506	0.022272707	0.036633095	0.007432757	0.013512783	0.056808264	0	0	0	0	0.055629729	0	0	0.007432757	0.022272707	0.013406263	0	0.071509614	0.044870501	0	0.015643621	0.014360388	0.015816707	0.022272707	0.022272707	0.034264286	0.064452849	0	0	0	0.022272707	0.022621487	0.029437862	0	0.020246194	0	0.011642799	0.072243856	0.03103265	0	0.022272707	0	0	0.01998832	0.007432757	0.050986864	0.010793075	0	0.027944342	0	0.022272707	0.022272707	0	0	0	0.027944342	0	0	0.036439628	0.022272707	0.022272707	0.027944342	0.011115557	0.141673186	0.005671635	0	0	0	0	0	0	0.022272707	0.022272707	0	0.051322592	0.064452849	0.03567897	0	0	0	0.072176083	0.022272707	0	0	0	0.020032023	0.007432757	0	0.016957753	0.064452849	0	0.022272707	0	0	0.01998832	0.008759943	0	0	0	0.010793075	0	0	0.064452849	0.050366814	0.404283168	0.022272707	0	0	0	0.022597793	0.022272707	0.029329472	0.051291615	0	0	0	0.022272707	0.005821399	0	0.029705464	0	0	0	0	0.022272707	0.024698676	0	0	0	0.022272707	0	0	0	0.022272707	0.022272707	0	0.028094106	0.064452849	0	0	0	0.022272707	0	0.022272707	0	0.022272707	0.024632593	0	0.022272707	0.022272707	0.008210864	0	0	0.066818121	0	0.030030551	0.022272707	0.022272707	0.046971383	0.022272707	0.022272707	0.024698676	0.007056765	0.013406263	0.024698676	0	0	0.086725556	0	0	0	0.050542136	0.007432757	0.022272707	0.007056765	0	0.024632593	0.013512783	0.022272707	0.022272707	0.022272707	0.022272707	0.038794508	0	0.049265185	0	0	0.021484283	0.022272707	0.04804059	0.062400978	0.022272707	0.044545414	0.007056765	0.022272707	0.186731459	0.052756278	0	0	0.020839021	0	0.022272707	0	0.022272707	0	0.022272707	0	0.014360388	0.020839021	0.157549504	0	0.013406263	0	0	0	0	0.011310743	0.005671635	0.136831386	0	0	0.075568406	0.011136354	0.010793075	0	0	0	0	0	0	0	0.014166921	0	0.037136231	0.022435874	0	0	0	0	0.011115557	0	0	0	0	0.064452849	0.022272707	0	0	0	0.014360388	0	0.022272707	0.011115557	0.011310743	0	0	0	0	0	0	0	0	0	0	0	0.014166921	0	0	0.007056765	0	0	0.005671635	0.04804059	0	0.005671635	0.010793075	0	0	0	0	0	0.022272707	0	0	0	0	0	0	0	0	0	0	0.008759943	0	0	0	0	0	0	0	0	0	0	0	0	0	0	0	0.025493432	0	0	0	0	0	0	0	0	0	0	0.022272707	0	0.017673306	0	0	0.022272707	0	0	0	0	0	0	0	0	0.024698676	0	0.020246194	0	0	0	0.011642799	0	0	0.022272707	0	0.010793075	0	0	0	0	0.034928397	0	0	0	0	0.016421728	0	0	0	0	0	0	0	0.085603795	0.005671635	0	0	0	0	0.008759943	0	0	0	0	0	0	0	0.053352276	0	0	0	0.022272707	0.014166921	0	0	0.022272707	0	0	0	0	0	0	0.022272707	0	0	0	0	0.007056765	0	0	0	0.008759943	0	0	0	0	0	0	0	0.016330263	0.013406263	0	0	0	0.010793075	0	0	0.148827977	0	0	0	0	0.014166921	0	0.013512783	0	0	0	0	0.016421728	0	0.024632593	0.025224653	0.014032264	0.049842566	0.072318925	0.039157589	0	0	0	0.019077898	0.03428778	0.036275392	0	0	0.008759943	0.035943336	0.076685899	0.028466381	0	0.024717007	0	0	0	0.066247744	0	0	0.010793075	0	0.022597793	0	0	0	0	0.024632593	0	0	0.008759943	0.008210864	0	0.055184014	0.03574815	0	0.087626799	0	0.017673306	0	0	0.022272707	0.011310743	0	0	0	0	0.007056765	0.057002171	0.033348375	0	0.022005105	0	0.040823626	0.040801546	0.016421728	0.01646471	0	0.066444018	0.077965632	0	0.010793075	0	0	0	0.031381429	0.014166921	0	0.022103819	0	0	0.013512783	0.021908632	0.013512783	0.016421728	0.007432757	0	0.023344941	0	0.039319539	0	0.013406263	0.035346612	0.033350586	0	0.057951677	0	0.016614475	0.022377785	0.02580972	0.013512783	0.030304228	0.019553018	0	0	0	0.038718293	0.036857724	0.007432757	0.022621487	0	0	0.147911332	0.032886439	0	0.038145376	0.037540336	0	0	0.055629729	0.010793075	0.063206443	0	0.005821399	0.010793075	0.022272707	0.010793075	0.008759943	0	0.013512783	0	0.022272707	0	0	0.016421728	0.011642799	0	0.016421728	0.064452849	0	0.011310743	0.016421728	0.062914385	0	0	0	0.044931968	0	0	0	0.055663576	0.016421728	0.036667922	0.008759943	0.022272707	0.022272707	0.007432757	0	0	0.011642799	0	0	0.065403345	0	0.027214804	0	0	0.017673306	0.011310743	0.005671635	0.024199339	0	0.055988662	0	0	0	0	0.039587141	0.044274605	0	0.025153463	0.033388264	0	0	0	0.022621487	0.008759943	0	0.018225832	0.02158615	0	0.09877755	0.022435874	0.021484283	0	0	0.022597793	0.04804059	0	0	0.019553018	0.005671635	0.027537286	0.033065782	0	0	0.018699564	0	0.007432757	0.029736527	0	0.016330263	0.045558305	0.084754071	0	0.022272707	0	0	0	0	0.020246194	0	0.007432757	0	0	0.022272707	0	0	0.029934512	0.007432757	0.016330263	0.018225832	0.005671635	0.026074376	0	0	0	0.050493281	0	0.033244819	0	0.025767883	0.022272707	0.0127284	0.016421728	0	0.022272707	0	0.023854486	0.010793075	0	0.022272707	0	0.014166921	0	0	0	0	0	0.022272707	0	0.014113529	0	0.016421728	0.018548315	0.036466325	0	0	0.033315849	0.022272707	0.029526121	0.060706789	0.014166921	0.138177111	0.014865515	0	0	0	0	0.03476313	0	0.035514681	0	0	0.070832526	0.031439518	0.007432757	0	0	0	0.008210864	0.197822737	0.033414562	0.03204554	0.065439445	0.022272707	0.021484283	0.022272707	0.06221872	0.066818121	0.229223796	0.31802796	0.017673306	0	0.045859591	0.008759943	0	0.022272707	0.084823631	0.092425911	0.022272707	0.044545414	0.050366814	0.078830701	0.044699008	0.039255086	0.03578549	0.062912922	0	0.04230473	0.064452849	0.022272707	0.005671635	0.098693441	0.064452849	0.022272707	0.084328349	0.086725556	0.030819785	0.087638225	0.108829375	0.038694435	0	0.070274248	0	0	0.067468294	0.044545414	0.039059899	0.134727097	0.028094106	0.123429841	0.064452849	0.059156147	0	0.022272707	0.022001898	0	0.005671635	0.029705464	0.080783112	0.044545414	0.140548497	0.128905698	0.151820108	0.064003184	0	0.120082577	0.128905698	0	0.022272707	0	0	0.044545414	0.128905698	0.044545414	0.022272707	0.128905698	0.128905698	0.022272707	0.044545414	0	0.076095648	0.022272707	0.022272707	0.038694435	0	0	0	0.022272707	0.022272707	0.020246194	0	0.086725556	0	0.027944342	0	0.022272707	0	0	0.064452849	0.022272707	0	0.022272707	0.022272707	0.064452849	0.064452849	0	0.03567897	0.128905698	0.044277812	0.102416191	0.044545414	0.086725556	0.016330263	0.018699564	0.078907761	0.022272707	0.022272707	0.050217049	0	0.022272707	0.045057361	0.022272707	0.022272707	0	0.007056765	0	0.022272707	0.064452849	0	0.022272707	0	0.044545414	0	0.153604374	0.022272707	0.033458619	0	0.107026778	0	0.046637698	0	0.007432757	0.033915506	0.053615716	0	0	0.022005105	0	0.082302689	0	0	0	0.022272707	0	0.064452849	0.022272707	0	0.21912643	0.064452849	0	0.010793075	0.022272707	0.007056765	0.111480679	0.022272707	0	0.051602179	0.078007006	0	0.013512783	0	0.016421728	0.086725556	0.014166921	0	0	0.053458796	0.0469053	0	0	0	0.022272707	0.128905698	0.022272707	0	0	0	0.022272707	0	0.044277812	0.007432757	0.005671635	0	0.022272707	0	0	0	0.064452849	0.022272707	0.11692902	0.024199339	0.022272707	0	0.033065782	0	0.027944342	0.064452849	0.034253375	0.064452849	0.022272707	0.051588812	0.193358547	0	0.078265553	0	0	0	0.014360388	0	0.128905698	0.050217049	0	0	0.064452849	0.022272707	0	0.022272707	0	0.039946013	0.022272707	0.044545414	0.022435874	0	0.013406263	0.064462318	0	0	0.064452849	0.020246194	0.064452849	0	0.072734101	0.03096922	0	0	0.128905698	0	0.022272707	0.203095407	0	0.027944361	0	0.022272707	0.013406263	0.045659735	0.010793075	0	0	0	0.064452849	0	0.159894515	0.044545414	0	0.022272707	0.022272707	0.022272707	0	0	0	0	0	0	0	0	0	0	0.005671635	0.022272707	0	0.050986864	0.020246194	0	0	0	0	0	0	0	0	0	0.026433248	0	0	0	0	0	0	0	0	0	0	0	0	0.017673306	0	0	0	0.005671635	0	0	0	0	0.042652133	0	0.022272707	0	0	0	0	0	0.013512783	0	0	0	0	0.016421728	0	0	0	0	0	0	0	0	0	0.022597793	0.096509036	0	0.071509614	0.022272707	0.022272707	0	0	0	0	0.005671635	0	0	0	0.097201613	0.27601572	0.080874557	0	0	0	0.073608351	0	0	0.008210864	0.022272707	0	0.016421728	0.082745552	0	0.047748653	0.005671635	0	0	0.011115557	0	0.05066502	0	0	0.022272707	0.030075199	0.031689357	0	0.024747191	0.005671635	0	0.13542136	0.025282478	0.022272707	0.044277812	0.005671635	0.139184008	0.016330263	0	0	0	0	0	0.064452849	0.025767883	0	0.018548315	0.099664654	0	0	0	0	0.013406263	0	0.016421728	0.022272707	0	0	0.022272707	0	0	0	0.043218247	0.119485979	0	0	0.038694435	0	0.029705464	0.022597793	0.013406263	0.022758356	0	0	0.011115557	0.014360388	0	0.041730477	0.022272707	0	0.022272707	0	0	0.007432757	0	0	0.017673306	0	0	0	0	0.022272707	0.016330263	0	0	0	0.022926863	0	0.029705464	0	0.022272707	0.007056765	0	0.017673306	0.011115557	0.022272707	0.022272707	0	0.010793075	0	0	0	0	0	0	0	0	0	0	0	0	0	0	0	0	0	0	0	0.064452849	0	0	0.014166921	0.011115557	0	0.013406263	0	0	0	0	0.011115557	0.010793075	0	0	0	0.011310743	0.014360388	0	0	0	0	0	0	0.022001898	0	0	0	0	0.011310743	0	0	0.014360388	0	0	0	0	0	0	0	0	0.011115557	0.016421728	0	0	0.014360388	0	0.064452849	0	0	0	0	0	0	0	0.013406263	0	0	0	0	0	0	0.013512783	0	0.008759943	0	0	0	0	0	0	0	0	0.005671635	0	0	0	0	0	0	0	0	0	0	0	0.016421728	0	0	0	0	0	0	0	0	0.079443922	0.120904226	0.18155253	0.005821399	0	0.024698676	0.022272707	0.064452849	0.011136354	0.065192432	0.036704285	0.024698676	0.021617128	0	0.022272707	0.04574044	0.013406263	0.024632593	0.048156877	0.043622233	0.10262203	0.04725408	0.11812294	0	0.008759943	0.022272707	0	0	0.022597793	0.010793075	0	0	0.249438688	0.01998832	0.022005105	0.022272707	0.022272707	0.03206535	0	0	0	0	0.016787192	0.064791608	0.011136354	0.035844671	0.011642799	0.007056765	0.02831296	0.044626592	0.090414529	0.061138304	0.04817049	0.011115557	0	0	0.029705464	0.010793075	0	0.017132143	0.051978171	0.030808658	0.019553018	0.022272707	0.022621487	0	0	0	0.036439628	0.120122998	0.071523642	0	0	0.022272707	0	0.018548315	0	0.022621487	0.019077898	0.078227522	0.008210864	0.040822506	0.073960996	0.058248997	0.032843457	0.016330263	0.021617128	0.019347218	0.017673306	0.005821399	0	0.021929429	0	0.008210864	0.044277812	0.081993984	0	0.017673306	0.051293181	0	0.013406263	0.041411504	0.010793075	0	0	0	0	0.034090828	0	0.027123338	0.057945956	0.036286507	0.022005105	0	0.008210864	0	0	0.028466381	0.011115557	0.010793075	0.011115557	0	0.026003187	0	0	0	0	0	0	0.011642799	0.03860297	0.053594388	0	0.044545414	0.045617648	0	0.013406263	0	0.013512783	0	0.022272707	0	0	0	0.010793075	0	0.033551431	0	0	0	0	0	0	0	0	0	0	0	0	0	0	0.022272707	0	0	0.005671635	0.005671635	0	0	0.007056765	0.022272707	0	0	0	0.04954402	0.022272707	0	0.055856158	0	0	0.022272707	0.011136354	0.030244226	0	0.022272707	0.055629729	0	0.064452849	0.064452849	0.04804059	0	0	0	0.033765742	0.022272707	0.033120663	0.044065853	0.011115557	0.022272707	0	0	0	0	0.007056765	0	0	0	0.022272707	0	0	0.022272707	0	0	0	0.005671635	0.013512783	0	0.022272707	0.022272707	0.022272707	0.007056765	0.075584683	0.022272707	0.022272707	0	0.046384507	0.04833466	0	0.064452849	0.022272707	0	0.028269428	0.020463028	0	0.008759943	0	0.044545414	0.013406263	0	0	0.022272707	0	0.044545414	0.044545414	0	0	0	0	0	0.022272707	0.022272707	0	0.005671635	0.022272707	0.022272707	0.022272707	0.011310743	0.022272707	0	0.011115557	0	0.033388264	0.044503822	0.014166921	0.024632593	0.022272707	0	0.022272707	0	0.078942371	0.044894194	0.022272707	0	0.005671635	0.022272707	0.021417153	0.022272707	0	0	0	0.022272707	0	0.029705464	0.064452849	0	0	0.014865515	0	0	0.039077395	0.005671635	0	0	0	0	0	0	0	0	0	0	0.014360388	0.090220732	0	0	0	0	0	0	0	0	0	0.011115557	0	0.017519885	0.04010918	0	0	0.04201311	0.010793075	0.036794943	0.005671635	0.025155582	0.005671635	0.010793075	0.041037301	0.014865515	0	0	0.007432757	0.052874969	0.08373153	0.007432757	0	0.007432757	0.022001898	0.007432757	0	0	0.016970807	0.021484283	0.030483571	0.005671635	0	0	0.027973062	0	0.02891704	0.011642799	0.057608217	0.017673306	0.022272707	0.022005105	0.007432757	0.036439628	0	0.10805603	0.016330263	0.021484283	0.024698676	0	0.121957217	0	0	0.007056765	0	0.024521821	0.010793075	0	0	0	0	0	0	0	0	0	0	0	0.005671635	0	0	0	0.024959996	0	0	0	0	0	0	0.007432757	0	0	0	0	0	0	0.013406263	0	0.013406263	0.013406263	0.013406263	0	0	0.013512783	0.007432757	0	0	0.008759943	0	0.016421728	0	0.016421728	0	0	0	0	0	0.013406263	0	0.018225832	0.013406263	0	0.044543991	0.030483571	0.067166901	0.022597793	0	0	0	0.007432757	0	0.044995546	0	0	0.043066184	0.022005105	0.050862997	0.026779975	0	0.019326422	0.041331527	0.033065782	0.005671635	0.026910428	0	0.049692771	0.042826769	0.028457058	0.020252977	0	0	0.055507334	0	0	0.071885606	0	0.079853834	0	0.086725556	0.022272707	0	0.052674907	0.022272707	0.014360388	0.029827992	0	0.005671635	0.007432757	0.022272707	0	0.028064527	0.022272707	0	0	0	0	0	0.014166921	0	0.016421728	0.005671635	0.106238354	0	0	0.016421728	0	0.010793075	0.029316105	0	0	0	0.016421728	0	0.027944342	0.022272707	0	0	0.005821399	0	0.05358781	0	0.055205745	0.022272707	0.046637698	0.033647904	0	0.016421728	0.022272707	0.010793075	0	0	0.011642799	0	0	0	0.075763592	0	0.022272707	0	0	0.042251299	0	0	0	0	0	0	0	0	0	0.064452849	0.016807989	0.022272707	0	0	0.022272707	0.016421728	0	0	0.007056765	0	0	0.013406263	0	0	0	0	0.011642799	0.064452849	0.022272707	0	0.010793075	0	0.022272707	0	0.010793075	0.064452849	0	0	0	0	0	0	0	0.022272707	0.007056765	0.033409061	0.064452849	0.064452849	0	0.03358345	0	0	0.016421728	0	0.011115557	0	0	0	0	0.016421728	0	0.013512783	0.013512783	0	0.013512783	0	0	0.022597793	0.094955509	0	0	0	0.024305858	0.039066219	0.007432757	0	0.051577603	0	0.016330263	0	0	0	0.010793075	0	0	0	0.036172026	0.022272707	0	0.064452849	0	0.109684827	0.013406263	0	0	0	0.029934512	0.027826505	0	0.028419193	0.022272707	0	0.038465407	0	0	0	0	0.007056765	0.018225832	0.022597793	0.032751992	0	0	0.024632593	0	0	0.014360388	0	0	0.007432757	0.031381429	0.014166921	0.010793075	0	0.022272707	0.022272707	0	0	0	0	0	0.029843046	0	0.03860297	0	0	0	0	0.036439628	0.022272707	0	0.064452849	0.011310743	0.028333841	0	0	0.022272707	0.017673306	0.022272707	0.056188213	0.024698676	0.058449744	0.013406263	0	0	0	0.025153463	0.032843457	0.027944342	0	0	0	0	0	0	0	0.022272707	0	0.017673306	0.016330263	0	0	0.007432757	0	0.029705464	0	0	0	0	0.005671635	0	0	0	0	0.022272707	0	0	0	0	0	0	0	0	0	0.022272707	0.005671635	0	0	0	0	0	0	0	0	0	0.013512783	0	0	0	0	0	0	0	0	0	0	0	0	0	0	0	0	0	0	0	0.013512783	0	0	0	0	0	0	0	0.016421728	0	0	0	0	0	0	0	0	0	0	0	0	0	0	0.014360388	0	0	0.024698676	0	0.014360388	0	0	0	0	0	0	0.022272707	0	0	0	0.022272707	0	0	0.011310743	0	0.011310743	0	0	0	0	0	0	0	0	0	0	0	0	0	0	0	0	0	0	0	0	0	0	0	0	0	0	0	0	0	0	0	0	0	0	0	0	0	0	0.044545414	0	0	0.007056765	0	0	0.010793075	0	0	0	0	0	0	0	0	0	0	0	0	0.007056765	0	0	0	0	0	0	0	0	0	0	0.013512783	0	0	0.013512783	0	0.022272707	0.064452849	0.013406263	0.017673306	0	0	0	0.005671635	0	0	0.022272707	0.022005105	0.022272707	0.064452849	0.010793075	0.011115557	0	0	0.010793075	0	0	0	0	0.016330263	0.022272707	0.022005105	0.019184418	0	0	0	0	0	0	0.022272707	0.064452849	0.022272707	0	0	0.064452849	0	0.010793075	0	0.016330263	0	0.03567897	0.077965632	0	0.010793075	0	0	0	0	0	0	0.044545414	0.022272707	0	0.022272707	0	0	0.016421728	0	0	0	0	0.022272707	0	0	0	0	0	0	0	0.010793075	0	0.022272707	0.03984296	0	0	0	0	0	0	0.011642799	0	0	0	0	0.086457954	0.022272707	0.043926339	0.086457954	0	0.013512783	0.025767883	0	0.034556096	0.041080661	0	0	0.016421728	0	0	0.011642799	0	0	0.027537286	0.044602899	0	0	0.02053715	0	0.032843457	0	0	0.017673306	0	0	0	0.01646471	0.016421728	0.066414157	0.044277812	0	0.044277812	0.011115557	0.03810494	0	0	0	0	0.035112461	0	0	0	0	0.014166921	0	0	0	0	0.028333841	0	0	0	0	0.043441189	0	0	0	0.011115557	0.02462834	0	0	0	0	0	0	0.008759943	0.030588649	0	0	0.016421728	0.016421728	0	0.005671635	0.022005105	0.041348263	0	0	0	0.008759943	0	0	0.013104392	0	0	0	0	0.021484283	0.020569548	0.007056765	0	0	0.013406263	0.013512783	0.016421728	0.025493432	0	0.024698676	0	0	0	0.022272707	0.022005105	0.011642799	0.064452849	0	0	0	0	0	0	0.022272707	0	0	0	0	0	0	0.013512783	0.038813094	0	0	0	0	0	0	0	0	0.080874577	0.048394711	0	0.016421728	0.007432757	0	0.011310743	0.021484283	0	0	0.011115557	0	0	0	0	0	0	0	0	0	0	0.025671132	0	0.096344327	0.028094106	0.024632593	0.036439628	0.024632593	0	0.022272707	0	0.013406263	0	0	0	0.016421728	0	0	0	0	0	0	0	0	0	0	0	0	0.007056765	0	0	0	0	0	0.016421728	0	0	0.050999785	0.029654558	0	0.014166921	0.013406263	0.010793075	0.0127284	0.016330263	0	0	0	0	0.005671635	0.024698676	0	0	0	0	0.078735434	0.011642799	0	0.010793075	0	0	0	0	0	0	0	0	0	0	0	0	0	0	0	0.011115557	0	0.013406263	0.022597793	0	0.007056765	0.126773552	0	0.008759943	0	0	0.022272707	0.030193456	0.044545414	0.013406263	0.022272707	0	0.032277358	0	0	0.005671635	0	0.057951677	0	0.046007147	0	0	0.022272707	0	0	0	0	0	0	0.021793146	0	0	0	0.011642799	0.022272707	0	0	0.022272707	0	0.022272707	0	0.007432757	0.02158615	0	0.044545414	0	0.011642799	0.007432757	0.022272707	0	0	0	0.007432757	0	0.010793075	0	0.016421728	0.010793075	0	0.013406263	0	0	0	0	0	0	0	0	0	0	0	0	0	0.055338489	0	0	0.028333841	0.022621487	0.013512783	0	0	0.022272707	0	0	0.022272707	0	0	0.022272707	0.011642799	0	0	0.022272707	0	0	0.022272707	0	0	0	0	0	0.011642799	0.017673306	0	0	0	0	0	0.044545414	0	0	0	0	0	0.050366814	0.046578565	0	0	0	0	0	0.013406263	0	0	0	0	0.025493432	0	0	0	0	0	0.016421728	0	0	0.017673306	0	0	0.011642799	0	0	0	0	0	0	0	0	0	0.09420719	0	0.022272707	0.007432757	0	0	0	0	0	0.021484283	0	0	0.016330263	0	0	0	0	0	0	0	0	0	0.022005105	0	0.022272707	0	0.140021255	0	0	0	0	0	0	0	0	0	0	0	0	0	0.011115557	0	0	0	0	0.007056765	0	0	0	0	0.020246194	0	0	0	0	0	0	0	0	0.013406263	0.055629729	0.010793075	0	0.022272707	0	0	0	0	0	0	0	0	0	0	0.022272707	0	0	0	0	0	0	0	0	0.011115557	0.020246194	0.016330263	0	0.044545414	0.007432757	0	0	0	0.029437862	0.028333841	0	0	0	0	0	0	0	0.015267629	0	0	0	0	0	0	0	0.022272707	0	0	0.044545414	0	0	0.022272707	0.013406263	0	0	0	0	0.013512783	0.007432757	0	0.013406263	0.013512783	0	0.013882499	0	0	0.022272707	0	0	0.025493432	0	0	0	0	0	0	0	0	0	0	0.022272707	0	0	0.022272707	0	0	0	0	0.008759943	0	0	0	0	0	0	0	0	0	0	0.016421728	0	0	0	0	0.107102455	0	0.041348263	0	0.022272707	0.018225832	0.022621487	0.020463028	0.022272726	0.013512783	0.03103265	0	0	0.075568406	0.162884445	0.044870501	0.027944342	0	0	0	0.045195587	0.022272707	0.022272707	0.014360388	0	0.03206535	0.014360388	0.022272707	0.016330263	0.022272707	0.022272707	0	0.022272707	0	0	0	0	0	0	0.022272707	0.073259571	0.014360388	0.022597793	0	0.022272707	0	0	0.011642799	0.022272707	0	0	0.044894194	0	0	0	0	0	0.022272707	0	0.017673306	0	0	0.005671635	0	0.050217049	0	0	0	0.033915506	0	0.025767883	0	0	0	0	0	0	0.022272707	0	0.008759943	0.036439628	0	0	0	0	0.022272707	0.022272707	0	0	0.022272707	0	0	0	0	0	0.022272707	0.007056765	0	0	0.044545414	0.022272707	0	0	0.022272707	0	0	0	0	0	0	0.007056765	0	0	0	0	0	0	0	0.010793075	0.022272707	0.050401323	0	0.014166921	0	0	0	0.064452849	0	0	0.014360388	0	0	0	0	0	0	0	0	0.007432757	0	0	0	0	0	0	0	0	0	0	0	0	0	0	0	0	0	0	0	0	0.022272707	0	0	0.016330263	0	0	0.008759943	0	0	0	0	0	0	0.010793075	0	0	0.022272726	0	0	0	0	0	0	0	0	0	0	0	0	0	0	0.007056765	0.005671635	0.021223685	0	0	0	0.016421728	0.042518901	0.016421728	0.022621487	0.045242974	0	0	0	0.007432757	0.014360388	0	0	0.025493432	0.038335368	0.031039269	0	0.014166921	0	0	0.007056765	0	0	0	0	0	0	0	0	0.011115557	0.007432757	0	0	0	0	0	0.016330263	0	0.016421728	0	0.022093363	0	0	0	0.013512783	0	0	0.007432757	0	0	0.055629729	0	0	0	0.020246194	0.008759943	0	0	0	0	0	0	0.017673306	0	0.007432757	0.023285598	0	0	0	0.018699564	0.033964757	0	0	0.033065782	0	0	0	0.0161927	0	0	0	0	0	0	0.014865515	0	0	0	0.040841818	0	0	0	0	0.019853663	0.042366105	0	0.008759943	0.022272707	0	0	0.022272707	0.016330263	0.029329472	0	0	0.018172322	0.027944342	0	0	0.024632593	0.044545414	0	0	0.035887604	0.022272707	0.022272707	0.022926863	0	0	0.03358345	0.005821399	0	0	0.045119126	0	0.008210864	0.034253375	0	0.068185816	0	0.008759943	0.022272707	0.050217049	0.020246194	0.005821399	0.022272707	0	0.044545414	0	0	0	0.128905698	0.017673306	0.022272707	0	0.022272707	0	0.022272707	0.030483571	0	0.029437862	0	0.022272707	0.022272707	0.067143208	0.022272707	0.013512783	0.022272707	0	0.029705464	0.018172322	0.022272707	0.022272707	0.086725556	0	0.033141459	0	0.022272707	0.033065782	0.011115557	0	0.008210864	0	0.022272707	0	0.047772988	0.086725556	0.022272707	0	0	0.030483571	0.007432757	0.022272707	0.008210864	0.024632593	0.022272707	0	0	0.022272707	0.022272707	0.022272707	0	0.022272707	0.022272707	0.008210864	0	0	0	0	0	0	0	0	0.044545414	0	0	0	0	0.051978171	0.036439628	0.044545414	0	0	0.035023391	0.025767883	0.011310743	0.022272707	0	0.022272707	0.022272707	0	0	0	0	0	0.021484283	0.022272707	0.025493432	0	0.047772988	0.014360388	0.008210864	0.007432757	0.038816057	0.046830444	0.035411369	0.013512783	0.016970807	0.008210864	0	0.026617175	0	0.010793075	0	0	0	0.075661752	0.011642799	0	0.036980498	0.013406263	0.034606582	0.065713254	0.021793146	0.014360388	0	0.053861989	0.027944342	0	0.064452849	0	0	0.028333841	0.063840593	0	0.025496742	0.021484283	0	0	0.022621487	0	0	0.02094554	0	0	0.025493432	0.028527309	0	0	0.007056765	0.039126917	0.036125627	0.022597793	0.008759943	0.025525298	0	0	0.021908632	0.036439628	0.022272707	0	0.005821399	0	0	0	0.046562021	0	0.022272707	0	0	0	0.024541127	0	0.039280666	0.022272707	0.04521928	0.022005105	0	0.022272707	0	0.022272707	0.022272707	0	0	0	0	0	0.022272707	0.022272707	0	0.035346612	0.010793075	0	0	0	0	0	0.013512783	0.030765048	0.017673306	0	0	0	0	0.022272707	0	0.011642799	0.032277358	0	0.036439628	0	0	0	0	0	0.061003647	0	0	0	0.131352148	0	0.044545414	0	0.018225832	0.022272707	0	0.064452849	0	0	0.0161927	0.022272707	0	0	0.022272707	0	0.044545414	0	0.019075556	0.005671635	0.007056765	0	0	0.057619319	0	0	0	0	0	0	0	0.047766139	0.022272707	0	0.010793075	0	0.022272707	0.022272707	0	0.022272707	0.013406263	0.022272707	0	0	0	0.022272707	0.007432757	0.044545414	0	0	0	0.02580972	0	0.044545414	0	0.005821399	0.022272707	0	0.022272707	0.011115557	0	0	0.022272707	0.007432757	0.072489756	0	0.022272707	0	0	0	0	0.040465825	0.022272707	0	0	0.013406263	0.022272707	0.008210864	0.007432757	0	0	0	0.022272707	0	0	0.064452849	0	0	0.064452849	0	0	0	0	0.022272707	0.022272707	0	0	0	0.022272707	0.007056765	0	0	0.022272707	0	0.022272707	0.022272707	0	0	0	0.022272707	0.022272707	0	0	0	0	0.022272707	0.005821399	0.022272707	0	0	0.03567897	0.022597793	0	0	0.007432757	0	0.022272707	0	0	0	0.022272707	0	0.022272707	0.011642799	0	0	0	0.013406263	0.022272707	0.007432757	0	0.022272707	0.022272707	0	0.022571253	0.022272707	0	0	0	0	0	0.022272707	0.022272707	0	0	0.022272707	0	0.017673306	0.022272707	0	0.013512783	0	0.022005105	0	0.022272707	0	0.022272707	0	0	0.022272707	0	0	0	0.022272707	0.017673306	0.021484283	0.036439628	0.057619319	0	0	0	0	0.022272707	0.022272707	0	0	0.022272707	0	0	0.005671635	0	0	0	0	0.022272707	0.022272707	0.022272707	0.022272707	0	0	0.022272707	0	0	0.047766139	0	0	0.04375699	0	0	0.022272707	0	0	0	0.010793075	0	0	0	0	0	0.014360388	0	0.010793075	0	0	0	0.005671635	0	0	0.033388264	0	0	0	0	0	0	0	0	0	0	0	0	0	0	0	0.022272707	0	0	0	0	0	0	0.007056765	0	0	0.024698676	0.022272707	0.022272707	0	0	0	0	0	0	0	0	0	0	0	0	0	0	0.207718935	0.024698676	0	0	0	0	0	0	0	0.014166921	0	0	0	0	0	0	0	0	0	0.011115557	0	0	0	0	0	0	0	0	0	0	0.022272707	0	0	0	0	0	0	0	0	0	0	0	0	0	0	0	0	0	0	0	0	0	0	0.005671635	0	0	0	0	0.07861977	0	0	0	0	0	0	0.025496742	0	0	0	0	0	0.016421728	0	0.036633095	0	0	0	0	0	0	0.064452849	0	0	0	0.017673306	0	0	0	0	0	0	0	0.060875677	0	0	0	0	0	0	0	0	0.015816707	0	0	0	0	0	0	0	0	0	0	0	0	0	0	0	0	0	0	0	0	0	0	0	0	0.022272707	0	0	0	0	0.007432757	0	0	0	0	0	0	0	0	0	0	0	0	0	0	0	0	0	0	0.022272707	0	0	0.022272707	0	0.016421728	0	0	0	0	0	0	0.011642799	0	0	0.016330263	0	0	0	0	0	0	0	0	0	0	0	0	0	0	0	0	0	0	0.022272707	0.013406263	0	0	0	0	0	0	0	0	0	0	0	0	0	0	0	0	0	0	0	0	0.017673306	0	0	0	0.016330263	0	0	0	0.010793075	0	0	0	0	0	0	0	0	0	0	0	0	0	0	0	0	0	0	0	0	0.022272707	0.008759943	0	0	0	0	0	0.020246194	0	0	0	0	0	0	0	0	0	0	0	0	0	0.022272707	0	0	0	0.005671635	0	0	0	0	0	0	0	0	0	0	0	0	0	0	0	0	0	0	0	0	0	0	0	0	0	0	0	0	0	0	0.008759943	0.022272707	0	0	0	0	0	0	0.011642799	0.016421728	0	0	0	0	0	0.011642799	0	0	0	0	0	0	0.014360388	0	0.193358547	0	0	0	0.014113529	0.013406263	0	0.022272707	0.022272707	0.128905698	0	0	0.022272707	0.128905698	0.005671635	0.064452849	0.017673306	0.013406263	0	0	0	0	0	0	0	0	0	0	0	0	0	0	0	0	0	0	0	0.011115557	0	0	0	0	0	0.007432757	0	0	0	0.01646471	0	0	0	0	0	0	0	0	0.007432757	0	0	0.014166921	0	0	0	0	0	0	0	0	0	0	0	0.007432757	0	0.010793075	0	0	0	0.014360388	0.022272707	0	0	0	0	0	0	0	0	0	0	0	0	0	0.016421728	0.007432757	0	0.022272707	0	0.007432757	0	0	0	0	0	0	0	0	0	0	0	0.011115557	0	0.010793075	0	0	0	0	0	0.016421728	0	0	0	0	0	0	0	0	0	0	0	0	0	0	0	0	0	0	0	0	0	0	0	0	0	0	0	0	0	0	0	0	0	0	0	0	0	0	0	0	0	0.027944342	0	0.064452849	0	0	0.014360388	0	0	0	0	0	0	0	0.013512783	0.005671635	0	0	0.013406263	0	0	0.020246194	0	0	0	0	0.018172322	0.036633095	0	0	0	0	0.022621487	0	0	0	0	0	0	0	0	0.022272707	0	0	0	0.007056765	0	0	0	0	0	0	0	0	0	0	0	0.022272707	0.022272707	0.007432757	0	0	0	0	0	0	0	0	0	0	0	0	0	0.022272707	0	0	0.014166921	0	0	0	0.031888993	0	0	0	0	0.022272707	0	0	0	0.022272707	0	0	0	0	0.007432757	0	0	0	0.03578549	0	0	0	0	0.011136354	0	0	0	0	0	0	0	0	0	0	0	0	0	0	0	0	0	0	0	0	0	0	0	0	0	0.022272707	0	0	0	0	0.086725556	0.005671635	0	0	0.022272707	0	0	0	0	0	0	0	0	0	0	0	0	0	0.007432757	0	0.016421728	0	0	0.010793075	0	0.010793075	0.010793075	0	0.011115557	0	0	0	0	0	0	0	0	0	0	0	0	0	0	0	0	0	0	0	0	0	0	0	0	0	0	0	0	0	0	0	0	0	0	0	0	0	0	0	0	0	0	0	0	0	0	0.022272707	0	0	0	0	0	0	0	0	0	0	0	0	0	0	0.007432757	0	0	0	0	0	0	0	0	0	0	0	0	0	0	0	0	0	0	0	0	0	0	0	0	0	0	0	0	0	0	0	0	0	0	0	0.005671635	0	0	0	0	0	0	0	0.022272707	0	0	0	0	0.03860297	0	0	0	0.011642799	0	0	0	0	0	0	0	0	0	0	0	0	0	0	0.016421728	0	0	0	0	0	0	0	0	0	0	0	0	0	0	0	0	0	0	0	0	0	0	0	0	0	0	0	0	0	0	0	0	0	0	0	0	0	0	0.022621487	0	0	0	0	0	0	0	0	0	0	0	0	0	0	0	0	0.022272707	0	0	0.021484283	0	0	0	0	0	0	0	0.005671635	0	0	0	0	0	0	0	0	0	0	0	0	0	0	0	0.013406263	0	0	0	0	0	0	0	0	0	0	0	0	0	0	0	0	0	0	0	0	0	0	0	0	0	0	0	0	0	0	0	0	0	0	0	0	0	0	0	0	0	0	0	0	0	0	0	0	0	0.013406263	0	0	0	0	0.013512783	0	0	0	0.013512783	0	0	0	0	0	0	0	0	0	0	0	0	0	0	0	0	0	0	0	0	0	0	0	0	0	0	0	0	0	0.036980498	0	0.024521821	0	0	0	0	0	0	0	0	0	0	0	0	0	0	0	0	0.013406263	0	0	0	0	0	0	0	0	0	0	0	0	0	0	0	0	0.013406263	0	0	0	0	0	0	0	0	0	0	0	0	0	0	0	0	0	0	0.013406263	0	0	0	0	0	0	0	0	0	0	0	0	0	0	0	0	0	0	0	0	0	0	0	0.011136354	0	0	0	0	0	0	0	0	0	0	0.013406263	0.013406263	0	0	0	0	0	0	0	0	0	0	0	0	0	0	0	0	0	0	0	0	0	0	0	0	0	0	0	0	0	0	0	0	0	0	0	0	0	0	0	0	0	0	0	0	0	0	0	0	0	0.007432757	0	0	0	0	0	0	0	0	0	0	0	0	0	0	0	0	0	0	0	0	0	0	0	0	0	0	0	0	0	0	0	0	0	0	0.007432757	0	0	0	0	0	0	0	0	0	0	0	0	0	0	0	0	0	0	0	0	0	0	0	0	0	0	0	0	0	0	0	0	0	0	0	0	0	0	0	0
3-phosphoinositide_degradation	0.033638456	0	0	0.019721807	0	0.06899074	0.157768435	0	0.041254125	0.041254125	0.082508251	0	0	0.047644059	0	0	0.041254125	0.041254125	0.041254125	0.041254125	0	0	0	0	0	0.074892582	0	0.873031179	0	0	0	0.014005602	0	0.018223644	0	0	0.069286664	0	0.036447288	0.012377735	0.270650456	0.02475547	0.041254125	0.014005602	0.041254125	0	0	0	0	0	0	0	0	0	0	0	0	0	0	0	0	0	0	0	0.012377735	0	0	0.02089282	0	0	0	0	0	0	0	0.067276913	0	0	0	0	0	0	0	0	0	0	0	0	0.082863631	0	0	0	0	0	0	0	0.067276913	0	0	0	0	0	0	0	0	0	0	0	0	0	0	0	0	0	0	0	0	0	0	0	0	0	0	0	0	0	0	0	0	0	0	0	0	0	0	0	0	0	0	0	0	0	0.02089282	0	0	0	0.01323802	0	0	0	0	0	0	0	0	0	0	0	0	0	0	0	0	0	0	0	0	0	0	0	0	0	0	0	0	0	0	0	0	0	0	0	0	0	0	0	0	0	0	0	0	0	0	0	0	0	0	0	0	0	0	0	0.054670932	0	0	0	0	0.012377735	0	0.054670932	0	0	0	0	0	0	0	0	0	0	0	0	0	0	0	0	0	0	0	0.018477458	0	0	0	0	0	0	0	0	0	0	0	0	0	0	0	0	0	0	0	0	0	0	0	0	0	0	0	0.067276913	0.465159201	0.012377735	0.127753002	0	0	0	0.126282876	0.041254125	0.573479001	0.112108744	0.018477458	0	0	0	0	0	0	0	0	0	0	0	0	0	0	0	0	0.041254125	0.061983128	0	0.018172986	0.078615753	0.028344671	0	0.014005602	0	0	0	0.06899074	0	0	0.156256103	0.051862101	0.066855764	0.014005602	0.03125444	0.01323802	0.535820237	0.042850476	0.108730277	0	0	0	0.01323802	0	0	0	0	0	0	0	0	0	0.017248837	0	0.01044641	0	0	0	0	0	0	0	0	0	0	0.08915518	0.01044641	0	0	0	0	0	0	0	0.014005602	0	0	0	0	0.432028441	0	0	0	0	0	0	0	0.06899074	0	0	0	0	0	0	0	0	0	0	0	0	0	0	0.074892582	0	0	0	0	0	0.02089282	0	0	0	0	0	0	0	0	0	0	0	0	0	0	0	0.329898409	0	0	0	0	0	0	0	0	0.315233065	0	0	0	0	0	0	0	0	0	0.028032539	0	0	0	0	0	0	0	0	0	0	0	0	0	0.68967547	0	0	0	0	0	0	0	0	0	0	0	0.018477458	0	0	0	0	0	0	0	0	0	0	0.014005602	0.078766562	0	0.014005602	0	0	0	0.01044641	0	0	0.014005602	0	0.06899074	0	0	0.064599483	0	0.014016269	0	0.033638456	0	0.213089632	0	0	0.054670932	0.014005602	0	0	0	0	0.047040418	0	0.014016269	0	0	0	0.012377735	0	0.044620185	0.03248306	0.033638456	0.082508251	0.01323802	0	0.059240095	0	0	0	0	0	0	0	0	0	0.034497675	0	0.033638456	0	0	0	0	0.014005602	0.166018628	0	0.014005602	0	0.028032539	0	0.070880647	0.064599483	0	0	0.025601639	0.018223644	0.285338295	0.012377735	0.067276913	0.014005602	0	0.13265349	0	0	0.051862101	0.05947777	0.041254125	0.037119525	0	0.121769058	0	0	0	0.033638456	0.012377735	0	0	0	0	0	0.01323802	0.03248306	0.036701102	0.018223644	0.033638456	0.012377735	0	0	0.111746995	0	0.083618029	0	0.036345973	0	0	0	0	0.018223644	0	0.033638456	0	0	0	0.01323802	0	0	0	0	0.06526984	0.01323802	0	0	0	0	0.033638456	0	0.101203561	0.153401202	0.121762023	0.158700552	0.451892198	0.078582541	0.054670932	0.281810618	0	0	0	0.019018546	0.066896694	0	0.151536466	0.463928668	0.354708297	0.014005602	0	0	0.014005602	0	0.09823794	0.072577734	0.259333998	0.182432202	0	0.064599483	0.078909165	0.129351408	0	0	0	0	0	0.018172986	0	0	0	0	0	0	0	0.082508251	0.055270395	0.113583899	0	0	0.017248837	0.026383337	0.067276913	0	0	0	0	0	0	0	0.06899074	0	0	0	0	0	0	0	0.041254125	0	0	0.041254125	0	0.051862101	0	0	0	0.163078227	0.055727786	0.01323802	0.654541568	0.041254125	0	0.018172986	0.796643605	0.095081206	0	0.01323802	0.041254125	0.041254125	0	0	0	0	0.813416166	0.079654648	0.014005602	0.051700535	0.126704025	0	0.050414827	0.037133205	0.067276913	0.014005602	0.03248306	0.250825332	0	0	0	0	0	0	0	0.109341865	0.127498312	0.123482885	0.028032539	0	0	0	0	0	0	0.073432714	0	0.046016191	0.07283713	0.205055559	0.566169051	0.02089282	0.051862101	0	0	0.059254211	0	0.222942923	0.144747149	0.137471339	0.196863695	0	0.512640015	0.018223644	0.148559428	0.08452575	0.033638456	0.028344671	0.376436589	0.165523854	0.046509996	0.033638456	0.082508251	0.448551828	0.196388003	0.018223644	0.31782183	0.08497109	0.019018546	0.101828043	0.055259728	0.012377735	0.391613352	0	0.071003522	0	0	0.203120707	0.133121096	0.109717755	0.238655891	0.032229246	0	0.018223644	0	0	0.107111031	0	0.103401071	0	0.179315912	0.070085745	0.281129627	0	0.041254125	0.037133205	0.144384029	0.245959399	0	0	0.067276913	0	0.095466779	0.018223644	0	0	0	0.204343134	0.21859826	0	0.018172986	0.123666282	0.076314113	0.149929872	0	0	0.192355861	0.091368935	0.100996114	0	0.041254125	0	0	0	0.01323802	0	0	0	0	0.02475547	0.13367287	0	0.127565509	0.096513853	0	0.149785164	0.120496955	0.068995349	0.049028179	0	0.096513853	0	0.124331961	0	0	0.085492303	0.131728576	0.051811443	0.106354246	0	0.082508251	0.079994478	0.073949272	0.01323802	0	0.060336433	0	0.174989884	0.372715827	0.160155464	0.136272262	0.068995349	0	0.175028725	0.108531038	0	0	0	0	0	0	0	0	0.144000339	0	0.106960263	0	0.018477458	0	0	0.161031111	0	0.012377735	0.172816942	0	0.064599483	0.01044641	0.04564829	0.025601639	0.041254125	0	0.088169733	0.066004694	0.134553826	0.036345973	0.022824145	0.176314497	0	0.041254125	0.082508251	0.082508251	0	0	0	0	0.067276913	0	0	0	0.255795575	0	0.113058972	0.11823284	0.339362215	0.080697738	0.02089282	0.137613745	0.140246515	0.030601379	0	0	0.051862101	0	0.078605085	0	0	0.198686285	0.062735279	0.03799349	0	0.033638456	0	0.067276913	0	0	0.082508251	0.018477458	0.026383337	0.033638456	0.039116464	0	0.025615755	0.059952038	0.062146945	0.067276913	0.149785164	0.018223644	0.085221654	0	0.093000637	0.051811443	0.01323802	0	0	0.469741365	0	0.012377735	0.043774625	0	0	0.162788305	0.01323802	0	0.01323802	0	0	0	0.041254125	0	0.082508251	0	0.012377735	0	0	0.028032539	0	0.012377735	0	0	0	0.101407752	0.038761072	0.134553826	0.018477458	0.046822129	0	0	0	0	0	0	0.012377735	0	0	0	0	0	0	0	0	0.014005602	0	0	0.051811443	0	0	0	0	0.034898422	0.6117026	0	0	0	0.06899074	0	0.019018546	0.109202209	0.01323802	0.241148944	0.062251474	0	0	0.082508251	0	0	0	0	0	0	0	0	0	0.031715477	0	0	0.08308593	0	0.096513853	0.033638456	0	0.046876476	0	0	0.08222876	0.078970584	0	0	0	0	0	0.078605085	0	0	0	0.244690267	0	0	0	0.033638456	0.012377735	0	0	0.18185748	0	0	0.067951912	0.052289101	0.143301798	0.017248837	0.069286664	0	0.117714448	0	0.212858405	0	0	0	0	0	0	0	0	0.103021624	0.041254125	0.06899074	0	0.059952038	0	0	0	0.092471518	0.028032539	0.051862101	0.036447288	0.058393926	0	0.045731747	0.02475547	0.019018546	0.342406851	0.06899074	0.142317036	0.068995349	0	0	0.028032539	0.114110423	0	0	0	0.177588721	0	0.01044641	0	0.09823794	0	0.02089282	0.05284526	0	0.055364519	0.105208218	0.223565724	0	0	0	0.073494039	0.06899074	0	0.038037092	0	0	0.105696451	0.02089282	0.018172986	0.012377735	0.136267653	0	0	0	0.018172986	0	0	0	0	0	0.033638456	0	0.02089282	0.01323802	0	0	0.054670932	0	0	0.041254125	0	0	0.017248837	0	0.012377735	0	0	0	0	0.01323802	0	0	0.064599483	0.019018546	0	0.064599483	0.09823794	0.033638456	0.01323802	0	0.082524684	0	0	0.01044641	0	0.15760012	0.05363186	0.018172986	0.073190058	0	0.02089282	0.116860905	0	0	0.01044641	0	0.033638456	0.042850476	0	0	0	0.078429496	0	0	0	0.018477458	0	0.012377735	0	0	0	0	0.077600098	0.018477458	0.064599483	0	0	0.01323802	0	0.044620185	0.052777342	0	0	0	0.028344671	0	0	0	0	0.017248837	0.067276913	0	0.018172986	0.087563366	0	0	0	0	0	0	0	0	0	0	0	0	0	0.012377735	0.033638456	0	0.019018546	0.041254125	0.046876476	0	0	0	0	0	0	0.041254125	0	0	0.041254125	0.041254125	0	0.018172986	0.018477458	0	0.041254125	0.028344671	0	0	0.15169882	0	0	0.018477458	0.018477458	0	0	0.033638456	0.019018546	0	0	0	0	0.067276913	0	0.08300701	0	0	0	0	0	0	0	0	0	0.041254125	0.125600181	0.025601639	0	0	0.018477458	0	0	0.068995349	0.064599483	0	0	0.019018546	0	0.041254125	0	0	0	0.033034816	0	0	0.018172986	0	0	0.028032539	0	0	0.051862101	0	0.014005602	0.033638456	0.036345973	0	0	0	0	0.041254125	0.025601639	0	0	0	0.036345973	0.336989025	0	0.068676535	0	0	0	0	0.096373736	0	0.054670932	0	0	0.06899074	0.03724219	0.033638456	0	0.017248837	0.025601639	0	0	0	0.074892582	0.033638456	0	0.012377735	0	0	0	0	0.01323802	0	0	0	0	0.033638456	0	0	0	0	0	0.038037092	0	0.012377735	0	0.02089282	0.01323802	0	0	0	0	0	0	0	0	0	0.066069631	0	0	0	0	0	0.067276913	0.033638456	0	0	0.014005602	0	0.018223644	0	0	0.039443613	0	0	0	0.012377735	0	0	0.014005602	0.120976693	0	0	0	0	0	0	0	0	0.018223644	0	0	0	0.140334942	0.014005602	0	0	0.012377735	0	0	0	0	0	0.018477458	0.014016269	0	0	0.097610137	0	0	0	0.080697738	0	0.041254125	0	0	0.028344671	0	0	0	0.041254125	0	0	0	0	0.06899074	0	0	0	0	0.018172986	0	0	0.018477458	0	0	0	0	0	0	0	0	0	0	0.02089282	0	0	0	0	0.060975932	0.025601639	0	0	0	0.067276913	0	0	0	0	0	0.078125025	0	0	0.033638456	0	0	0	0	0	0	0	0	0	0	0	0	0	0	0	0	0	0.082508251	0.012377735	0	0	0	0	0	0.02089282	0	0	0	0	0.02089282	0	0	0	0.012377735	0	0	0.059952038	0	0	0	0	0	0	0.041254125	0.041254125	0	0	0.067276913	0.041254125	0	0	0.134553826	0	0	0	0	0	0	0	0	0	0	0	0.018477458	0	0	0	0	0	0.028344671	0	0	0.041254125	0	0.067276913	0	0.039443613	0	0	0	0	0	0	0	0	0	0	0	0	0	0	0	0	0	0	0.034497675	0.025601639	0	0.018172986	0	0	0	0.019018546	0.019018546	0	0	0	0	0	0	0	0.014016269	0	0	0	0	0	0.041254125	0	0	0	0	0	0	0	0	0	0.041254125	0	0	0	0	0.108531038	0	0	0	0	0	0	0	0	0	0.041254125	0	0	0	0.028021872	0	0	0	0.082508251	0	0	0	0	0	0	0	0	0	0	0	0	0	0	0	0.109202209	0.081925222	0.01044641	0	0	0.033638456	0.072894577	0.088309389	0	0	0	0	0.068995349	0.033638456	0.06899074	0.01323802	0	0.032178589	0	0	0	0.093664648	0.033024148	0	0	0.02475547	0.054670932	0	0	0	0.025601639	0.018477458	0.033638456	0.018223644	0.019018546	0	0.01323802	0.044079096	0	0.01323802	0.014005602	0.018223644	0.085449899	0.041254125	0.018172986	0	0	0.018223644	0	0.071675549	0	0.085553677	0.087472807	0.082233369	0.018172986	0.064599483	0	0.054670932	0.111962284	0.092903496	0	0	0	0.018223644	0	0	0.018477458	0	0	0.072894577	0.01323802	0	0.054670932	0.018477458	0	0.018172986	0.054670932	0.08575437	0	0.054670932	0	0.080286687	0	0	0	0.017248837	0	0.028344671	0	0.137179183	0.085500557	0	0.014005602	0.027243622	0	0	0.019018546	0	0	0	0.054670932	0.092100616	0.033638456	0.02089282	0	0.059952038	0.219557781	0.126163222	0	0.050706704	0	0	0	0.025601639	0	0.014005602	0.067276913	0	0.018477458	0.041254125	0.121947845	0.12938366	0.052042694	0	0.067276913	0	0.067276913	0.059731583	0	0	0	0	0	0.02089282	0.104396438	0.019018546	0.101774587	0.012377735	0.041254125	0	0.038037092	0	0	0	0.038037092	0	0.060838398	0	0	0	0.041254125	0.081282515	0	0	0.034497675	0.06899074	0.103389959	0.034497675	0	0	0	0	0	0	0	0	0	0	0	0	0	0	0	0.067276913	0.06899074	0	0.018477458	0.025601639	0	0	0.067276913	0	0	0.07820904	0	0.05651455	0.014016269	0	0	0	0.037119525	0.018477458	0	0.02089282	0	0	0.02089282	0	0.01323802	0	0	0.014005602	0.060336433	0	0	0.034497675	0.073747852	0	0	0	0	0	0	0	0.101239248	0	0	0.068676535	0	0	0	0.014016269	0.01323802	0	0	0.012377735	0	0.041254125	0	0	0	0.149785164	0	0	0.014016269	0	0	0	0.067276913	0	0	0	0.173997439	0.02089282	0	0	0	0.02089282	0.018172986	0.041254125	0	0.06899074	0	0	0	0	0.067276913	0	0	0.232576861	0	0	0.084777264	0.041254125	0.032493727	0	0.09665314	0.103401071	0.018477458	0	0.079274429	0	0	0.081282515	0	0.120749046	0.033638456	0	0.028011204	0.012377735	0.058388823	0	0	0.026383337	0	0.126108445	0	0.041254125	0	0	0	0.134990864	0.10898429	0	0.082508251	0.05363186	0	0	0	0.054492145	0.014016269	0.041254125	0.157768529	0.054492145	0	0.041254125	0	0.138910239	0.041254125	0	0.103401071	0.116817878	0	0.13019217	0.082508251	0	0.123762376	0.041254125	0	0	0.163876726	0	0.100681237	0.131137686	0.02089282	0.10898429	0	0.12429389	0.069286664	0	0	0.082508251	0.033638456	0.13586062	0.113363443	0.072969603	0.082508251	0.082508251	0.01323802	0	0.041254125	0.155147582	0.041254125	0.123762376	0.041254125	0.093000637	0.10697093	0.082508251	0.108531038	0.188977947	0.041254125	0.131137686	0.041254125	0	0	0.041254125	0.082508251	0.165016502	0.082508251	0.082508251	0.041254125	0.082508251	0.123762376	0.041254125	0.082508251	0	0	0.082508251	0	0	0	0	0	0.041254125	0	0.028344671	0.014005602	0.041254125	0	0.041254125	0.041254125	0.07837365	0	0	0.082508251	0.041254125	0	0	0.041254125	0.082508251	0.082508251	0	0.205655846	0.05947777	0	0.067788284	0.082508251	0.082508251	0.082508251	0	0.041254125	0	0.082508251	0.082508251	0	0.041254125	0.183248527	0	0	0	0	0.054670932	0.188361859	0.082508251	0.033638456	0.175807951	0	0.041254125	0.025601639	0.041254125	0.041254125	0	0	0.101330504	0	0.068995349	0.041254125	0	0.041254125	0.014005602	0.067276913	0.095925058	0	0.01323802	0.06686988	0.041254125	0.09574627	0	0.041254125	0	0	0.082508251	0	0	0	0	0	0	0.028032539	0.106164151	0	0.014005602	0	0.056043743	0	0	0	0	0	0	0	0	0.059731583	0.033638456	0.02475547	0	0	0.082508251	0.123762376	0.041254125	0	0	0	0.041254125	0	0.068995349	0	0	0	0.067276913	0	0	0	0.082508251	0	0.100434626	0.041254125	0	0	0	0	0	0.082508251	0	0.041254125	0.082508251	0	0.123762376	0	0.177937395	0.041254125	0	0.07837365	0	0.064971916	0.060272672	0	0.041254125	0	0.141935363	0	0	0	0	0	0.02089282	0.05947777	0.067276913	0	0	0.01323802	0.03248306	0	0.041254125	0.028344671	0.082508251	0	0.159005838	0.035472481	0	0.041254125	0.082508251	0.041254125	0.082508251	0.108612097	0	0	0	0	0	0	0	0	0	0	0.041254125	0.054492145	0.261879873	0	0	0	0	0	0.028670054	0	0.067276913	0.041254125	0	0	0	0	0	0	0	0	0	0	0.095621584	0	0	0.067276913	0	0	0	0	0	0	0	0	0.033270555	0	0	0	0	0	0	0	0	0	0	0	0.127228951	0	0	0	0	0.088013895	0	0	0.041254125	0	0	0	0.069286664	0.081293182	0	0	0	0.067276913	0	0	0	0.041254125	0	0.019018546	0	0	0	0	0	0	0	0	0.012377735	0	0.082508251	0.041254125	0	0	0	0.041254125	0	0	0	0	0.041254125	0.082996343	0.444307441	0.103726054	0	0.036701102	0.02475547	0.092632022	0.059952038	0	0	0.025601639	0	0	0.137217525	0	0.058502963	0	0	0	0.059731583	0.051746512	0.101810169	0	0	0	0.120236065	0.028021872	0	0.014005602	0.01044641	0.033638456	0.04949726	0	0	0	0	0.103028836	0	0	0.033638456	0	0	0.041254125	0.041254125	0	0	0	0.271961361	0	0	0	0	0	0	0.014005602	0.038037092	0	0	0.026476039	0	0	0.059427112	0.032189256	0	0	0.037979373	0.054670932	0	0	0.134553826	0	0.043825283	0	0	0	0	0.014016269	0.028344671	0	0	0	0	0	0	0	0	0	0	0	0	0	0	0	0	0	0.014005602	0	0.051746512	0	0	0	0.014016269	0	0	0.08434516	0.019018546	0	0.02089282	0.014005602	0	0	0	0	0	0	0	0	0	0	0	0	0	0	0	0	0	0	0	0	0.064599483	0	0	0	0	0	0	0	0.02089282	0	0	0	0	0.038037092	0	0.041254125	0	0	0	0	0	0	0	0	0	0	0	0	0	0	0	0.054492145	0.01323802	0	0	0.067276913	0	0	0	0.018223644	0	0	0	0	0	0.02089282	0.018172986	0	0.076152547	0	0	0	0.018172986	0	0	0.057238793	0	0	0	0	0	0	0	0	0	0	0	0	0	0	0	0	0	0	0.012377735	0	0	0	0	0	0	0	0	0	0	0	0	0	0	0	0	0	0	0.087822441	0.182830406	0.127534473	0.019018546	0.018477458	0.01323802	0.041254125	0.035472481	0	0.030486857	0.106534839	0.012377735	0	0	0.033024148	0.07632478	0.026383337	0.110249474	0	0.012377735	0.136454561	0.158421061	0.275283356	0	0.02089282	0.055259728	0	0	0.018172986	0.036345973	0.036396631	0.065045252	0.177250467	0	0.025601639	0.051862101	0	0.017248837	0	0.041254125	0	0.018477458	0.033638456	0.09734002	0.077723323	0.041254125	0.018477458	0.038037092	0	0	0.235690862	0.019018546	0	0	0.035726295	0.018223644	0	0.018172986	0	0	0.059731583	0.012377735	0.033638456	0	0	0.018223644	0.018172986	0	0.05947777	0.155499245	0	0	0	0	0	0	0	0.014005602	0	0.082508251	0	0.067276913	0	0.028619396	0	0	0	0.054491028	0	0.017248837	0	0	0	0.018223644	0	0.124805556	0.012377735	0.071855505	0.109341865	0	0	0.07904034	0.041254125	0	0	0	0	0.026383337	0	0.039443613	0	0	0.028032539	0	0.01044641	0.041254125	0	0.065370096	0	0.018223644	0	0	0.217291584	0	0	0.03125444	0	0	0	0.039443613	0.02089282	0.014016269	0	0	0.019018546	0	0.012377735	0.041254125	0.041254125	0.018477458	0	0	0	0	0	0	0.05651455	0	0	0	0	0	0	0	0	0	0	0	0	0	0	0	0	0	0	0	0.018223644	0.025601639	0	0.121769058	0.02089282	0.028032539	0	0	0	0.033638456	0	0	0	0	0.041254125	0.014016269	0	0.041254125	0	0	0	0	0	0	0	0	0.041254125	0	0.047644059	0	0	0	0	0	0	0.041254125	0	0	0	0	0.068995349	0	0.041254125	0	0	0	0	0	0	0	0.041254125	0.025601639	0.033638456	0	0.049237491	0	0	0	0.014005602	0.01323802	0	0	0	0	0	0	0	0.033638456	0	0	0.041254125	0.01044641	0	0	0.137981481	0	0	0	0	0.034130839	0	0	0	0	0	0.088009286	0	0	0	0	0.067276913	0	0.01323802	0	0.014005602	0	0	0	0	0	0	0	0	0	0.051746512	0	0	0	0	0.018477458	0.041254125	0	0	0	0	0.025601639	0	0.033638456	0	0	0	0	0.036396631	0	0	0.041254125	0	0	0	0	0	0.012377735	0	0.041254125	0	0	0	0	0	0.041254125	0	0	0	0	0	0	0	0.09823794	0	0	0	0.047644059	0.018223644	0.018223644	0	0.064599483	0.025601639	0.018223644	0.083000951	0	0.039443613	0	0.07113446	0.120210146	0	0	0.059952038	0.068995349	0.019018546	0.012377735	0.018223644	0	0	0.053459882	0	0	0	0	0.083618029	0.033638456	0	0	0.081914554	0	0	0.041254125	0	0	0	0.025601639	0	0	0	0	0	0.050887294	0.054670932	0	0	0.07161783	0	0.014005602	0	0	0	0	0.018477458	0	0	0.018223644	0	0	0.02089282	0	0	0	0	0	0.018172986	0	0	0	0	0	0.041254125	0	0	0	0	0	0	0.108531038	0	0	0	0	0	0	0.041254125	0	0	0	0	0	0.041254125	0.041254125	0.041254125	0	0	0	0.067276913	0	0	0	0	0	0.043825283	0.066855764	0.03799349	0	0	0.041254125	0.063502862	0	0.108531038	0.018223644	0.018477458	0.084051357	0.019018546	0.05947777	0	0	0.017248837	0.030601379	0	0.01044641	0.0476886	0.118871176	0.067276913	0.113846132	0.014005602	0.061983128	0.077723323	0.019018546	0	0.064599483	0	0	0	0	0.146327767	0.086295459	0.123762376	0	0	0.161162285	0.054670932	0	0.144234811	0	0.014005602	0	0.142460289	0	0.039443613	0.041254125	0.01323802	0	0	0	0	0.01323802	0.012377735	0	0.039443613	0.074526997	0.025601639	0	0.025601639	0	0	0	0.012377735	0.067276913	0.019018546	0.040410274	0	0	0	0	0	0	0	0.16999749	0	0	0	0.071700179	0.105853609	0	0	0	0.02089282	0	0.041254125	0	0	0	0	0	0.02475547	0	0	0	0.098218193	0.018477458	0	0	0	0.064599483	0	0	0.018172986	0	0.116180937	0	0.033638456	0	0	0.037119525	0	0	0.041254125	0.018477458	0	0.055259728	0	0	0	0	0	0.041254125	0	0	0.082508251	0	0	0	0	0.041254125	0	0	0.041254125	0	0	0	0.064599483	0	0	0.018223644	0	0	0	0.041254125	0	0	0	0	0	0.068995349	0	0	0.028032539	0.092878551	0	0.036345973	0.012377735	0.012377735	0	0	0	0	0	0.083015604	0	0	0.06899074	0	0.018477458	0	0.033638456	0	0.046494458	0	0.033638456	0	0	0	0	0.192652413	0	0.018223644	0	0	0.041254125	0	0.154329732	0.02089282	0	0	0	0.074278274	0.039443613	0.033638456	0	0	0	0	0.064599483	0	0.054670932	0.203544566	0.123762376	0.094193708	0.30275056	0.047754345	0	0	0	0	0	0	0	0	0	0	0.05947777	0	0	0	0	0	0	0	0.041254125	0.079654648	0.028032539	0	0	0.067276913	0	0	0.067276913	0.047368859	0.041254125	0	0	0	0	0	0	0	0.054670932	0	0.041254125	0	0.094885986	0	0	0.041254125	0	0	0.041254125	0.028032539	0	0	0	0	0.012377735	0	0	0	0	0	0	0	0	0	0	0	0	0	0	0	0	0	0	0	0	0	0	0	0	0	0	0	0	0	0	0	0	0	0.018172986	0.041254125	0	0	0	0	0	0	0	0	0.041254125	0	0	0	0	0	0	0	0	0	0	0	0	0	0	0	0	0	0	0.041254125	0	0	0	0.041254125	0	0	0	0	0	0	0	0	0	0	0	0	0	0	0	0	0	0	0	0	0	0	0	0	0	0	0	0	0	0	0	0	0	0	0	0	0	0	0	0	0	0	0	0.067276913	0	0	0	0	0	0	0	0	0	0	0	0	0	0	0	0	0	0	0	0.038037092	0	0	0	0	0	0	0	0	0	0	0	0	0	0	0	0	0	0	0	0	0	0	0	0	0	0	0	0	0	0	0	0	0	0	0	0	0	0	0	0	0	0	0	0	0.028032539	0.041254125	0	0	0	0	0	0	0	0	0	0	0	0.041254125	0	0	0	0.041254125	0	0	0	0.060272672	0	0	0	0	0	0	0	0	0.041254125	0.018477458	0	0	0	0.055259728	0	0	0.041254125	0	0.012377735	0.014005602	0.041254125	0.041254125	0.041254125	0	0.041254125	0.041254125	0	0	0.041254125	0.041254125	0	0.041254125	0	0	0	0	0	0	0	0	0	0	0	0.041254125	0	0	0	0	0.041254125	0.041254125	0.041254125	0	0	0	0	0	0	0.041254125	0.06899074	0	0	0	0.041254125	0.041254125	0.039443613	0	0	0	0.018223644	0.035472481	0.048391861	0	0.018477458	0.025601639	0	0	0	0	0.018172986	0	0.137981481	0	0.01323802	0.101206164	0	0	0	0.067276913	0.05363186	0.01323802	0	0	0.033270555	0	0	0	0.036345973	0	0.068995349	0	0	0.054487244	0	0.033270555	0.041254125	0.042038141	0.094520535	0	0	0	0	0.014005602	0.019018546	0	0.014005602	0	0.072639332	0.065045252	0.028032539	0	0	0	0	0.01323802	0	0	0	0.014005602	0	0.012377735	0	0	0	0	0	0	0	0	0.018477458	0	0.014005602	0	0.106720526	0	0.038761072	0	0	0	0.02089282	0	0	0	0	0	0	0.036345973	0.034898422	0.067276913	0	0.02475547	0	0	0	0	0	0	0	0.104396438	0	0	0	0.062721163	0	0.068995349	0	0	0	0	0	0	0	0.014005602	0.041254125	0	0	0	0	0.028032539	0	0	0	0.02089282	0	0.036345973	0	0	0	0	0	0	0	0	0	0.018172986	0	0	0	0	0.02089282	0.050357544	0	0	0.018477458	0	0	0	0	0	0	0	0	0	0	0.068995349	0	0.018223644	0	0	0	0	0.18361832	0	0.08575437	0	0	0	0.110244866	0	0	0	0	0	0	0	0	0	0	0	0	0	0	0.012377735	0	0	0	0	0	0	0.067276913	0.161980254	0.073957641	0	0.081368475	0	0	0.014005602	0.028032539	0	0	0	0	0.028032539	0	0	0	0	0	0.127488041	0	0	0	0	0	0.068995349	0.028032539	0	0	0.028032539	0.02089282	0	0	0	0	0.025601639	0	0	0	0	0	0	0.01323802	0	0.057809627	0	0	0	0	0	0.054670932	0	0	0.041254125	0	0.062792562	0.012377735	0	0.078605085	0	0	0	0.025601639	0	0	0	0	0	0	0	0	0.037119525	0.054670932	0	0	0	0.02089282	0	0	0.02089282	0	0	0	0	0	0	0	0	0	0	0	0	0	0	0	0	0	0	0	0	0	0	0	0.054670932	0	0	0	0	0.068995349	0	0	0.02475547	0	0	0	0	0.067276913	0.047051085	0	0	0	0.064599483	0	0	0.028032539	0	0	0	0	0	0	0.041254125	0.041254125	0	0	0.041254125	0	0	0	0	0	0.041254125	0	0	0	0	0.067276913	0	0	0	0	0.041254125	0	0	0	0	0.018477458	0.01323802	0	0	0	0	0	0	0	0	0	0.038037092	0	0	0	0	0	0	0	0	0.01323802	0	0	0	0	0	0	0	0	0	0	0	0	0	0.028344671	0.01323802	0	0	0	0	0	0.041254125	0	0	0	0	0	0	0	0	0	0.014005602	0	0	0	0	0	0	0	0	0	0	0	0	0	0	0.037119525	0	0	0	0	0	0.018477458	0	0	0	0	0	0	0	0	0	0	0	0.094354267	0	0	0.028032539	0	0	0	0	0	0	0	0	0.06899074	0	0.019018546	0	0.037119525	0.02089282	0	0	0.054670932	0.041254125	0.025601639	0	0	0	0	0	0	0	0	0	0	0	0.028344671	0.067276913	0	0.069286664	0	0	0	0	0.018477458	0.018477458	0.033638456	0	0	0	0	0	0	0.033638456	0	0	0	0	0	0	0	0	0	0	0	0	0	0	0	0	0	0	0	0	0	0	0.012377735	0.077723323	0	0.039443613	0	0	0.041254125	0	0	0	0	0	0.012377735	0	0.02089282	0.067276913	0	0	0	0	0.080697738	0	0	0	0	0.012377735	0	0	0	0	0	0	0	0	0	0	0.028032539	0	0	0	0.054670932	0.018172986	0.068995349	0	0.131876396	0	0	0	0.082508251	0	0	0	0	0	0	0	0	0	0	0	0.018223644	0	0	0.064599483	0.059952038	0	0	0	0	0.02089282	0	0	0	0	0	0.01323802	0	0	0	0	0	0	0.039443613	0.039443613	0	0	0.041254125	0	0	0	0	0	0	0	0	0	0	0.012377735	0	0.151498991	0	0	0	0	0	0.037119525	0	0	0	0	0	0	0.041254125	0	0.01323802	0	0	0	0.036345973	0	0	0	0	0.014005602	0	0	0.014005602	0	0	0	0	0	0	0	0	0	0	0	0	0	0	0	0	0	0	0	0	0	0	0	0.028032539	0	0	0.041254125	0	0	0	0	0	0.101206164	0	0	0	0.018477458	0	0.02089282	0	0	0.01323802	0	0.041254125	0	0	0	0	0	0	0	0	0	0	0	0	0	0	0	0	0	0.062146945	0.068995349	0	0	0	0	0	0	0	0	0	0	0	0	0.02475547	0	0	0	0	0	0	0	0	0.054670932	0	0	0	0.137981481	0	0	0	0	0	0	0	0.019018546	0	0	0	0	0	0.059952038	0	0	0	0	0	0	0	0	0	0.01323802	0.025601639	0.028344671	0	0	0	0	0	0	0.018477458	0	0.01323802	0	0	0.036447288	0.028344671	0	0.01323802	0	0	0	0	0	0	0	0	0	0	0	0	0	0	0	0	0	0	0	0	0	0.054670932	0	0	0	0	0	0	0	0	0	0.02089282	0.014005602	0	0	0	0.041582691	0	0	0	0	0	0	0	0	0	0	0	0	0	0	0	0	0	0	0	0	0	0	0.018477458	0	0	0	0	0	0.017248837	0.041254125	0	0	0.014005602	0	0.074892582	0	0.012377735	0.014005602	0	0	0.041254125	0.033638456	0	0	0	0	0.041254125	0	0.064599483	0	0	0	0	0	0	0	0.033638456	0.01323802	0.101841673	0	0.01044641	0.014005602	0	0	0	0	0.108531038	0	0	0.01044641	0.033638456	0.018172986	0	0	0.018223644	0	0	0	0.040722406	0	0	0	0	0	0	0	0	0.041254125	0	0	0	0	0	0	0	0	0	0	0	0	0.064599483	0	0.077723323	0	0	0	0	0.035726295	0.012377735	0	0	0	0.064599483	0	0	0	0	0.041254125	0	0.014005602	0	0	0	0.052657003	0	0	0.018477458	0	0	0	0	0	0	0	0	0	0	0	0.062146945	0	0	0	0	0	0	0.018477458	0	0	0	0.018172986	0	0	0	0	0	0.018477458	0	0	0	0	0	0	0	0	0	0.012377735	0	0	0	0	0	0	0	0	0.014016269	0.018223644	0.019018546	0	0.106237539	0.017248837	0.054670932	0	0	0.034130839	0.051862101	0	0.054670932	0.012377735	0	0	0	0.107032441	0	0.01323802	0	0.137981481	0.028344671	0.012377735	0.06899074	0.018477458	0	0	0	0	0	0.054670932	0	0	0	0	0	0.019018546	0	0	0	0	0	0.018477458	0	0	0.01323802	0	0.018223644	0	0	0.02089282	0.051862101	0.048925359	0	0.078605085	0	0.02475547	0	0	0	0	0	0	0	0	0	0	0.012377735	0	0	0	0.061670995	0.018223644	0.01323802	0	0	0	0	0	0	0	0.032239914	0	0	0	0.041254125	0	0	0.041254125	0	0	0	0	0	0.01323802	0	0	0	0	0	0	0.01323802	0	0.041254125	0	0	0	0.018223644	0.018223644	0.025601639	0	0	0.076977218	0	0	0.017248837	0.032239914	0.041254125	0	0	0	0	0.018223644	0	0	0.025601639	0	0.014005602	0.01044641	0	0	0	0	0	0	0	0	0	0	0	0.102633806	0.019018546	0	0	0	0	0	0	0	0	0	0	0	0	0.014005602	0	0	0	0	0	0.014005602	0	0.037119525	0	0	0	0	0	0	0	0.041254125	0	0	0	0.014005602	0	0	0	0	0.01044641	0.01323802	0	0	0	0	0	0.017248837	0	0.019018546	0	0	0	0	0	0	0.059952038	0	0	0	0	0	0	0	0	0	0.019018546	0	0.019018546	0	0.018223644	0	0	0	0	0.041254125	0.054670932	0	0	0.041254125	0	0	0	0	0	0	0	0	0	0	0	0	0	0.018477458	0	0	0	0	0.014005602	0	0	0	0	0	0	0	0	0.01323802	0	0	0	0	0	0	0	0	0	0	0	0	0	0	0	0	0	0	0	0	0.041254125	0	0	0	0	0	0	0	0	0	0	0	0	0	0	0	0	0	0	0	0	0	0	0	0	0	0	0	0.059952038	0	0	0	0	0	0	0	0	0	0	0	0	0	0	0	0.018172986	0	0	0	0	0	0	0	0	0	0	0	0	0	0	0	0	0.041254125	0	0	0	0	0.02089282	0	0.038037092	0	0	0.018172986	0	0	0	0.041254125	0	0	0	0	0.041254125	0.033638456	0	0.018172986	0	0	0	0	0	0	0	0	0	0	0	0	0	0	0	0	0	0	0	0	0	0	0	0	0	0	0	0	0	0	0	0	0	0	0	0	0.033638456	0	0	0	0	0	0	0	0	0.041254125	0	0	0	0.123762376	0	0	0	0	0	0.018477458	0	0	0	0	0	0	0	0	0	0	0	0	0	0	0.033638456	0	0	0.039443613	0	0.02089282	0	0	0	0	0	0	0	0	0	0	0	0	0	0	0.019018546	0	0	0	0	0	0	0.09574627	0	0	0	0	0	0	0	0	0	0	0	0	0.041254125	0.014016269	0	0	0	0	0	0	0	0.134254763	0	0	0	0	0	0	0	0	0	0	0	0	0	0.028032539	0	0	0	0	0	0	0	0	0	0	0	0	0	0	0	0	0	0.041254125	0	0	0	0.018477458	0	0	0	0	0	0	0	0.041254125	0	0	0	0	0	0.039443613	0	0	0	0	0	0	0	0	0	0	0	0	0.02089282	0	0	0	0	0	0	0.137179183	0.137981481	0	0.082508251	0	0	0	0	0	0	0	0	0	0	0	0	0	0	0	0	0	0.067276913	0	0	0	0	0	0	0	0	0	0	0	0	0	0.041254125	0	0	0	0	0	0	0	0.041254125	0	0	0.041254125	0	0	0	0	0	0	0	0	0	0	0	0	0	0	0	0	0	0.054670932	0	0	0	0	0	0	0	0	0	0	0	0	0	0	0	0	0	0	0	0	0	0	0	0	0	0	0.014005602	0.028344671	0	0	0.028032539	0	0	0	0	0	0	0	0	0	0	0	0	0	0	0	0	0	0	0	0	0	0	0	0	0	0	0	0	0	0	0	0	0	0	0	0	0	0.018172986	0	0	0	0	0	0	0	0	0	0	0	0	0	0	0	0	0	0	0	0.018223644	0	0	0.051746512	0.018477458	0.019721807	0	0	0	0	0	0	0.237747786	0	0	0	0	0	0	0	0.082508251	0.041254125	0	0.123762376	0.082508251	0.041254125	0	0.041254125	0.041254125	0	0	0	0	0	0	0	0	0	0.064599483	0	0	0	0	0	0	0	0	0	0	0	0	0	0	0	0	0	0	0	0	0	0	0	0	0	0	0	0.041254125	0.041254125	0	0	0	0.041254125	0	0.041254125	0	0.041254125	0	0	0.041254125	0.108531038	0	0	0	0	0	0	0.037119525	0.041254125	0	0	0	0	0	0	0	0	0	0	0	0	0.019018546	0	0	0	0	0	0	0	0	0	0	0	0	0.028032539	0.02089282	0	0	0	0	0	0	0	0.014005602	0	0	0	0.036954915	0	0.01323802	0	0	0	0	0	0	0	0	0	0	0	0	0	0	0	0	0	0	0	0	0	0	0	0	0	0	0	0	0	0	0	0	0	0	0.036345973	0	0	0	0	0	0	0	0	0.059731583	0	0.041254125	0	0	0	0	0.041254125	0	0	0	0	0.033638456	0	0	0	0	0	0	0.028344671	0	0	0	0	0	0	0.059952038	0	0	0.025601639	0	0	0	0	0.041254125	0	0	0.041254125	0	0	0	0	0	0	0	0	0	0.041254125	0	0	0	0	0	0	0	0	0.041254125	0	0	0	0	0	0	0	0	0	0	0	0	0	0	0	0	0	0	0	0	0	0.028344671	0	0	0	0	0.041254125	0	0	0	0	0	0	0	0	0	0	0	0.041254125	0.041254125	0	0	0	0	0.018172986	0	0	0	0	0	0	0	0	0	0	0	0	0	0	0	0	0	0	0	0	0	0	0	0	0	0.012377735	0	0	0	0	0.041254125	0	0	0	0.067276913	0	0	0	0	0	0	0	0	0	0	0	0	0	0	0	0	0.041254125	0	0	0	0	0	0.066009595	0	0	0	0.082508251	0	0	0	0	0	0	0	0	0	0	0	0	0	0	0	0	0	0	0	0	0	0	0	0	0	0	0	0	0	0	0	0	0	0	0	0.067276913	0	0	0	0	0	0	0.041254125	0	0	0	0	0	0	0	0	0	0	0	0	0	0	0	0	0	0	0	0	0	0	0	0	0	0	0	0	0	0	0	0	0	0	0	0	0	0	0	0	0.02089282	0	0	0	0	0	0	0	0	0	0	0	0	0	0	0	0	0	0	0	0	0	0	0	0	0	0	0	0	0	0	0	0	0	0	0	0	0	0	0.041254125	0	0.041254125	0	0	0	0	0	0	0	0	0	0	0	0	0	0	0	0	0	0	0	0	0	0	0	0	0	0	0	0	0	0	0	0	0	0	0	0	0	0	0	0	0	0	0.041254125	0	0	0	0	0.039443613	0	0	0	0	0	0	0	0	0	0	0	0	0	0	0	0	0	0	0	0	0	0	0	0	0	0	0	0	0	0	0	0	0	0	0	0	0	0	0	0	0	0	0	0	0	0	0	0	0	0	0	0	0	0	0	0	0	0	0	0	0	0	0	0	0	0	0	0	0	0	0	0	0	0	0	0	0	0	0	0	0	0	0	0	0	0	0	0	0	0	0	0	0	0	0	0	0	0	0	0	0	0	0	0	0	0	0	0	0	0	0	0	0	0	0	0	0	0	0	0	0	0	0	0	0	0	0	0	0	0	0	0	0	0	0	0	0	0	0	0	0	0	0	0	0	0.041254125	0	0	0	0.033638456	0	0	0	0	0	0	0	0	0	0	0	0.041254125	0	0	0	0	0	0	0	0	0	0	0	0	0	0	0	0	0	0	0	0	0	0	0	0	0	0	0	0	0	0	0	0	0	0	0	0	0	0	0	0	0	0	0	0	0	0	0	0	0	0	0	0	0	0	0	0	0	0	0	0	0	0	0	0	0	0	0	0	0	0	0	0	0	0	0	0	0	0	0	0	0	0	0	0	0	0	0	0	0	0	0	0	0	0	0	0	0	0	0	0	0	0	0	0	0	0	0	0	0	0.041254125	0	0	0	0	0	0	0	0	0	0	0	0.067276913	0	0	0	0	0	0	0	0	0	0	0	0	0	0	0	0	0	0	0	0	0	0	0	0	0	0	0	0	0	0	0	0	0	0	0	0	0	0	0.037119525	0	0	0	0	0	0	0	0	0	0	0	0	0	0	0	0	0	0	0
adenosine_deoxyribonucleotides_ide_novoi_biosynthesis	0	0	0	0	0	0	0	0	0	0	0	0	0	0	0	0	0	0	0	0	0	0	0	0	0	0	0	0.273992699	0	0.080379391	0	0	0	0	0	0	0	0	0	0	0.142740791	0	0	0	0	0	0	0	0	0	0	0	0	0	0	0	0	0	0	0	0	0	0	0	0	0	0	0	0	0	0	0	0	0	0	0	0	0	0	0	0	0	0	0	0	0	0	0	0	0	0	0	0	0	0	0	0	0	0	0	0	0	0	0	0	0	0	0	0	0	0	0	0	0	0	0	0	0	0	0	0	0	0	0	0	0	0	0	0	0	0	0	0	0	0	0	0	0	0	0	0	0	0	0	0	0	0	0	0	0	0	0	0	0	0	0	0	0	0	0	0	0	0	0	0	0	0	0	0	0	0	0	0	0	0	0	0	0	0	0	0	0	0	0	0	0	0	0	0	0	0	0	0	0	0	0	0	0	0	0	0	0	0	0	0	0	0	0	0	0	0	0	0	0	0	0	0	0	0	0	0	0	0	0	0	0	0	0	0	0	0	0	0	0	0	0	0	0	0	0	0	0	0	0	0	0	0	0	0	0	0	0	0	0	0	0	0	0	0.451476084	0	0	0	0	0	0.038213153	0	0	0	0	0	0	0	0	0	0	0	0	0	0	0	0	0	0	0	0	0	0	0	0	0	0	0	0	0	0	0	0	0	0	0	0.080379391	0	0	0	0	0.678914454	0.213638143	0.340326769	0	0	0	0	0	0	0	0	0	0	0	0	0	0	0	0	0	0	0	0	0	0	0	0	0	0	0.086088154	0	0	0	0	0	0	0	0	0	0	0	0	0	0.356851978	0	0	0	0	0	0	0	0	0	0	0	0	0	0.086088154	0	0	0	0	0	0	0	0	0	0	0	0	0	0	0	0	0	0	0	0	0	0	0	0	0	0	0	0	0	0	0.226770551	0	0	0	0	0	0	0	0	0.24148831	0	0	0	0	0	0	0.086088154	0	0	0	0	0	0	0	0	0	0	0	0	0	0	0	0	0.076426306	0	0	0	0	0	0	0	0	0	0	0	0	0	0	0	0	0	0	0	0	0	0	0.086088154	0	0	0	0	0	0	0	0	0	0	0	0	0	0	0	0	0	0.071370396	0	0	0	0	0	0	0.142267748	0	0	0	0	0.080379391	0	0	0	0	0	0	0	0	0	0	0	0	0	0.124301307	0	0	0	0	0	0	0	0	0	0	0	0	0	0	0	0	0	0.142740791	0	0	0	0	0	0	0	0	0	0	0.038213153	0	0	0	0	0	0	0	0	0	0	0	0.080379391	0	0	0	0	0	0	0	0	0	0	0.038213153	0	0	0	0.038213153	0	0.080379391	0	0	0	0.080379391	0	0.080379391	0	0	0	0	0	0	0	0	0	0	0.142267748	0	0	0	0	0	0	0	0	0	0	0	0	0	0	0	0	0	0.080379391	0.421969211	0.038213153	0	0.086088154	0	0	0	0	0	0	0	0.228828945	0.195671703	0	0	0	0	0	0.080379391	0	0	0	0.038213153	0	0.180953944	0.142267748	0	0	0	0	0	0	0	0	0	0	0	0	0	0	0	0	0	0	0	0	0	0	0	0	0	0	0	0	0.198059022	0	0	0	0	0	0	0	0	0	0	0	0	0	0	0	0	0.24148831	0.038213153	0	0.501085551	0	0	0	0	0.320520867	0	0	0	0	0	0	0	0	0.086088154	0	0	0	0	0	0	0	0	0	0	0	0	0	0	0	0	0	0	0.160758781	0	0	0	0.080379391	0	0	0	0	0	0.142267748	0	0	0	0.198059022	0.080379391	0	0	0	0	0	0	0.080379391	0	0	0	0	0.198059022	0	0	0	0	0	0.142740791	0	0	0.080379391	0	0.3218677	0.155400155	0.155400155	0.223120182	0	0	0	0	0	0.142267748	0	0.080379391	0	0	0	0.109583549	0.080379391	0	0	0	0	0	0	0.161186331	0	0	0	0	0.080379391	0	0	0	0	0.142267748	0.559493867	0	0	0	0	0	0	0	0	0	0.303454079	0	0	0	0.155400155	0.080379391	0	0	0	0.142740791	0	0.142740791	0	0	0.142740791	0	0	0.038213153	0	0	0	0	0	0	0	0	0	0	0	0.076426306	0	0	0	0	0	0	0	0	0	0	0.080379391	0	0	0	0	0.080379391	0.080379391	0	0	0.038213153	0.080379391	0.222647139	0	0	0.161186331	0	0	0	0	0	0	0	0	0	0.080379391	0	0.235779546	0	0	0	0	0.080379391	0	0	0	0	0	0	0	0	0	0	0	0	0	0	0	0	0	0	0	0	0	0	0.080379391	0	0	0	0	0	0	0	0	0	0.038213153	0.038213153	0	0	0	0	0.038213153	0	0	0	0	0	0	0	0	0.180480901	0	0	0	0	0	0	0	0	0	0	0	0	0	0	0.080379391	0	0	0	0	0.080379391	0	0	0	0	0	0	0	0	0	0	0	0	0	0	0	0	0	0	0	0.142267748	0	0	0	0	0	0	0	0	0	0	0	0	0	0	0	0	0	0	0	0	0	0	0	0	0	0	0	0	0	0	0	0	0	0	0	0	0	0	0	0	0	0	0	0	0.071370396	0	0.080379391	0	0	0	0	0	0	0	0	0.142267748	0	0.155400155	0	0	0	0	0	0	0	0	0	0.142267748	0.080379391	0	0	0.080379391	0	0	0	0	0	0	0	0	0	0	0	0	0	0	0	0	0	0	0	0	0	0	0	0.080379391	0.038213153	0	0	0	0	0	0	0	0	0	0	0	0	0.080379391	0	0	0.086088154	0	0	0	0	0.038213153	0	0	0	0	0	0	0	0	0	0	0	0	0	0	0	0	0	0.080379391	0	0	0	0	0	0	0	0	0	0	0	0	0	0	0	0	0	0.038213153	0.339439451	0	0	0	0	0	0	0	0	0	0	0	0	0	0	0	0.178253119	0	0	0	0	0	0	0.161186331	0	0	0	0	0	0	0	0	0	0	0	0	0.080379391	0	0	0	0	0	0	0	0	0	0.155400155	0	0	0	0	0	0	0	0	0	0	0.086088154	0	0.086088154	0	0	0	0	0	0	0	0	0	0	0	0	0	0	0	0	0	0	0	0	0	0	0	0	0	0	0	0	0	0	0	0	0	0	0	0	0	0	0	0	0.080379391	0	0	0	0	0	0	0	0	0	0	0	0	0	0	0	0	0	0	0	0	0	0	0	0	0	0	0	0	0	0	0	0	0	0	0	0	0	0	0	0	0.071370396	0	0	0.080379391	0	0	0	0	0	0	0	0.080379391	0.178253119	0	0	0	0.155400155	0	0	0	0.080379391	0	0	0	0	0	0	0	0	0	0	0.038213153	0	0	0	0	0	0	0	0	0	0	0	0	0	0	0	0	0.080379391	0	0	0	0	0	0	0	0	0	0	0	0	0	0.038213153	0	0	0	0	0	0	0	0	0.038213153	0.510483807	0	0	0	0	0	0	0	0	0	0	0	0	0.161186331	0	0.142267748	0	0.038213153	0	0	0	0	0	0	0	0	0	0	0	0	0	0	0	0	0	0	0	0	0	0	0	0	0	0	0	0	0	0	0	0.118592544	0	0	0	0	0	0	0	0.038213153	0	0	0	0	0	0	0	0	0	0	0	0	0	0	0	0	0	0	0	0	0	0	0	0	0	0	0	0	0	0	0	0	0	0	0	0	0.155400155	0	0	0	0	0	0	0	0	0	0	0	0.142740791	0	0	0	0	0	0	0	0.124301307	0	0	0	0	0	0	0	0	0	0	0	0	0	0	0	0	0	0	0	0	0	0	0	0	0	0	0	0	0	0	0	0	0	0	0	0	0	0	0	0	0	0	0	0	0	0	0	0	0	0	0	0	0	0	0	0	0	0	0	0	0	0	0	0	0	0	0	0	0	0	0	0	0	0	0	0	0	0	0.219587176	0	0	0	0	0	0	0	0	0	0	0	0	0	0	0	0	0	0	0	0	0	0	0	0	0	0	0	0	0	0	0	0.142267748	0	0	0	0	0	0.219587176	0	0	0	0	0	0	0	0	0	0	0	0	0	0	0	0	0	0	0	0	0	0	0	0	0	0	0	0	0	0	0	0	0	0	0	0	0.038213153	0	0	0	0	0	0	0	0	0	0	0	0	0	0	0	0	0	0	0	0	0	0	0	0	0	0	0	0	0.038213153	0	0	0	0	0	0	0	0	0	0	0	0	0	0	0	0	0	0	0	0	0	0	0	0	0	0	0	0	0	0	0	0	0	0.298140947	0	0	0	0	0	0	0	0	0	0	0	0	0	0	0	0	0	0	0	0	0	0	0	0	0	0	0	0	0	0	0	0	0	0	0	0	0	0	0	0	0	0	0	0	0	0	0	0	0	0	0	0	0	0.071370396	0.080379391	0	0	0	0	0	0.038213153	0	0	0	0	0	0	0.086088154	0	0	0	0	0	0	0	0	0	0	0	0	0	0	0	0	0	0	0	0	0	0.038213153	0	0	0	0	0	0	0	0	0	0	0	0	0	0	0	0	0.038213153	0	0	0	0	0	0	0	0	0	0	0	0	0	0	0	0	0	0	0	0.161186331	0	0	0	0	0	0	0	0.086088154	0	0	0	0	0	0	0	0	0	0	0	0	0	0	0	0	0	0	0	0	0	0	0.086088154	0	0	0	0	0	0	0	0	0	0	0	0	0	0	0	0	0	0	0	0	0	0	0	0	0	0	0	0	0	0	0	0	0	0	0	0	0	0.142740791	0	0	0	0.178253119	0	0	0.038213153	0	0	0	0	0	0	0	0	0	0	0	0	0	0	0	0	0	0	0	0	0	0	0	0	0	0	0	0	0	0.086088154	0	0	0	0	0	0	0	0	0	0	0	0	0	0	0	0	0	0	0	0	0	0	0	0	0	0	0	0	0	0	0	0	0.086088154	0	0	0	0	0	0	0	0	0.24148831	0	0.080379391	0	0	0	0	0	0	0	0.038213153	0	0	0	0	0	0	0	0	0	0.178253119	0	0	0.071370396	0	0	0	0	0	0	0	0	0	0	0	0.086088154	0	0	0	0	0	0	0	0	0.142740791	0.247274486	0	0	0	0	0	0	0	0	0	0.142740791	0	0	0	0	0	0	0	0	0	0	0	0.198059022	0	0	0	0	0	0	0	0	0	0	0	0	0	0	0	0	0	0	0	0	0	0	0	0	0	0	0	0	0	0.142740791	0	0	0	0	0	0	0	0	0	0	0	0	0	0	0	0	0	0	0	0.086088154	0	0	0	0	0	0	0	0	0	0	0	0	0	0	0	0	0	0	0	0	0	0	0	0	0	0	0	0	0	0	0	0	0	0.038213153	0	0	0	0	0	0	0	0	0	0	0	0	0	0	0	0	0	0	0	0	0	0	0	0	0	0	0	0	0	0	0	0	0	0.228355902	0	0	0	0	0	0	0	0	0	0	0	0	0	0	0	0	0	0.071370396	0	0	0	0.086088154	0	0	0	0	0	0	0	0	0	0	0	0	0	0	0	0	0	0	0	0	0	0	0	0	0	0	0	0	0.142740791	0	0	0	0	0	0.155400155	0	0	0	0	0	0	0	0	0	0	0	0	0	0.038213153	0	0	0.038213153	0	0	0	0	0	0	0	0	0	0.086088154	0	0	0	0.142740791	0	0	0	0	0	0	0	0	0	0	0	0	0	0	0	0	0	0	0	0	0	0	0	0	0	0	0	0	0	0	0	0	0	0	0	0	0	0	0	0	0	0	0	0	0.038213153	0	0	0	0	0	0	0	0	0	0	0	0	0	0	0	0	0	0	0	0	0	0	0	0	0	0	0	0	0	0	0	0	0	0	0	0	0	0	0	0	0	0.198059022	0	0	0	0	0	0	0	0	0	0	0	0	0.080379391	0	0	0	0	0	0	0	0	0	0	0	0	0	0	0	0	0	0	0	0	0	0	0	0	0	0	0	0	0	0	0	0	0	0	0	0	0	0	0	0	0	0	0	0	0	0	0.362327967	0	0	0	0	0	0	0	0	0	0	0	0	0	0	0	0	0	0	0	0	0	0	0	0	0	0	0	0	0	0	0	0.142740791	0	0	0	0	0	0	0	0	0	0	0	0	0	0	0	0	0	0	0.086088154	0	0	0	0	0	0	0	0	0	0	0	0	0	0	0	0	0	0	0	0	0	0	0	0	0	0	0	0	0	0	0	0	0	0	0	0	0	0	0	0	0	0	0	0	0	0	0	0	0	0	0	0	0	0	0	0	0	0	0	0	0	0	0	0	0	0	0	0	0	0	0	0	0	0	0	0.161186331	0	0	0	0	0	0	0	0	0	0	0	0	0	0	0	0	0	0	0	0	0	0	0	0	0	0	0.038213153	0	0	0	0	0	0	0	0.038213153	0.080379391	0	0.080379391	0	0	0	0	0	0	0	0	0	0	0	0	0	0	0	0	0	0	0	0	0	0	0	0	0	0.080379391	0.147796701	0	0.142267748	0	0	0.142740791	0	0	0	0	0	0	0	0	0	0	0	0	0.080379391	0	0	0	0	0	0	0	0	0	0	0	0	0	0	0	0	0	0	0	0	0	0	0	0	0	0	0	0	0	0	0	0	0	0	0	0	0	0	0	0	0	0	0.142267748	0	0	0	0.080379391	0.038213153	0.080379391	0	0	0	0	0	0	0	0	0	0	0	0	0	0	0	0	0	0	0	0	0	0	0	0	0	0	0	0	0.086088154	0	0	0	0	0	0.142740791	0	0	0	0	0	0	0	0	0	0	0	0	0	0	0	0	0	0	0	0	0	0	0	0	0	0	0	0	0	0	0	0	0	0	0	0.080379391	0	0	0	0	0	0	0	0	0	0	0	0	0	0	0	0	0	0	0	0	0	0	0	0	0	0.071370396	0.038213153	0	0	0	0	0	0	0	0.038213153	0	0	0	0	0	0	0	0	0	0	0	0	0	0	0	0	0	0	0	0	0	0	0	0	0	0	0	0	0	0	0	0	0	0	0	0	0	0	0	0	0	0	0	0	0	0	0	0	0	0	0	0	0	0	0	0	0	0	0	0	0	0	0	0	0	0	0	0	0.080379391	0	0	0	0	0	0	0	0	0	0	0.038213153	0	0	0	0	0	0.142267748	0	0	0	0	0	0	0	0	0	0	0	0	0	0	0	0	0	0	0	0	0	0	0	0	0	0	0	0	0	0	0	0	0	0	0	0	0	0	0	0	0	0	0	0.086088154	0	0	0	0	0	0	0	0	0	0	0	0	0	0.038213153	0	0	0	0	0	0	0	0	0	0	0	0	0	0	0	0	0.038213153	0	0	0	0	0	0	0	0	0	0	0	0	0.142740791	0	0	0	0	0	0	0	0	0	0	0	0	0	0	0	0	0	0	0	0	0	0	0	0	0	0	0	0	0	0	0	0	0	0	0	0	0	0	0	0	0	0	0	0	0	0	0	0	0	0	0.080379391	0	0.080379391	0	0	0	0	0	0	0	0.038213153	0	0	0	0	0	0	0	0.080379391	0	0	0.080379391	0	0	0	0	0.193613308	0	0	0	0	0	0	0	0.155400155	0	0	0	0	0	0	0	0	0	0	0	0	0	0	0	0	0	0	0	0	0	0	0	0	0	0	0	0	0	0	0	0	0	0	0	0	0	0	0	0	0	0	0	0	0	0	0	0	0	0	0	0	0	0	0	0.080379391	0.333653275	0	0	0	0	0	0	0	0	0	0	0	0	0	0	0	0	0	0	0	0	0	0	0	0	0	0	0	0	0	0	0	0	0	0	0	0	0	0.142740791	0	0	0	0	0	0	0	0	0	0	0	0	0	0	0	0	0	0	0	0	0	0.155400155	0	0	0	0	0	0.142740791	0	0	0	0	0	0	0.155400155	0	0	0	0	0	0	0	0	0	0	0.142740791	0	0.080379391	0	0	0	0	0	0	0	0	0	0	0.155400155	0	0	0	0	0	0	0	0	0	0	0.193613308	0.038213153	0	0	0	0	0.086088154	0	0	0	0	0	0	0	0	0	0	0	0	0	0	0	0.080379391	0	0	0	0	0	0	0	0	0	0	0	0.142740791	0	0	0	0	0	0	0	0	0	0	0	0	0	0	0	0	0	0	0	0	0	0	0	0	0	0	0	0	0	0	0	0	0	0	0	0	0	0	0	0	0	0	0	0	0	0	0	0	0	0	0	0	0	0	0.080379391	0	0	0	0	0	0	0	0	0	0	0	0	0	0	0	0	0	0	0	0	0	0	0	0	0	0	0	0	0	0	0	0	0	0.038213153	0	0	0	0	0	0	0	0	0	0	0	0	0	0	0	0	0	0	0	0	0	0	0	0	0	0	0	0	0	0	0	0	0	0	0	0	0	0	0	0	0	0	0	0	0	0	0	0	0	0	0	0	0	0	0	0	0	0	0	0	0	0	0	0	0	0	0	0	0	0	0	0	0	0	0	0	0	0	0	0	0	0	0	0	0	0	0	0	0	0	0	0	0	0	0	0	0	0	0	0	0	0	0	0	0	0	0	0	0	0	0	0	0	0	0	0	0	0	0	0	0	0	0	0	0	0	0	0	0	0	0	0	0	0	0	0	0	0	0	0	0	0	0	0	0	0	0	0	0	0	0	0	0	0	0	0	0	0	0	0	0	0	0	0	0	0	0	0	0	0	0	0	0	0	0	0	0	0	0	0	0	0	0	0	0	0	0	0	0	0	0	0	0	0	0	0	0	0	0	0	0	0	0.080379391	0.080379391	0	0	0	0	0	0	0	0	0	0	0	0	0	0	0.080379391	0	0	0	0	0	0	0	0	0.080379391	0	0	0	0	0	0	0	0	0	0	0	0	0	0	0	0	0	0	0.038213153	0	0	0	0	0	0	0	0	0	0	0	0	0	0	0	0	0	0	0	0	0	0	0	0	0	0	0	0	0	0	0	0	0	0	0	0	0.086088154	0	0	0	0	0	0	0	0	0	0	0	0	0.080379391	0	0	0	0	0	0	0	0.086088154	0	0	0	0	0	0	0	0	0	0	0	0	0	0	0	0	0	0	0	0	0	0	0	0	0	0	0	0	0	0	0	0	0	0	0	0	0	0	0	0	0	0	0	0	0	0	0	0	0	0	0	0	0	0	0	0	0	0	0	0	0	0	0	0	0	0	0	0	0	0	0	0	0	0	0	0	0	0	0	0	0	0	0	0	0.142267748	0	0	0.038213153	0	0	0	0	0	0	0	0	0.142740791	0	0	0	0	0.086088154	0	0	0	0	0	0	0	0	0	0	0	0	0	0	0	0	0	0	0	0	0	0	0	0	0.038213153	0	0	0	0	0	0	0	0	0	0	0.038213153	0	0	0	0	0	0	0	0	0	0	0	0	0	0	0	0.118592544	0	0	0	0	0	0	0	0	0	0	0	0	0	0	0	0	0	0	0	0	0	0	0	0	0	0	0	0	0	0	0	0	0	0	0	0	0	0	0	0	0	0	0	0	0.155400155	0	0	0	0	0	0	0	0	0	0	0	0	0	0	0	0	0	0	0	0	0	0	0	0	0	0	0	0	0	0	0	0	0	0	0	0	0	0	0	0	0	0	0	0	0	0	0	0	0	0	0	0	0	0	0	0	0	0	0	0	0	0	0	0	0	0	0	0	0	0	0	0	0	0	0	0	0	0	0	0	0	0	0	0	0	0.080379391	0	0	0	0	0	0	0	0	0	0.155400155	0	0	0	0	0	0	0	0	0	0	0	0	0	0	0	0	0	0	0	0	0	0	0	0	0	0	0	0	0	0	0	0	0	0	0	0	0	0	0	0	0	0	0	0	0	0	0	0	0	0	0	0	0	0	0.142267748	0	0	0	0	0	0	0	0	0	0	0	0	0	0	0	0	0	0	0	0	0	0	0	0	0.142740791	0	0	0	0.086088154	0	0	0	0	0	0	0	0	0	0	0	0	0	0	0	0	0	0	0	0	0	0	0	0	0	0	0	0	0	0	0	0	0	0	0	0	0	0	0	0	0	0	0	0	0	0	0	0	0	0	0	0	0	0	0	0	0	0	0	0	0	0	0	0	0	0	0	0	0	0.086088154	0	0	0	0	0	0	0.142267748	0	0	0	0	0	0	0	0	0	0	0	0	0	0	0	0	0	0	0	0	0	0	0	0	0	0	0	0	0	0	0	0	0	0	0	0	0	0	0	0.080379391	0	0	0	0	0	0	0.038213153	0	0	0	0	0	0	0	0	0	0	0	0	0	0	0	0	0	0	0	0	0	0	0.086088154	0	0	0	0	0	0	0	0	0	0	0	0	0.155400155	0	0	0	0	0	0	0	0	0	0	0	0	0	0	0	0	0	0	0	0	0	0	0	0	0	0	0	0	0	0	0	0	0	0	0	0	0	0	0	0	0	0	0	0	0	0	0	0	0	0	0	0	0	0	0	0	0	0	0	0	0	0	0	0	0	0	0	0	0	0	0	0	0	0	0	0	0	0	0	0	0	0	0	0	0	0	0	0	0	0	0	0	0	0	0	0	0	0	0	0	0	0	0	0	0	0	0	0	0	0	0	0	0	0	0	0	0	0	0	0	0	0	0	0	0	0	0	0	0	0	0	0	0	0	0	0	0	0	0	0	0	0	0	0	0	0	0	0	0	0	0	0	0	0	0	0	0	0	0	0	0	0	0	0	0	0	0	0	0	0	0	0	0	0	0	0	0	0	0	0	0	0	0	0	0	0	0	0	0	0	0	0	0	0	0	0	0	0	0	0	0	0	0	0	0	0	0	0	0	0.080379391	0	0	0	0	0	0	0	0	0	0	0	0	0	0	0	0	0	0	0	0	0	0	0	0	0	0	0	0	0	0	0.080379391	0	0	0.071370396	0	0	0	0	0	0	0.142267748	0	0	0	0	0	0	0	0	0	0	0	0	0.142267748	0	0	0	0	0	0	0	0.080379391	0	0	0	0	0	0	0	0	0	0	0.080379391	0	0	0	0	0	0	0	0	0	0	0	0	0	0	0	0	0	0.080379391	0	0	0	0	0	0	0	0	0	0	0	0	0	0	0	0	0	0	0	0	0	0	0	0	0	0	0.080379391	0	0.080379391	0	0	0	0	0	0	0	0	0	0	0	0	0	0	0	0	0	0	0	0	0	0	0	0	0.080379391	0	0	0	0	0	0	0.038213153	0	0	0	0	0	0	0	0	0	0	0	0	0	0	0	0	0.086088154	0	0	0	0	0	0	0	0	0	0	0	0	0.080379391	0	0	0	0	0	0	0	0	0	0	0	0	0	0	0	0	0	0	0	0	0.038213153	0	0	0	0	0	0	0	0	0	0	0	0	0	0	0	0	0	0	0	0	0.235779546	0	0	0	0	0	0	0	0	0	0	0	0	0	0	0	0	0	0	0	0	0	0	0	0	0	0	0	0	0	0	0	0	0	0	0	0	0	0	0	0	0	0	0	0	0	0	0	0	0	0	0	0	0	0	0.142740791	0	0	0	0	0	0	0	0	0	0	0	0	0	0	0	0	0	0	0	0	0	0	0	0	0	0	0	0	0	0	0	0	0	0	0	0	0	0	0	0	0	0	0	0	0	0	0	0	0	0	0	0	0	0	0	0	0	0	0	0	0	0	0	0	0	0	0	0	0	0	0	0	0	0	0	0	0	0	0	0	0	0	0	0	0	0	0	0	0	0	0	0	0	0	0	0	0	0	0	0	0	0	0	0	0	0	0	0	0	0	0	0	0	0	0	0	0	0	0	0	0	0	0	0	0	0	0	0	0	0	0	0	0	0	0	0	0	0	0	0	0	0	0.038213153	0	0	0	0	0	0	0	0	0	0	0	0	0	0	0	0	0	0	0	0	0	0	0	0	0	0	0	0	0	0	0	0	0	0	0	0	0	0	0	0	0	0	0	0	0	0	0	0	0	0	0	0	0	0	0	0	0	0	0	0	0	0	0	0	0	0	0	0	0	0	0	0	0	0	0	0	0	0	0	0	0	0	0	0	0	0	0	0.142740791	0	0	0	0	0	0	0	0	0	0	0	0	0	0	0	0	0	0	0	0	0	0	0	0	0	0	0	0	0	0	0	0	0	0	0	0	0	0	0	0	0	0	0	0	0	0	0	0	0	0	0	0	0	0	0	0	0	0	0	0	0	0	0	0	0	0	0	0	0	0	0	0	0	0	0	0	0	0	0	0	0	0	0	0	0	0	0	0	0	0	0	0	0	0	0	0	0	0	0	0	0	0	0.142267748	0	0	0	0	0	0	0	0	0	0	0	0	0	0	0	0	0	0	0	0	0	0	0	0	0	0	0	0	0	0	0	0	0	0	0	0	0	0	0	0	0	0	0	0	0	0	0	0	0	0	0	0	0	0	0	0	0	0	0	0	0	0	0	0	0	0	0	0	0	0	0	0	0	0	0	0	0	0	0	0	0	0	0	0	0	0	0	0	0	0	0	0	0	0	0	0	0	0	0	0	0	0	0	0	0	0	0	0	0	0	0	0	0	0	0	0	0	0	0	0	0	0	0	0	0	0	0	0	0	0	0	0	0	0	0	0	0	0	0	0	0	0	0	0	0	0	0	0	0	0	0	0	0	0	0	0	0	0	0	0	0	0	0	0	0	0	0	0	0	0	0	0	0	0	0	0	0	0	0	0	0	0	0	0	0	0	0.219587176	0	0	0	0	0	0	0	0	0	0	0	0	0	0	0	0	0	0	0	0	0	0	0	0	0	0	0	0	0	0	0	0	0	0	0	0	0	0	0	0	0	0	0	0	0	0	0	0	0	0	0	0	0	0	0	0	0	0	0	0	0	0	0	0	0	0	0	0	0	0	0	0	0	0	0	0	0	0	0	0	0	0	0	0	0	0	0	0	0	0	0	0	0	0	0	0	0	0	0	0	0	0	0	0	0	0	0	0	0	0	0	0	0	0	0	0	0	0	0	0	0	0	0	0	0	0	0	0	0	0	0	0	0	0	0	0	0	0	0	0	0	0	0	0	0	0	0	0	0	0	0	0	0	0	0	0	0	0	0	0	0	0	0	0	0	0	0	0	0	0	0	0	0	0	0	0	0	0	0	0	0	0	0	0	0	0	0	0	0	0	0	0	0	0	0	0	0	0	0	0	0	0	0	0	0	0.038213153	0	0	0	0	0	0	0	0	0	0	0	0	0	0	0	0	0	0	0	0	0	0	0	0	0	0	0	0	0	0	0	0	0	0	0	0	0	0	0	0	0	0	0	0	0	0	0	0	0	0	0	0	0	0	0	0	0	0	0	0	0	0	0	0	0	0	0	0	0	0	0	0	0	0	0	0	0	0	0	0	0	0	0	0	0	0	0	0	0	0	0	0	0	0	0	0	0	0	0	0	0	0	0	0	0	0	0	0	0	0	0	0	0	0	0	0	0	0	0	0	0	0	0	0	0	0	0	0	0	0	0	0	0	0	0	0	0	0	0	0	0	0	0	0	0	0	0	0	0	0	0	0	0	0	0	0	0	0	0	0	0	0	0	0	0	0	0	0	0	0	0	0	0	0	0	0	0	0	0	0	0	0	0	0	0	0	0	0	0	0	0	0	0	0	0	0	0	0	0	0	0	0	0	0	0	0	0	0	0	0	0	0	0	0	0	0	0	0	0	0	0	0	0	0	0	0	0	0	0	0	0	0	0	0	0	0	0	0	0	0	0	0	0	0	0	0	0	0	0	0	0	0	0	0	0	0	0	0	0	0	0	0	0	0	0	0	0	0	0	0	0	0	0	0	0	0	0	0	0	0	0	0	0	0	0	0	0	0	0	0	0	0	0	0	0	0	0	0	0	0	0	0	0	0	0	0.038213153	0	0	0	0	0	0	0	0	0	0	0	0	0	0	0	0	0	0	0	0	0	0	0	0	0	0	0	0	0	0	0	0	0	0	0	0	0	0	0	0	0	0	0	0	0	0	0	0	0	0	0	0	0	0	0	0	0	0	0	0	0	0	0	0	0	0	0	0	0	0	0	0	0	0	0	0	0	0	0	0	0	0	0	0	0	0	0	0	0	0	0	0	0	0	0	0	0	0	0	0	0	0	0	0	0	0	0	0	0	0	0	0	0	0	0	0	0	0	0	0	0	0	0	0	0	0	0	0	0	0	0	0	0	0	0	0	0	0	0	0	0	0	0	0	0	0	0	0	0	0	0	0	0	0	0	0	0	0	0	0	0	0	0	0	0	0	0	0	0	0	0	0	0	0	0	0	0	0	0	0	0	0	0	0	0	0	0	0	0	0	0	0	0	0	0	0	0	0	0	0	0	0	0	0	0	0	0	0	0	0	0	0	0	0	0	0	0	0	0	0	0	0	0	0	0	0	0	0	0	0	0	0	0	0	0	0	0	0	0	0	0	0	0	0	0	0	0	0	0	0	0	0	0	0	0	0	0	0	0	0	0	0	0	0	0	0	0	0	0	0	0	0	0	0	0	0	0	0	0	0	0	0	0	0	0	0	0	0	0	0	0	0	0	0	0	0	0	0	0	0	0	0	0	0	0	0	0	0	0	0	0	0	0	0	0	0	0	0	0	0	0	0	0	0	0	0	0	0	0	0	0	0	0	0	0	0	0	0	0	0	0	0	0	0	0	0	0	0
adenosine_ribonucleotides_ide_novoi_biosynthesis	0.118708452	0	0	0	0	0	0.068855075	0	0	0	0	0	0	0	0	0	0	0	0.017052043	0	0	0	0.073051355	0	0	0	0.048037662	0.28827112	0	0	0	0	0	0	0	0	0.025720165	0.017052043	0	0.017052043	0	0.041694117	0	0	0	0	0	0	0	0	0	0	0	0.024642074	0	0	0	0	0	0	0	0	0	0	0	0	0	0	0	0	0	0	0	0	0	0	0	0	0	0	0	0.039336662	0	0	0	0	0	0	0	0	0	0	0	0	0	0	0	0	0	0	0	0.050910017	0	0	0	0	0	0.023293734	0	0	0	0.063311174	0	0	0	0	0	0	0	0	0	0	0	0	0	0	0	0	0	0	0	0	0	0	0	0	0	0	0	0	0	0	0	0	0	0	0	0	0	0	0	0	0	0	0	0	0	0	0	0	0	0	0	0	0	0	0	0	0	0	0	0	0	0	0	0	0	0	0	0	0	0	0	0.025720165	0	0	0	0	0	0	0.017052043	0	0	0	0	0	0	0	0	0	0	0	0	0	0	0	0	0	0	0	0	0	0	0	0	0	0	0	0	0	0	0	0	0	0	0	0	0	0	0	0	0	0	0	0	0.027014615	0	0	0	0	0	0	0	0	0	0	0	0	0	0	0	0	0	0	0	0	0	0	0.080363217	0	0.110311981	0	0	0	0	0	0.050910017	0.17892209	0	0	0	0.025720165	0	0	0	0	0	0	0	0	0	0	0	0	0	0	0	0	0.024642074	0	0	0	0	0	0	0	0	0	0	0.024642074	0	0	0	0.021928382	0	0.201173142	0.022284619	0.09877152	0	0	0	0	0	0	0	0	0	0	0	0	0	0	0	0	0	0	0	0	0	0	0	0	0	0	0.128715818	0	0	0	0	0	0	0	0	0	0	0	0	0	0.20875532	0	0	0	0	0	0	0	0	0	0	0	0	0	0	0	0	0.027014615	0	0	0.024642074	0	0.027014615	0	0	0	0	0	0.076004776	0	0	0	0	0	0	0	0	0	0	0	0	0	0	0	0	0.088673287	0	0	0	0	0	0	0	0.017052043	0.273347501	0	0	0	0	0	0	0	0	0	0	0	0	0	0	0	0	0	0	0	0.024642074	0	0	0	0.289167285	0	0	0	0	0	0	0	0	0	0	0.025455008	0	0	0	0	0	0	0	0	0	0	0	0.166356999	0.063311174	0	0	0	0	0	0	0	0	0.023293734	0	0	0	0	0	0	0	0.048037662	0	0	0.088383438	0	0	0	0.073194636	0	0	0	0	0.110229277	0	0	0	0	0	0	0	0	0	0	0	0	0	0	0	0	0	0.025720165	0	0	0	0	0	0	0	0	0	0	0	0	0.041289896	0	0	0	0	0	0	0	0	0	0	0	0	0.153001484	0.027014615	0	0	0	0.025455008	0	0	0.025720165	0	0	0	0	0	0	0	0	0	0	0	0	0	0	0.017052043	0.023293734	0.272099325	0.021928382	0.110229277	0.025720165	0	0	0	0	0	0.134871351	0.129954516	0.063311174	0	0	0	0	0	0	0	0	0.027014615	0	0.021928382	0	0	0	0	0	0	0	0	0	0.027014615	0	0	0.107913365	0.017052043	0.024642074	0	0.176508013	0.168007686	0	0.511895582	0	0	0	0	0.048037662	0	0.06593197	0.565997817	0.445992191	0	0	0	0	0	0	0	0.017052043	0	0.079676847	0	0	0.099212834	0	0	0	0	0	0	0	0	0	0	0	0	0	0	0	0.354698168	0	0	0	0.05982425	0	0	0	0	0	0	0	0	0	0	0	0	0	0	0	0	0	0.021928382	0	0	0	0.237416904	0	0	0	0.187590212	0.063311174	0.048037662	0.40895755	0	0	0	0.526966189	0	0	0	0	0	0	0	0	0.050910017	0.431664097	0	0.021928382	0.217545005	0.067962059	0	0.176366843	0	0	0	0	0.06458363	0	0	0.038980425	0	0	0	0	0	0	0	0	0	0	0	0	0	0	0.021928382	0	0	0.048004784	0.275648341	0.173221724	0	0	0	0	0.154211629	0	0.238241041	0	0.474475769	0.102066145	0	0.589882676	0	0	0	0	0.025720165	0.164037382	0	0	0.244468891	0	0.222401817	0	0.041289896	0.047648547	0	0	0	0.043856764	0.021928382	0.024642074	0	0.024642074	0	0	0.09058913	0.154729124	0	0.128834648	0	0.110229277	0.025455008	0.021928382	0	0	0	0	0	0.041289896	0.044066658	0.017052043	0	0	0	0.076028514	0.151269605	0	0.025455008	0	0	0	0.110229277	0	0	0	0.200672136	0.114221191	0	0.050362238	0.023293734	0.173293761	0	0	0	0.102291599	0.044213001	0.118708452	0	0	0	0	0	0.017052043	0	0	0	0	0	0.025720165	0.017052043	0.021928382	0	0.023293734	0	0.025720165	0	0.048037662	0.023293734	0.021928382	0.041289896	0.132157659	0	0	0.129954516	0.117246207	0.021928382	0.074995661	0	0	0	0.021928382	0.024642074	0	0.041289896	0	0.234098966	0.374530703	0.021928382	0	0	0	0.244468891	0	0	0.050910017	0	0	0	0	0	0	0	0	0.077376853	0	0	0	0	0.073585071	0	0	0.050362238	0	0	0	0.050910017	0	0.017052043	0	0	0	0	0	0	0.017052043	0.176366843	0	0.050910017	0.017052043	0	0.024642074	0	0	0	0	0	0	0.027014615	0	0	0.285454566	0.399539885	0	0.050910017	0.240950473	0.135949442	0	0	0	0.025720165	0	0.021928382	0	0	0.072236731	0.082984013	0	0	0	0	0	0	0	0	0.017052043	0	0	0.237416904	0	0.023293734	0	0	0	0.053956683	0	0	0.022284619	0	0.048037662	0	0	0	0.473917784	0	0	0	0	0	0	0	0	0	0	0	0	0.017052043	0	0.027014615	0	0	0	0	0	0.050910017	0	0	0	0	0.048942997	0.025720165	0	0	0	0	0	0	0	0	0	0	0	0	0	0	0	0.017052043	0	0	0.048037662	0	0	0	0	0	0	0	0	0.194347512	0	0	0	0.065089704	0.110229277	0.021928382	0	0.044569238	0.076207895	0	0	0	0	0	0	0	0	0	0	0	0	0.049013899	0	0	0.027014615	0.101820033	0.021928382	0	0.132157659	0	0	0	0	0	0	0	0	0	0	0	0	0	0	0	0.063218278	0	0	0	0	0	0	0.073655972	0.105435481	0	0	0	0.050910017	0	0.021928382	0	0	0	0	0.072838398	0	0	0	0	0	0	0	0.076207895	0	0	0	0	0	0	0	0	0	0	0	0	0	0	0.042772207	0	0.024642074	0.209518594	0.073051355	0.237416904	0	0	0	0.076207895	0.024642074	0	0	0	0	0	0	0	0.023293734	0	0	0.025720165	0	0.025720165	0.114221191	0.220313681	0	0	0	0	0	0	0	0.129954516	0	0.021928382	0	0.051440329	0.027014615	0	0	0.025720165	0	0	0	0	0	0	0	0	0	0	0	0	0	0	0	0	0	0	0	0	0	0.041289896	0	0	0	0	0.017052043	0	0	0	0	0	0	0	0	0.214581089	0	0	0	0	0	0	0.158266938	0	0	0.041289896	0	0	0	0	0.017052043	0	0	0	0.025720165	0	0	0	0.025720165	0	0	0	0	0	0	0	0	0	0	0.048037662	0.021928382	0.052711042	0.025455008	0	0	0	0	0	0	0	0	0	0	0	0	0	0.025720165	0.017052043	0.050910017	0	0	0	0.025720165	0	0	0	0	0	0	0	0.021928382	0	0	0	0	0	0	0.023293734	0	0	0	0	0.048037662	0	0	0.048037662	0	0	0	0	0	0	0	0.041289896	0	0	0	0	0	0.064700589	0	0	0	0	0	0	0	0	0	0	0.132157659	0.025720165	0	0	0.070322281	0	0	0	0	0	0	0	0	0	0	0.23647658	0	0	0	0	0	0	0.017052043	0	0	0	0	0.021928382	0.027014615	0	0	0	0.027014615	0	0	0.017052043	0	0	0.021928382	0	0	0	0	0	0.021928382	0	0	0.023293734	0	0	0	0	0	0.048037662	0	0	0.238424217	0	0	0	0	0	0	0.025455008	0	0	0.048037662	0	0	0	0	0	0	0	0	0	0	0	0	0	0	0	0	0	0	0	0	0	0	0	0	0	0	0	0	0	0	0	0	0	0	0	0	0	0	0	0	0	0	0	0	0	0	0	0	0	0	0	0	0	0	0	0	0	0	0	0.022284619	0	0	0	0	0	0	0	0	0	0.024642074	0	0	0	0	0	0	0.110229277	0	0	0	0.041694117	0	0	0	0	0	0	0	0	0	0	0	0	0	0.017052043	0	0	0	0	0	0.041694117	0.050910017	0	0.023293734	0	0	0	0	0.048037662	0	0	0	0	0	0	0	0	0	0	0.050910017	0	0	0	0	0	0	0	0	0	0	0.041289896	0	0	0	0.025720165	0	0	0	0	0.217545005	0	0	0	0.435090009	0	0	0	0	0	0	0	0	0	0	0	0	0	0	0	0	0	0	0	0	0	0	0	0	0	0	0	0	0	0	0	0	0	0	0	0	0	0	0	0	0	0	0	0	0	0	0	0	0	0	0	0	0	0	0	0	0	0.217545005	0	0.217545005	0	0	0	0	0	0	0	0	0	0	0	0	0	0	0	0	0	0	0	0	0	0	0	0.161870048	0.105422084	0	0	0	0	0	0	0	0	0	0	0	0	0	0	0	0	0	0	0.110229277	0	0	0	0	0	0	0	0	0	0	0	0	0	0	0	0	0	0	0	0	0	0	0	0	0	0	0	0	0	0	0	0	0	0	0	0	0	0	0	0	0	0	0	0	0.217545005	0	0	0	0	0.023293734	0	0	0	0	0	0	0	0	0	0	0	0	0	0	0	0	0.217545005	0	0	0.065785146	0.085595794	0.118708452	0	0	0	0	0	0.025720165	0	0.134871351	0	0	0	0	0.077160494	0	0.063622499	0	0	0	0.100209251	0.021928382	0	0.237416904	0	0.025720165	0.025455008	0	0	0	0	0.053956683	0	0	0	0	0.021928382	0.038980425	0	0.027014615	0	0	0	0	0	0	0.023293734	0	0	0	0	0	0	0	0	0	0.161870048	0.076630181	0	0	0.053956683	0	0	0	0	0	0	0	0.021928382	0	0	0.135760495	0	0	0.017052043	0	0	0	0	0.017052043	0	0	0	0	0	0	0.061265044	0	0	0	0	0	0	0	0	0	0	0	0	0	0	0	0	0	0	0.283449316	0.122474127	0	0.022284619	0	0	0	0	0	0	0	0.041289896	0	0	0.048942997	0	0	0	0	0.041289896	0	0	0.041289896	0.052711042	0	0	0	0	0.024642074	0	0	0.072838398	0	0	0	0	0	0	0	0	0.161870048	0	0	0	0	0	0	0	0.040345777	0	0	0.017052043	0.021928382	0	0	0	0	0.022284619	0	0	0.017052043	0	0	0	0	0	0	0	0	0	0	0	0	0	0	0	0	0	0	0.240183793	0	0	0	0	0	0.050362238	0	0	0.021928382	0	0.044213001	0	0	0	0	0	0	0	0	0	0	0	0	0	0.021928382	0	0	0.118708452	0	0	0	0.022284619	0	0	0	0	0	0	0	0	0	0	0.021928382	0	0	0.024642074	0	0	0	0	0	0	0	0	0	0	0	0	0	0	0	0.022284619	0	0	0	0	0	0	0	0	0.048037662	0	0.021928382	0.025720165	0	0	0.017052043	0	0	0	0.048942997	0.063311174	0.023293734	0	0.024642074	0	0	0	0	0	0	0	0	0	0	0	0	0	0	0.021928382	0	0	0	0	0	0	0	0	0.042772207	0.017052043	0	0	0	0	0	0	0.023293734	0	0	0	0	0	0	0	0	0	0	0	0	0	0	0	0	0	0	0	0	0.027014615	0	0	0	0	0	0	0.118708452	0	0.053956683	0	0.021928382	0	0	0	0	0	0	0	0	0	0	0	0.023293734	0	0	0	0	0	0	0	0	0	0	0	0	0	0	0.027014615	0	0	0	0	0	0.050910017	0	0	0	0	0	0	0	0.046570456	0	0	0	0	0	0	0	0.063311174	0	0	0	0	0.217545005	0	0	0	0.041694117	0	0	0	0	0	0	0	0.022284619	0	0	0.217545005	0	0	0.047648547	0	0	0	0	0.023293734	0	0	0	0	0	0	0	0	0	0	0	0	0.048942997	0	0	0.023293734	0	0	0	0.024642074	0	0.118708452	0	0	0	0.217545005	0	0	0	0	0	0.217545005	0	0	0	0	0	0.024642074	0	0	0.064700589	0.017052043	0	0	0	0	0.217545005	0	0	0	0	0.046570456	0	0	0	0	0	0	0	0	0	0	0	0	0	0	0	0	0	0	0	0	0	0.38076743	0	0	0.024642074	0	0.025455008	0	0	0	0	0	0.023293734	0	0	0.048004784	0.025720165	0	0	0.025720165	0	0	0	0	0	0	0	0	0	0	0	0	0.050910017	0	0	0	0	0	0	0	0	0	0	0.047648547	0	0	0	0	0	0	0.134871351	0	0	0	0.217545005	0	0	0	0	0	0	0	0	0	0	0	0	0.063311174	0	0	0	0	0	0	0	0	0	0	0	0	0	0	0	0	0.017052043	0	0.017052043	0	0	0.025720165	0	0	0	0	0	0	0	0	0	0	0	0	0	0	0.048037662	0	0	0	0	0	0	0.217545005	0	0	0	0	0	0	0	0.025720165	0	0	0	0.217545005	0.022284619	0	0	0	0	0	0	0	0.024642074	0	0	0	0	0	0	0	0.237416904	0	0	0	0	0	0	0	0.021928382	0	0	0	0	0.261789125	0	0	0	0	0.023293734	0	0	0	0.022284619	0	0	0.05273478	0	0.110229277	0	0	0	0	0	0.041289896	0	0	0.063311174	0.023293734	0.223033867	0	0.044066658	0	0	0	0	0	0	0	0	0	0	0	0	0	0	0	0	0	0	0.048037662	0	0	0.017052043	0	0	0	0.110229277	0.101820033	0	0	0.129954516	0	0	0	0	0	0.357845768	0	0	0	0	0	0	0.053956683	0	0.161870048	0	0	0	0	0.027014615	0	0.063311174	0	0	0	0	0	0	0	0	0	0	0	0	0	0.017052043	0.022284619	0	0	0.047935808	0	0	0	0	0	0.017052043	0	0.025720165	0	0	0	0	0	0	0	0	0	0	0	0	0	0	0	0	0	0	0	0	0	0	0	0	0.063311174	0	0	0	0.027014615	0	0	0	0	0	0.217545005	0	0	0	0	0	0	0	0.022284619	0	0	0	0	0	0	0	0	0	0	0	0	0	0	0	0	0	0	0.07555209	0	0	0	0	0	0	0	0.259345286	0.217545005	0	0	0	0	0	0.217545005	0	0	0	0	0	0	0	0.041289896	0.021928382	0	0	0	0	0	0	0	0.024642074	0	0	0	0	0.129954516	0	0	0	0	0	0	0	0	0	0	0	0	0	0	0	0	0.021928382	0.1982236	0.048942997	0	0	0.053956683	0	0	0	0	0.10322251	0.025720165	0	0	0.025720165	0	0	0	0	0.038980425	0.023293734	0.044213001	0.264594357	0.176366843	0	0.025720165	0	0	0	0	0	0	0.063218278	0	0	0	0	0	0.042772207	0	0	0	0	0	0	0	0	0	0.050308349	0	0.278340095	0.021928382	0.021928382	0	0	0.027014615	0	0	0	0	0	0	0.022284619	0	0.118708452	0	0	0	0.021928382	0	0	0	0	0	0	0	0	0	0.025720165	0	0	0	0	0.021928382	0	0.023293734	0.023293734	0.024642074	0	0	0	0	0	0	0.027014615	0	0	0	0	0	0	0.064700589	0	0	0	0.023293734	0	0.095246579	0	0	0	0	0	0	0	0	0	0	0	0.154295935	0	0	0.017052043	0	0.04738339	0	0	0	0	0.017052043	0	0	0	0	0.132436699	0.063311174	0.045222116	0	0	0	0	0	0	0	0	0	0	0	0	0	0	0	0	0	0	0	0	0	0	0	0.017052043	0	0	0	0	0	0	0	0	0	0	0	0	0	0	0	0	0	0	0	0	0	0	0	0	0	0	0.022284619	0	0	0	0	0.110229277	0	0	0	0	0	0	0	0	0.017052043	0	0	0	0.017052043	0	0.021928382	0	0	0	0	0	0	0	0	0	0	0	0	0.024642074	0	0	0	0	0	0	0	0	0	0	0	0	0	0	0	0	0.023293734	0	0	0	0	0.017052043	0	0	0	0	0	0.027014615	0	0	0	0	0	0	0	0	0	0	0	0	0	0	0	0	0	0	0	0	0	0	0	0	0	0	0	0	0	0	0	0	0	0	0	0	0	0.021928382	0	0	0	0	0	0	0.023293734	0	0	0	0	0	0	0	0	0	0	0	0	0	0.023293734	0	0	0	0	0	0	0	0	0	0	0.05273478	0.025720165	0.017052043	0.022284619	0	0	0.027014615	0	0	0	0	0	0.049284148	0.063311174	0	0	0	0.027014615	0.023293734	0.021928382	0	0	0	0	0	0	0.024642074	0	0	0	0	0	0	0	0	0	0	0	0	0	0	0.017052043	0	0	0	0	0	0	0	0.027014615	0	0	0	0	0	0	0	0	0	0.052711042	0	0	0	0	0.024642074	0	0	0	0	0	0	0	0	0	0	0	0	0	0	0	0	0	0	0	0	0	0	0	0	0	0	0	0	0	0	0	0	0	0	0	0	0	0	0	0.021928382	0	0	0	0	0	0.042772207	0.021928382	0	0.022284619	0	0.027014615	0	0	0	0	0	0.038980425	0.047648547	0	0.017052043	0.021928382	0.021928382	0.104367731	0.021928382	0.017052043	0.027014615	0.021928382	0.041289896	0	0	0	0	0	0.017052043	0	0	0	0	0.017052043	0	0	0	0	0	0.045222116	0	0	0.021928382	0	0	0	0.017052043	0	0	0	0	0.025720165	0	0.065089704	0.017052043	0	0.237416904	0	0	0	0	0	0	0	0	0	0	0	0	0	0	0.023293734	0	0.021928382	0	0.041289896	0	0	0	0	0.017052043	0	0	0	0	0	0	0	0	0.1563321	0	0	0.025720165	0	0	0	0	0	0	0	0	0	0	0.041289896	0	0	0	0	0	0	0	0.034104086	0	0	0	0	0	0	0.017052043	0	0	0	0	0	0	0	0	0	0	0	0	0	0	0	0	0	0	0.017052043	0	0	0	0	0	0	0.023293734	0	0	0	0	0	0	0	0	0	0	0	0	0	0	0	0	0.323740095	0	0	0.017052043	0	0	0	0.046570456	0	0	0	0	0	0	0	0	0	0	0.017052043	0	0	0	0	0.076630181	0.045222116	0	0	0	0	0	0	0	0.021928382	0	0.023293734	0	0	0	0	0.023293734	0	0.024642074	0.017052043	0	0	0	0	0	0	0	0	0	0.021928382	0	0	0	0	0	0	0	0	0	0	0.076207895	0	0	0	0	0	0	0.034104086	0	0	0	0	0	0	0	0	0	0	0	0	0.137243892	0	0	0	0	0	0	0	0	0	0	0	0	0	0	0	0	0	0	0	0	0	0	0	0	0	0	0	0	0	0	0	0	0	0	0	0	0	0	0	0	0	0	0	0	0	0	0	0	0	0	0	0	0	0	0	0	0	0	0	0	0	0	0	0	0	0	0	0	0	0	0	0	0	0	0	0	0	0	0	0	0	0	0	0	0	0	0	0	0	0	0	0	0	0	0	0	0	0	0	0	0	0	0	0	0	0	0	0	0	0	0	0	0	0	0	0	0	0	0	0	0	0	0	0	0	0	0	0	0	0	0	0	0	0	0	0	0	0	0	0	0	0	0	0	0	0	0	0	0	0	0	0	0	0.024642074	0	0	0	0	0	0	0	0	0	0	0	0	0	0	0	0	0	0	0	0	0	0	0	0	0	0	0	0	0	0	0	0	0	0	0	0	0.025720165	0	0	0	0	0	0	0	0	0	0	0	0	0	0	0	0	0	0	0	0	0	0	0	0	0	0	0	0	0	0	0	0	0	0	0	0	0	0	0	0	0	0	0	0	0	0	0	0	0	0	0	0	0	0	0	0	0	0.021928382	0	0	0	0	0	0	0.022284619	0	0	0	0	0	0	0	0	0	0	0	0.021928382	0	0	0	0	0	0	0	0	0	0.110229277	0	0.025720165	0.047648547	0.048004784	0	0	0	0	0	0	0	0	0	0	0	0.129954516	0	0	0	0.021928382	0.18379843	0	0	0	0	0	0	0.017052043	0	0	0	0	0	0.027014615	0.072679735	0	0.021928382	0	0	0	0	0.041289896	0.025720165	0	0	0	0	0	0	0	0	0	0	0	0	0	0	0	0	0	0	0	0	0.027014615	0	0	0	0.017052043	0	0	0	0.017052043	0	0	0	0	0	0	0	0	0	0	0	0	0	0.076207895	0	0.063311174	0	0	0	0	0	0	0	0	0	0	0	0	0	0	0	0	0	0	0	0	0	0	0	0.024642074	0.017052043	0	0.050910017	0	0	0	0	0	0	0	0	0	0.134871351	0	0	0	0	0	0	0	0	0	0	0	0.050308349	0	0	0	0	0	0	0	0	0.021928382	0	0	0	0	0	0	0	0	0.021928382	0	0.157877823	0.025720165	0	0	0	0	0.024642074	0.041289896	0	0	0.176366843	0	0	0	0	0	0	0	0	0	0	0	0	0	0	0	0	0	0	0	0	0	0	0	0	0.017052043	0	0	0	0	0	0	0	0	0	0	0	0.041289896	0.017052043	0	0	0	0.078431206	0	0	0	0	0	0	0	0	0	0	0	0	0	0	0	0	0	0	0	0	0	0	0	0	0.091450048	0	0	0	0	0	0	0.110229277	0	0.023293734	0	0	0	0	0	0	0	0	0	0	0	0	0	0	0	0	0	0	0	0	0	0	0	0	0	0	0	0	0	0	0	0.025720165	0	0	0	0	0	0	0	0	0	0	0	0	0	0	0	0	0	0	0.050910017	0	0	0	0	0	0.161870048	0	0	0	0	0	0	0	0.017052043	0	0	0	0	0	0	0.017052043	0	0	0	0	0	0	0	0	0	0	0	0	0	0	0	0	0	0	0	0	0	0	0	0	0	0	0	0	0	0.017052043	0	0	0	0	0	0	0	0	0	0	0	0	0	0	0	0	0	0	0	0	0	0	0	0	0	0.025720165	0	0	0	0.050910017	0	0	0	0	0	0	0	0	0	0	0	0	0	0	0	0	0	0	0	0	0	0	0	0	0.070322281	0	0	0	0	0	0	0	0	0	0	0	0.118708452	0	0	0	0	0	0	0	0	0	0	0	0	0	0	0	0	0	0	0	0	0	0	0	0	0	0	0	0	0	0	0	0	0.023293734	0	0	0	0	0	0	0	0	0	0.024642074	0	0	0	0	0	0	0	0	0	0	0	0	0	0	0	0	0	0	0	0	0	0	0	0	0	0	0	0	0	0	0	0	0	0	0	0	0	0	0	0	0	0	0	0	0	0	0.017052043	0.073051355	0	0	0	0	0	0	0	0	0	0	0	0	0	0	0	0	0	0	0	0	0	0	0	0	0	0	0	0	0.107913365	0	0	0	0	0	0	0	0	0	0	0	0.027014615	0	0	0	0	0	0	0	0	0.017052043	0	0	0	0	0	0	0	0	0	0	0	0	0	0	0	0	0	0	0	0	0	0	0	0	0	0	0	0	0	0	0	0	0	0	0	0	0	0	0	0	0	0	0	0	0	0.244468891	0	0	0	0	0	0	0	0	0	0	0	0	0	0	0	0	0	0.073757826	0	0.021928382	0	0	0	0	0	0	0	0	0	0	0	0	0	0	0	0	0	0	0	0	0	0	0	0	0	0	0	0	0	0	0	0	0	0	0	0	0	0	0	0	0	0	0	0	0	0	0	0	0.021928382	0	0	0	0	0	0	0	0	0	0	0	0	0	0	0	0	0	0	0	0	0	0	0	0	0	0	0	0	0	0	0	0	0	0	0	0	0	0	0	0	0	0	0	0	0	0	0	0	0	0	0.025720165	0	0	0	0.024642074	0	0	0	0	0	0	0	0	0	0	0	0	0	0	0	0	0	0	0	0	0	0.023293734	0	0	0	0	0	0	0	0	0	0	0.118708452	0	0.017052043	0	0	0	0	0	0	0.050910017	0	0	0	0	0	0	0	0	0	0	0	0	0	0	0	0.041289896	0.023293734	0	0	0	0	0	0	0	0	0	0	0	0	0.023293734	0	0	0.161870048	0	0	0	0	0	0	0	0	0	0	0.017052043	0	0	0	0	0.017052043	0.023293734	0	0	0	0	0	0	0	0	0	0	0	0	0	0	0	0	0	0	0.053956683	0	0	0.017052043	0	0	0	0	0	0	0	0.053956683	0	0	0	0.076207895	0	0	0	0	0	0	0.052711042	0	0	0	0	0	0	0	0	0	0	0.041289896	0	0.047648547	0.093259938	0	0	0.050362238	0	0	0.017052043	0.022284619	0	0	0	0	0	0.017052043	0	0	0	0	0	0	0	0	0	0.110229277	0	0	0	0	0	0	0	0	0	0	0	0	0	0	0	0	0	0	0	0	0	0	0	0	0	0	0	0	0	0	0.025720165	0	0	0	0	0.025720165	0	0	0	0	0	0	0.025720165	0	0	0	0	0	0	0	0	0.052711042	0	0	0	0	0	0	0	0	0	0	0	0	0	0	0	0	0	0	0	0	0	0	0	0	0	0	0	0	0	0	0.038980425	0.021928382	0.076207895	0	0.039336662	0	0.021928382	0.090325789	0	0	0	0	0	0	0	0	0	0.076207895	0	0.051656689	0.120420896	0	0	0	0	0	0	0.237416904	0	0.017052043	0	0	0	0	0	0	0	0	0	0.017052043	0	0	0	0	0	0	0	0	0.041694117	0	0	0.039336662	0	0.022284619	0	0	0	0	0	0	0	0	0	0	0	0	0	0	0	0	0	0	0	0	0	0	0	0	0	0	0	0	0	0	0	0	0	0	0	0	0	0	0	0	0	0	0	0	0	0	0	0	0	0	0	0	0	0	0	0	0	0	0.050910017	0	0	0	0.176366843	0	0	0	0	0	0	0	0	0	0	0	0	0	0	0	0	0	0.025455008	0.099212834	0.021928382	0.025720165	0	0	0	0	0	0	0	0.161870048	0	0	0	0	0	0	0	0	0	0	0	0	0	0	0	0	0	0	0	0	0	0	0	0	0	0	0	0	0	0	0	0	0	0	0	0	0	0	0	0	0	0	0	0	0	0.050910017	0	0	0	0	0	0	0	0	0	0	0	0	0	0	0	0	0	0	0	0	0	0	0	0	0	0	0	0	0.017052043	0	0	0	0	0	0	0	0	0	0	0	0	0	0	0	0	0	0	0.217545005	0	0	0	0	0	0	0	0	0	0	0	0	0	0	0	0	0	0	0.161870048	0	0	0	0	0	0.021928382	0	0	0	0	0	0	0	0	0	0	0	0	0	0	0	0	0	0	0.022284619	0	0	0	0	0	0	0	0	0.021928382	0	0	0	0	0	0	0	0	0	0	0	0	0	0	0	0	0	0	0	0	0.025720165	0	0	0	0	0	0	0	0	0	0	0	0	0	0	0	0	0	0	0	0	0	0.023293734	0	0	0	0	0	0	0	0	0	0	0	0	0	0	0	0	0	0	0	0	0	0	0	0	0	0	0	0	0.021928382	0.024642074	0	0	0	0	0	0	0	0	0	0.023293734	0	0	0	0	0	0	0	0	0	0	0	0	0	0	0.025720165	0	0	0	0	0	0	0	0	0	0	0	0	0	0	0	0	0	0	0	0	0	0	0	0	0	0	0	0	0	0	0	0	0	0	0	0	0	0	0	0	0	0	0	0	0	0	0	0	0	0	0	0	0	0	0	0	0	0	0	0	0	0	0	0	0	0	0	0	0	0	0	0	0	0	0	0	0	0	0	0	0	0	0	0	0	0	0	0	0	0	0	0	0	0	0	0	0	0	0	0	0	0	0	0	0	0	0	0	0	0	0	0	0	0.129954516	0	0	0	0	0	0	0	0	0	0	0	0	0	0	0	0	0	0	0	0	0	0	0	0	0	0	0	0	0.027014615	0	0	0	0	0	0	0	0	0	0	0	0	0	0	0	0	0	0	0	0	0	0	0	0	0	0	0	0	0	0	0	0	0	0	0	0	0	0.017052043	0	0	0	0	0	0	0	0	0	0	0	0	0	0	0	0	0	0	0	0	0	0	0	0	0	0	0	0	0	0	0	0.237416904	0	0	0	0	0	0	0	0	0	0	0	0	0	0	0	0	0	0	0	0	0	0	0	0	0	0	0	0	0	0	0	0	0	0	0	0	0	0.022284619	0	0	0	0	0	0	0	0	0	0	0	0	0	0	0	0	0	0	0	0	0.021928382	0	0	0	0	0	0	0	0.023293734	0	0	0.022284619	0	0	0	0	0	0	0	0	0	0	0	0	0.050910017	0	0	0	0	0	0	0	0	0	0	0	0	0	0	0	0	0	0	0	0	0	0	0	0	0	0	0	0	0	0	0	0	0	0	0	0	0	0	0	0	0	0	0	0	0	0	0	0	0	0	0	0	0	0.217545005	0	0	0	0	0	0	0.022284619	0	0	0	0	0	0	0	0	0	0	0	0	0	0	0	0	0	0	0	0	0	0	0	0	0	0	0	0	0	0	0	0	0	0	0	0	0	0	0	0	0	0	0	0.107913365	0	0	0	0	0	0	0.024642074	0	0	0	0	0	0	0	0	0	0	0	0	0	0	0	0	0	0	0	0	0	0	0	0	0	0	0	0	0	0.017052043	0	0	0	0	0	0	0	0	0	0	0	0	0	0	0	0	0	0	0	0	0	0	0	0	0	0	0	0	0	0	0	0	0	0	0	0	0	0	0	0	0	0	0	0	0	0	0.022284619	0	0	0	0	0	0	0	0	0	0	0	0	0	0	0	0	0	0	0	0	0	0	0	0	0	0.017052043	0	0	0	0	0	0	0	0	0	0	0	0	0	0	0	0	0	0	0	0	0	0	0	0	0	0	0	0	0	0	0	0	0	0	0	0	0	0	0	0	0	0	0	0	0.050910017	0	0	0	0	0	0	0	0	0	0	0	0	0	0	0	0	0	0	0	0	0	0	0	0	0	0	0	0	0	0	0	0	0	0	0	0	0	0	0	0	0	0	0	0	0	0	0	0	0	0	0	0	0	0	0	0	0	0	0	0	0.217545005	0	0	0	0	0	0	0	0	0	0	0	0	0	0	0	0	0	0	0	0	0	0	0	0	0	0	0	0	0	0	0	0	0	0	0	0	0	0	0	0	0	0	0	0	0	0	0	0	0	0	0	0	0	0	0	0	0	0	0	0	0	0	0	0	0	0	0	0	0	0	0	0	0	0	0.017052043	0	0	0	0	0	0	0	0	0	0	0	0	0	0	0	0	0	0	0	0	0.024642074	0	0	0	0	0	0	0	0	0	0	0	0	0	0	0	0	0	0	0	0	0	0	0	0	0	0	0	0	0	0	0	0	0	0	0	0	0	0	0	0	0	0	0	0	0	0	0	0	0	0	0	0	0	0	0	0	0	0	0	0	0	0	0	0	0	0	0	0	0	0	0	0	0	0	0	0	0	0	0	0	0	0	0	0	0	0	0	0	0	0	0	0	0	0	0	0	0	0	0	0	0	0	0	0	0	0	0	0	0	0	0	0	0	0	0	0	0	0	0	0	0	0	0	0	0	0	0	0	0	0	0	0	0	0	0	0	0	0	0	0	0.027014615	0	0	0	0	0	0	0	0	0	0	0	0	0	0	0	0	0	0	0	0	0	0	0	0	0	0	0	0	0	0	0	0	0	0	0	0	0	0	0	0	0	0	0	0	0	0	0	0	0	0	0	0	0	0	0	0	0	0	0	0	0	0	0	0	0	0	0	0	0	0	0	0	0	0	0	0	0	0	0	0	0	0	0	0	0	0	0	0	0	0	0	0	0	0	0	0	0	0	0	0	0	0	0	0	0	0	0	0	0	0	0	0	0	0	0	0	0	0	0	0	0	0	0	0	0	0	0	0	0	0	0	0	0	0	0	0	0	0	0	0	0	0	0	0	0	0	0	0	0	0	0	0	0	0	0	0	0	0	0	0	0	0	0	0	0	0	0	0	0	0	0	0	0	0	0	0	0	0	0	0	0	0	0	0	0	0	0	0	0	0	0	0	0	0	0	0	0	0	0	0	0	0	0	0	0	0	0	0	0	0	0	0	0	0	0	0	0	0	0	0	0	0	0	0	0	0	0	0	0	0	0	0	0	0	0	0	0	0	0	0	0	0	0	0	0	0	0	0	0	0	0	0	0	0	0	0	0	0	0	0	0	0	0	0	0	0	0	0	0	0	0	0	0	0	0	0	0	0	0	0	0	0	0	0	0	0	0	0	0	0	0	0	0	0	0	0
AHR_Pathway	0.018401296	0	0	0.008427085	0	0.084352378	0.044290966	0	0	0	0	0	0	0	0.008663634	0	0.026578426	0	0.074917445	0	0	0	0.033522378	0	0	0.024298582	0	0.280740403	0.023015417	0	0.023015417	0.024630864	0	0.026578426	0	0	0	0	0	0.030960879	0.108691979	0.146441927	0.014828955	0.02505312	0.014828955	0	0.014828955	0	0.014828955	0	0.014828955	0	0	0.014828955	0	0	0	0.008427085	0	0.022365361	0	0	0	0	0	0	0	0	0	0	0	0	0	0	0	0.010506961	0	0	0	0.024630864	0	0	0	0	0	0	0.009801909	0	0	0	0	0.036417932	0	0	0	0.005112082	0	0	0	0	0	0	0	0	0	0	0.014828955	0	0	0	0.017146776	0	0	0	0	0	0	0	0	0	0	0	0	0.036310821	0	0	0	0	0	0.017146776	0	0	0	0	0	0	0	0	0	0	0	0	0	0	0.008663634	0	0	0	0	0	0.014541436	0	0	0	0	0	0	0.008427085	0.008663634	0	0.026578426	0	0	0	0	0	0	0	0	0.014013735	0	0	0	0	0	0	0.017342281	0	0	0	0	0	0	0	0	0.026578426	0	0	0	0	0	0	0	0	0.036417932	0	0.014828955	0	0.014828955	0.029720706	0	0	0	0	0	0	0	0	0.072621641	0	0	0.072621641	0	0	0	0	0	0	0	0	0	0	0	0	0	0	0	0	0	0	0	0	0	0	0	0	0	0.005112082	0	0	0	0	0	0.008663634	0	0	0	0	0.014828955	0	0	0	0	0.036310821	0	0	0	0	0.189032655	0	0	0	0	0	0	0.015706971	0.014913991	0.115392316	0	0	0	0	0	0	0	0	0	0	0	0	0	0	0	0	0	0	0.053564709	0.026578426	0.118248412	0	0	0	0.015627442	0	0.017146776	0	0	0	0	0.015706971	0.031442502	0	0.037029152	0.093051335	0.05007665	0.490927888	0.005112082	0.17092214	0.014828955	0	0	0	0	0.013289213	0	0	0	0	0	0	0	0	0.015706971	0	0	0	0	0	0	0	0	0.008663634	0	0	0.028916655	0	0	0	0.03894536	0	0	0	0	0	0	0	0	0	0.161754049	0	0	0	0.013289213	0	0	0	0	0	0.008427085	0	0	0	0	0	0	0	0.010506961	0	0.026578426	0	0.010506961	0	0	0	0	0	0	0	0	0	0	0	0	0.039112631	0	0	0	0	0	0	0.013289213	0	0.007414477	0.097556063	0.005112082	0	0	0	0	0	0	0	0.345433385	0	0.013289213	0	0	0.004900954	0	0	0.008663634	0	0	0	0	0	0	0	0	0	0	0	0	0	0	0.013289213	0.273342597	0	0	0	0	0	0	0	0	0	0.053156853	0	0	0	0	0	0	0	0	0	0	0	0	0.116288573	0.036657925	0	0	0.029117167	0	0	0.008663634	0	0.005112082	0.007414477	0	0.058257478	0	0.008427085	0	0	0.017342281	0.081151143	0.008427085	0	0.044486864	0	0.005112082	0	0.13778334	0	0	0	0	0.029246138	0	0	0	0	0	0.004900954	0	0	0	0.026578426	0.014828955	0	0	0.009801909	0	0	0	0	0	0.015627442	0.016747271	0	0	0	0	0.090694971	0.010506961	0.026578426	0	0.008427085	0.047851469	0.062796949	0.027916372	0	0	0	0	0.026134403	0.01065201	0	0	0	0.014828955	0.161708237	0.008427085	0	0.017146776	0.009801909	0.089203921	0	0	0.026578426	0	0	0	0	0.026578426	0	0.039762688	0.008663634	0	0.013289213	0	0.030535926	0	0.014828955	0	0.06822331	0.005112082	0	0.027916372	0.01065201	0.010506961	0	0.023015417	0.023015417	0.017146776	0.049593843	0	0.004900954	0	0	0	0.023015417	0.022365361	0.005112082	0.010506961	0.014828955	0	0	0	0	0	0	0	0.031686558	0	0	0.038679479	0.018228994	0	0	0	0.050949031	0.035005511	0	0.194915883	0.300902887	0.086133727	0.036310821	0.244730098	0	0	0	0	0.050632813	0.026578426	0.019170595	0.237035148	0.233692909	0.037298124	0	0.023015417	0.057271169	0	0.044730721	0.158491715	0.028604672	0.210922408	0.018914689	0	0.024630864	0.084292172	0	0	0	0	0.007414477	0	0	0	0	0	0	0	0	0	0	0.071309147	0	0	0.00867114	0.008427085	0	0	0	0	0.015552964	0	0	0	0	0	0	0	0.007414477	0	0	0	0	0.072540185	0	0	0	0	0	0	0	0.311541963	0.061471347	0	0.313055329	0	0.046030834	0	0.408056837	0.070616249	0	0.058886397	0	0.009801909	0	0	0	0.052959095	0.329711359	0	0.083410853	0.023015417	0.008663634	0.022365361	0.06341072	0.020739524	0	0.013289213	0	0.087057769	0.083128602	0	0.0300944	0	0	0	0	0	0.045512472	0	0	0	0	0	0	0	0	0.023015417	0	0.023015417	0.10015403	0.070303629	0.179438744	0	0.031690509	0	0	0.081322495	0	0.238477321	0	0.330787153	0.015627442	0.013539167	0.350614768	0.036310821	0	0	0.008663634	0.121036069	0.150675719	0.085783684	0	0.023796174	0.045864438	0.329558604	0.112146886	0.05975719	0.093490677	0.020819053	0.004900954	0.03630463	0.052925566	0	0.155467104	0.008663634	0.061336961	0	0	0.207404899	0.106099635	0.052234573	0.242902689	0.031679052	0	0.025573861	0	0.084432791	0.141580829	0.00867114	0.106130123	0	0.172635283	0.03863446	0.015841562	0	0	0	0.09401772	0.171424428	0	0.036554584	0.047851469	0.023015417	0	0.023015417	0.044730721	0	0	0.261635822	0.081143032	0	0	0.086508361	0.075147337	0.099018747	0.014541436	0.008663634	0.149099702	0.164307529	0.142237422	0	0.023015417	0	0	0.058726336	0.020703691	0	0	0.033494542	0.027916372	0.051246887	0.084892656	0.028118168	0	0.028368122	0	0.240634646	0.034574291	0.00867114	0.031442502	0.130027272	0.032817326	0	0.022677369	0	0.00867114	0	0.142133827	0.005112082	0.041270913	0	0.017342281	0.023015417	0.005112082	0.074347857	0	0	0	0.159431575	0.297375276	0.008427085	0	0.008663634	0.019170595	0.037844372	0	0.020739524	0.02030887	0	0	0	0.023015417	0.031690509	0	0.051740072	0	0.020453918	0.019941037	0.01065201	0.008427085	0	0.074632066	0.042141235	0	0.117652371	0	0.026578426	0.015627442	0.109901261	0.042689648	0	0.026578426	0.017146776	0.042656335	0.014013735	0.005112082	0.06446063	0.119487798	0.030711365	0	0	0	0.009801909	0	0.026578426	0	0.01065201	0.009801909	0	0.053156853	0.009801909	0	0.155412903	0.088937054	0.101035438	0.079858808	0.034786065	0.039130204	0.055887739	0.004900954	0	0	0.042193519	0	0	0	0.025810411	0.068602396	0.058547866	0.02802747	0	0	0	0	0.046030834	0.015627442	0	0	0.009801909	0	0.043257354	0	0.035555358	0	0.046030834	0.01065201	0.014013735	0.01065201	0.013289213	0.076681236	0.023815644	0.015706971	0.014828955	0	0	0.161487611	0	0.013289213	0	0	0	0.005112082	0	0.008663634	0.076580126	0	0	0	0	0	0.015627442	0	0	0.069046252	0	0	0	0	0	0	0	0.034489057	0.026578426	0.049513517	0	0.019125817	0.005112082	0.014541436	0.03894536	0	0	0.017342281	0.016854169	0	0	0	0	0.008663634	0	0	0	0	0.036310821	0	0	0.045501449	0	0.022365361	0.033494542	0	0.348841293	0	0	0.008663634	0.023015417	0.017334775	0.047608994	0.013289213	0	0.061852597	0	0	0	0.009801909	0	0	0	0	0	0	0	0	0.007414477	0	0	0	0.116523541	0	0.005112082	0.016747271	0	0.013289213	0	0	0	0.009801909	0.023492589	0.014541436	0	0.009801909	0	0	0	0	0	0.201179124	0	0.005112082	0	0	0	0	0.00867114	0.045692787	0.021304019	0.023015417	0.046030834	0.010506961	0.007414477	0.035730033	0	0	0.054683168	0.033239582	0.085467192	0	0	0	0.008427085	0	0.008427085	0	0	0.07023703	0	0	0	0.014828955	0.079584993	0.041407381	0	0	0	0.01065201	0.005112082	0.010506961	0	0.02884269	0	0.04059832	0.031160511	0.005112082	0.062217051	0.041119862	0	0.016747271	0.010506961	0.023091122	0	0	0	0.21689895	0	0.015627442	0.047851469	0.013289213	0	0.022258859	0.056346336	0	0.088284872	0.042205868	0.085934337	0	0	0.015706971	0	0.02244082	0	0	0.036310821	0	0	0.019941037	0.069752228	0.022365361	0	0	0.029117167	0.023492589	0	0	0	0.009801909	0.043658603	0.005112082	0	0	0	0	0	0.026578426	0	0	0.005112082	0.020739524	0	0.004900954	0	0	0.047100033	0	0.008663634	0	0	0	0	0.023015417	0	0	0.026578426	0.076681236	0.005112082	0.00867114	0.036148583	0	0.019941037	0	0	0	0	0.026856868	0.037992802	0	0	0	0	0	0.017146776	0	0.014828955	0	0.008427085	0	0	0	0	0.00867114	0	0	0	0	0	0.017146776	0	0.028916655	0	0.013289213	0.102953375	0	0.007414477	0	0	0	0.005112082	0.023492589	0	0.126312912	0.009801909	0	0.07081999	0.015706971	0.043281179	0	0	0.004900954	0	0.033743644	0.004900954	0.059810916	0	0.166184503	0	0	0	0.038642859	0.049121984	0.023015417	0	0.007414477	0	0.008663634	0	0	0	0	0	0	0	0	0	0.014541436	0	0.01065201	0.02802747	0.026578426	0	0	0	0	0	0	0.010506961	0	0.009801909	0	0.008427085	0.005112082	0.240506105	0	0	0	0	0	0	0	0	0	0	0	0	0.031254884	0.005112082	0	0	0	0	0	0.009801909	0	0	0.008427085	0	0	0.035011733	0	0	0	0	0	0.008427085	0	0.008427085	0	0.026578426	0	0	0	0.015627442	0	0	0.028317153	0.008663634	0	0.030631494	0.015627442	0.081582191	0	0	0.008427085	0	0.017146776	0.005112082	0	0.010506961	0.033494542	0	0.010506961	0.004900954	0.019125817	0.007414477	0	0.007414477	0	0.017146776	0.299202326	0	0	0	0	0	0	0.010506961	0	0	0	0	0.033494542	0	0	0	0.009801909	0.014828955	0	0.076681236	0	0	0.031334413	0	0	0.008427085	0.121036069	0	0	0	0	0	0	0	0	0	0.008427085	0	0.00867114	0	0	0	0	0	0	0	0	0	0	0	0	0.036417932	0	0	0	0.09761611	0	0	0	0	0.007414477	0	0.017921438	0	0	0.017342281	0	0.023015417	0	0	0.014013735	0	0.076681236	0	0	0	0	0	0	0	0.024630864	0	0	0	0	0	0	0	0.017342281	0.014541436	0	0.130116815	0	0	0	0.026578426	0	0	0	0	0.036310821	0	0	0.024343345	0.131688078	0.206124488	0	0	0.01065201	0	0	0	0	0	0.033057948	0.021304019	0	0	0	0	0	0	0	0	0	0	0	0	0	0	0.01065201	0	0	0	0.005112082	0	0	0	0	0.022365361	0	0	0.01065201	0	0	0	0	0	0.008427085	0	0	0	0	0	0	0	0.014828955	0	0	0	0	0	0	0	0	0	0	0	0.026578426	0	0	0	0	0.014828955	0.014828955	0	0	0	0	0	0	0.008663634	0.01065201	0.010506961	0	0	0	0	0.005112082	0	0	0	0	0	0	0	0.009801909	0.014828955	0	0.036417932	0	0	0	0	0	0.016747271	0	0.010506961	0.009801909	0	0	0	0	0	0.124639433	0	0	0	0	0	0	0	0	0	0	0.014541436	0	0	0	0	0	0.008663634	0	0.005112082	0.005112082	0	0	0	0	0.016747271	0	0	0	0	0	0.009801909	0	0.009801909	0.033494542	0	0	0	0	0	0	0	0	0	0	0	0.026578426	0	0	0	0	0.019079094	0.014828955	0	0	0	0	0.046817781	0	0.01065201	0	0	0.017146776	0.029117167	0	0	0	0.023015417	0	0	0.036417932	0	0	0	0.008427085	0	0	0	0	0	0	0	0	0.014828955	0.014541436	0	0	0	0.014541436	0	0	0	0	0	0	0	0	0	0.027653737	0	0.044730721	0	0	0	0	0	0	0	0	0	0.010506961	0	0	0.080278297	0	0.032171236	0.055846895	0.017334775	0	0.008663634	0.029657909	0.022243235	0.008663634	0.022243235	0	0	0	0.141104034	0.015706971	0.059762756	0	0	0	0.131688078	0.026578426	0.074304921	0.030168878	0	0.009801909	0.044730721	0	0	0	0.014828955	0.017146776	0.013289213	0	0.004900954	0.028555171	0	0.005112082	0.069286874	0	0	0.008663634	0.150557061	0	0.004900954	0.015706971	0.021716298	0.009801909	0.008663634	0.025335916	0	0.014828955	0.031975731	0	0.06654304	0.024504772	0	0	0.036379095	0.190941504	0.013539167	0.008427085	0	0.029657909	0.010506961	0.008663634	0	0.038919076	0	0	0	0.036310821	0	0	0	0.022365361	0.024630864	0.045749022	0.017216386	0.008663634	0.004900954	0	0.014828955	0.005112082	0	0	0.026578426	0	0	0	0.086994843	0	0	0	0.037298124	0	0.029082872	0	0.022365361	0.008427085	0	0	0.088300822	0.015627442	0.043946122	0	0.014828955	0.22003765	0	0	0	0	0	0	0	0.008427085	0	0.034684562	0	0.070085359	0	0.017146776	0	0	0	0	0	0.008663634	0.022365361	0.026578426	0	0.017342281	0	0	0	0.014828955	0.009801909	0.023015417	0	0.049374397	0.031690509	0	0.008427085	0.008427085	0	0.018228994	0.005112082	0.019170595	0	0.009801909	0	0	0	0.01065201	0.017342281	0	0	0.008427085	0.049324523	0	0	0.016747271	0.062889247	0	0	0	0	0.044824138	0.037844372	0.022365361	0.008427085	0	0.008427085	0	0	0	0.034934687	0	0.010506961	0.036310821	0	0.058886397	0	0	0.036380335	0.045725209	0.059285786	0.018228994	0	0.005112082	0	0.01065201	0.014013735	0	0	0	0.009801909	0.026578426	0.03894536	0	0	0.008427085	0.008663634	0.015627442	0	0	0	0.009801909	0	0	0.046219841	0.014828955	0.046030834	0.026578426	0	0	0.047851469	0	0.017342281	0	0	0.017342281	0	0	0.016747271	0.010506961	0	0.017342281	0	0.027653737	0.010506961	0	0.017342281	0.009801909	0.017342281	0	0.014013735	0	0	0.03362053	0	0.036417932	0	0.014541436	0	0.017342281	0	0	0.015764092	0	0.035005511	0	0	0	0	0	0	0	0.044824138	0.088109774	0.049003543	0	0	0.055887739	0	0.005112082	0	0.031576226	0.043946122	0	0.035242061	0.084230626	0.008663634	0	0.057410903	0	0.027477443	0	0.009801909	0.014828955	0.008427085	0.008663634	0.026578426	0	0	0	0	0.017342281	0	0.018887799	0	0.017146776	0	0.142692854	0	0.044319263	0	0.016747271	0.004900954	0	0.029117167	0	0	0.044730721	0.005112082	0	0	0	0.03184964	0	0.044730721	0.025480964	0.014828955	0.017342281	0	0.053156853	0	0	0.007414477	0	0	0	0	0.029455427	0.013775717	0.009801909	0.096676168	0	0.014828955	0	0	0.086796829	0	0.053836564	0.024630864	0.024520696	0.065427988	0.033494542	0.017342281	0.008427085	0.023015417	0.024765601	0.037029152	0	0	0	0.072798267	0.032817326	0.010506961	0.004900954	0.029117167	0	0.0281275	0.037087814	0	0	0.023015417	0.014828955	0	0	0	0.005112082	0.008427085	0	0	0	0	0	0	0	0.022454363	0	0	0	0	0	0.004900954	0	0	0	0	0.017146776	0.042285397	0	0	0	0	0.014013735	0	0	0.02802747	0.036310821	0	0.117231755	0	0	0.058924416	0	0	0.014013735	0.014828955	0.008663634	0.008427085	0	0	0.038081805	0	0.087016118	0.03894536	0.089461442	0	0.014828955	0	0.023015417	0	0	0.026578426	0.032167269	0.019170595	0.031479381	0	0	0	0.015627442	0.099405552	0.017146776	0.01065201	0	0	0	0.041422903	0	0	0.121036069	0.013328039	0.005112082	0	0.009801909	0.046817781	0	0	0	0	0.008663634	0.026578426	0.014013735	0	0.01065201	0	0.101905979	0.040354143	0	0.014828955	0.052836282	0.057255589	0	0	0	0	0.073677219	0	0	0	0.008663634	0	0.008427085	0	0	0	0	0	0	0	0.009801909	0	0.005112082	0	0	0	0	0	0	0	0	0	0	0.080379941	0	0	0.03701099	0	0	0	0.010506961	0	0	0	0.029117167	0	0.015706971	0.139815187	0	0	0	0.017146776	0.014541436	0	0.093828013	0	0	0.015706971	0	0.008663634	0	0	0	0	0	0.034489057	0	0	0	0.057119859	0	0	0.005112082	0	0	0.084323523	0	0	0	0	0	0	0.031479381	0	0.017342281	0	0	0	0.037544252	0.093168513	0	0	0	0	0	0.059684884	0	0	0	0	0.026578426	0.014828955	0	0	0	0	0	0.010506961	0	0	0.029117167	0	0	0	0	0.036417932	0	0	0	0	0	0	0	0	0.008663634	0	0	0	0	0	0	0	0	0	0	0	0	0	0	0.015627442	0	0	0.01065201	0	0	0	0	0	0	0	0	0	0.010224165	0	0	0	0	0	0	0	0	0	0	0.02654918	0.017342281	0	0	0	0	0.014828955	0.076681236	0.044290966	0	0	0	0	0	0	0	0	0.016854169	0	0	0.029117167	0.158334193	0.131603234	0.060165526	0	0.031686558	0.047851469	0.034145254	0.022454363	0	0.023015417	0.009801909	0	0.019315644	0.208297202	0	0.097384927	0.017216386	0	0	0	0	0.075299412	0	0	0	0.031688212	0	0	0.122249318	0.014828955	0.010506961	0.005112082	0	0	0.014828955	0.023015417	0.045380307	0	0.008427085	0.009801909	0	0	0.022365361	0.044730721	0.014541436	0	0.040162194	0	0	0	0	0	0.043325697	0.033494542	0.050241813	0.049210986	0	0	0.026578426	0.159220696	0.026578426	0.031690509	0.05202327	0.060826634	0.017342281	0.023256039	0.031690509	0	0.044730721	0	0.009801909	0.00867114	0.024630864	0	0	0.010224165	0	0.014828955	0.015627442	0	0	0	0	0.057469791	0.019729909	0	0	0	0.054640405	0	0	0	0.026578426	0.015706971	0	0	0	0.020453918	0	0	0	0	0.014013735	0	0.042445207	0	0.005112082	0	0	0	0	0	0	0	0	0	0	0.036417932	0	0	0	0	0	0	0	0	0	0	0	0	0	0.029117167	0	0	0	0	0	0.005112082	0.036310821	0	0	0.044730721	0	0	0	0.035005511	0	0.023015417	0	0	0	0	0.004900954	0	0	0	0	0	0.026578426	0	0.010506961	0	0	0	0	0	0	0.014541436	0.014541436	0.043920707	0.01065201	0	0	0	0	0	0	0	0	0	0	0	0	0	0	0.075363292	0	0	0.026578426	0.01065201	0.02320507	0.026578426	0	0	0	0	0	0	0.010506961	0	0	0	0.026578426	0	0	0	0.009801909	0	0	0	0	0	0	0	0	0	0	0	0	0	0	0	0.108123738	0.169158457	0.176759984	0	0.009801909	0.028113531	0	0.015552964	0.022365361	0.091253119	0.059464904	0.015619043	0	0	0.040162194	0	0.009801909	0	0	0.010506961	0.024216598	0.023091122	0.117720829	0.025817917	0.026005915	0.008427085	0	0.023015417	0	0	0	0	0.158453105	0.034786065	0.004900954	0.023015417	0.049849988	0.032774218	0	0	0.024561254	0.008663634	0	0.039127537	0	0	0.008663634	0.026578426	0.044730721	0	0.173295256	0.035541977	0	0.010506961	0.033522378	0	0	0	0	0.081582191	0	0.009801909	0.019603818	0.005112082	0.150557061	0	0	0	0.008427085	0.013775717	0.041205585	0.009801909	0	0	0.03630463	0.056537795	0.089461442	0.033494542	0.135049804	0.017146776	0.026578426	0	0	0	0	0.026578426	0.005112082	0.023015417	0.007414477	0	0	0.023015417	0.053156853	0.014013735	0.005112082	0.104855353	0.004900954	0	0.020739524	0	0.007414477	0	0.026578426	0	0	0.025573861	0.014541436	0.022047731	0.013775717	0.014828955	0.013289213	0.022365361	0.004900954	0	0.044744609	0	0	0.067746138	0	0.010506961	0	0	0.068670522	0.004900954	0.034245002	0	0	0	0.014913991	0.009801909	0	0.085352377	0.004900954	0.00867114	0.036225871	0	0.037029152	0.030456397	0	0	0	0	0	0	0	0.035242061	0	0	0	0	0	0	0	0	0	0.016747271	0	0	0	0	0	0	0.03894536	0	0	0	0	0	0.037230436	0.017146776	0.008427085	0.008663634	0	0	0	0	0.04383241	0	0	0	0.121036069	0.004900954	0.053156853	0	0	0.009801909	0.02927156	0.004900954	0	0	0	0	0.046030834	0	0.023015417	0.01065201	0	0	0.026578426	0	0	0.050632953	0	0	0.010506961	0	0	0	0	0	0	0.005112082	0.005112082	0	0	0.022365361	0	0.004900954	0	0	0	0	0	0	0.044318208	0	0	0	0	0.036310821	0	0.044057442	0	0	0	0	0.026578426	0	0	0	0	0	0	0	0	0.042158176	0	0	0	0	0	0	0	0	0	0	0	0.013783223	0	0	0.024079056	0	0.008663634	0	0	0.017146776	0.008663634	0	0	0.009801909	0.005112082	0.004900954	0	0	0.023015417	0	0	0	0	0.008663634	0	0	0	0	0	0	0	0	0.069534881	0	0	0	0	0	0.014828955	0	0.015627442	0	0	0	0	0	0	0	0	0	0	0	0	0	0	0	0	0.104799404	0.086315141	0.015706971	0.014828955	0.065259117	0.061000625	0.061000625	0.008427085	0.014828955	0.015407915	0.010506961	0.014828955	0	0.059433349	0.033494542	0.017342281	0	0.01065201	0.027916372	0.018473049	0	0	0.032872321	0	0.008427085	0.027266315	0	0.008663634	0.047851469	0.076681236	0	0.051246887	0	0.027254232	0.06080538	0	0.028927726	0	0.044410277	0	0.025048397	0	0	0	0	0.010506961	0	0.026578426	0	0.014013735	0.026578426	0	0.091077944	0.060859789	0	0.044730721	0.015627442	0.008663634	0	0.004900954	0.015627442	0	0	0.009801909	0.014828955	0.004900954	0.014013735	0.005112082	0	0	0.026578426	0	0	0	0	0	0	0.026578426	0	0	0	0	0.026578426	0	0.053156853	0	0	0.026578426	0	0.026578426	0	0	0	0.026578426	0.026578426	0	0	0	0.026578426	0	0	0	0	0	0	0	0	0	0	0	0.00867114	0.033494542	0.023015417	0.015841562	0	0.016085618	0.053807862	0	0.043975157	0.009801909	0.005112082	0	0.015706971	0.013289213	0	0.042457807	0.014828955	0.019125817	0.092308678	0	0.036417932	0	0.005112082	0.026578426	0.008427085	0.017146776	0	0.007414477	0.00867114	0	0	0	0	0.018228994	0	0	0	0	0.081709606	0	0	0.041973145	0	0	0.03422925	0	0	0	0.027477443	0	0	0	0.017342281	0	0.01065201	0	0.009801909	0	0.04640518	0	0	0.014828955	0	0.027653737	0.014828955	0.024054526	0	0	0.083689969	0	0.008663634	0	0	0	0.074995659	0	0.056699612	0	0.017146776	0	0.01065201	0	0	0.015627442	0	0.041211775	0	0.036310821	0	0	0	0	0.037298124	0	0.056065853	0	0	0	0.014541436	0.037298124	0.013289213	0.014541436	0.015627442	0	0	0.017146776	0	0	0.025480964	0.049593843	0	0	0	0	0.053156853	0	0	0	0	0	0.023015417	0	0	0	0.014541436	0	0	0	0	0	0	0	0	0	0.023015417	0	0.014541436	0	0	0	0	0	0.008663634	0	0	0	0.026578426	0	0	0.014828955	0	0	0	0.017342281	0	0	0	0.050821811	0.167066903	0	0.014828955	0	0	0.008663634	0.020739524	0	0.073169557	0	0	0	0	0.026578426	0	0.041407381	0.060859789	0.026578426	0	0.028118168	0	0	0.008427085	0	0.017327269	0	0.043111646	0	0	0	0	0.023492589	0	0.047608994	0	0	0.009801909	0	0.060733698	0	0.023500095	0	0.031679052	0	0.026578426	0.036417932	0.026578426	0	0.023341076	0.062660299	0.009801909	0	0.022365361	0	0.02884269	0	0	0	0	0.009801909	0	0	0	0	0.014013735	0	0	0	0.008663634	0	0.052347792	0.02635898	0	0.029117167	0	0	0.005112082	0	0.025931136	0	0	0	0	0	0.007414477	0	0	0.008427085	0	0	0.053564709	0.018465543	0.03294778	0	0	0	0.009801909	0.009801909	0.128728996	0	0	0	0	0	0	0	0	0	0	0	0	0	0.014828955	0	0	0	0	0	0	0	0	0.017146776	0	0	0.017146776	0.014541436	0	0	0.004900954	0	0	0.010506961	0	0	0	0	0	0.016747271	0	0	0	0	0	0	0	0	0	0.01065201	0	0	0	0	0	0	0	0	0	0.016747271	0.01065201	0	0	0	0	0	0	0	0	0	0	0	0	0	0	0	0	0	0	0	0	0	0	0	0	0	0.017342281	0	0	0	0	0	0	0	0	0	0	0	0	0	0	0	0	0	0	0	0	0	0	0	0	0	0	0	0	0	0	0	0	0	0	0	0	0	0	0	0	0	0	0	0	0	0	0	0	0	0	0	0	0	0	0	0	0	0	0	0	0	0	0	0	0	0	0	0	0	0	0	0	0	0	0	0.010506961	0	0	0	0	0	0	0	0	0	0	0	0	0	0	0	0	0	0.005112082	0	0	0	0.014541436	0	0	0.005112082	0	0	0	0	0	0	0	0	0	0	0.026578426	0	0	0	0	0	0	0	0	0.026578426	0	0	0	0	0.017342281	0	0.01065201	0	0	0	0	0	0	0	0	0	0	0	0	0	0	0.026578426	0.017146776	0	0	0	0	0.014828955	0	0.047851469	0	0	0	0	0	0	0	0	0.044730721	0	0.008427085	0	0.014541436	0	0	0	0	0	0	0	0	0	0	0	0	0	0.036310821	0	0	0	0	0	0	0	0.080705639	0.019653518	0	0	0	0	0	0.015627442	0	0.015627442	0	0	0.026948685	0.02884269	0.040258305	0	0.044730721	0	0	0.005112082	0.014828955	0	0	0.043096407	0.015706971	0.026578426	0.036310821	0	0.030960879	0.014828955	0	0	0.051139775	0.047851469	0.071451787	0.008427085	0	0.044486864	0.014828955	0	0	0	0	0	0.048943787	0	0	0.02802747	0	0.017342281	0.062392905	0	0.052963551	0	0.036310821	0	0	0.056251858	0.005112082	0	0	0	0	0	0.047851469	0	0	0	0	0	0.005112082	0.010506961	0.022365361	0	0	0	0	0	0	0	0.017146776	0	0.014541436	0	0	0	0.008427085	0.051311859	0	0	0.010506961	0	0.009801909	0	0.014541436	0.016747271	0	0	0	0	0	0	0	0	0	0	0.044730721	0.008663634	0	0	0	0	0	0	0.046534985	0	0	0.014828955	0	0	0	0	0	0.015627442	0	0	0	0	0	0	0	0	0	0.009801909	0.014828955	0.015764092	0	0	0	0	0.031688212	0	0	0	0	0	0	0	0	0	0	0	0	0	0	0	0.017146776	0	0	0	0	0.05120929	0.008427085	0.004900954	0	0	0	0	0	0.017342281	0	0	0	0	0	0	0	0	0.014541436	0	0.03894536	0	0	0	0	0	0	0	0	0.034684562	0.034684562	0.081197438	0	0.015706971	0.008427085	0	0	0.014541436	0	0	0.014013735	0	0.02802747	0	0.02320507	0	0	0	0.018440122	0	0	0.015627442	0	0	0	0	0	0	0	0.005112082	0	0	0	0	0.01065201	0	0.026578426	0	0	0	0.033494542	0	0	0.027578324	0.026578426	0.007414477	0.017146776	0.023015417	0	0	0	0.008427085	0	0	0	0.044974455	0.014913991	0.02654918	0.049849988	0	0.008663634	0.014913991	0.026578426	0.046030834	0.005112082	0.046030834	0	0	0.015627442	0	0	0	0	0.017342281	0	0.027129178	0	0	0	0	0	0	0	0	0	0	0	0	0	0	0.056509959	0	0	0	0	0	0	0	0	0	0	0	0.009801909	0	0	0	0	0	0	0.008427085	0.058234335	0	0	0	0.014913991	0.026213932	0	0	0.010506961	0	0	0	0	0	0	0	0.072621641	0	0	0	0	0	0.072621641	0	0	0	0	0	0	0.026578426	0	0	0	0	0	0	0.010506961	0	0	0	0	0	0	0.053774314	0	0.014828955	0.015841562	0	0.033494542	0	0	0	0	0	0.029117167	0	0	0.008427085	0	0	0	0	0.014828955	0	0	0	0.020453918	0	0	0	0.036417932	0	0	0	0	0	0.046030834	0	0.062073002	0	0	0	0	0.008663634	0.017146776	0	0.014541436	0	0	0	0	0	0	0	0.019941037	0	0	0	0	0	0	0.014828955	0	0	0	0.008663634	0	0.008663634	0	0	0	0	0	0	0	0.036310821	0.022365361	0.036417932	0	0	0	0.036310821	0	0.017342281	0	0	0	0	0	0.021013922	0	0	0.009801909	0	0	0	0	0	0	0.025410905	0	0	0.014828955	0	0	0.049597369	0	0	0	0	0	0	0	0.02802747	0	0	0.017342281	0	0	0	0	0	0	0	0	0	0	0	0	0	0	0	0.009801909	0	0	0	0	0	0	0	0.008427085	0	0	0	0	0	0.005112082	0	0	0	0	0	0	0	0.044730721	0	0	0	0.017342281	0	0	0	0	0	0	0	0.121036069	0	0	0	0	0	0	0	0	0	0	0	0	0	0	0	0	0	0	0	0	0	0	0	0	0	0	0	0	0	0.03894536	0	0.016747271	0	0	0	0.014828955	0	0	0	0	0.159220696	0.032167269	0	0	0	0.03301737	0	0.037194315	0.065523786	0	0	0	0	0	0	0	0	0	0	0	0	0	0	0.005112082	0	0.005112082	0	0	0.03301737	0	0	0	0	0	0	0	0.112992057	0	0	0	0	0.005112082	0	0.051246887	0.039624128	0	0	0.005112082	0.031690509	0	0.008663634	0	0	0	0	0.005112082	0	0	0.015627442	0	0	0	0	0.014828955	0	0	0	0	0.005112082	0	0	0	0	0.018228994	0	0.036310821	0.014828955	0	0	0	0.005112082	0	0	0.031690509	0	0	0	0	0	0	0	0	0	0.034089552	0	0	0	0.005112082	0	0	0	0	0	0	0	0.005112082	0	0	0	0.005112082	0	0	0	0	0	0	0	0	0	0.026578426	0.032171236	0.009801909	0	0	0	0.026578426	0	0	0	0	0	0	0	0.046030834	0	0	0	0	0	0	0	0	0	0	0	0	0.009801909	0	0	0	0	0	0	0	0	0.014013735	0.008663634	0.029641177	0.046030834	0	0	0	0	0	0	0	0	0	0	0	0	0	0	0.019941037	0	0.020819053	0	0	0.009801909	0	0.014828955	0	0.010506961	0.037085387	0	0.026578426	0	0	0	0	0.043624307	0.022365361	0	0	0	0	0	0	0	0.053156853	0	0	0.005112082	0	0.010506961	0	0	0	0	0	0.008663634	0	0.008427085	0.008663634	0	0	0.041407381	0	0	0.024630864	0	0.017146776	0	0.036310821	0	0	0	0	0	0.03894536	0.005112082	0	0.014541436	0	0	0.015706971	0	0	0	0	0	0	0	0	0.014828955	0	0	0	0	0	0	0	0	0.008427085	0	0	0	0.009801909	0	0.014828955	0.008427085	0	0	0	0	0	0	0	0	0	0	0	0.009801909	0.008427085	0.014541436	0	0	0	0	0.053653102	0.027916372	0	0	0	0	0	0.008427085	0.013289213	0	0.008663634	0.026578426	0.026578426	0	0.009801909	0	0.005112082	0	0	0	0.161064022	0	0	0.017146776	0	0.023015417	0	0	0.005112082	0.095576787	0.008663634	0	0.015627442	0	0	0	0.026578426	0	0.076681236	0	0	0.031160511	0.095595925	0.023015417	0	0	0.059014422	0.013289213	0.015619043	0	0	0	0	0	0	0	0	0	0	0.014828955	0	0	0.022365361	0.023015417	0	0	0	0	0	0	0.004900954	0.008427085	0	0	0	0	0.013289213	0	0	0.008663634	0	0.026578426	0.023015417	0.007414477	0	0	0	0	0.014013735	0	0.052752423	0.023015417	0	0	0.008427085	0	0	0	0	0.026578426	0	0	0.044730721	0	0	0	0	0.054701975	0	0	0.004900954	0	0	0	0	0	0	0	0	0.026578426	0	0	0.017146776	0	0	0.042205868	0	0	0	0	0	0	0	0	0	0	0	0.008427085	0	0	0	0	0	0	0	0.023015417	0	0	0.121036069	0.082029839	0.015627442	0.037844372	0.045469781	0	0	0	0.02739928	0	0.013289213	0.035242061	0	0	0	0	0	0.009801909	0	0	0.014828955	0.049783497	0.031690509	0	0	0	0	0	0	0	0	0	0	0	0	0.094844153	0.041407381	0	0.026578426	0.028317153	0.121036069	0.013289213	0	0	0	0.008663634	0.039066854	0.121036069	0.014828955	0.026578426	0.088513526	0	0.00867114	0	0	0	0	0	0	0.008663634	0.053156853	0	0	0.056358969	0.008427085	0.135865023	0	0.015627442	0	0.015627442	0	0.015552964	0.051164898	0.008427085	0.023015417	0.026578426	0	0	0	0	0	0	0	0	0	0.008663634	0	0	0.031690509	0	0	0	0	0	0	0.013289213	0	0	0	0	0	0.016747271	0	0	0	0	0	0.018914689	0.005112082	0.008427085	0	0	0	0	0	0	0.013289213	0	0	0	0.007414477	0	0	0.005112082	0	0.005112082	0.007414477	0.014013735	0	0	0	0	0	0	0	0	0.13674304	0	0	0	0	0	0	0.037298124	0	0	0	0	0	0	0	0	0	0	0.014828955	0.005112082	0	0	0.014828955	0	0	0	0	0	0	0.005112082	0	0	0	0.023015417	0	0	0	0	0	0.023015417	0.014828955	0	0	0	0	0	0	0	0	0.008427085	0.017342281	0	0.023015417	0	0	0	0	0.017342281	0	0	0.008663634	0	0	0	0	0	0	0.017146776	0.017146776	0	0	0	0	0	0	0	0	0.037298124	0	0	0	0.010506961	0.014913991	0	0	0	0	0	0.024520696	0	0	0	0	0	0	0	0	0	0	0	0.004900954	0	0	0	0.013289213	0	0.01065201	0	0	0	0	0	0.010506961	0	0	0	0	0	0	0	0.005112082	0	0.026578426	0	0	0.009801909	0	0	0.017098225	0	0	0	0	0	0	0	0	0	0	0	0	0	0	0	0	0	0	0	0	0	0.046030834	0	0	0	0	0	0.022454363	0	0.033494542	0	0.022365361	0	0.017342281	0	0	0	0	0.004900954	0	0.008663634	0	0	0	0	0	0.024561254	0	0	0	0	0	0	0	0	0	0	0	0	0	0.017146776	0	0	0	0	0	0	0	0	0	0	0.017146776	0	0	0	0	0	0	0	0	0	0	0	0	0	0.014828955	0.072621641	0	0	0	0	0	0	0	0	0	0	0	0	0	0	0	0	0	0	0	0	0	0	0	0.004900954	0	0	0	0	0	0	0.008663634	0	0	0	0	0	0	0	0	0.008427085	0	0	0	0	0	0	0.005112082	0	0	0	0	0	0	0	0	0	0	0	0	0	0	0.009801909	0	0	0	0	0	0	0	0	0	0	0	0	0	0	0	0	0	0	0	0	0	0	0	0	0	0	0	0.016747271	0	0	0	0	0.010506961	0	0	0	0	0	0	0	0	0	0	0	0	0	0	0.055695594	0	0	0	0	0	0	0	0	0	0	0	0.026578426	0	0	0	0	0	0	0	0	0.016747271	0	0.014828955	0	0	0	0	0	0	0	0	0	0	0	0	0	0	0	0.008663634	0.01065201	0	0	0.023015417	0	0	0	0	0.008663634	0	0	0	0.00867114	0	0.007414477	0	0	0	0	0	0	0	0.01065201	0	0	0	0	0	0	0	0	0	0.014541436	0	0	0	0	0	0	0	0	0	0	0	0	0	0	0	0	0.072621641	0	0	0	0	0	0.007414477	0	0	0	0	0	0	0	0	0	0	0	0	0	0	0	0	0.053156853	0	0	0	0	0	0	0	0	0	0	0	0	0.036310821	0	0	0	0	0	0	0	0.014013735	0	0.007414477	0	0	0	0	0.008663634	0.013289213	0	0	0	0	0	0	0	0	0	0	0	0	0	0	0	0	0	0	0	0	0	0	0.013289213	0	0	0	0	0	0	0	0	0	0.007414477	0	0	0.014013735	0	0	0	0	0	0	0.052017791	0.072621641	0	0	0	0	0	0	0	0	0	0	0	0	0.004900954	0	0	0	0	0	0	0	0	0	0	0	0.027830649	0	0	0	0	0	0	0	0	0.005112082	0	0	0	0	0	0.014828955	0	0	0	0.008663634	0	0	0	0	0	0	0	0	0	0	0	0	0.009801909	0	0	0	0	0.026578426	0.033494542	0.015627442	0.005112082	0	0	0	0	0	0	0.0281275	0	0	0	0	0	0	0	0	0	0	0	0	0	0	0	0	0	0	0	0	0	0	0	0	0	0	0	0	0	0	0	0	0	0	0	0	0	0	0	0.026578426	0.026578426	0	0	0	0	0.026578426	0	0	0	0	0	0	0.008663634	0.026578426	0.026578426	0	0	0	0	0	0	0	0	0	0	0	0	0	0	0	0	0	0	0	0	0	0	0	0	0.042158176	0	0	0	0.014828955	0	0	0.017342281	0	0	0	0	0	0	0	0	0	0	0	0	0	0	0	0	0	0	0	0	0	0	0	0	0	0	0	0	0.046030834	0.026578426	0	0.009801909	0	0	0.026578426	0	0	0	0	0	0	0	0	0	0	0	0	0	0	0	0	0	0	0	0	0.026578426	0.044730721	0	0	0.026578426	0	0	0	0.026578426	0	0	0	0	0.056515103	0	0	0	0	0.017146776	0.015706971	0	0	0	0	0	0	0	0	0	0	0	0	0.026578426	0	0	0	0	0	0	0	0	0	0	0	0	0	0.014828955	0	0	0	0	0	0	0	0	0	0.00867114	0	0	0	0	0	0.01065201	0	0	0	0	0	0	0	0	0	0	0	0	0	0	0	0	0	0	0.040357698	0	0	0	0	0	0	0	0	0	0	0	0	0	0	0	0	0	0	0	0.016747271	0	0.008663634	0	0	0	0	0	0	0	0	0	0	0	0	0	0	0	0	0	0	0	0	0	0	0	0	0	0	0	0	0	0	0.023015417	0	0	0	0	0	0	0	0	0	0	0	0	0.008663634	0	0.008663634	0	0	0.023015417	0	0	0	0	0	0	0	0	0	0	0	0	0	0	0	0	0	0	0	0	0	0	0	0	0	0	0	0	0	0	0	0	0	0	0	0	0	0	0	0	0	0	0	0	0	0	0	0	0	0	0	0	0	0	0	0.01065201	0.036310821	0.014013735	0	0	0	0	0	0	0	0	0	0	0.014828955	0	0	0	0	0	0	0	0	0.076681236	0.008427085	0	0	0	0	0	0	0	0	0	0.010506961	0.008663634	0	0	0.026578426	0	0	0	0	0	0	0	0.029117167	0	0	0	0	0	0	0	0	0	0	0	0	0.005112082	0	0	0	0.02115897	0	0	0	0	0	0	0	0	0	0	0	0	0	0	0	0	0	0	0	0.026578426	0	0	0	0	0	0	0	0	0	0	0	0	0	0	0	0	0	0	0	0	0	0	0	0	0	0	0	0	0	0	0	0.008663634	0	0	0	0	0	0	0	0	0	0	0	0	0	0	0	0	0	0.036310821	0	0	0	0	0	0	0	0	0	0	0	0	0	0.005112082	0	0	0	0	0	0	0	0	0	0	0	0	0	0	0	0	0	0.036310821	0	0	0	0	0	0	0	0	0	0	0	0	0	0	0.015706971	0	0	0	0	0	0	0	0	0	0	0	0	0	0	0	0	0	0.016747271	0	0	0	0	0	0	0	0	0	0	0	0	0	0	0	0	0.023015417	0	0	0	0.026578426	0	0	0	0	0	0	0	0	0	0	0	0	0	0	0	0	0	0	0	0	0	0.008663634	0	0	0	0	0	0	0	0	0	0	0	0	0	0	0	0	0	0	0	0	0	0	0	0	0	0	0	0	0	0	0	0	0	0	0	0	0	0	0	0	0	0	0	0	0	0	0	0	0	0	0	0	0	0	0	0	0	0	0	0	0	0	0	0	0	0	0	0	0	0	0	0.013289213	0	0	0	0	0	0	0	0	0	0	0	0	0	0	0	0	0	0	0	0	0	0	0.016747271	0	0	0	0	0	0.015627442	0	0	0	0	0	0	0	0	0	0	0	0	0	0	0	0	0	0	0	0	0.026578426	0	0	0	0	0	0	0	0	0	0	0	0	0	0.014541436	0	0	0	0	0	0	0	0	0	0	0	0	0	0	0	0	0	0	0	0	0	0	0	0	0	0.026578426	0	0	0	0	0	0	0	0	0.008427085	0	0	0.036417932	0	0	0	0	0	0	0	0	0	0	0	0	0	0	0	0	0	0.026578426	0	0	0	0	0	0	0	0	0	0	0	0	0	0	0	0	0	0	0	0	0	0	0	0	0	0	0	0	0	0	0	0	0	0	0	0	0	0	0	0
AHR_Pathway_C-myc_expression_via_RELA	0.023920584	0	0	0	0	0	0.048507634	0	0	0	0	0	0	0	0	0	0.047841167	0	0.060290175	0	0	0	0	0	0	0.028129395	0	0.246165124	0	0	0	0.017643436	0	0.047841167	0	0	0	0	0	0.036817053	0.17083576	0.025224723	0	0	0	0	0	0	0	0	0	0	0	0	0	0	0	0	0	0.040257649	0	0	0	0	0	0	0	0	0	0	0	0	0	0	0	0	0	0	0	0.017643436	0	0	0	0	0	0	0.017643436	0	0	0	0	0	0	0	0	0	0	0	0	0	0	0	0	0	0	0	0	0	0	0	0.030864198	0	0	0	0	0	0	0	0	0	0	0	0	0	0	0	0	0	0	0.030864198	0	0	0	0	0	0	0	0	0	0	0	0	0	0	0	0	0	0	0	0	0.026174584	0	0	0	0	0	0	0	0	0	0.047841167	0	0	0	0	0	0	0	0	0.025224723	0	0	0	0	0	0	0	0	0	0	0	0	0	0	0	0.047841167	0	0	0	0	0	0	0	0	0	0	0	0	0	0.025224723	0	0	0	0	0	0	0	0	0	0	0	0	0	0	0	0	0	0	0	0	0	0	0	0	0	0	0	0	0	0	0	0	0	0	0	0	0	0	0	0	0	0	0	0	0	0	0	0	0	0	0	0	0	0	0	0	0	0	0.186073714	0	0	0	0	0	0	0	0.017643436	0.207706168	0	0	0	0	0	0	0	0	0	0	0	0	0	0	0	0	0	0	0.030864198	0.047841167	0.047841167	0	0	0	0.028129395	0	0.030864198	0	0	0	0	0	0	0	0.025224723	0.102132926	0.074543428	0.591468863	0	0.127524148	0	0	0	0	0	0.023920584	0	0	0	0	0	0	0	0	0	0	0	0	0	0	0	0	0	0	0	0	0.052049979	0	0	0	0	0	0	0	0	0	0	0	0	0	0.209279097	0	0	0	0.023920584	0	0	0	0	0	0	0	0	0	0	0	0	0	0	0	0.047841167	0	0	0	0	0	0	0	0	0	0	0	0	0	0	0.070402737	0	0	0	0	0	0	0.023920584	0	0	0.109369542	0	0	0	0	0	0	0	0	0.274763318	0	0.023920584	0	0	0.008821718	0	0	0	0	0	0	0	0	0	0	0	0	0	0	0	0	0	0.023920584	0.220659991	0	0	0	0	0	0	0	0	0	0.095682335	0	0	0	0	0	0	0	0	0	0	0	0	0.151411208	0.019173617	0	0	0.052410901	0	0	0	0	0	0	0	0.047841167	0	0	0	0	0	0.114855952	0	0	0	0	0	0	0.248010011	0	0	0	0	0	0	0	0	0	0	0.008821718	0	0	0	0.047841167	0	0	0	0.017643436	0	0	0	0	0	0.028129395	0.030145088	0	0	0	0	0.163250948	0	0.047841167	0	0	0.086132644	0.077140642	0.008821718	0	0	0	0	0.028129395	0.019173617	0	0	0	0	0.170311909	0	0	0.030864198	0.017643436	0.026174584	0	0	0.047841167	0	0	0	0	0.047841167	0	0.030145088	0	0	0.023920584	0	0	0	0	0	0	0	0	0.008821718	0.019173617	0	0	0	0	0.030864198	0.047841167	0	0.008821718	0	0	0	0	0.040257649	0	0	0	0	0	0	0	0	0	0	0	0	0	0.069623063	0.017643436	0	0	0	0.047841167	0.047841167	0	0.196205354	0.196050536	0.101729606	0	0.207581134	0	0	0	0	0.075544521	0.047841167	0	0.239268506	0.380242892	0.067136623	0	0	0.080540297	0	0	0.266372557	0	0.299132105	0.034046441	0	0.017643436	0.057901085	0	0	0	0	0	0	0	0	0	0	0	0	0	0	0	0.047841167	0	0	0	0	0	0	0	0	0.027995335	0	0	0	0	0	0	0	0	0	0	0	0	0.11497779	0	0	0	0	0	0	0	0.362940952	0.091735894	0	0.221806802	0	0	0	0.474054242	0.060871697	0	0	0	0.017643436	0	0	0	0.025224723	0.464356548	0	0.084780059	0	0	0.040257649	0.114139297	0.028129395	0	0.023920584	0	0.052410901	0	0	0.05416992	0	0	0	0	0	0.047841167	0	0	0	0	0	0	0	0	0	0	0	0.057901085	0.126546532	0.143638815	0	0.047841167	0	0	0.083794506	0	0.29159728	0	0.399176696	0.028129395	0	0.367325381	0	0	0	0	0.217864924	0.158671741	0.07306589	0	0.023920584	0.082555989	0.290845448	0.139432184	0.079290394	0.168283218	0	0.008821718	0.023920584	0.095266018	0	0.035286872	0	0	0	0	0.36412707	0.098049673	0.023920584	0.193508673	0	0	0.030864198	0	0	0.197390079	0	0.105306261	0	0.158985078	0	0	0	0	0	0.083503936	0.185867392	0	0	0.086132644	0	0	0	0	0	0	0.305810253	0.064910638	0	0	0.048507634	0	0.071584519	0.026174584	0	0.186533859	0.100769244	0.078705365	0	0	0	0	0.092361346	0.023920584	0	0	0.060290175	0.008821718	0	0.088831222	0.023920584	0	0	0	0.301866908	0.039685916	0	0	0.096228922	0.017643436	0	0.025224723	0	0	0	0.032742302	0	0.045772831	0	0	0	0	0.075917919	0	0	0	0.117295617	0.192603242	0	0	0	0	0	0	0.028129395	0.017643436	0	0	0	0	0.047841167	0	0.064191529	0	0.036817053	0	0.019173617	0	0	0.083275099	0.025224723	0	0.170346517	0	0.047841167	0.028129395	0.10576502	0.045638771	0	0.047841167	0.030864198	0.052410901	0.025224723	0	0.008821718	0.077074702	0.039685916	0	0	0	0.017643436	0	0.047841167	0	0.019173617	0.017643436	0	0.095682335	0.017643436	0	0.168890423	0.034996302	0.147782506	0.081313643	0.019173617	0.061232619	0.040257649	0.008821718	0	0	0	0	0	0	0.030864198	0.070573744	0.032742302	0.050449446	0	0	0	0	0	0.028129395	0	0	0.017643436	0	0	0	0.026174584	0	0	0.019173617	0.025224723	0.019173617	0.023920584	0.138026225	0.042868159	0	0	0	0	0.124341904	0	0.023920584	0	0	0	0	0	0	0.030864198	0	0	0	0	0	0.028129395	0	0	0	0	0	0	0	0	0	0	0.030864198	0.047841167	0	0	0.025224723	0	0.026174584	0	0	0	0	0	0	0	0	0	0	0	0	0	0	0	0	0	0	0	0.040257649	0.060290175	0	0.364682065	0	0	0	0	0	0	0.023920584	0	0.102132926	0	0	0	0.017643436	0	0	0	0	0	0	0	0	0	0	0	0	0.13712554	0	0	0.030145088	0	0.023920584	0	0	0	0.017643436	0	0.026174584	0	0.017643436	0	0	0	0	0	0.144722354	0	0	0	0	0	0	0	0.025224723	0.038347234	0	0	0	0	0.049145307	0	0	0.089227955	0	0.069693415	0	0	0	0	0	0	0	0	0.126426653	0	0	0	0	0.066432233	0.047841167	0	0	0	0.019173617	0	0	0	0.025224723	0	0	0.05608892	0	0.030145088	0.074015752	0	0.030145088	0	0.04156402	0	0	0	0.32964471	0	0.028129395	0.086132644	0.023920584	0	0.030864198	0.030864198	0	0.127696664	0.075970563	0.081313643	0	0	0	0	0.025224723	0	0	0	0	0	0	0.094337904	0.040257649	0	0	0.052410901	0	0	0	0	0.017643436	0.078585486	0	0	0	0	0	0	0.047841167	0	0	0	0.028129395	0	0.008821718	0	0	0.084780059	0	0	0	0	0	0	0	0	0	0.047841167	0.138026225	0	0	0.040257649	0	0	0	0	0	0	0.034996302	0.068387044	0	0	0	0	0	0.030864198	0	0	0	0	0	0	0	0	0	0	0	0	0	0	0.030864198	0	0.052049979	0	0.023920584	0.125827422	0	0	0	0	0	0	0	0	0.146847943	0.017643436	0	0.112307229	0	0.058993593	0	0	0.008821718	0	0.034046441	0.008821718	0	0	0.299132105	0	0	0	0.028129395	0.08841957	0	0	0	0	0	0	0	0	0	0	0	0	0	0	0.026174584	0	0.019173617	0.050449446	0.047841167	0	0	0	0	0	0	0	0	0.017643436	0	0	0	0.273234734	0	0	0	0	0	0	0	0	0	0	0	0	0.05625879	0	0	0	0	0	0	0.017643436	0	0	0	0	0	0.04410859	0	0	0	0	0	0	0	0	0	0.047841167	0	0	0	0.028129395	0	0	0.026174584	0	0	0.023920584	0.028129395	0.146847943	0	0	0	0	0.030864198	0	0	0	0.060290175	0	0	0.008821718	0.025224723	0	0	0	0	0.030864198	0.29031657	0	0	0	0	0	0	0	0	0	0	0	0.060290175	0	0	0	0.017643436	0	0	0.138026225	0	0	0.028129395	0	0	0	0.217864924	0	0	0	0	0	0	0	0	0	0	0	0	0	0	0	0	0	0	0	0	0	0	0	0	0	0	0	0	0.175708998	0	0	0	0	0	0	0	0	0	0	0	0	0	0	0.025224723	0	0.138026225	0	0	0	0	0	0	0	0.017643436	0	0	0	0	0	0	0	0	0.026174584	0	0.1983164	0	0	0	0.047841167	0	0	0	0	0	0	0	0.043818021	0.237038541	0.217864924	0	0	0.019173617	0	0	0	0	0	0.017643436	0.038347234	0	0	0	0	0	0	0	0	0	0	0	0	0	0	0.019173617	0	0	0	0	0	0	0	0	0.040257649	0	0	0.019173617	0	0	0	0	0	0	0	0	0	0	0	0	0	0	0	0	0	0	0	0	0	0	0	0	0	0.047841167	0	0	0	0	0	0	0	0	0	0	0	0	0	0.019173617	0	0	0	0	0	0	0	0	0	0	0	0	0	0.017643436	0	0	0	0	0	0	0	0	0.030145088	0	0	0.017643436	0	0	0	0	0	0	0	0	0	0	0	0	0	0	0	0	0.026174584	0	0	0	0	0	0	0	0	0	0	0	0	0	0.030145088	0	0	0	0	0	0.017643436	0	0.017643436	0.060290175	0	0	0	0	0	0	0	0	0	0	0	0.047841167	0	0	0	0	0.019173617	0	0	0	0	0	0	0	0.019173617	0	0	0.030864198	0.052410901	0	0	0	0	0	0	0	0	0	0	0	0	0	0	0	0	0	0	0	0	0.026174584	0	0	0	0.026174584	0	0	0	0	0	0	0	0	0	0.030864198	0	0	0	0	0	0	0	0	0	0	0	0	0	0	0.144500934	0	0	0.084929869	0	0	0	0	0.008821718	0	0.008821718	0	0	0	0.185867392	0	0.07306589	0	0	0	0.237038541	0.047841167	0.101490268	0.05430398	0	0.017643436	0	0	0	0	0	0.030864198	0.023920584	0	0.008821718	0.051399307	0	0	0	0	0	0	0.27100271	0	0.008821718	0	0.023920584	0.017643436	0	0	0	0	0.030864198	0	0	0.04410859	0	0	0.065482372	0.201598182	0	0	0	0	0	0	0	0.070054337	0	0	0	0	0	0	0	0.040257649	0.017643436	0.047841167	0.017643436	0	0.008821718	0	0	0	0	0	0.047841167	0	0	0	0.125827422	0	0	0	0.067136623	0	0.052349169	0	0.040257649	0	0	0	0.080540297	0.028129395	0.052410901	0	0	0.203756369	0	0	0	0	0	0	0	0	0	0	0	0.019173617	0	0.030864198	0	0	0	0	0	0	0.040257649	0.047841167	0	0	0	0	0	0	0.017643436	0	0	0.019173617	0.047841167	0	0	0	0	0.017643436	0	0	0	0.017643436	0	0	0	0.019173617	0	0	0	0	0.060511595	0	0	0.030145088	0.047841167	0	0	0	0	0.052410901	0	0.040257649	0	0	0	0	0	0	0.019173617	0	0	0	0	0	0	0	0.065484603	0.067136623	0.091545662	0.017643436	0	0	0	0.019173617	0.025224723	0	0	0	0.017643436	0.047841167	0	0	0	0	0	0.028129395	0	0	0	0.017643436	0	0	0.017643436	0	0	0.047841167	0	0	0.086132644	0	0	0	0	0	0	0	0.030145088	0	0	0	0	0.030864198	0	0	0	0.017643436	0	0	0.025224723	0	0	0.045348202	0	0	0	0.026174584	0	0	0	0	0.019173617	0	0.047841167	0	0	0	0	0	0	0	0.052410901	0.131905476	0.047788524	0	0	0.040257649	0	0	0	0.030145088	0.052410901	0	0.047841167	0.067014784	0	0	0.017643436	0	0.040257649	0	0.017643436	0	0	0	0.047841167	0	0	0	0	0	0	0	0	0.030864198	0	0.102145147	0	0.070572924	0	0.030145088	0.008821718	0	0.052410901	0	0	0	0	0	0	0	0.057329352	0	0	0.019173617	0	0	0	0.095682335	0	0	0	0	0	0	0	0.043818021	0	0.017643436	0.028129395	0	0	0	0	0.086132644	0	0.050095168	0.017643436	0.025224723	0.052410901	0.060290175	0	0	0	0.026174584	0.025224723	0	0	0	0.065484603	0.017643436	0	0.008821718	0.052410901	0	0	0.030864198	0	0	0	0	0	0	0	0	0	0	0	0	0	0	0	0	0	0	0	0	0	0	0.008821718	0	0	0	0	0.030864198	0.047841167	0	0	0	0	0.025224723	0	0	0.050449446	0	0	0.08864099	0	0	0.079371831	0	0	0.025224723	0	0	0	0	0	0.028129395	0	0.047841167	0	0	0	0	0	0	0	0	0.047841167	0.057901085	0	0.056662885	0	0	0	0.028129395	0.137069122	0.030864198	0.019173617	0	0	0	0	0	0	0.217864924	0.008821718	0	0	0.017643436	0	0	0	0	0	0	0.047841167	0.025224723	0	0.019173617	0	0.130046526	0.047841167	0	0	0.027995335	0	0	0	0	0	0.132618995	0	0	0	0	0	0	0	0	0	0	0	0	0	0.017643436	0	0	0	0	0	0	0	0	0	0	0	0	0.070997554	0	0	0.038347234	0	0	0	0	0	0	0	0.052410901	0	0	0.125774779	0	0	0	0.030864198	0.026174584	0	0.168890423	0	0	0	0	0	0	0	0	0	0	0.030864198	0	0	0	0.093613999	0	0	0	0	0	0.078705365	0	0	0	0	0	0	0.056662885	0	0	0	0	0	0.052410901	0.060290175	0	0	0	0	0	0.028129395	0	0	0	0	0.047841167	0	0	0	0	0	0	0	0	0	0.052410901	0	0	0	0	0	0	0	0	0	0	0	0	0	0	0	0	0	0	0	0	0	0	0	0	0	0	0	0	0.028129395	0	0	0.019173617	0	0	0	0	0	0	0	0	0	0	0	0	0	0	0	0	0	0	0	0	0.047788524	0	0	0	0	0	0	0.138026225	0.048507634	0	0	0	0	0	0	0	0	0	0	0	0.052410901	0.285001547	0.114265153	0.019173617	0	0	0.086132644	0.061461457	0	0	0	0.017643436	0	0.019173617	0.104087736	0	0.161946809	0.017643436	0	0	0	0	0.135538941	0	0	0	0.057038782	0	0	0.151928904	0	0	0	0	0	0	0	0.030864198	0	0	0.017643436	0	0	0.040257649	0	0.026174584	0	0.030864198	0	0	0	0	0	0.077986255	0.060290175	0.090435263	0.026174584	0	0	0.047841167	0.27100271	0.047841167	0.047841167	0.040257649	0.081215393	0	0	0.047841167	0	0	0	0.017643436	0	0.017643436	0	0	0	0	0	0.028129395	0	0	0	0	0.019173617	0.008821718	0	0	0	0.067136623	0	0	0	0.047841167	0	0	0	0	0.036817053	0	0	0	0	0.025224723	0	0.061232619	0	0	0	0	0	0	0	0	0	0	0	0	0	0	0	0	0	0	0	0	0	0	0	0	0	0	0.052410901	0	0	0	0	0	0	0	0	0	0	0	0	0	0.047841167	0	0	0	0	0	0	0.008821718	0	0	0	0	0	0.047841167	0	0	0	0	0	0	0	0	0.026174584	0.026174584	0.047841167	0.019173617	0	0	0	0	0	0	0	0	0	0	0	0	0	0	0	0	0	0.047841167	0.019173617	0.026174584	0.047841167	0	0	0	0	0	0	0	0	0	0	0.047841167	0	0	0	0.017643436	0	0	0	0	0	0	0	0	0	0	0	0	0	0	0	0.138026225	0.225586886	0.113336835	0	0.017643436	0.034996302	0	0.027995335	0.040257649	0.094280465	0.008821718	0	0	0	0.030864198	0	0.017643436	0	0	0	0.027995335	0.04156402	0.086755329	0.030864198	0	0	0	0	0	0	0	0	0.202936863	0.019173617	0.008821718	0	0	0.058993593	0	0	0.030864198	0	0	0.028129395	0	0	0	0.047841167	0	0	0.241956313	0	0	0	0	0	0	0	0	0.146847943	0	0.017643436	0.035286872	0	0.27100271	0	0	0	0	0	0.032742302	0.017643436	0	0	0.023920584	0	0	0.060290175	0.243089647	0.030864198	0.047841167	0	0	0	0	0.047841167	0	0	0	0	0	0	0.095682335	0.025224723	0	0.028129395	0.008821718	0	0.028129395	0	0	0	0.047841167	0	0	0.030864198	0.026174584	0.039685916	0	0	0.023920584	0.040257649	0.008821718	0	0.080540297	0	0	0	0	0	0	0	0.086132644	0.008821718	0.030864198	0	0	0	0.017643436	0.017643436	0	0.138026225	0.008821718	0	0.050037815	0	0.025224723	0.028129395	0	0	0	0	0	0	0	0.047841167	0	0	0	0	0	0	0	0	0	0.030145088	0	0	0	0	0	0	0	0	0	0	0	0	0.067014784	0.030864198	0	0	0	0	0	0	0	0	0	0	0.217864924	0.008821718	0.095682335	0	0	0.017643436	0.008821718	0.008821718	0	0	0	0	0	0	0	0.019173617	0	0	0.047841167	0	0	0.075970563	0	0	0	0	0	0	0	0	0	0	0	0	0	0.040257649	0	0.008821718	0	0	0	0	0	0	0.064178233	0	0	0	0	0	0	0	0	0	0	0	0.047841167	0	0	0	0	0	0	0	0	0.060290175	0	0	0	0	0	0	0	0	0	0	0	0	0	0	0.008821718	0	0	0	0	0.030864198	0	0	0	0.017643436	0	0.008821718	0	0	0	0	0	0	0	0	0	0	0	0	0	0	0	0	0.047841167	0	0	0	0	0	0	0	0.028129395	0	0	0	0	0	0	0	0	0	0	0	0	0	0	0	0	0.161946809	0.126426653	0	0	0.036951113	0.063416267	0.063416267	0	0	0.008821718	0	0	0	0	0.060290175	0	0	0.019173617	0.008821718	0.017643436	0	0	0.040257649	0	0	0.049079367	0	0	0.086132644	0.138026225	0	0	0	0.030145088	0.109449683	0	0.042868159	0	0.026174584	0	0.026174584	0	0	0	0	0	0	0.047841167	0	0.025224723	0.047841167	0	0.052410901	0	0	0	0.028129395	0	0	0.008821718	0.028129395	0	0	0.017643436	0	0.008821718	0.025224723	0	0	0	0.047841167	0	0	0	0	0	0	0.047841167	0	0	0	0	0.047841167	0	0.095682335	0	0	0.047841167	0	0.047841167	0	0	0	0.047841167	0.047841167	0	0	0	0.047841167	0	0	0	0	0	0	0	0	0	0	0	0	0.060290175	0	0	0	0	0.040257649	0	0.054784781	0.017643436	0	0	0	0.023920584	0	0.034996302	0	0.025224723	0.16615562	0	0	0	0	0.047841167	0	0.030864198	0	0	0	0	0	0	0	0.017643436	0	0	0	0	0.118963014	0	0	0.017643436	0	0	0.052410901	0	0	0	0.040257649	0	0	0	0	0	0.019173617	0	0.017643436	0	0.030145088	0	0	0	0	0.030864198	0	0.028129395	0	0	0.080540297	0	0	0	0	0	0.10377608	0	0.08646476	0	0.030864198	0	0.019173617	0	0	0.028129395	0	0.008821718	0	0	0	0	0	0	0.067136623	0	0.100918535	0	0	0	0.026174584	0.067136623	0.023920584	0.026174584	0.028129395	0	0	0.030864198	0	0	0.019173617	0.047841167	0	0	0	0	0.095682335	0	0	0	0	0	0	0	0	0	0.026174584	0	0	0	0	0	0	0	0	0	0	0	0.026174584	0	0	0	0	0	0	0	0	0	0.047841167	0	0	0	0	0	0	0	0	0	0	0.060290175	0.217864924	0	0	0	0	0	0.028129395	0	0.104099958	0	0	0	0	0.047841167	0	0.047841167	0	0.047841167	0	0.023920584	0	0	0	0	0	0	0	0	0	0	0	0	0	0	0	0	0.017643436	0	0.026465154	0	0	0	0	0	0.047841167	0	0.047841167	0	0.017643436	0.08609642	0.017643436	0	0.040257649	0	0.025224723	0	0	0	0	0.017643436	0	0	0	0	0.025224723	0	0	0	0	0	0.047841167	0.019173617	0	0.052410901	0	0	0	0	0	0	0	0	0	0	0	0	0	0	0	0	0.030864198	0.017643436	0.025224723	0	0	0	0.017643436	0.017643436	0.189425532	0	0	0	0	0	0	0	0	0	0	0	0	0	0	0	0	0	0	0	0	0	0	0.030864198	0	0	0.030864198	0.026174584	0	0	0.008821718	0	0	0	0	0	0	0	0	0.030145088	0	0	0	0	0	0	0	0	0	0.019173617	0	0	0	0	0	0	0	0	0	0.030145088	0.019173617	0	0	0	0	0	0	0	0	0	0	0	0	0	0	0	0	0	0	0	0	0	0	0	0	0	0	0	0	0	0	0	0	0	0	0	0	0	0	0	0	0	0	0	0	0	0	0	0	0	0	0	0	0	0	0	0	0	0	0	0	0	0	0	0	0	0	0	0	0	0	0	0	0	0	0	0	0	0	0	0	0	0	0	0	0	0	0	0	0	0	0	0	0	0	0	0	0	0	0	0	0	0	0	0	0	0	0	0	0	0	0	0	0	0	0	0	0	0	0	0	0	0	0	0.026174584	0	0	0	0	0	0	0	0	0	0	0	0	0	0.047841167	0	0	0	0	0	0	0	0	0.047841167	0	0	0	0	0	0	0.019173617	0	0	0	0	0	0	0	0	0	0	0	0	0	0	0.047841167	0.030864198	0	0	0	0	0	0	0.086132644	0	0	0	0	0	0	0	0	0	0	0	0	0.026174584	0	0	0	0	0	0	0	0	0	0	0	0	0	0	0	0	0	0	0	0	0	0.084929869	0.026174584	0	0	0	0	0	0.028129395	0	0.028129395	0	0	0.048507634	0.025224723	0.045772831	0	0	0	0	0	0	0	0	0.035286872	0	0.047841167	0	0	0.036817053	0	0	0	0	0.086132644	0.017643436	0	0	0	0	0	0	0	0	0	0.088098816	0	0	0.050449446	0	0	0.112307229	0	0.086132644	0	0	0	0	0	0	0	0	0	0	0	0.086132644	0	0	0	0	0	0	0	0.040257649	0	0	0	0	0	0	0	0.030864198	0	0.026174584	0	0	0	0	0.092361346	0	0	0	0	0.017643436	0	0.026174584	0.030145088	0	0	0	0	0	0	0	0	0	0	0	0	0	0	0	0	0	0	0	0	0	0	0	0	0	0	0	0.028129395	0	0	0	0	0	0	0	0	0	0.017643436	0	0.019173617	0	0	0	0	0.057038782	0	0	0	0	0	0	0	0	0	0	0	0	0	0	0	0.030864198	0	0	0	0	0.065484603	0	0.008821718	0	0	0	0	0	0	0	0	0	0	0	0	0	0	0.026174584	0	0	0	0	0	0	0	0	0	0	0	0	0.074015752	0	0	0	0	0	0.026174584	0	0	0.025224723	0	0.050449446	0	0.026174584	0	0	0	0.008821718	0	0	0.028129395	0	0	0	0	0	0	0	0	0	0	0	0	0.019173617	0	0.047841167	0	0	0	0.060290175	0	0	0.034046441	0.047841167	0	0.030864198	0	0	0	0	0	0	0	0	0	0.017643436	0.047788524	0	0	0	0.017643436	0.047841167	0	0	0	0	0	0.028129395	0	0	0	0	0	0	0.017643436	0	0	0	0	0	0	0	0	0	0	0	0	0	0	0.060290175	0	0	0	0	0	0	0	0	0	0	0	0.017643436	0	0	0	0	0	0	0	0.104821803	0	0	0	0.017643436	0	0	0	0	0	0	0	0	0	0	0	0	0	0	0	0	0	0	0	0	0	0	0	0	0.047841167	0	0	0	0	0	0	0	0	0	0	0	0	0	0	0	0	0	0	0.060290175	0	0	0	0	0	0.052410901	0	0	0	0	0	0	0	0	0	0	0	0.036817053	0	0	0	0	0	0	0	0	0	0	0	0	0	0	0	0	0	0.030864198	0	0.026174584	0	0	0	0	0	0	0	0	0	0	0	0	0	0	0	0	0	0	0	0	0	0	0	0	0	0	0	0	0	0.040257649	0	0	0	0	0	0	0	0	0	0	0	0	0	0	0	0.017643436	0	0	0	0	0	0	0.030145088	0	0	0	0	0	0.019173617	0	0	0	0	0	0	0	0.050449446	0	0	0	0	0	0	0	0	0	0	0	0	0	0	0	0	0	0	0.017643436	0	0	0	0	0	0	0	0	0	0	0	0	0	0	0	0	0	0	0	0	0	0	0	0	0	0	0	0	0	0	0	0	0	0.217864924	0	0	0	0	0	0	0	0	0	0	0	0	0	0	0	0	0	0	0	0	0	0	0	0	0	0	0	0	0	0	0	0.030145088	0	0	0	0	0	0	0	0	0.27100271	0.057901085	0	0	0	0.059431266	0	0.040257649	0.047841167	0	0	0	0	0	0	0	0	0	0	0	0	0	0	0	0	0	0	0	0.059431266	0	0	0	0	0	0	0	0.138026225	0	0	0	0	0	0	0	0.052410901	0	0	0	0.047841167	0	0	0	0	0	0	0	0	0	0.028129395	0	0	0	0	0	0	0	0	0	0	0	0	0	0	0.017643436	0	0	0	0	0	0	0	0	0	0.047841167	0	0	0	0	0	0	0	0	0	0.030145088	0	0	0	0	0	0	0	0	0	0	0	0	0	0	0	0	0	0	0	0	0	0	0	0	0	0.047841167	0	0.017643436	0	0	0	0.047841167	0	0	0	0	0	0	0	0	0	0	0	0	0	0	0	0	0	0	0	0	0.017643436	0	0	0	0	0	0	0	0	0.025224723	0	0.053354118	0	0	0	0	0	0	0	0	0	0	0	0	0	0	0	0	0	0	0	0	0.017643436	0	0	0	0	0.047841167	0	0.047841167	0	0	0	0	0.078523753	0.040257649	0	0	0	0	0	0	0	0.095682335	0	0	0	0	0	0	0	0	0	0	0	0	0	0	0	0	0.047841167	0	0	0.017643436	0	0.030864198	0	0	0	0	0	0	0	0	0	0	0.026174584	0	0	0	0	0	0	0	0	0	0	0	0	0	0	0	0	0	0	0	0	0	0	0	0	0.017643436	0	0	0	0	0	0	0	0	0	0	0	0	0	0	0.017643436	0	0.026174584	0	0	0	0	0	0.008821718	0	0	0	0	0	0	0.023920584	0	0	0.047841167	0.047841167	0	0.017643436	0	0	0	0	0	0.27100271	0	0	0.030864198	0	0	0	0	0	0.050095168	0	0	0.028129395	0	0	0	0.047841167	0	0.138026225	0	0	0.05608892	0.172072666	0	0	0	0.091057207	0.023920584	0	0	0	0	0	0	0	0	0	0	0	0	0	0	0.040257649	0	0	0	0	0	0	0	0.008821718	0	0	0	0	0	0.023920584	0	0	0	0	0.047841167	0	0	0	0	0	0	0.025224723	0	0.094954362	0	0	0	0	0	0	0	0	0.047841167	0	0	0	0	0	0	0	0	0	0	0.008821718	0	0	0	0	0	0	0	0	0.047841167	0	0	0.030864198	0	0	0.075970563	0	0	0	0	0	0	0	0	0	0	0	0	0	0	0	0	0	0	0	0	0	0	0.217864924	0.091057207	0.028129395	0	0	0	0	0	0.049318705	0	0.023920584	0.047841167	0	0	0	0	0	0.017643436	0	0	0	0.074015752	0.047841167	0	0	0	0	0	0	0	0	0	0	0	0	0.086132644	0.047841167	0	0.047841167	0.026174584	0.217864924	0.023920584	0	0	0	0	0.025224723	0.217864924	0	0.047841167	0.030864198	0	0	0	0	0	0	0	0	0	0.095682335	0	0	0	0	0.217864924	0	0.028129395	0	0.028129395	0	0.027995335	0.092096817	0	0	0.047841167	0	0	0	0	0	0	0	0	0	0	0	0	0.047841167	0	0	0	0	0	0	0.023920584	0	0	0	0	0	0.030145088	0	0	0	0	0	0.034046441	0	0	0	0	0	0	0	0	0.023920584	0	0	0	0	0	0	0	0	0	0	0.025224723	0	0	0	0	0	0	0	0	0.217864924	0	0	0	0	0	0	0.067136623	0	0	0	0	0	0	0	0	0	0	0	0	0	0	0	0	0	0	0	0	0	0	0	0	0	0	0	0	0	0	0	0	0	0	0	0	0	0	0	0	0	0	0	0	0	0	0	0	0	0	0	0	0	0	0	0	0	0	0	0.030864198	0.030864198	0	0	0	0	0	0	0	0	0.067136623	0	0	0	0	0.017643436	0	0	0	0	0	0.025224723	0	0	0	0	0	0	0	0	0	0	0	0.008821718	0	0	0	0.023920584	0	0.019173617	0	0	0	0	0	0	0	0	0	0	0	0	0	0	0	0.047841167	0	0	0.017643436	0	0	0	0	0	0	0	0	0	0	0	0	0	0	0	0	0	0	0	0	0	0	0	0	0	0	0	0	0	0	0	0	0.060290175	0	0.040257649	0	0	0	0	0	0	0.008821718	0	0	0	0	0	0	0	0.030864198	0	0	0	0	0	0	0	0	0	0	0	0	0	0.030864198	0	0	0	0	0	0	0	0	0	0	0.030864198	0	0	0	0	0	0	0	0	0	0	0	0	0	0	0	0	0	0	0	0	0	0	0	0	0	0	0	0	0	0	0	0	0	0	0	0	0	0	0.008821718	0	0	0	0	0	0	0	0	0	0	0	0	0	0	0	0	0	0	0	0	0	0	0	0	0	0	0	0	0	0	0	0	0	0	0	0	0	0.017643436	0	0	0	0	0	0	0	0	0	0	0	0	0	0	0	0	0	0	0	0	0	0	0	0	0	0	0	0.030145088	0	0	0	0	0	0	0	0	0	0	0	0	0	0	0	0	0	0	0	0.100252069	0	0	0	0	0	0	0	0	0	0	0	0.047841167	0	0	0	0	0	0	0	0	0.030145088	0	0	0	0	0	0	0	0	0	0	0	0	0	0	0	0	0	0	0.019173617	0	0	0	0	0	0	0	0	0	0	0	0	0	0	0	0	0	0	0	0	0	0.019173617	0	0	0	0	0	0	0	0	0	0.026174584	0	0	0	0	0	0	0	0	0	0	0	0	0	0	0	0	0	0	0	0	0	0	0	0	0	0	0	0	0	0	0	0	0	0	0	0	0	0	0	0.095682335	0	0	0	0	0	0	0	0	0	0	0	0	0	0	0	0	0	0	0	0	0.025224723	0	0	0	0	0	0	0	0.023920584	0	0	0	0	0	0	0	0	0	0	0	0	0	0	0	0	0	0	0	0	0	0	0.023920584	0	0	0	0	0	0	0	0	0	0	0	0	0.025224723	0	0	0	0	0	0	0	0	0	0	0	0	0	0	0	0	0	0	0	0	0.008821718	0	0	0	0	0	0	0	0	0	0	0	0.050095168	0	0	0	0	0	0	0	0	0	0	0	0	0	0	0	0	0	0	0	0	0	0	0	0	0	0	0	0	0	0	0	0.017643436	0	0	0	0	0.047841167	0.060290175	0.028129395	0	0	0	0	0	0	0	0	0	0	0	0	0	0	0	0	0	0	0	0	0	0	0	0	0	0	0	0	0	0	0	0	0	0	0	0	0	0	0	0	0	0	0	0	0	0	0	0.047841167	0.047841167	0	0	0	0	0.047841167	0	0	0	0	0	0	0	0.047841167	0.047841167	0	0	0	0	0	0	0	0	0	0	0	0	0	0	0	0	0	0	0	0	0	0	0	0	0.060290175	0	0	0	0	0	0	0	0	0	0	0	0	0	0	0	0	0	0	0	0	0	0	0	0	0	0	0	0	0	0	0	0	0	0	0	0	0.047841167	0	0.017643436	0	0	0.047841167	0	0	0	0	0	0	0	0	0	0	0	0	0	0	0	0	0	0	0	0	0.047841167	0	0	0	0.047841167	0	0	0	0.047841167	0	0	0	0	0.086132644	0	0	0	0	0.030864198	0	0	0	0	0	0	0	0	0	0	0	0	0	0.047841167	0	0	0	0	0	0	0	0	0	0	0	0	0	0	0	0	0	0	0	0	0	0	0	0	0	0	0	0	0	0.019173617	0	0	0	0	0	0	0	0	0	0	0	0	0	0	0	0	0	0	0	0	0	0	0	0	0	0	0	0	0	0	0	0	0	0	0	0	0	0	0.030145088	0	0	0	0	0	0	0	0	0	0	0	0	0	0	0	0	0	0	0	0	0	0	0	0	0	0	0	0	0	0	0	0	0	0	0	0	0	0	0	0	0	0	0	0	0	0	0	0	0	0	0	0	0	0	0	0	0	0	0	0	0	0	0	0	0	0	0	0	0	0	0	0	0	0	0	0	0	0	0	0	0	0	0	0	0	0	0	0	0	0	0	0	0	0	0	0	0	0	0	0	0	0	0	0	0	0	0.019173617	0	0.025224723	0	0	0	0	0	0	0	0	0	0	0	0	0	0	0	0	0	0	0	0.138026225	0	0	0	0	0	0	0	0	0	0	0	0	0	0	0.047841167	0	0	0	0	0	0	0	0.052410901	0	0	0	0	0	0	0	0	0	0	0	0	0	0	0	0	0.019173617	0	0	0	0	0	0	0	0	0	0	0	0	0	0	0	0	0	0	0	0.047841167	0	0	0	0	0	0	0	0	0	0	0	0	0	0	0	0	0	0	0	0	0	0	0	0	0	0	0	0	0	0	0	0	0	0	0	0	0	0	0	0	0	0	0	0	0	0	0	0	0	0	0	0	0	0	0	0	0	0	0	0	0	0	0	0	0	0	0	0	0	0	0	0	0	0	0	0	0	0	0	0	0	0	0	0	0	0	0	0	0	0	0	0	0	0	0	0	0	0	0	0	0	0	0	0	0	0	0	0	0	0	0	0	0	0	0.030145088	0	0	0	0	0	0	0	0	0	0	0	0	0	0	0	0	0	0	0	0	0.047841167	0	0	0	0	0	0	0	0	0	0	0	0	0	0	0	0	0	0	0	0	0	0	0	0	0	0	0	0	0	0	0	0	0	0	0	0	0	0	0	0	0	0	0	0	0	0	0	0	0	0	0	0	0	0	0	0	0	0	0	0	0	0	0	0	0	0	0	0	0	0	0	0	0	0	0	0	0	0	0	0	0	0	0	0	0	0	0	0	0	0	0	0	0	0.023920584	0	0	0	0	0	0	0	0	0	0	0	0	0	0	0	0	0	0	0	0	0	0	0.030145088	0	0	0	0	0	0.028129395	0	0	0	0	0	0	0	0	0	0	0	0	0	0	0	0	0	0	0	0	0.047841167	0	0	0	0	0	0	0	0	0	0	0	0	0	0.026174584	0	0	0	0	0	0	0	0	0	0	0	0	0	0	0	0	0	0	0	0	0	0	0	0	0	0.047841167	0	0	0	0	0	0	0	0	0	0	0	0	0	0	0	0	0	0	0	0	0	0	0	0	0	0	0	0	0	0.047841167	0	0	0	0	0	0	0	0	0	0	0	0	0	0	0	0	0	0	0	0	0	0	0	0	0	0	0	0	0	0	0	0	0	0	0	0	0	0	0	0
AHR_Pathway_Cath_D_expression_via_SP1	0.023920584	0	0	0	0	0	0.048507634	0	0	0	0	0	0	0	0	0	0.047841167	0	0.060290175	0	0	0	0	0	0	0.028129395	0	0.246165124	0	0	0	0.017643436	0	0.047841167	0	0	0	0	0	0.036817053	0.130578111	0.025224723	0	0	0	0	0	0	0	0	0	0	0	0	0	0	0	0	0	0	0	0	0	0	0	0	0	0	0	0	0	0	0	0	0	0	0	0	0	0.017643436	0	0	0	0	0	0	0.017643436	0	0	0	0	0	0	0	0	0	0	0	0	0	0	0	0	0	0	0	0	0	0	0	0.030864198	0	0	0	0	0	0	0	0	0	0	0	0	0	0	0	0	0	0	0.030864198	0	0	0	0	0	0	0	0	0	0	0	0	0	0	0	0	0	0	0	0	0.026174584	0	0	0	0	0	0	0	0	0	0.047841167	0	0	0	0	0	0	0	0	0.025224723	0	0	0	0	0	0	0	0	0	0	0	0	0	0	0	0.047841167	0	0	0	0	0	0	0	0	0	0	0	0	0	0.05349727	0	0	0	0	0	0	0	0	0	0	0	0	0	0	0	0	0	0	0	0	0	0	0	0	0	0	0	0	0	0	0	0	0	0	0	0	0	0	0	0	0	0	0	0	0	0	0	0	0	0	0	0	0	0	0	0	0	0	0.186073714	0	0	0	0	0	0	0.028272547	0.017643436	0.207706168	0	0	0	0	0	0	0	0	0	0	0	0	0	0	0	0	0	0	0.030864198	0.047841167	0.076113715	0	0	0	0.028129395	0	0.030864198	0	0	0	0	0.028272547	0	0	0.025224723	0.102132926	0.074543428	0.539226112	0	0.087266499	0	0	0	0	0	0.023920584	0	0	0	0	0	0	0	0	0.028272547	0	0	0	0	0	0	0	0	0	0	0	0.052049979	0	0	0	0	0	0	0	0	0	0	0	0	0	0.209279097	0	0	0	0.023920584	0	0	0	0	0	0	0	0	0	0	0	0	0	0	0	0.047841167	0	0	0	0	0	0	0	0	0	0	0	0	0	0	0.030145088	0	0	0	0	0	0	0.023920584	0	0	0.069111893	0	0	0	0	0	0	0	0	0.303035865	0	0.023920584	0	0	0.008821718	0	0	0	0	0	0	0	0	0	0	0	0	0	0	0	0	0	0.023920584	0.220659991	0	0	0	0	0	0	0	0	0	0.095682335	0	0	0	0	0	0	0	0	0	0	0	0	0.151411208	0.019173617	0	0	0.052410901	0	0	0	0	0	0	0	0.047841167	0	0	0	0	0	0.114855952	0	0	0	0	0	0	0.248010011	0	0	0	0	0.028272547	0	0	0	0	0	0.008821718	0	0	0	0.047841167	0	0	0	0.017643436	0	0	0	0	0	0.028129395	0.030145088	0	0	0	0	0.163250948	0	0.047841167	0	0	0.086132644	0.077140642	0.008821718	0	0	0	0	0.028129395	0.019173617	0	0	0	0	0.198584456	0	0	0.030864198	0.017643436	0.026174584	0	0	0.047841167	0	0	0	0	0.047841167	0	0.030145088	0	0	0.023920584	0	0.028272547	0	0	0	0	0	0	0.008821718	0.019173617	0	0	0	0	0.030864198	0.047841167	0	0.008821718	0	0	0	0	0	0	0	0	0	0	0	0	0	0	0	0	0	0	0.069623063	0.017643436	0	0	0	0.076113715	0.047841167	0	0.075432408	0.196050536	0.101729606	0	0.235853681	0	0	0	0	0.035286872	0.047841167	0	0.2958136	0.380242892	0.067136623	0	0	0.080540297	0	0	0.266372557	0	0.299132105	0.034046441	0	0.017643436	0.045915983	0	0	0	0	0	0	0	0	0	0	0	0	0	0	0	0.047841167	0	0	0	0	0	0	0	0	0.027995335	0	0	0	0	0	0	0	0	0	0	0	0	0.11497779	0	0	0	0	0	0	0	0.362940952	0.091735894	0	0.221806802	0	0	0	0.462069141	0.060871697	0	0	0	0.017643436	0	0	0	0.025224723	0.464356548	0	0.084780059	0	0	0	0.114139297	0.028129395	0	0.023920584	0	0.052410901	0	0	0.05416992	0	0	0	0	0	0.047841167	0	0	0	0	0	0	0	0	0	0	0	0.017643436	0.126546532	0.143638815	0	0.047841167	0	0	0.083794506	0	0.29159728	0	0.399176696	0.028129395	0	0.35534028	0	0	0	0	0.217864924	0.146686639	0.07306589	0	0.023920584	0.082555989	0.250587799	0.058916886	0.107562942	0.168283218	0.028272547	0.008821718	0.023920584	0.095266018	0	0.063559419	0	0	0	0	0.323869421	0.098049673	0.023920584	0.193508673	0	0	0.030864198	0	0.028272547	0.197390079	0	0.133578809	0	0.187257625	0	0	0	0	0	0.111776483	0.185867392	0	0	0.086132644	0	0	0	0	0	0	0.265552604	0.064910638	0	0	0.048507634	0	0.071584519	0.026174584	0	0.186533859	0.060511595	0.078705365	0	0	0	0	0.092361346	0.023920584	0	0	0.060290175	0.008821718	0	0.088831222	0.023920584	0	0	0	0.301866908	0.039685916	0	0	0.124501469	0.017643436	0	0.025224723	0	0	0	0.032742302	0	0.045772831	0	0	0	0	0.075917919	0	0	0	0.117295617	0.192603242	0	0	0	0	0	0	0.028129395	0.017643436	0	0	0	0	0.047841167	0	0.064191529	0	0.036817053	0	0.019173617	0	0	0.083275099	0.025224723	0	0.170346517	0	0.047841167	0.028129395	0.10576502	0.045638771	0	0.047841167	0.030864198	0.052410901	0.025224723	0	0.008821718	0.036817053	0.039685916	0	0	0	0.017643436	0	0.047841167	0	0.019173617	0.017643436	0	0.095682335	0.017643436	0	0.168890423	0.034996302	0.107524857	0.081313643	0.047446164	0.061232619	0	0.008821718	0	0	0	0	0	0	0.030864198	0.070573744	0.032742302	0.050449446	0	0	0	0	0	0.028129395	0	0	0.017643436	0	0	0	0.026174584	0	0	0.019173617	0.025224723	0.019173617	0.023920584	0.138026225	0.042868159	0.028272547	0	0	0	0.084084256	0	0.023920584	0	0	0	0	0	0	0.030864198	0	0	0	0	0	0.028129395	0	0	0	0	0	0	0	0	0	0	0.030864198	0.047841167	0	0	0.025224723	0	0.026174584	0	0	0	0	0	0	0	0	0	0	0	0	0	0	0	0	0	0	0	0	0.060290175	0	0.324424416	0	0	0	0	0	0	0.023920584	0	0.102132926	0	0	0	0.017643436	0	0	0	0	0	0	0	0	0	0	0	0	0.056610242	0	0	0.030145088	0	0.023920584	0	0	0	0.017643436	0	0.026174584	0	0.017643436	0	0	0	0	0	0.144722354	0	0	0	0	0	0	0	0.025224723	0.038347234	0	0	0	0	0.049145307	0	0	0.089227955	0	0.069693415	0	0	0	0	0	0	0	0	0.126426653	0	0	0	0	0.026174584	0.047841167	0	0	0	0.019173617	0	0	0	0.025224723	0	0	0.05608892	0	0.030145088	0.074015752	0	0.030145088	0	0.04156402	0	0	0	0.047841167	0	0.028129395	0.086132644	0.023920584	0	0.030864198	0.059136745	0	0.127696664	0.075970563	0.109586191	0	0	0.028272547	0	0.025224723	0	0	0	0	0	0	0.094337904	0	0	0	0.052410901	0	0	0	0	0.017643436	0.078585486	0	0	0	0	0	0	0.047841167	0	0	0	0.028129395	0	0.008821718	0	0	0.084780059	0	0	0	0	0	0	0	0	0	0.047841167	0.138026225	0	0	0	0	0	0	0	0	0	0.034996302	0.028129395	0	0	0	0	0	0.030864198	0	0	0	0	0	0	0	0	0	0	0	0	0	0	0.030864198	0	0.052049979	0	0.023920584	0.15409997	0	0	0	0	0	0	0	0	0.146847943	0.017643436	0	0.112307229	0.028272547	0.058993593	0	0	0.008821718	0	0.034046441	0.008821718	0	0	0.299132105	0	0	0	0.028129395	0.08841957	0	0	0	0	0	0	0	0	0	0	0	0	0	0	0.026174584	0	0.019173617	0.050449446	0.047841167	0	0	0	0	0	0	0	0	0.017643436	0	0	0	0.273234734	0	0	0	0	0	0	0	0	0	0	0	0	0.05625879	0	0	0	0	0	0	0.017643436	0	0	0	0	0	0.04410859	0	0	0	0	0	0	0	0	0	0.047841167	0	0	0	0.028129395	0	0	0.026174584	0	0	0.023920584	0.028129395	0.146847943	0	0	0	0	0.030864198	0	0	0	0.060290175	0	0	0.008821718	0.025224723	0	0	0	0	0.030864198	0.250058921	0	0	0	0	0	0	0	0	0	0	0	0.060290175	0	0	0	0.017643436	0	0	0.138026225	0	0	0.056401943	0	0	0	0.217864924	0	0	0	0	0	0	0	0	0	0	0	0	0	0	0	0	0	0	0	0	0	0	0	0	0	0	0	0	0.135451349	0	0	0	0	0	0	0	0	0	0	0	0	0	0	0.025224723	0	0.138026225	0	0	0	0	0	0	0	0.017643436	0	0	0	0	0	0	0	0	0.026174584	0	0.1983164	0	0	0	0.047841167	0	0	0	0	0	0	0	0.043818021	0.237038541	0.217864924	0	0	0.019173617	0	0	0	0	0	0.017643436	0.038347234	0	0	0	0	0	0	0	0	0	0	0	0	0	0	0.019173617	0	0	0	0	0	0	0	0	0	0	0	0.019173617	0	0	0	0	0	0	0	0	0	0	0	0	0	0	0	0	0	0	0	0	0	0	0	0	0	0.047841167	0	0	0	0	0	0	0	0	0	0	0	0	0	0.019173617	0	0	0	0	0	0	0	0	0	0	0	0	0	0.017643436	0	0	0	0	0	0	0	0	0.030145088	0	0	0.017643436	0	0	0	0	0	0.028272547	0	0	0	0	0	0	0	0	0	0	0.026174584	0	0	0	0	0	0	0	0	0	0	0	0	0	0.030145088	0	0	0	0	0	0.017643436	0	0.017643436	0.060290175	0	0	0	0	0	0	0	0	0	0	0	0.047841167	0	0	0	0	0.019173617	0	0	0	0	0	0	0	0.019173617	0	0	0.030864198	0.052410901	0	0	0	0	0	0	0	0	0	0	0	0	0	0	0	0	0	0	0	0	0.026174584	0	0	0	0.026174584	0	0	0	0	0	0	0	0	0	0.030864198	0	0	0	0	0	0	0	0	0	0	0	0	0	0	0.144500934	0	0	0.084929869	0	0	0	0	0.008821718	0	0.008821718	0	0	0	0.185867392	0.028272547	0.07306589	0	0	0	0.237038541	0.047841167	0.061232619	0.05430398	0	0.017643436	0	0	0	0	0	0.030864198	0.023920584	0	0.008821718	0.051399307	0	0	0	0	0	0	0.27100271	0	0.008821718	0.028272547	0.023920584	0.017643436	0	0	0	0	0.030864198	0	0	0.04410859	0	0	0.025224723	0.229870729	0	0	0	0	0	0	0	0.070054337	0	0	0	0	0	0	0	0	0.017643436	0.047841167	0.017643436	0	0.008821718	0	0	0	0	0	0.047841167	0	0	0	0.125827422	0	0	0	0.067136623	0	0.052349169	0	0	0	0	0	0.108812844	0.028129395	0.052410901	0	0	0.203756369	0	0	0	0	0	0	0	0	0	0	0	0.019173617	0	0.030864198	0	0	0	0	0	0	0	0.047841167	0	0	0	0	0	0	0.017643436	0	0	0.047446164	0.047841167	0	0	0	0	0.017643436	0	0	0	0.017643436	0	0	0	0.019173617	0	0	0	0	0.088784142	0	0	0.030145088	0.047841167	0	0	0	0	0.080683449	0	0	0	0	0	0	0	0	0.019173617	0	0	0	0	0	0	0	0.065484603	0.067136623	0.091545662	0.017643436	0	0	0	0.019173617	0.025224723	0	0	0	0.017643436	0.047841167	0	0	0	0	0	0.028129395	0	0	0	0.017643436	0	0	0.017643436	0	0	0.047841167	0	0	0.086132644	0	0	0	0	0	0	0	0.030145088	0	0	0	0	0.030864198	0	0	0	0.017643436	0	0	0.025224723	0	0	0.045348202	0	0	0	0.026174584	0	0	0	0	0.019173617	0	0.047841167	0	0	0	0	0	0	0	0.080683449	0.131905476	0.047788524	0	0	0	0	0	0	0.030145088	0.052410901	0	0.047841167	0.067014784	0	0	0.017643436	0	0	0	0.017643436	0	0	0	0.047841167	0	0	0	0	0	0	0	0	0.030864198	0	0.102145147	0	0.070572924	0	0.030145088	0.008821718	0	0.052410901	0	0	0	0	0	0	0	0.057329352	0	0	0.019173617	0	0	0	0.095682335	0	0	0	0	0	0	0	0.043818021	0	0.017643436	0.028129395	0	0	0	0	0.086132644	0	0.050095168	0.017643436	0.025224723	0.052410901	0.060290175	0	0	0	0.026174584	0.025224723	0	0	0	0.065484603	0.017643436	0	0.008821718	0.052410901	0	0	0.030864198	0	0	0	0	0	0	0	0	0	0	0	0	0	0	0	0	0	0	0	0	0	0	0.008821718	0	0	0	0	0.030864198	0.076113715	0	0	0	0	0.025224723	0	0	0.050449446	0	0	0.08864099	0	0	0.079371831	0	0	0.025224723	0	0	0	0	0	0.028129395	0	0.076113715	0	0	0	0	0	0	0	0	0.047841167	0.017643436	0	0.056662885	0	0	0	0.028129395	0.137069122	0.030864198	0.019173617	0	0	0	0	0	0	0.217864924	0.008821718	0	0	0.017643436	0	0	0	0	0	0	0.047841167	0.025224723	0	0.019173617	0	0.130046526	0.047841167	0	0	0.027995335	0	0	0	0	0	0.092361346	0	0	0	0	0	0	0	0	0	0	0	0	0	0.017643436	0	0	0	0	0	0	0	0	0	0	0	0	0.070997554	0	0	0.066619782	0	0	0	0	0	0	0	0.052410901	0	0.028272547	0.125774779	0	0	0	0.030864198	0.026174584	0	0.168890423	0	0	0.028272547	0	0	0	0	0	0	0	0.030864198	0	0	0	0.093613999	0	0	0	0	0	0.078705365	0	0	0	0	0	0	0.056662885	0	0	0	0	0	0.052410901	0.060290175	0	0	0	0	0	0.028129395	0	0	0	0	0.047841167	0	0	0	0	0	0	0	0	0	0.052410901	0	0	0	0	0	0	0	0	0	0	0	0	0	0	0	0	0	0	0	0	0	0	0	0	0	0	0	0	0.028129395	0	0	0.019173617	0	0	0	0	0	0	0	0	0	0	0	0	0	0	0	0	0	0	0	0	0.047788524	0	0	0	0	0	0	0.138026225	0.048507634	0	0	0	0	0	0	0	0	0	0	0	0.052410901	0.285001547	0.114265153	0.019173617	0	0	0.086132644	0.061461457	0	0	0	0.017643436	0	0.019173617	0.104087736	0	0.161946809	0.017643436	0	0	0	0	0.135538941	0	0	0	0.057038782	0	0	0.151928904	0	0	0	0	0	0	0	0.059136745	0	0	0.017643436	0	0	0	0	0.026174584	0	0.030864198	0	0	0	0	0	0.077986255	0.060290175	0.090435263	0.026174584	0	0	0.047841167	0.27100271	0.047841167	0.047841167	0	0.10948794	0	0	0.047841167	0	0	0	0.017643436	0	0.017643436	0	0	0	0	0	0.028129395	0	0	0	0	0.019173617	0.008821718	0	0	0	0.067136623	0	0	0	0.047841167	0.028272547	0	0	0	0.036817053	0	0	0	0	0.025224723	0	0.061232619	0	0	0	0	0	0	0	0	0	0	0	0	0	0	0	0	0	0	0	0	0	0	0	0	0	0	0.052410901	0	0	0	0	0	0	0	0	0	0	0	0	0	0.047841167	0	0	0	0	0	0	0.008821718	0	0	0	0	0	0.047841167	0	0	0	0	0	0	0	0	0.026174584	0.026174584	0.047841167	0.019173617	0	0	0	0	0	0	0	0	0	0	0	0	0	0	0	0	0	0.047841167	0.019173617	0.026174584	0.047841167	0	0	0	0	0	0	0	0	0	0	0.047841167	0	0	0	0.017643436	0	0	0	0	0	0	0	0	0	0	0	0	0	0	0	0.138026225	0.185329237	0.113336835	0	0.017643436	0.034996302	0	0.027995335	0	0.094280465	0.037094265	0	0	0	0.030864198	0	0.017643436	0	0	0	0.027995335	0.04156402	0.086755329	0.030864198	0	0	0	0	0	0	0	0	0.202936863	0.047446164	0.008821718	0	0	0.058993593	0	0	0.030864198	0	0	0.028129395	0	0	0	0.047841167	0	0	0.241956313	0	0	0	0	0	0	0	0	0.146847943	0	0.017643436	0.035286872	0	0.27100271	0	0	0	0	0	0.032742302	0.017643436	0	0	0.023920584	0	0	0.060290175	0.243089647	0.030864198	0.047841167	0	0	0	0	0.047841167	0	0	0	0	0	0	0.095682335	0.025224723	0	0.028129395	0.008821718	0	0.028129395	0	0	0	0.047841167	0	0	0.030864198	0.026174584	0.039685916	0	0	0.023920584	0	0.008821718	0	0.080540297	0	0	0	0	0	0	0	0.114405192	0.008821718	0.030864198	0	0	0	0.017643436	0.017643436	0	0.138026225	0.008821718	0	0.050037815	0	0.025224723	0.028129395	0	0	0	0	0	0	0	0.047841167	0	0	0	0	0	0	0	0	0	0.030145088	0	0	0	0	0	0	0	0	0	0	0	0	0.067014784	0.030864198	0	0	0	0	0	0	0	0	0	0	0.217864924	0.008821718	0.095682335	0	0	0.017643436	0.037094265	0.008821718	0	0	0	0	0	0	0	0.019173617	0	0	0.047841167	0	0	0.075970563	0	0	0	0	0	0	0	0	0	0	0	0	0	0	0	0.008821718	0	0	0	0	0	0	0.023920584	0	0	0	0	0	0	0	0	0	0	0	0.047841167	0	0	0	0	0	0	0	0	0.060290175	0	0	0	0	0	0	0	0	0	0	0	0	0	0	0.008821718	0	0	0	0	0.030864198	0	0	0	0.017643436	0	0.008821718	0	0	0	0	0	0	0	0	0	0	0	0	0	0	0	0	0.047841167	0	0	0	0	0	0	0	0.028129395	0	0	0	0	0	0	0	0	0	0	0	0	0	0	0	0	0.161946809	0.126426653	0.028272547	0	0.036951113	0.063416267	0.063416267	0	0	0.008821718	0	0	0	0	0.060290175	0	0	0.019173617	0.008821718	0.017643436	0	0	0	0	0	0.008821718	0	0	0.086132644	0.138026225	0	0	0	0.030145088	0.109449683	0	0.042868159	0	0.026174584	0	0.026174584	0	0	0	0	0	0	0.047841167	0	0.025224723	0.047841167	0	0.052410901	0	0	0	0.028129395	0	0	0.008821718	0.028129395	0	0	0.017643436	0	0.008821718	0.025224723	0	0	0	0.047841167	0	0	0	0	0	0	0.047841167	0	0	0	0	0.047841167	0	0.095682335	0	0	0.047841167	0	0.047841167	0	0	0	0.047841167	0.047841167	0	0	0	0.047841167	0	0	0	0	0	0	0	0	0	0	0	0	0.060290175	0	0	0	0	0	0	0.054784781	0.017643436	0	0	0.028272547	0.023920584	0	0.034996302	0	0.025224723	0.16615562	0	0	0	0	0.047841167	0	0.030864198	0	0	0	0	0	0	0	0.017643436	0	0	0	0	0.078705365	0	0	0.017643436	0	0	0.052410901	0	0	0	0	0	0	0	0	0	0.019173617	0	0.017643436	0	0.030145088	0	0	0	0	0.030864198	0	0.028129395	0	0	0.080540297	0	0	0	0	0	0.10377608	0	0.08646476	0	0.030864198	0	0.019173617	0	0	0.028129395	0	0.008821718	0	0	0	0	0	0	0.067136623	0	0.100918535	0	0	0	0.026174584	0.067136623	0.023920584	0.026174584	0.028129395	0	0	0.030864198	0	0	0.019173617	0.047841167	0	0	0	0	0.095682335	0	0	0	0	0	0	0	0	0	0.026174584	0	0	0	0	0	0	0	0	0	0	0	0.026174584	0	0	0	0	0	0	0	0	0	0.047841167	0	0	0	0	0	0	0	0	0	0	0.060290175	0.217864924	0	0	0	0	0	0.028129395	0	0.104099958	0	0	0	0	0.047841167	0	0.047841167	0	0.047841167	0	0.023920584	0	0	0	0	0	0	0	0	0	0	0	0	0	0	0	0	0.017643436	0	0.026465154	0	0	0	0	0	0.047841167	0	0.047841167	0	0.017643436	0.08609642	0.017643436	0	0	0	0.025224723	0	0	0	0	0.017643436	0	0	0	0	0.025224723	0	0	0	0	0	0.047841167	0.047446164	0	0.052410901	0	0	0	0	0.028272547	0	0	0	0	0	0	0	0	0	0	0	0.030864198	0.017643436	0.025224723	0	0	0	0.017643436	0.017643436	0.189425532	0	0	0	0	0	0	0	0	0	0	0	0	0	0	0	0	0	0	0	0	0	0	0.030864198	0	0	0.030864198	0.026174584	0	0	0.008821718	0	0	0	0	0	0	0	0	0.030145088	0	0	0	0	0	0	0	0	0	0.019173617	0	0	0	0	0	0	0	0	0	0.030145088	0.019173617	0	0	0	0	0	0	0	0	0	0	0	0	0	0	0	0	0	0	0	0	0	0	0	0	0	0	0	0	0	0	0	0	0	0	0	0	0	0	0	0	0	0	0	0	0	0	0	0	0	0	0	0	0	0	0	0	0	0	0	0	0	0	0	0	0	0	0	0	0	0	0	0	0	0	0	0	0	0	0	0	0	0	0	0	0	0	0	0	0	0	0	0	0	0	0	0	0	0	0	0	0	0	0	0	0	0	0	0	0	0	0	0	0	0	0	0	0	0	0	0	0	0	0	0.026174584	0	0	0	0	0	0	0	0	0	0	0	0	0	0.047841167	0	0	0	0	0	0	0	0	0.047841167	0	0	0	0	0	0	0.019173617	0	0	0	0	0	0	0	0	0	0	0	0	0	0	0.047841167	0.030864198	0	0	0	0	0	0	0.086132644	0	0	0	0	0	0	0	0	0	0	0	0	0.026174584	0	0	0	0	0	0	0	0	0	0	0	0	0	0	0	0	0	0	0	0	0	0.084929869	0.026174584	0	0	0	0	0	0.028129395	0	0.028129395	0	0	0.048507634	0.025224723	0.045772831	0	0	0	0	0	0	0	0	0.035286872	0.028272547	0.047841167	0	0	0.036817053	0	0	0	0	0.086132644	0.017643436	0	0	0	0	0	0	0	0	0	0.047841167	0	0	0.050449446	0	0	0.112307229	0	0.086132644	0	0	0	0	0	0	0	0	0	0	0	0.086132644	0	0	0	0	0	0	0	0	0	0	0	0	0	0	0	0.030864198	0	0.026174584	0	0	0	0	0.092361346	0	0	0	0	0.017643436	0	0.026174584	0.030145088	0	0	0	0	0	0	0	0	0	0	0	0	0	0	0	0	0	0	0	0	0	0	0	0	0	0	0	0.028129395	0	0	0	0	0	0	0	0	0	0.017643436	0	0.019173617	0	0	0	0	0.057038782	0	0	0	0	0	0	0	0	0	0	0	0	0	0	0	0.030864198	0	0	0	0	0.065484603	0	0.008821718	0	0	0	0	0	0	0	0	0	0	0	0	0	0	0.026174584	0	0	0	0	0	0	0	0	0	0	0	0	0.130560847	0	0.028272547	0	0	0	0.026174584	0	0	0.025224723	0	0.050449446	0	0.026174584	0	0	0	0.008821718	0	0	0.028129395	0	0	0	0	0	0	0	0	0	0	0	0	0.019173617	0	0.047841167	0	0	0	0.060290175	0	0	0.034046441	0.047841167	0	0.030864198	0	0	0	0	0	0	0	0	0	0.017643436	0.047788524	0	0	0	0.017643436	0.047841167	0	0	0	0	0	0.028129395	0	0	0	0	0	0	0.017643436	0	0	0	0	0	0	0	0	0	0	0	0	0	0	0.060290175	0	0	0	0	0	0	0	0	0	0	0	0.017643436	0	0	0	0	0	0	0	0.104821803	0	0	0	0.017643436	0.028272547	0	0	0	0	0	0	0	0	0	0	0	0	0	0	0	0	0	0	0	0	0	0	0	0.047841167	0	0	0	0	0	0	0	0	0	0	0	0	0	0	0	0	0	0	0.060290175	0	0	0	0	0	0.052410901	0	0	0	0	0	0	0	0	0	0	0	0.036817053	0	0	0	0	0	0	0	0	0	0	0	0	0	0	0	0	0	0.030864198	0	0.026174584	0	0	0	0	0	0	0	0	0	0	0	0	0	0	0	0	0	0	0	0	0	0	0	0	0	0	0	0	0	0	0	0	0	0	0	0	0	0	0	0	0	0	0	0	0	0.017643436	0	0	0	0	0	0	0.030145088	0	0	0	0	0	0.019173617	0	0	0	0	0	0	0	0.050449446	0	0	0	0	0	0	0	0	0	0	0	0	0	0	0	0	0	0	0.017643436	0	0	0	0	0	0	0	0	0	0	0	0	0	0	0	0	0	0	0	0	0	0	0	0	0	0	0	0	0	0	0	0	0	0.217864924	0	0	0	0	0	0	0	0	0	0	0	0	0	0	0	0	0	0	0	0	0	0	0	0	0	0	0	0	0	0	0	0.030145088	0	0	0	0	0	0	0	0	0.27100271	0.017643436	0	0	0	0.019173617	0	0	0.047841167	0	0	0	0	0	0	0	0	0	0	0	0	0	0	0	0	0	0	0	0.019173617	0	0	0	0	0	0	0	0.138026225	0	0	0	0	0	0	0	0.052410901	0	0	0	0.047841167	0	0	0	0	0	0	0	0	0	0.028129395	0	0	0	0	0	0	0	0	0	0	0	0	0	0	0.017643436	0	0	0	0	0	0	0	0	0	0.047841167	0	0	0	0	0	0	0	0	0	0.030145088	0	0	0	0	0	0	0	0	0	0	0	0	0	0	0	0	0	0	0	0	0	0	0	0	0	0.047841167	0	0.017643436	0	0	0	0.047841167	0	0	0	0	0	0	0	0	0	0	0	0	0	0	0	0	0	0	0	0	0.017643436	0	0	0	0	0	0	0	0	0.025224723	0	0.053354118	0	0	0	0	0	0	0	0	0	0	0	0	0	0	0	0	0	0.028272547	0	0	0.017643436	0	0	0	0	0.047841167	0	0.047841167	0	0	0	0	0.078523753	0	0	0	0	0	0	0	0	0.095682335	0	0	0	0	0	0	0	0	0	0	0	0	0	0	0	0	0.047841167	0	0	0.017643436	0	0.030864198	0	0	0	0	0	0	0	0	0	0	0.026174584	0	0	0.028272547	0	0	0	0	0	0	0	0	0	0	0	0	0	0	0	0	0	0	0	0	0	0.017643436	0	0	0	0	0	0	0	0	0	0	0	0	0	0	0.017643436	0	0.026174584	0	0	0	0	0	0.008821718	0	0	0	0	0	0	0.023920584	0	0	0.047841167	0.047841167	0	0.017643436	0	0	0	0	0	0.27100271	0	0	0.030864198	0	0	0	0	0	0.050095168	0	0	0.028129395	0	0	0	0.047841167	0	0.138026225	0	0	0.05608892	0.172072666	0	0	0	0.091057207	0.023920584	0	0	0	0	0	0	0	0	0	0	0	0	0	0	0	0	0	0	0	0	0	0	0.008821718	0	0	0	0	0	0.023920584	0	0	0	0	0.047841167	0	0	0	0	0	0	0.025224723	0	0.094954362	0	0	0	0	0	0	0	0	0.047841167	0	0	0	0	0	0	0	0	0	0	0.008821718	0	0	0	0	0	0	0	0	0.047841167	0	0	0.030864198	0	0	0.075970563	0	0	0	0	0	0	0	0	0	0	0	0	0	0	0	0	0	0	0	0	0	0	0.217864924	0.091057207	0.028129395	0	0	0	0	0	0.049318705	0	0.023920584	0.047841167	0	0	0	0	0	0.017643436	0	0	0	0.074015752	0.047841167	0	0	0	0	0	0	0	0	0	0	0	0	0.086132644	0.047841167	0	0.047841167	0.026174584	0.217864924	0.023920584	0	0	0	0	0.025224723	0.217864924	0	0.047841167	0.030864198	0	0	0	0	0	0	0	0	0	0.095682335	0	0	0	0	0.217864924	0	0.028129395	0	0.028129395	0	0.027995335	0.092096817	0	0	0.047841167	0	0	0	0	0	0	0	0	0	0	0	0	0.047841167	0	0	0	0	0	0	0.023920584	0	0	0	0	0	0.030145088	0	0	0	0	0	0.034046441	0	0	0	0	0	0	0	0	0.023920584	0	0	0	0	0	0	0	0	0	0	0.025224723	0	0	0	0	0	0	0	0	0.246137471	0	0	0	0	0	0	0.067136623	0	0	0	0	0	0	0	0	0	0	0	0	0	0	0	0	0	0	0	0	0	0	0	0	0	0	0	0	0	0	0	0	0	0	0	0	0	0	0	0	0	0	0	0	0	0	0	0	0	0	0	0	0	0	0	0	0	0	0	0.030864198	0.030864198	0	0	0	0	0	0	0	0	0.067136623	0	0	0	0	0.017643436	0	0	0	0	0	0.025224723	0	0	0	0	0	0	0	0	0	0	0	0.008821718	0	0	0	0.023920584	0	0.019173617	0	0	0	0	0	0	0	0	0	0	0	0	0	0	0	0.047841167	0	0	0.017643436	0	0	0	0	0	0	0	0	0	0	0	0	0	0	0	0	0	0	0	0	0	0	0	0	0	0	0	0	0	0	0	0	0.060290175	0	0	0	0	0	0	0	0	0.008821718	0	0	0	0	0	0	0	0.030864198	0	0	0	0	0	0	0	0	0	0	0	0	0	0.030864198	0	0	0	0	0	0	0	0	0	0	0.030864198	0	0	0	0	0	0	0	0	0	0	0	0	0	0	0	0	0	0	0	0	0	0	0	0	0	0	0	0	0	0	0	0	0	0	0	0	0	0	0.008821718	0	0	0	0	0	0	0	0	0	0	0	0	0	0	0	0	0	0	0	0	0	0	0	0	0	0	0	0	0	0	0	0	0	0	0	0	0	0.017643436	0	0	0	0	0	0	0	0	0	0	0	0	0	0	0	0	0	0	0	0	0	0	0	0	0	0	0	0.030145088	0	0	0	0	0	0	0	0	0	0	0	0	0	0	0	0	0	0	0	0.100252069	0	0	0	0	0	0	0	0	0	0	0	0.047841167	0	0	0	0	0	0	0	0	0.030145088	0	0	0	0	0	0	0	0	0	0	0	0	0	0	0	0	0	0	0.019173617	0	0	0	0	0	0	0	0	0	0	0	0	0	0	0	0	0	0	0	0	0	0.019173617	0	0	0	0	0	0	0	0	0	0.026174584	0	0	0	0	0	0	0	0	0	0	0	0	0	0	0	0	0	0	0	0	0	0	0	0	0	0	0	0	0	0	0	0	0	0	0	0	0	0	0	0.095682335	0	0	0	0	0	0	0	0	0	0	0	0	0	0	0	0	0	0	0	0	0.025224723	0	0	0	0	0	0	0	0.023920584	0	0	0	0	0	0	0	0	0	0	0	0	0	0	0	0	0	0	0	0	0	0	0.023920584	0	0	0	0	0	0	0	0	0	0	0	0	0.025224723	0	0	0	0	0	0	0.028272547	0	0	0	0	0	0	0	0	0	0	0	0	0	0.008821718	0	0	0	0	0	0	0	0	0	0	0	0.050095168	0	0	0	0	0	0	0	0	0	0	0	0	0	0	0	0	0	0	0	0	0	0	0	0	0	0	0	0	0	0	0	0.017643436	0	0	0	0	0.047841167	0.060290175	0.028129395	0	0	0	0	0	0	0	0	0	0	0	0	0	0	0	0	0	0	0	0	0	0	0	0	0	0	0	0	0	0	0	0	0	0	0	0	0	0	0	0	0	0	0	0	0	0	0	0.047841167	0.047841167	0	0	0	0	0.047841167	0	0	0	0	0	0	0	0.047841167	0.047841167	0	0	0	0	0	0	0	0	0	0	0	0	0	0	0	0	0	0	0	0	0	0	0	0	0.060290175	0	0	0	0	0	0	0	0	0	0	0	0	0	0	0	0	0	0	0	0	0	0	0	0	0	0	0	0	0	0	0	0	0	0	0	0	0.047841167	0	0.017643436	0	0	0.047841167	0	0	0	0	0	0	0	0	0	0	0	0	0	0	0	0	0	0	0	0	0.047841167	0	0	0	0.047841167	0	0	0	0.047841167	0	0	0	0	0.086132644	0	0	0	0	0.030864198	0.028272547	0	0	0	0	0	0	0	0	0	0	0	0	0.047841167	0	0	0	0	0	0	0	0	0	0	0	0	0	0	0	0	0	0	0	0	0	0	0	0	0	0	0	0	0	0.019173617	0	0	0	0	0	0	0	0	0	0	0	0	0	0	0	0	0	0	0	0	0	0	0	0	0	0	0	0	0	0	0	0	0	0	0	0	0	0	0.030145088	0	0	0	0	0	0	0	0	0	0	0	0	0	0	0	0	0	0	0	0	0	0	0	0	0	0	0	0	0	0	0	0	0	0	0	0	0	0	0	0	0	0	0	0	0	0	0	0	0	0	0	0	0	0	0	0	0	0	0	0	0	0	0	0	0	0	0	0	0	0	0	0	0	0	0	0	0	0	0	0	0	0	0	0	0	0	0	0	0	0	0	0	0	0	0	0	0	0	0	0	0	0	0	0	0	0	0.019173617	0	0.025224723	0	0	0	0	0	0	0	0	0	0	0	0	0	0	0	0	0	0	0	0.138026225	0	0	0	0	0	0	0	0	0	0	0	0	0	0	0.047841167	0	0	0	0	0	0	0	0.052410901	0	0	0	0	0	0	0	0	0	0	0	0	0	0	0	0	0.019173617	0	0	0	0	0	0	0	0	0	0	0	0	0	0	0	0	0	0	0	0.047841167	0	0	0	0	0	0	0	0	0	0	0	0	0	0	0	0	0	0	0	0	0	0	0	0	0	0	0	0	0	0	0	0	0	0	0	0	0	0	0	0	0	0	0	0	0	0	0	0	0	0	0	0	0	0	0	0	0	0	0	0	0	0	0	0	0	0	0	0	0	0	0	0	0	0	0	0	0	0	0	0	0	0	0	0	0	0	0	0	0	0	0	0	0	0	0	0	0.028272547	0	0	0	0	0	0	0	0	0	0	0	0	0	0	0	0	0	0.030145088	0	0	0	0	0	0	0	0	0	0	0	0	0	0	0	0	0	0	0	0	0.047841167	0	0	0	0	0	0	0	0	0	0	0	0	0	0	0	0	0	0	0	0	0	0	0	0	0	0	0	0	0	0	0	0	0	0	0	0	0	0	0	0	0	0	0	0	0	0	0	0	0	0	0	0	0	0	0	0	0	0	0	0	0	0	0	0	0	0	0	0	0	0	0	0	0	0	0	0	0	0	0	0	0	0	0	0	0	0	0	0	0	0	0	0	0	0.023920584	0	0	0	0	0	0	0	0	0	0	0	0	0	0	0	0	0	0	0	0	0	0	0.030145088	0	0	0	0	0	0.028129395	0	0	0	0	0	0	0	0	0	0	0	0	0	0	0	0	0	0	0	0	0.047841167	0	0	0	0	0	0	0	0	0	0	0	0	0	0.026174584	0	0	0	0	0	0	0	0	0	0	0	0	0	0	0	0	0	0	0	0	0	0	0	0	0	0.047841167	0	0	0	0	0	0	0	0	0	0	0	0	0	0	0	0	0	0	0	0	0	0	0	0	0	0	0	0	0	0.047841167	0	0	0	0	0	0	0	0	0	0	0	0	0	0	0	0	0	0	0	0	0	0	0	0	0	0	0	0	0	0	0	0	0	0	0	0	0	0	0	0
AHR_Pathway_PS2_Gene_expression_via_ESR1	0.023920584	0	0	0	0	0.082855502	0.048507634	0	0	0	0	0	0	0	0	0	0.047841167	0	0.060290175	0	0	0	0.041427751	0	0	0.028129395	0	0.287592875	0.041427751	0	0.041427751	0.017643436	0	0.047841167	0	0	0	0	0	0.036817053	0.130578111	0.108080225	0	0	0	0	0	0	0	0	0	0	0	0	0	0	0	0	0	0	0	0	0	0	0	0	0	0	0	0	0	0	0	0	0	0	0	0	0	0.017643436	0	0	0	0	0	0	0.017643436	0	0	0	0	0	0	0	0	0	0	0	0	0	0	0	0	0	0	0	0	0	0	0	0.030864198	0	0	0	0	0	0	0	0	0	0	0	0	0	0	0	0	0	0	0.030864198	0	0	0	0	0	0	0	0	0	0	0	0	0	0	0	0	0	0	0	0	0.026174584	0	0	0	0	0	0	0	0	0	0.047841167	0	0	0	0	0	0	0	0	0.025224723	0	0	0	0	0	0	0	0	0	0	0	0	0	0	0	0.047841167	0	0	0	0	0	0	0	0	0	0	0	0	0	0.025224723	0	0	0	0	0	0	0	0	0	0	0	0	0	0	0	0	0	0	0	0	0	0	0	0	0	0	0	0	0	0	0	0	0	0	0	0	0	0	0	0	0	0	0	0	0	0	0	0	0	0	0	0	0	0	0	0	0	0	0.186073714	0	0	0	0	0	0	0	0.017643436	0.207706168	0	0	0	0	0	0	0	0	0	0	0	0	0	0	0	0	0	0	0.030864198	0.047841167	0.047841167	0	0	0	0.028129395	0	0.030864198	0	0	0	0	0	0.041427751	0	0.066652474	0.102132926	0.074543428	0.552381316	0	0.087266499	0	0	0	0	0	0.023920584	0	0	0	0	0	0	0	0	0	0	0	0	0	0	0	0	0	0	0	0	0.052049979	0	0	0	0	0	0	0	0	0	0	0	0	0	0.209279097	0	0	0	0.023920584	0	0	0	0	0	0	0	0	0	0	0	0	0	0	0	0.047841167	0	0	0	0	0	0	0	0	0	0	0	0	0	0	0.030145088	0	0	0	0	0	0	0.023920584	0	0	0.069111893	0	0	0	0	0	0	0	0	0.274763318	0	0.023920584	0	0	0.008821718	0	0	0	0	0	0	0	0	0	0	0	0	0	0	0	0	0	0.023920584	0.262087742	0	0	0	0	0	0	0	0	0	0.095682335	0	0	0	0	0	0	0	0	0	0	0	0	0.151411208	0.019173617	0	0	0.052410901	0	0	0	0	0	0	0	0.089268918	0	0	0	0	0	0.114855952	0	0	0	0	0	0	0.248010011	0	0	0	0	0	0	0	0	0	0	0.008821718	0	0	0	0.047841167	0	0	0	0.017643436	0	0	0	0	0	0.028129395	0.030145088	0	0	0	0	0.163250948	0	0.047841167	0	0	0.086132644	0.077140642	0.050249469	0	0	0	0	0.028129395	0.019173617	0	0	0	0	0.21173966	0	0	0.030864198	0.017643436	0.067602335	0	0	0.047841167	0	0	0	0	0.047841167	0	0.071572839	0	0	0.023920584	0	0	0	0	0	0	0	0	0.050249469	0.019173617	0	0	0.041427751	0.041427751	0.030864198	0.089268918	0	0.008821718	0	0	0	0.041427751	0	0	0	0	0	0	0	0	0	0	0	0.041427751	0	0	0.069623063	0.017643436	0	0	0	0.047841167	0.047841167	0	0.158287909	0.237478287	0.101729606	0	0.249008884	0	0	0	0	0.035286872	0.047841167	0	0.239268506	0.380242892	0.067136623	0	0.041427751	0.080540297	0	0	0.266372557	0	0.299132105	0.034046441	0	0.017643436	0.017643436	0	0	0	0	0	0	0	0	0	0	0	0	0	0	0	0.047841167	0	0	0	0	0	0	0	0	0.027995335	0	0	0	0	0	0	0	0	0	0	0	0	0.11497779	0	0	0	0	0	0	0	0.445796454	0.091735894	0	0.221806802	0	0.082855502	0	0.433796593	0.102299448	0	0	0	0.017643436	0	0	0	0.025224723	0.464356548	0	0.084780059	0.041427751	0	0	0.114139297	0.028129395	0	0.023920584	0	0.052410901	0	0	0.05416992	0	0	0	0	0	0.047841167	0	0	0	0	0	0	0	0	0.041427751	0	0.041427751	0.017643436	0.126546532	0.143638815	0	0.047841167	0	0	0.083794506	0	0.374452782	0	0.482032198	0.028129395	0	0.327067732	0	0	0	0	0.217864924	0.118414092	0.07306589	0	0.023920584	0.082555989	0.29201555	0.058916886	0.079290394	0.168283218	0	0.008821718	0.065348335	0.095266018	0	0.118142374	0	0.041427751	0	0	0.323869421	0.139477424	0.023920584	0.193508673	0.041427751	0	0.030864198	0	0.041427751	0.197390079	0	0.105306261	0	0.158985078	0.041427751	0	0	0	0	0.083503936	0.185867392	0	0.041427751	0.086132644	0.041427751	0	0.041427751	0	0	0	0.348408106	0.064910638	0	0	0.048507634	0.041427751	0.071584519	0.026174584	0	0.227961609	0.060511595	0.078705365	0	0.041427751	0	0	0.092361346	0.023920584	0	0	0.060290175	0.050249469	0	0.130258973	0.023920584	0	0	0	0.301866908	0.039685916	0	0.041427751	0.179084424	0.059071187	0	0.025224723	0	0	0	0.032742302	0	0.045772831	0	0	0.041427751	0	0.075917919	0	0	0	0.117295617	0.275458744	0	0	0	0	0.041427751	0	0.028129395	0.017643436	0	0	0	0.041427751	0.047841167	0	0.064191529	0	0.036817053	0	0.019173617	0	0	0.083275099	0.066652474	0	0.211774268	0	0.047841167	0.028129395	0.188620521	0.045638771	0	0.047841167	0.030864198	0.052410901	0.025224723	0	0.008821718	0.078244804	0.039685916	0	0	0	0.017643436	0	0.047841167	0	0.019173617	0.017643436	0	0.095682335	0.017643436	0	0.168890423	0.034996302	0.107524857	0.081313643	0.019173617	0.061232619	0.041427751	0.008821718	0	0	0.041427751	0	0	0	0.030864198	0.070573744	0.074170053	0.050449446	0	0	0	0	0.082855502	0.028129395	0	0	0.017643436	0	0	0	0.026174584	0	0.082855502	0.019173617	0.025224723	0.019173617	0.023920584	0.138026225	0.042868159	0	0	0	0	0.125512006	0	0.023920584	0	0	0	0	0	0	0.072291948	0	0	0	0	0	0.028129395	0	0	0.124283253	0	0	0	0	0	0	0	0.030864198	0.047841167	0	0	0.025224723	0	0.026174584	0	0	0	0	0	0	0	0	0	0	0	0	0	0	0	0	0	0	0	0	0.060290175	0	0.365852167	0	0	0	0.041427751	0	0	0.023920584	0	0.102132926	0	0	0	0.017643436	0	0	0	0	0	0	0	0	0	0	0	0	0.098037993	0	0	0.030145088	0	0.023920584	0	0	0	0.017643436	0	0.026174584	0	0.017643436	0	0	0	0	0	0.227577856	0	0	0	0	0	0	0	0.066652474	0.038347234	0.041427751	0.082855502	0	0	0.049145307	0	0	0.089227955	0.041427751	0.069693415	0	0	0	0	0	0	0	0	0.126426653	0	0	0	0	0.026174584	0.047841167	0	0	0	0.019173617	0	0	0	0.025224723	0	0	0.05608892	0	0.071572839	0.074015752	0	0.030145088	0	0.04156402	0	0	0	0.047841167	0	0.028129395	0.086132644	0.023920584	0	0.030864198	0.030864198	0	0.127696664	0.075970563	0.081313643	0	0	0	0	0.025224723	0	0	0	0	0	0	0.094337904	0	0	0	0.052410901	0	0	0	0	0.017643436	0.078585486	0	0	0	0	0	0	0.047841167	0	0	0	0.028129395	0	0.008821718	0	0	0.084780059	0	0	0	0	0	0	0.041427751	0	0	0.047841167	0.138026225	0	0	0	0	0	0	0	0	0	0.034996302	0.028129395	0	0	0	0	0	0.030864198	0	0	0	0	0	0	0	0	0	0	0	0	0	0	0.030864198	0	0.052049979	0	0.023920584	0.125827422	0	0	0	0	0	0	0	0	0.146847943	0.017643436	0	0.112307229	0	0.058993593	0	0	0.008821718	0	0.034046441	0.008821718	0	0	0.299132105	0	0	0	0.069557146	0.08841957	0.041427751	0	0	0	0	0	0	0	0	0	0	0	0	0	0.026174584	0	0.019173617	0.050449446	0.047841167	0	0	0	0	0	0	0	0	0.017643436	0	0	0	0.356090236	0	0	0	0	0	0	0	0	0	0	0	0	0.05625879	0	0	0	0	0	0	0.017643436	0	0	0	0	0	0.04410859	0	0	0	0	0	0	0	0	0	0.047841167	0	0	0	0.028129395	0	0	0.026174584	0	0	0.023920584	0.028129395	0.146847943	0	0	0	0	0.030864198	0	0	0	0.060290175	0	0	0.008821718	0.025224723	0	0	0	0	0.030864198	0.332914423	0	0	0	0	0	0	0	0	0	0	0	0.060290175	0	0	0	0.017643436	0	0	0.138026225	0	0	0.028129395	0	0	0	0.217864924	0	0	0	0	0	0	0	0	0	0	0	0	0	0	0	0	0	0	0	0	0	0	0	0	0	0	0	0	0.135451349	0	0	0	0	0	0	0	0	0	0	0	0.041427751	0	0	0.025224723	0	0.138026225	0	0	0	0	0	0	0	0.017643436	0	0	0	0	0	0	0	0	0.026174584	0	0.1983164	0	0	0	0.047841167	0	0	0	0	0	0	0	0.043818021	0.237038541	0.259292675	0	0	0.019173617	0	0	0	0	0	0.017643436	0.038347234	0	0	0	0	0	0	0	0	0	0	0	0	0	0	0.019173617	0	0	0	0	0	0	0	0	0	0	0	0.019173617	0	0	0	0	0	0	0	0	0	0	0	0	0	0	0	0	0	0	0	0	0	0	0	0	0	0.047841167	0	0	0	0	0	0	0	0	0	0	0	0	0	0.019173617	0	0	0	0	0	0	0	0	0	0	0	0	0	0.017643436	0	0	0	0	0	0	0	0	0.030145088	0	0	0.017643436	0	0	0	0	0	0	0	0	0	0	0	0	0	0	0	0	0.026174584	0	0	0	0	0	0	0	0	0	0	0	0	0	0.030145088	0	0	0	0	0	0.017643436	0	0.017643436	0.060290175	0	0	0	0	0	0	0	0	0	0	0	0.047841167	0	0	0	0	0.019173617	0	0	0	0	0	0	0	0.019173617	0	0	0.030864198	0.052410901	0	0	0	0.041427751	0	0	0	0	0	0	0	0	0	0	0	0	0	0	0	0	0.026174584	0	0	0	0.026174584	0	0	0	0	0	0	0	0	0	0.030864198	0	0	0	0	0	0	0	0	0	0	0	0	0	0	0.144500934	0	0	0.084929869	0	0	0	0	0.008821718	0	0.008821718	0	0	0	0.227295143	0	0.07306589	0	0	0	0.237038541	0.047841167	0.061232619	0.05430398	0	0.017643436	0	0	0	0	0	0.030864198	0.023920584	0	0.008821718	0.051399307	0	0	0.082855502	0	0	0	0.27100271	0	0.008821718	0	0.023920584	0.017643436	0	0	0	0	0.030864198	0	0	0.04410859	0	0	0.025224723	0.201598182	0	0	0	0	0	0	0	0.070054337	0	0	0	0	0	0	0	0	0.017643436	0.047841167	0.017643436	0	0.008821718	0	0	0	0	0	0.047841167	0	0	0	0.125827422	0	0	0	0.067136623	0	0.052349169	0	0	0	0	0	0.080540297	0.028129395	0.052410901	0	0	0.286611871	0	0	0	0	0	0	0	0	0	0	0	0.060601368	0	0.030864198	0	0	0	0	0	0	0	0.047841167	0	0	0	0	0	0	0.017643436	0.041427751	0	0.060601368	0.047841167	0	0	0	0	0.017643436	0	0	0	0.017643436	0	0	0	0.019173617	0	0	0	0	0.060511595	0	0	0.030145088	0.047841167	0	0	0	0	0.052410901	0.041427751	0	0	0	0	0	0	0	0.019173617	0	0	0	0	0	0	0	0.065484603	0.067136623	0.091545662	0.017643436	0	0	0	0.019173617	0.025224723	0	0	0	0.017643436	0.047841167	0	0	0	0	0	0.028129395	0	0	0	0.017643436	0	0	0.017643436	0	0.082855502	0.047841167	0	0	0.086132644	0	0	0	0	0	0	0	0.030145088	0	0	0	0	0.030864198	0	0	0	0.017643436	0	0	0.025224723	0	0	0.045348202	0	0	0	0.026174584	0	0	0	0	0.019173617	0	0.047841167	0	0	0	0	0	0	0	0.052410901	0.131905476	0.047788524	0	0	0.041427751	0	0	0	0.030145088	0.052410901	0	0.047841167	0.067014784	0	0	0.017643436	0	0	0	0.017643436	0	0	0	0.047841167	0	0	0	0	0	0	0	0	0.030864198	0	0.102145147	0	0.070572924	0	0.030145088	0.008821718	0	0.052410901	0	0	0	0	0	0	0	0.057329352	0	0	0.019173617	0	0	0	0.095682335	0	0	0	0	0	0	0	0.043818021	0	0.017643436	0.028129395	0	0	0	0	0.086132644	0	0.050095168	0.017643436	0.025224723	0.052410901	0.060290175	0	0	0.041427751	0.026174584	0.066652474	0	0	0	0.065484603	0.059071187	0	0.008821718	0.052410901	0	0.041427751	0.030864198	0	0	0.041427751	0	0	0	0	0	0	0	0	0	0	0	0	0	0	0	0	0	0	0	0.008821718	0	0	0	0	0.030864198	0.047841167	0	0	0	0	0.025224723	0	0	0.050449446	0	0	0.08864099	0	0	0.079371831	0	0	0.025224723	0	0	0	0	0	0.028129395	0	0.047841167	0	0	0	0	0	0.041427751	0	0	0.047841167	0.017643436	0	0.056662885	0	0	0	0.028129395	0.137069122	0.030864198	0.019173617	0	0	0	0	0	0	0.217864924	0.008821718	0	0	0.017643436	0	0	0	0	0	0	0.047841167	0.025224723	0	0.019173617	0	0.130046526	0.047841167	0	0	0.027995335	0	0	0	0	0	0.092361346	0	0	0	0	0	0	0	0	0	0	0	0	0	0.017643436	0	0	0	0	0	0	0	0	0	0	0	0	0.112425305	0	0	0.038347234	0	0	0	0	0	0	0	0.052410901	0	0	0.16720253	0	0	0	0.030864198	0.026174584	0	0.168890423	0	0	0	0	0	0	0	0	0	0	0.030864198	0	0	0	0.093613999	0	0	0	0	0	0.078705365	0	0	0	0	0	0	0.056662885	0	0	0	0	0	0.052410901	0.060290175	0	0	0	0	0	0.028129395	0	0	0	0	0.047841167	0	0	0	0	0	0	0	0	0	0.052410901	0	0	0	0	0	0	0	0	0	0	0	0	0	0	0	0	0	0	0	0	0	0	0	0	0	0	0	0	0.028129395	0	0	0.019173617	0	0	0	0	0	0	0	0	0	0	0	0	0	0	0	0	0	0	0	0	0.047788524	0	0	0	0	0	0	0.138026225	0.048507634	0	0	0	0	0	0	0	0	0	0	0	0.052410901	0.285001547	0.114265153	0.019173617	0	0.041427751	0.086132644	0.061461457	0	0	0.041427751	0.017643436	0	0.019173617	0.104087736	0	0.161946809	0.017643436	0	0	0	0	0.135538941	0	0	0	0.057038782	0	0	0.193356655	0	0	0	0	0	0	0.041427751	0.030864198	0	0	0.017643436	0	0	0	0	0.026174584	0	0.072291948	0	0	0	0	0	0.077986255	0.060290175	0.090435263	0.026174584	0	0	0.047841167	0.27100271	0.047841167	0.047841167	0	0.081215393	0	0	0.047841167	0	0	0	0.017643436	0	0.017643436	0	0	0	0	0	0.028129395	0	0	0	0	0.019173617	0.008821718	0	0	0	0.067136623	0	0	0	0.047841167	0	0	0	0	0.036817053	0	0	0	0	0.025224723	0	0.061232619	0	0	0	0	0	0	0	0	0	0	0	0	0	0	0	0	0	0	0	0	0	0	0	0	0	0	0.052410901	0	0	0	0	0	0	0	0	0	0	0	0	0	0.047841167	0	0.041427751	0	0	0	0	0.008821718	0	0	0	0	0	0.047841167	0	0	0	0	0	0	0	0	0.026174584	0.026174584	0.047841167	0.019173617	0	0	0	0	0	0	0	0	0	0	0	0	0	0	0	0	0	0.047841167	0.019173617	0.026174584	0.047841167	0	0	0	0	0	0	0	0	0	0	0.047841167	0	0	0	0.017643436	0	0	0	0	0	0	0	0	0	0	0	0	0	0	0	0.179453976	0.185329237	0.196192337	0	0.017643436	0.034996302	0	0.027995335	0	0.094280465	0.050249469	0	0	0	0.072291948	0	0.017643436	0	0	0	0.027995335	0.04156402	0.169610831	0.030864198	0	0	0	0.041427751	0	0	0	0	0.202936863	0.019173617	0.008821718	0.041427751	0	0.058993593	0	0	0.030864198	0	0	0.028129395	0	0	0	0.047841167	0	0	0.241956313	0.041427751	0	0	0.041427751	0	0	0	0	0.146847943	0	0.017643436	0.035286872	0	0.27100271	0	0	0	0	0	0.074170053	0.017643436	0	0	0.065348335	0.082855502	0	0.060290175	0.243089647	0.030864198	0.047841167	0	0	0	0	0.047841167	0	0.041427751	0	0	0	0.041427751	0.095682335	0.025224723	0	0.110984897	0.008821718	0	0.028129395	0	0	0	0.047841167	0	0	0.030864198	0.026174584	0.039685916	0	0	0.023920584	0	0.008821718	0	0.080540297	0	0	0.041427751	0	0	0	0	0.086132644	0.008821718	0.030864198	0	0	0	0.017643436	0.017643436	0	0.138026225	0.008821718	0	0.050037815	0	0.066652474	0.028129395	0	0	0	0	0	0	0	0.047841167	0	0	0	0	0	0	0	0	0	0.030145088	0	0	0	0	0	0	0	0	0	0	0	0	0.067014784	0.030864198	0	0	0	0	0	0	0	0	0	0	0.217864924	0.008821718	0.095682335	0	0	0.017643436	0.008821718	0.008821718	0	0	0	0	0.082855502	0	0.041427751	0.019173617	0	0	0.047841167	0	0	0.075970563	0	0	0	0	0	0	0	0	0	0	0	0	0	0	0	0.008821718	0	0	0	0	0	0	0.023920584	0	0	0	0	0	0	0	0	0	0	0	0.047841167	0	0	0	0	0	0	0	0	0.060290175	0	0	0	0	0	0	0	0	0	0	0	0	0	0	0.008821718	0	0	0	0	0.030864198	0	0	0	0.017643436	0	0.008821718	0	0	0.041427751	0	0	0	0	0	0	0	0	0	0	0	0	0	0.089268918	0	0	0	0	0	0	0	0.028129395	0	0	0	0	0	0	0	0	0	0	0	0	0	0	0	0	0.161946809	0.126426653	0	0	0.036951113	0.063416267	0.063416267	0	0	0.008821718	0	0	0	0.041427751	0.060290175	0	0	0.019173617	0.050249469	0.017643436	0	0	0	0	0	0.008821718	0	0	0.086132644	0.138026225	0	0	0	0.030145088	0.109449683	0	0.042868159	0	0.026174584	0	0.026174584	0	0	0	0	0	0	0.047841167	0	0.025224723	0.047841167	0	0.093838652	0.082855502	0	0	0.028129395	0	0	0.008821718	0.028129395	0	0	0.017643436	0	0.008821718	0.025224723	0	0	0	0.047841167	0	0	0	0	0	0	0.047841167	0	0	0	0	0.047841167	0	0.095682335	0	0	0.047841167	0	0.047841167	0	0	0	0.047841167	0.047841167	0	0	0	0.047841167	0	0	0	0	0	0	0	0	0	0	0	0	0.060290175	0.041427751	0	0	0	0.041427751	0	0.054784781	0.017643436	0	0	0	0.023920584	0	0.076424053	0	0.025224723	0.16615562	0	0	0	0	0.047841167	0	0.030864198	0	0	0	0	0	0	0	0.017643436	0	0	0	0	0.078705365	0	0	0.017643436	0	0	0.052410901	0	0	0	0	0	0	0	0	0	0.019173617	0	0.017643436	0	0.030145088	0	0	0	0	0.030864198	0	0.028129395	0	0	0.080540297	0	0	0	0	0	0.10377608	0	0.08646476	0	0.030864198	0	0.019173617	0	0	0.028129395	0	0.008821718	0	0	0	0	0	0	0.067136623	0	0.100918535	0	0	0	0.026174584	0.067136623	0.023920584	0.026174584	0.028129395	0	0	0.030864198	0	0	0.019173617	0.089268918	0	0	0	0	0.095682335	0	0	0	0	0	0.041427751	0	0	0	0.026174584	0	0	0	0	0	0	0	0	0	0.041427751	0	0.026174584	0	0	0	0	0	0	0	0	0	0.047841167	0	0	0	0	0	0	0	0	0	0	0.060290175	0.300720426	0	0	0	0	0	0.028129395	0	0.104099958	0	0	0	0	0.047841167	0	0.047841167	0.082855502	0.047841167	0	0.023920584	0	0	0	0	0	0	0	0	0	0	0	0	0	0	0	0	0.017643436	0	0.109320656	0	0	0	0.041427751	0	0.047841167	0	0.047841167	0	0.017643436	0.08609642	0.017643436	0	0	0	0.025224723	0	0	0	0	0.017643436	0	0	0	0	0.025224723	0	0	0	0	0	0.047841167	0.019173617	0	0.052410901	0	0	0	0	0	0	0	0	0	0	0	0	0	0	0	0	0.030864198	0.017643436	0.025224723	0	0	0	0.017643436	0.017643436	0.189425532	0	0	0	0	0	0	0	0	0	0	0	0	0	0	0	0	0	0	0	0	0	0	0.030864198	0	0	0.030864198	0.026174584	0	0	0.008821718	0	0	0	0	0	0	0	0	0.030145088	0	0	0	0	0	0	0	0	0	0.019173617	0	0	0	0	0	0	0	0	0	0.030145088	0.019173617	0	0	0	0	0	0	0	0	0	0	0	0	0	0	0	0	0	0	0	0	0	0	0	0	0	0	0	0	0	0	0	0	0	0	0	0	0	0	0	0	0	0	0	0	0	0	0	0	0	0	0	0	0	0	0	0	0	0	0	0	0	0	0	0	0	0	0	0	0	0	0	0	0	0	0	0	0	0	0	0	0	0	0	0	0	0	0	0	0	0	0	0	0	0	0	0	0	0	0	0	0	0	0	0	0	0	0	0	0	0	0	0	0	0	0	0	0	0	0	0	0	0	0	0.026174584	0	0	0	0	0	0	0	0	0	0	0	0	0	0.047841167	0	0	0	0	0	0	0	0	0.047841167	0	0	0	0	0	0	0.019173617	0	0	0	0	0	0	0	0	0	0	0	0	0	0	0.047841167	0.030864198	0	0	0	0	0	0	0.086132644	0	0	0	0	0	0	0	0	0	0	0	0	0.026174584	0	0	0	0	0	0	0	0	0	0	0	0	0	0	0	0	0	0	0	0	0	0.12635762	0.026174584	0	0	0	0	0	0.028129395	0	0.028129395	0	0	0.048507634	0.025224723	0.045772831	0	0	0	0	0	0	0	0	0.035286872	0	0.047841167	0	0	0.036817053	0	0	0	0	0.086132644	0.100498938	0	0	0	0	0	0	0	0	0	0.047841167	0	0	0.050449446	0	0	0.112307229	0	0.086132644	0	0	0	0	0	0	0	0	0	0	0	0.086132644	0	0	0	0	0	0	0	0	0	0	0	0	0	0	0	0.030864198	0	0.026174584	0	0	0	0	0.092361346	0	0	0	0	0.017643436	0	0.026174584	0.030145088	0	0	0	0	0	0	0	0	0	0	0	0	0	0	0	0	0	0	0	0	0	0	0	0	0	0	0	0.028129395	0	0	0	0	0	0	0	0	0	0.017643436	0	0.019173617	0	0	0	0	0.057038782	0	0	0	0	0	0	0	0	0	0	0	0	0	0	0	0.030864198	0	0	0	0	0.065484603	0	0.008821718	0	0	0	0	0	0	0	0	0	0	0	0	0	0	0.026174584	0	0	0	0	0	0	0	0	0	0	0	0	0.074015752	0	0	0	0	0	0.026174584	0	0	0.025224723	0	0.050449446	0	0.026174584	0	0	0	0.008821718	0	0	0.028129395	0	0	0	0	0	0	0	0	0	0	0	0	0.019173617	0	0.047841167	0	0	0	0.060290175	0	0	0.034046441	0.047841167	0	0.030864198	0.041427751	0	0	0	0	0	0	0	0	0.017643436	0.047788524	0	0	0	0.017643436	0.047841167	0.082855502	0	0.082855502	0	0	0.028129395	0	0	0	0	0	0	0.017643436	0	0	0	0	0	0	0	0	0	0	0	0	0	0	0.101717926	0	0	0	0	0	0	0	0	0	0	0	0.017643436	0	0	0	0	0	0	0	0.104821803	0	0	0	0.017643436	0	0	0	0	0	0	0	0	0	0	0	0	0	0	0	0	0	0	0	0	0	0	0	0	0.047841167	0	0	0	0	0	0	0	0	0	0	0	0	0	0	0	0	0	0	0.060290175	0	0	0	0	0	0.052410901	0	0	0	0	0	0	0	0	0	0	0	0.036817053	0	0	0	0	0	0	0	0	0	0.082855502	0	0	0	0	0	0	0	0.030864198	0	0.026174584	0	0	0	0	0	0	0	0	0	0	0	0	0	0	0	0	0	0	0	0	0	0	0	0	0	0	0	0	0	0	0	0	0	0	0	0	0	0	0	0	0	0	0	0	0	0.017643436	0	0	0	0	0	0	0.030145088	0	0	0	0	0	0.019173617	0	0	0	0	0	0	0	0.050449446	0	0	0	0	0	0	0	0	0	0	0	0	0	0	0	0	0	0	0.017643436	0	0	0	0	0	0	0	0	0	0	0	0	0	0	0	0	0	0	0	0	0	0	0	0	0	0	0	0	0	0	0	0	0	0.217864924	0	0	0	0	0	0	0	0	0	0	0	0	0	0	0	0	0	0	0	0	0	0	0	0	0	0	0	0	0	0	0	0.030145088	0	0	0	0	0	0	0	0	0.27100271	0.017643436	0	0	0	0.019173617	0	0	0.047841167	0	0	0	0	0	0	0	0	0	0	0	0	0	0	0	0	0	0	0	0.019173617	0	0	0	0	0	0	0	0.138026225	0	0	0	0	0	0	0	0.052410901	0	0	0	0.047841167	0	0	0	0	0	0	0	0	0	0.028129395	0	0	0	0	0	0	0	0	0	0	0	0	0	0	0.017643436	0	0	0	0	0	0	0	0	0	0.047841167	0	0	0	0	0	0	0	0	0	0.030145088	0	0	0	0	0	0	0	0	0	0	0	0	0	0	0	0	0	0	0	0	0	0	0	0	0	0.047841167	0	0.017643436	0	0	0	0.047841167	0	0	0	0	0	0	0	0.082855502	0	0	0	0	0	0	0	0	0	0	0	0	0.017643436	0	0	0	0	0	0	0	0	0.025224723	0	0.053354118	0.082855502	0	0	0	0	0	0	0	0	0	0	0	0	0	0	0	0	0	0	0	0.017643436	0	0	0	0	0.047841167	0	0.047841167	0	0	0	0	0.078523753	0	0	0	0	0	0	0	0	0.095682335	0	0	0	0	0	0	0	0	0	0	0	0	0	0	0	0	0.047841167	0	0	0.017643436	0	0.030864198	0	0	0	0	0	0	0	0	0	0	0.026174584	0	0	0	0	0	0	0	0	0	0	0	0	0	0	0	0	0	0	0	0	0	0	0	0	0.017643436	0	0	0	0	0	0	0	0	0	0	0	0	0	0	0.017643436	0	0.026174584	0	0	0	0	0	0.050249469	0	0	0	0	0	0	0.023920584	0	0	0.047841167	0.047841167	0	0.017643436	0	0	0	0	0	0.27100271	0	0	0.030864198	0	0.041427751	0	0	0	0.091522919	0	0	0.028129395	0	0	0	0.047841167	0	0.138026225	0	0	0.05608892	0.172072666	0.041427751	0	0	0.091057207	0.023920584	0	0	0	0	0	0	0	0	0	0	0	0	0	0	0	0.041427751	0	0	0	0	0	0	0.008821718	0	0	0	0	0	0.023920584	0	0	0	0	0.047841167	0.041427751	0	0	0	0	0	0.025224723	0	0.094954362	0.041427751	0	0	0	0	0	0	0	0.047841167	0	0	0	0	0	0	0	0.082855502	0	0	0.008821718	0	0	0	0	0	0	0	0	0.047841167	0	0	0.030864198	0	0	0.075970563	0	0	0	0	0	0	0	0	0	0	0	0	0	0	0	0	0	0	0	0.041427751	0	0	0.217864924	0.132484958	0.028129395	0.041427751	0.041427751	0	0	0	0.049318705	0	0.023920584	0.047841167	0	0	0	0	0	0.017643436	0	0	0	0.074015752	0.047841167	0	0	0	0	0	0	0	0	0	0	0	0	0.086132644	0.047841167	0	0.047841167	0.026174584	0.217864924	0.023920584	0	0	0	0	0.025224723	0.217864924	0	0.047841167	0.113719699	0	0	0	0	0	0	0	0	0	0.095682335	0	0	0	0	0.217864924	0	0.028129395	0	0.028129395	0	0.027995335	0.092096817	0	0.041427751	0.047841167	0	0	0	0	0	0	0	0	0	0	0	0	0.047841167	0	0	0	0	0	0	0.023920584	0	0	0	0	0	0.030145088	0	0	0	0	0	0.034046441	0	0	0	0	0	0	0	0	0.023920584	0	0	0	0	0	0	0	0	0	0	0.025224723	0	0	0	0	0	0	0	0	0.217864924	0	0	0	0	0	0	0.067136623	0	0	0	0	0	0	0	0	0	0	0	0	0	0	0	0	0	0	0	0	0	0	0	0	0	0.041427751	0	0	0	0	0	0.041427751	0	0	0	0	0	0	0	0	0	0	0	0	0.041427751	0	0	0	0	0	0	0	0	0	0	0	0	0	0	0.030864198	0.030864198	0	0	0	0	0	0	0	0	0.067136623	0	0	0	0	0.017643436	0	0	0	0	0	0.025224723	0	0	0	0	0	0	0	0	0	0	0	0.008821718	0	0	0	0.023920584	0	0.019173617	0	0	0	0	0	0	0	0	0	0	0	0	0	0	0	0.047841167	0	0	0.017643436	0	0	0	0	0	0	0	0	0	0	0	0	0	0	0	0	0	0	0	0	0	0	0	0	0.082855502	0	0	0	0	0	0	0	0.060290175	0	0	0	0	0	0	0	0	0.008821718	0	0	0	0	0	0	0	0.030864198	0	0	0	0	0	0	0	0	0	0	0	0	0	0.030864198	0	0	0	0	0	0	0	0	0	0	0.030864198	0	0	0	0	0	0	0	0	0	0	0	0	0	0	0	0	0	0	0	0	0	0	0	0	0	0	0	0	0	0	0	0	0	0	0	0	0	0	0.008821718	0	0	0	0	0	0	0	0	0	0	0	0	0	0	0	0	0	0	0	0	0	0	0	0	0	0	0	0	0	0	0	0	0	0	0	0	0	0.017643436	0	0	0	0	0	0	0	0	0	0	0	0	0	0	0	0	0	0	0	0	0	0	0	0	0	0	0	0.030145088	0	0	0	0	0	0	0	0	0	0	0	0	0	0	0	0	0	0	0	0.100252069	0	0	0	0	0	0	0	0	0	0	0	0.047841167	0	0	0	0	0	0	0	0	0.030145088	0	0	0	0	0	0	0	0	0	0	0	0	0	0	0	0	0	0	0.019173617	0	0	0.041427751	0	0	0	0	0	0	0	0	0	0	0	0	0	0	0	0	0	0	0.019173617	0	0	0	0	0	0	0	0	0	0.026174584	0	0	0	0	0	0	0	0	0	0	0	0	0	0	0	0	0	0	0	0	0	0	0	0	0	0	0	0	0	0	0	0	0	0	0	0	0	0	0	0.095682335	0	0	0	0	0	0	0	0	0	0	0	0	0	0	0	0	0	0	0	0	0.025224723	0	0	0	0	0	0	0	0.023920584	0	0	0	0	0	0	0	0	0	0	0	0	0	0	0	0	0	0	0	0	0	0	0.023920584	0	0	0	0	0	0	0	0	0	0	0	0	0.025224723	0	0	0	0	0	0	0	0	0	0	0	0	0	0	0	0	0	0	0	0	0.008821718	0	0	0	0	0	0	0	0	0	0	0	0.050095168	0	0	0	0	0	0	0	0	0	0	0	0	0	0	0	0	0	0	0	0	0	0	0	0	0	0	0	0	0	0	0	0.017643436	0	0	0	0	0.047841167	0.060290175	0.028129395	0	0	0	0	0	0	0	0.041427751	0	0	0	0	0	0	0	0	0	0	0	0	0	0	0	0	0	0	0	0	0	0	0	0	0	0	0	0	0	0	0	0	0	0	0	0	0	0	0	0.047841167	0.047841167	0	0	0	0	0.047841167	0	0	0	0	0	0	0	0.047841167	0.047841167	0	0	0	0	0	0	0	0	0	0	0	0	0	0	0	0	0	0	0	0	0	0	0	0	0.060290175	0	0	0	0	0	0	0	0	0	0	0	0	0	0	0	0	0	0	0	0	0	0	0	0	0	0	0	0	0	0	0	0	0	0	0	0.082855502	0.047841167	0	0.017643436	0	0	0.047841167	0	0	0	0	0	0	0	0	0	0	0	0	0	0	0	0	0	0	0	0	0.047841167	0	0	0	0.047841167	0	0	0	0.047841167	0	0	0	0	0.086132644	0	0	0	0	0.030864198	0	0	0	0	0	0	0	0	0	0	0	0	0	0.047841167	0	0	0	0	0	0	0	0	0	0	0	0	0	0	0	0	0	0	0	0	0	0	0	0	0	0	0	0	0	0.019173617	0	0	0	0	0	0	0	0	0	0	0	0	0	0	0	0	0	0	0.041427751	0	0	0	0	0	0	0	0	0	0	0	0	0	0	0	0	0	0	0	0.030145088	0	0	0	0	0	0	0	0	0	0	0	0	0	0	0	0	0	0	0	0	0	0	0	0	0	0	0	0	0	0	0	0	0.041427751	0	0	0	0	0	0	0	0	0	0	0	0	0	0	0	0	0	0.041427751	0	0	0	0	0	0	0	0	0	0	0	0	0	0	0	0	0	0	0	0	0	0	0	0	0	0	0	0	0	0	0	0	0	0	0	0	0	0	0	0	0	0	0	0	0	0	0	0	0	0	0	0	0	0	0	0.019173617	0	0.025224723	0	0	0	0	0	0	0	0	0	0	0	0	0	0	0	0	0	0	0	0.138026225	0	0	0	0	0	0	0	0	0	0	0	0	0	0	0.047841167	0	0	0	0	0	0	0	0.052410901	0	0	0	0	0	0	0	0	0	0	0	0	0	0	0	0	0.019173617	0	0	0	0	0	0	0	0	0	0	0	0	0	0	0	0	0	0	0	0.047841167	0	0	0	0	0	0	0	0	0	0	0	0	0	0	0	0	0	0	0	0	0	0	0	0	0	0	0	0	0	0	0	0	0	0	0	0	0	0	0	0	0	0	0	0	0	0	0	0	0	0	0	0	0	0	0	0	0	0	0	0	0	0	0	0	0	0	0	0	0	0	0	0	0	0	0	0	0	0	0	0	0	0	0	0	0	0	0	0	0	0	0	0	0	0	0	0	0	0	0	0	0	0	0	0	0	0	0	0	0	0	0	0	0	0	0.030145088	0	0	0	0	0	0	0	0	0	0	0	0	0	0	0	0	0.041427751	0	0	0	0.047841167	0	0	0	0	0	0	0	0	0	0	0	0	0	0	0	0	0	0	0	0	0	0	0	0	0	0	0	0	0	0	0	0	0	0	0	0	0	0	0	0	0	0	0	0	0	0	0	0	0	0	0	0	0	0	0	0	0	0	0	0	0	0	0	0	0	0	0	0	0	0	0	0	0	0	0	0	0	0	0	0	0	0	0	0	0	0	0	0	0	0	0	0	0	0.023920584	0	0	0	0	0	0	0	0	0	0	0	0	0	0	0	0	0	0	0	0	0	0	0.030145088	0	0	0	0	0	0.028129395	0	0	0	0	0	0	0	0	0	0	0	0	0	0	0	0	0	0	0	0	0.047841167	0	0	0	0	0	0	0	0	0	0	0	0	0	0.026174584	0	0	0	0	0	0	0	0	0	0	0	0	0	0	0	0	0	0	0	0	0	0	0	0	0	0.047841167	0	0	0	0	0	0	0	0	0	0	0	0	0	0	0	0	0	0	0	0	0	0	0	0	0	0	0	0	0	0.047841167	0	0	0	0	0	0	0	0	0	0	0	0	0	0	0	0	0	0	0	0	0	0	0	0	0	0	0	0	0	0	0	0	0	0	0	0	0	0	0	0
Akt_Pathway_Regulation_by_GH	0.072028146	0.012198171	0	0	0	0.027810436	0.091060715	0	0	0	0.021305143	0	0	0.015210629	0	0	0.006094514	0	0	0	0.015210629	0	0.018398896	0.007175712	0.067563002	0.008744385	0.027325615	0.357840555	0	0.029271499	0	0.015210629	0.03348247	0.04814458	0	0	0	0.015210629	0.013081386	0	0.065608237	0.084086076	0.074437838	0.015210629	0.033609526	0	0	0	0	0	0.089936558	0	0	0	0	0.003188267	0	0	0.006540693	0.022521001	0	0.006540693	0	0.015210629	0	0.068754665	0.006540693	0	0.04401658	0	0	0.008993453	0	0.015210629	0	0.015210629	0	0	0.010105757	0	0	0.022364167	0	0.021191624	0	0	0	0	0	0	0	0	0.006540693	0	0	0	0	0	0.015210629	0	0.017488769	0	0	0.04401658	0	0	0	0	0	0	0	0	0	0.015210629	0	0	0	0	0	0.040527015	0	0	0	0	0	0.003188267	0	0.012723132	0	0.015210629	0.015210629	0	0	0	0	0.014672193	0	0	0	0	0	0	0.015210629	0	0	0	0	0	0.015210629	0	0	0	0	0.021338796	0	0	0	0	0	0.013687006	0	0	0	0.013687006	0	0	0	0	0	0	0	0	0	0.015210629	0	0	0	0.013687006	0.018732906	0	0	0	0.015210629	0	0	0.04401658	0.015210629	0.015210629	0.008993453	0.015210629	0	0	0	0.017488769	0	0	0	0	0	0	0.058688773	0	0	0	0	0	0	0	0	0	0	0	0	0	0.016502382	0	0	0	0	0	0	0.04401658	0	0	0	0	0	0.015651368	0	0	0	0	0	0	0	0	0	0.015210629	0.015210629	0	0.018398896	0	0	0	0	0.037293951	0	0	0.015210629	0	0	0	0	0	0	0	0	0	0.282939902	0	0.156716315	0	0	0	0.030421258	0.015210629	0.505577553	0.063120657	0	0	0	0	0	0	0	0	0	0	0	0	0	0	0	0	0.021338796	0	0.069576892	0	0.374192769	0.043226316	0.049507145	0	0.053113106	0	0	0	0.012612449	0	0.04401658	0.173533165	0.032721013	0.077626105	0.006094514	0.137805281	0.104038765	0.595098048	0.111731789	0.125754808	0	0	0	0	0.007605315	0	0	0	0	0	0	0	0	0	0	0	0	0	0	0	0	0	0	0	0.006094514	0	0.214242155	0	0.006540693	0	0	0	0	0	0	0	0	0	0	0	0.39616481	0	0	0	0	0	0	0.007605315	0.037293951	0.016502382	0	0	0.033004763	0	0	0	0	0	0	0	0.012198171	0.012198171	0	0.014945002	0	0	0	0	0	0	0	0	0	0	0	0	0	0	0	0	0	0	0	0	0	0.312426392	0	0	0	0	0	0.006094514	0.023362303	0	0.323067248	0.003188267	0	0	0	0	0.017488769	0	0.015210629	0	0	0	0.022521001	0	0	0	0	0	0	0.044968279	0	0.003188267	0	0	0.396081396	0	0.068320011	0	0.023987258	0	0	0	0	0	0	0.003188267	0	0	0	0	0	0	0	0	0	0	0.022521001	0.084059486	0.095461763	0	0	0.043996991	0	0.015210629	0.107301594	0.015210629	0.046072627	0.045631888	0.045631888	0.067715209	0.015210629	0.030421258	0.030421258	0.039414711	0.030421258	0.082178691	0.030421258	0.030421258	0.241210937	0.015210629	0.056243208	0.015210629	0.108195918	0	0	0.006376534	0	0.061154005	0.015210629	0.043946385	0.059227209	0.015210629	0	0.066995914	0	0.012723132	0	0	0	0.018738864	0	0.008993453	0	0.017045321	0	0	0	0.04401658	0.003188267	0	0.015456428	0.018817646	0	0.005052878	0.015210629	0.008993453	0	0.018398896	0.01555731	0.136973954	0.003188267	0	0.015210629	0	0	0.012723132	0.006094514	0.022386341	0	0.015210629	0.03225595	0.376069503	0.032098725	0	0.035981908	0	0.048323305	0.015210629	0.015210629	0.037293951	0.029338374	0.006094514	0.024738086	0.023362303	0	0	0.008744385	0	0	0.01813327	0	0	0.015210629	0.030421258	0	0	0.029414364	0.037293951	0.013687006	0.015911399	0.015210629	0.015139816	0	0.10299662	0.015210629	0.006071756	0	0.025316386	0	0	0	0	0.013716405	0.020634724	0	0.042291935	0	0	0.012723132	0	0	0.015210629	0	0	0.063387084	0.015210629	0	0.037293951	0.036091152	0	0	0.062007694	0.029850668	0.012723132	0.205165268	0.454581372	0.140868371	0.037293951	0.424930836	0.026233154	0.059227209	0.013687006	0	0.003188267	0.010105757	0.114378427	0.324610678	0.325546803	0	0	0.024738086	0.012723132	0.029882822	0.015210629	0.166824955	0.11377588	0.095142991	0.08371864	0.016902456	0.055577494	0.11996919	0	0	0	0	0	0	0	0.018732906	0	0	0	0	0	0.015210629	0.030421258	0.078091273	0.019898844	0	0	0.095496041	0.019898844	0.037293951	0	0	0.057230477	0	0	0.008993453	0	0	0	0	0	0	0	0	0	0.07131949	0	0	0	0	0	0	0	0.141328207	0.062296577	0.043946385	0.522243515	0	0	0	0.562009388	0.221032891	0	0.057629354	0	0.059227209	0.022521001	0	0.018732906	0	0.398754178	0	0.013687006	0.079183144	0.085567152	0.049507145	0.123237384	0.013687006	0.007175712	0.022815944	0.015210629	0.167010854	0	0	0.058139756	0.038206185	0	0	0	0.046784435	0.148925012	0.029882822	0.030421258	0.051192291	0	0	0	0	0	0.0347146	0	0	0.081104515	0.012198171	0.27612842	0.015210629	0.068026278	0	0	0.201723202	0	0.164995462	0.015210629	0.289261771	0.131928881	0.016902456	0.493322431	0	0.114674644	0.030421258	0.059156396	0.064564878	0.290788987	0.13042094	0.015210629	0	0.045631888	0.219242929	0.058087312	0.045835807	0.212857913	0.189334581	0.029882822	0.030732327	0.077445449	0.023139835	0.271349346	0.105187005	0.043537673	0	0	0.179131079	0.268715762	0.020233588	0.375791462	0.053813418	0.067746772	0.029273911	0	0.108573447	0.063745811	0	0.050235881	0.022815944	0.149743826	0.062087323	0.073819143	0.006094514	0	0	0.12704347	0.326143323	0	0.006094514	0.04417917	0.036502949	0	0.06835104	0.082630896	0	0.020634724	0.337460032	0.094776878	0.015210629	0.015210629	0.014945002	0.178809653	0.017488769	0.006376534	0	0.198051842	0.160970619	0.173316492	0.022828889	0.02817956	0.052276346	0	0.032113085	0.046537575	0.018839635	0	0.006540693	0.033975908	0.041642819	0.08833006	0.017045321	0.024921303	0.069332966	0	0.08663601	0.141784682	0.030049528	0.016875273	0.01909921	0	0.049072118	0.054412385	0	0	0.111519523	0.264471759	0.0506723	0.062637595	0	0.030861997	0.08803316	0	0.057194779	0.015210629	0.024488197	0.006376534	0.284923015	0.28123583	0	0	0.050614119	0.071623804	0.148863204	0	0	0	0	0.019834717	0.119037185	0.039698826	0.054035454	0	0.204446586	0.032160963	0.20580162	0.010363979	0.006094514	0.008744385	0.035438328	0.036687655	0.016502382	0.040527015	0.117491551	0	0	0.015210629	0.099178942	0.033400168	0.056651786	0.003188267	0.038425091	0.056667001	0.014945002	0.089976376	0.073699734	0.205721038	0.04137297	0	0.08200067	0	0.021338796	0.015210629	0.037293951	0	0.018732906	0.063054749	0	0.015210629	0.055513433	0	0.066624627	0.025247656	0.320874473	0.179987414	0.05250458	0.261268961	0.221055185	0	0.024488197	0.045631888	0.052303846	0.024738086	0.022521001	0	0.020233588	0.154243638	0.032734157	0.045078189	0.022815944	0	0.037902477	0.013687006	0.016902456	0.003188267	0.022815944	0.037293951	0	0.013081386	0.014672193	0.065134957	0.041497441	0.065251528	0	0.037465812	0.071757018	0.022815944	0.092892897	0.051135963	0.056739712	0.032532654	0.019099666	0.024396343	0	0.404141194	0.003188267	0	0	0.0537474	0.019997881	0	0	0.037293951	0	0	0	0	0.047259086	0.037293951	0.132049739	0.022815944	0.045631888	0	0.04401658	0.014945002	0	0.04357701	0.014672193	0.023987258	0.01909921	0.062430421	0.008241146	0.085772734	0	0.025439283	0.015210629	0	0	0.005052878	0	0	0.026729238	0	0	0	0.044968279	0	0	0	0	0	0.014945002	0.017045321	0.012723132	0.047974516	0.006071756	0.042377954	0	0.068921432	0.702240308	0.026306027	0.006094514	0.010105757	0.086631236	0.033365521	0.060784943	0.029060988	0	0.083419604	0	0.058688773	0	0.010105757	0	0	0	0.015651368	0.016867389	0	0	0	0	0.022815944	0.014945002	0.005052878	0.279083598	0	0.025316386	0.005052878	0	0.079043643	0	0	0.015210629	0.047974516	0	0	0	0.015456428	0	0	0.012198171	0.016502382	0	0.10836601	0.0334679	0	0.016502382	0	0	0.04401658	0	0.090910671	0	0.022815944	0.006540693	0.158351526	0.071685039	0.018398896	0	0	0.080673084	0.04579334	0.196904334	0.051135963	0	0	0	0	0	0	0.020506912	0.016902456	0	0	0	0	0.0274093	0.099598789	0	0.077963589	0.003188267	0.082997619	0.153161521	0	0.018817646	0.130026336	0	0.091870368	0.051599381	0.050581699	0.046279667	0.186843411	0.018328083	0.015651368	0.03773163	0.108373888	0.006540693	0.030589461	0	0.245924695	0.015210629	0.007605315	0	0	0	0	0.092844269	0	0.115834731	0.101678023	0.156439105	0.006094514	0.046859647	0	0.015210629	0.031145273	0	0.022521001	0	0	0.037293951	0.007605315	0	0.022521001	0	0	0	0.007175712	0.007605315	0	0	0	0.007605315	0	0.015139816	0.015210629	0.065762462	0	0	0	0.034090642	0	0.068320011	0.016067354	0	0	0.063185145	0.055159344	0.015651368	0	0	0.007175712	0	0	0	0.007605315	0.015210629	0.012369043	0.015210629	0	0.020090723	0.04401658	0.067274097	0.015210629	0.05250458	0.072028146	0	0.030421258	0	0.024655784	0.061620278	0.167510475	0.012369043	0.030421258	0.037293951	0	0.017045321	0	0.05396099	0	0	0	0	0.003188267	0.015210629	0.032699399	0.066346592	0.015210629	0.015210629	0.015210629	0.030421258	0.077156717	0	0.085390169	0	0	0.131636757	0.057748291	0	0.020634724	0	0	0.062415476	0	0.043846949	0.035845353	0.015210629	0.015210629	0	0.023408082	0.005052878	0	0.015210629	0.016867389	0	0.032696689	0.008993453	0.015210629	0	0.03773163	0.064717774	0.015210629	0.008993453	0.022521001	0.082869927	0	0	0	0	0	0.016067354	0	0	0.015210629	0.005052878	0.012723132	0.04401658	0.030667058	0	0.029625588	0	0	0.015210629	0.015210629	0	0.04401658	0	0	0	0.015210629	0	0.058500598	0.014945002	0	0.026608138	0.066552466	0	0.015210629	0	0.015210629	0.015416857	0.029742299	0	0.022161868	0	0.068320011	0.023800441	0.022386341	0.012723132	0.015210629	0.018398896	0	0	0	0.015210629	0	0.037293951	0.015210629	0.057355182	0.015210629	0.015210629	0.013687006	0.224087024	0	0	0	0	0	0	0	0.015210629	0.015210629	0	0.015210629	0.04401658	0.015210629	0	0	0	0.015386439	0.015210629	0	0.014945002	0	0.016502382	0	0	0.010793582	0.047204847	0.028483984	0.046386404	0.043946385	0	0.065574499	0.036208006	0	0	0	0	0.015456428	0	0.04401658	0.030421258	0.466800981	0.015210629	0.013687006	0.016902456	0.008744385	0	0.019707356	0.066332726	0.021309715	0	0	0	0.032078018	0	0	0.058599094	0.018644696	0.05432423	0	0	0.015210629	0	0.013687006	0	0	0.015210629	0.056720123	0	0.016902456	0.042228356	0.015210629	0	0.015210629	0.04401658	0	0.016902456	0	0.019707356	0	0.015210629	0.006099086	0.015210629	0.004496726	0	0.035845353	0.015210629	0	0.012369043	0	0.045631888	0	0.013687006	0.015210629	0.015210629	0.015210629	0.082035626	0.039698826	0	0.023443149	0	0	0	0	0.059227209	0	0.012723132	0	0.030350445	0.066409601	0.015210629	0.025993357	0	0.089936558	0	0.015210629	0.015210629	0.015210629	0.015210629	0.005052878	0	0	0	0	0.014672193	0.015210629	0.015210629	0.015210629	0.031713011	0.047288647	0	0.015210629	0.156033591	0.030421258	0	0	0.077233504	0	0.030155632	0	0.060770006	0.049507145	0.015210629	0.089976376	0	0	0.132895472	0	0	0	0	0	0.008993453	0	0.012723132	0.046680258	0.045883303	0	0.068003838	0.017711071	0.012198171	0	0	0	0	0	0.025529372	0	0.024488197	0	0.056967969	0	0	0	0	0.008993453	0.012723132	0.01813327	0.043946385	0.012198171	0	0.04401658	0.015210629	0	0	0	0	0.006094514	0.015210629	0	0	0	0	0.015456428	0	0	0	0	0.045042002	0	0	0	0	0.003188267	0	0	0	0	0	0.015210629	0	0	0	0	0	0	0	0	0.015210629	0	0	0.003188267	0.007175712	0	0.022315528	0	0	0	0	0	0	0	0.009282781	0	0	0.033004763	0.006540693	0	0	0	0	0	0.003188267	0	0	0	0	0	0	0.003188267	0	0	0.003188267	0.015456428	0.008993453	0	0.015210629	0	0	0	0.010105757	0.030861997	0	0	0	0	0.025709268	0	0	0.07562416	0	0	0	0	0	0	0	0	0.01216627	0.015210629	0.051162783	0	0	0.016902456	0.006540693	0.006094514	0	0.003188267	0	0	0.007175712	0	0	0	0.003188267	0	0	0	0	0	0.065961421	0	0	0	0.016067354	0.003188267	0.037293951	0.043946385	0.043946385	0.025050759	0	0.03860743	0.016067354	0.028504653	0.003188267	0	0	0.015210629	0.035852201	0	0	0.015210629	0	0	0.007175712	0.047974516	0	0.006094514	0.015210629	0	0	0.020055656	0	0.040423027	0.003188267	0	0	0.010105757	0	0	0	0	0	0	0	0.003188267	0	0.026233154	0	0.003188267	0	0.006540693	0	0.059227209	0.016867389	0	0	0	0	0	0	0.020634724	0	0.003188267	0	0	0	0.084693659	0	0	0.038424941	0.098570083	0.031547466	0	0.030198589	0.051135963	0.026662401	0	0	0	0.006540693	0.006094514	0	0.082391702	0.045835807	0.003188267	0.007175712	0.012723132	0.003188267	0.018738864	0.086682558	0	0.012723132	0.068624733	0.013294024	0	0.019402956	0.012198171	0.012369043	0	0	0.020090723	0.047134653	0.010105757	0.043946385	0.017045321	0.055938646	0.088954735	0	0.02673381	0	0.037293951	0.016482291	0	0.018398896	0.003188267	0	0.015456428	0.019303715	0.003188267	0.00972896	0.120210443	0.028093119	0.016867389	0	0.017488769	0.020634724	0.304089112	0	0.006540693	0	0.075340045	0.054122337	0.008993453	0.006094514	0.02282708	0	0	0.012170842	0	0	0	0	0.02243139	0.048887522	0.024868776	0.006540693	0	0.028483984	0.012198171	0.008993453	0.003188267	0.024488197	0	0	0.019373883	0.016067354	0	0.030421258	0.028615515	0	0.006094514	0	0	0.010105757	0.010105757	0.008993453	0	0.017488769	0.023987258	0.056120519	0	0.006376534	0.037293951	0	0.180846793	0.045042002	0	0.017488769	0.048413723	0.008993453	0	0	0	0.072370859	0	0	0.007175712	0.015210629	0.006094514	0	0	0.029628177	0.008993453	0.042790838	0	0.009282781	0	0.015651368	0	0	0.054122337	0	0	0	0.027408801	0.006094514	0	0	0.006094514	0	0	0	0.018398896	0	0.05432423	0.003188267	0.124967293	0.032113085	0.003188267	0.012198171	0.020634724	0.089976376	0.103449335	0.015651368	0.006540693	0.006376534	0	0	0	0.024488197	0.007175712	0.003188267	0.003188267	0.006540693	0.010105757	0	0	0	0	0.015210629	0.015210629	0.089936558	0	0.015210629	0.017488769	0.105627744	0	0	0.102699508	0.099110479	0	0	0	0.031034103	0	0.014672193	0.010105757	0.010105757	0	0.015210629	0	0.007175712	0.016067354	0	0.130896611	0.015210629	0.018292685	0	0	0	0.003188267	0.033603102	0.016067354	0.02282708	0.015210629	0.015651368	0	0.015210629	0.074860704	0.012723132	0	0	0	0	0.023822991	0.024738086	0	0.041979021	0	0.008993453	0	0	0.013687006	0.037293951	0.008993453	0	0	0	0	0.039429657	0.05416134	0	0.022680458	0.015651368	0.015210629	0	0.016067354	0	0.015210629	0	0.083114717	0.016502382	0	0.015210629	0	0.032470505	0	0.043946385	0	0	0	0.015210629	0.006094514	0.012723132	0.012198171	0.012198171	0	0.012723132	0	0	0.012723132	0.015210629	0.015651368	0.015210629	0.017045321	0.114654429	0.026410137	0.022521001	0.044572802	0	0	0.028239026	0.016067354	0.054515209	0.016067354	0	0.122981139	0	0.038956286	0	0	0.010105757	0	0.099268891	0	0.012723132	0.057298474	0.015210629	0.014672193	0.064907155	0.068706575	0.070369973	0.151914797	0.176066319	0	0.012723132	0.039150381	0.013687006	0	0.015210629	0.089312646	0.093923799	0.015210629	0.033609526	0.079928403	0.078986802	0.015210629	0.024204082	0.040601464	0.078960167	0	0.037891088	0.069925198	0.015210629	0	0.054122337	0.04401658	0.015210629	0.04401658	0.059227209	0.008993453	0.059221196	0.142633918	0.032085902	0	0.04401658	0	0	0.035422143	0.030421258	0.044964989	0.117941893	0.118142107	0.090089206	0.04401658	0.015210629	0.081876444	0.015210629	0.008993453	0	0.022192061	0.015210629	0.061505349	0.054408516	0.10136436	0.08803316	0.050111093	0.029882822	0	0.056214751	0.08803316	0	0.024204082	0	0.015651368	0.030421258	0.08803316	0.074367644	0.021305143	0.08803316	0.08803316	0.02854183	0.030421258	0	0.089058581	0.015210629	0.015210629	0.015210629	0	0	0	0.015210629	0.015210629	0	0.024488197	0.059227209	0.003188267	0.032113085	0	0.015210629	0	0.006094514	0.04401658	0.064717774	0	0.015210629	0.015210629	0.04401658	0.059104546	0	0.048632553	0.091221427	0.015210629	0.101320814	0.030421258	0.059227209	0	0	0.015210629	0.015210629	0.015210629	0.047910028	0.023822991	0.015210629	0.062277481	0.015210629	0.015210629	0	0.046323877	0.029686941	0.015210629	0.04401658	0	0.015210629	0	0.033609526	0.007175712	0.10136436	0.015210629	0.024738086	0	0.060200371	0	0	0	0	0.027392349	0.061806846	0.030211901	0	0	0.037466003	0.04401658	0	0.096177965	0	0.015210629	0	0.04401658	0.015210629	0	0.132049739	0.04401658	0	0.124463988	0.021305143	0.028615515	0.053874571	0.015210629	0	0.082159245	0.08212276	0	0	0	0.012198171	0.059227209	0	0	0	0.035163784	0.030350445	0.006540693	0	0	0.015210629	0.08803316	0.015210629	0	0	0	0.015210629	0.044988188	0.015210629	0	0	0.102489725	0.015210629	0	0.037902477	0	0.04401658	0.015210629	0.209365106	0.062198462	0.042784508	0	0.015210629	0.003188267	0.015210629	0.04401658	0.053042293	0.04401658	0.015210629	0.108306994	0.148117094	0.012198171	0.07561206	0	0	0	0.098168906	0	0.091221427	0.054554527	0	0.020090723	0.04401658	0.015210629	0	0.015210629	0	0.077950844	0.015210629	0.049154165	0.023583283	0	0	0.015210629	0.030596371	0	0.04401658	0	0.04401658	0	0.081495254	0.033904949	0	0.047974516	0.08803316	0	0.015210629	0.158091962	0	0.058311675	0	0.015210629	0	0.015210629	0.036136627	0	0	0	0.04401658	0	0.188792778	0.030421258	0.013687006	0.015210629	0.062610337	0.015210629	0	0.012723132	0	0	0	0	0	0	0	0	0	0.015210629	0	0	0	0.037293951	0	0	0	0	0	0	0.0133312	0.003188267	0	0	0	0	0	0	0	0	0	0.003188267	0	0.022974212	0	0	0	0	0	0	0	0	0	0	0	0	0.015210629	0	0.139443703	0.015651368	0	0	0.006376534	0	0	0	0	0	0	0	0	0	0	0.006540693	0.013687006	0	0	0.016902456	0.028897635	0	0.04401658	0.018398896	0.015210629	0	0	0	0	0.051162783	0	0	0	0.029882822	0.258555551	0.022386341	0	0.039184827	0.015651368	0.038844121	0.006071756	0	0.017045321	0.024204082	0	0.071524224	0.16614263	0	0.05898976	0.037293951	0.003188267	0.006540693	0.018732906	0.116294527	0.045042002	0	0	0.015210629	0.05088188	0.072667355	0	0.055384315	0.006094514	0.003188267	0.116588014	0	0.027933761	0.015210629	0	0.028504653	0	0	0.010105757	0	0.008993453	0	0.04401658	0	0	0.063527105	0.04444317	0	0	0	0	0.046724605	0	0.047399708	0.074296831	0	0.043859797	0.055692847	0.039784637	0.016067354	0	0.105020757	0.205474777	0	0	0.015210629	0	0.015210629	0	0	0.020509307	0	0	0	0	0	0.014672193	0.021282385	0	0.015210629	0.023497345	0	0.010105757	0	0	0.008993453	0	0	0	0.015139816	0.015210629	0	0	0.012198171	0.010105757	0	0	0.139543163	0	0.015210629	0.008993453	0	0	0.050022898	0.015210629	0.015210629	0.089976376	0.006540693	0	0	0	0	0.033991151	0	0.013687006	0.047974516	0	0	0	0	0	0	0	0	0	0	0	0.04401658	0	0	0	0.051589482	0.006094514	0	0	0	0	0	0	0	0	0	0	0	0.003188267	0	0	0	0	0	0	0.014945002	0.006540693	0	0	0	0	0.008993453	0	0.029696712	0	0.037293951	0	0.006540693	0	0	0	0	0	0	0	0	0	0	0.060919036	0	0.015456428	0	0	0.015139816	0	0	0.017488769	0.016067354	0	0	0	0	0	0.043946385	0	0	0	0	0	0	0	0	0	0.016067354	0	0	0	0.045042002	0	0	0	0	0	0.037902477	0	0.003188267	0	0	0	0	0	0	0	0	0	0.027128463	0.103494138	0.275484943	0.024488197	0	0.015911399	0.015210629	0.04401658	0.007605315	0.092942956	0.163550892	0.012723132	0	0.037293951	0.015210629	0.098969829	0.018300346	0.032696689	0.036073346	0.02282708	0.14406952	0.083582585	0.213687361	0.024395753	0	0.025574608	0	0.003188267	0	0.012198171	0.068320011	0	0.201244899	0.020233588	0.085365332	0.015210629	0.065613806	0	0	0	0	0.010105757	0.008993453	0.030421258	0.041695957	0.033927815	0.007175712	0.006094514	0.047346133	0.015139816	0.220681461	0.0268042	0	0	0.017045321	0.020233588	0.015210629	0.016867389	0	0.003188267	0.035474137	0.020862717	0.003188267	0.015210629	0.003188267	0	0.019781519	0	0.053113106	0.108375272	0.072073061	0	0	0.015210629	0.034800261	0.016067354	0.006094514	0	0	0.014945002	0.049507145	0.030861997	0.036278868	0.027041236	0.033357856	0.049507145	0.023144407	0.040837753	0.007175712	0.003188267	0.011147392	0.02559222	0.008993453	0	0.036752677	0.108290268	0	0	0.007175712	0	0	0.031884219	0	0	0.015456428	0	0	0.081884243	0.015651368	0.016867389	0.039566322	0.006094514	0.023117077	0	0.005052878	0	0	0.003188267	0.022521001	0.017045321	0	0.051135963	0.127878853	0	0.013687006	0.003188267	0	0.006094514	0	0	0.027408801	0.004496726	0	0.030421258	0.027681677	0.026054332	0.022005913	0	0	0	0.015210629	0	0	0	0	0	0.01909921	0	0	0	0.018732906	0	0	0	0	0	0.016067354	0	0	0.016502382	0	0.024204082	0	0	0	0	0.023443149	0	0.007175712	0.020263508	0.007684994	0	0.015386439	0.015210629	0.015210629	0.015456428	0.039165643	0	0	0.015210629	0.007605315	0.014672193	0	0.015210629	0.003188267	0	0.04401658	0.04401658	0.015210629	0.0133312	0.05416134	0	0.015210629	0.015210629	0	0.042619929	0.019997881	0.021751322	0	0	0	0	0.017045321	0	0	0	0.015210629	0	0	0.015210629	0.006094514	0.016902456	0.020634724	0.003188267	0	0	0.028927034	0.030667058	0.025316386	0.015456428	0.033609526	0.015210629	0.025316386	0	0	0.018732906	0	0.079017238	0.015210629	0	0	0.054560023	0.015651368	0	0	0.030421258	0	0.023987258	0	0.021282385	0.008744385	0.053248338	0.030421258	0.003188267	0	0.110006552	0	0	0.015210629	0.030861997	0	0.017045321	0.015210629	0.066346592	0.015210629	0	0.021305143	0	0.045294395	0	0.064717774	0.015210629	0.006094514	0	0.015210629	0	0.039698826	0	0.04401658	0.015210629	0.015210629	0	0.015139816	0.015210629	0	0.08353064	0	0	0	0.053113106	0.012723132	0.015210629	0.04401658	0.039423457	0	0.007175712	0	0	0.015386439	0	0.021338796	0.015139816	0	0.003188267	0.021362496	0	0	0	0	0	0	0.04401658	0.008993453	0.003188267	0	0	0	0	0	0	0	0	0	0.042411	0	0.014945002	0.013687006	0.045247392	0.007175712	0.02807505	0	0.058311675	0.012198171	0.03577454	0.046458459	0	0.103779255	0.003188267	0	0.034513699	0.082548855	0.003188267	0	0.043946385	0	0.025709268	0.013687006	0.016502382	0.037293951	0.019725072	0.015210629	0.010105757	0	0.006540693	0.100542615	0.006094514	0.056649159	0.015920096	0	0.012723132	0.015210629	0.007175712	0	0.021305143	0	0	0	0.032160963	0.022521001	0.010105757	0.094786779	0.020055656	0.006094514	0.021338796	0.037293951	0.046153698	0.040145522	0.016902456	0.046867878	0.061281209	0	0.015456428	0.010105757	0	0	0.032518757	0.016902456	0	0	0	0.007175712	0.003188267	0.047974516	0.037293951	0	0	0	0	0	0	0	0	0	0	0	0	0	0	0	0	0	0	0	0	0	0	0	0	0	0	0	0	0.026662401	0	0	0	0.089936558	0	0	0	0	0	0.04851893	0.075644415	0.113338246	0.005052878	0	0.00972896	0.008744385	0.058295541	0	0.040548166	0	0.012369043	0	0.057055091	0.020634724	0.007605315	0.060991707	0.039566322	0.077304241	0.015210629	0.033357856	0.007175712	0	0.017045321	0	0.032707224	0.058891388	0.039566322	0.007175712	0.007175712	0	0	0.050393114	0	0.033914704	0	0.059227209	0.015210629	0	0.015386439	0.015210629	0.082264059	0.106911856	0	0	0.034391225	0.015210629	0	0.031175775	0.015210629	0	0	0.039133269	0.039388389	0	0	0.006071756	0.034439717	0.007175712	0.093720186	0	0.020677037	0.037902477	0	0.016067354	0.060172687	0.003188267	0	0	0.023987258	0	0.015210629	0.015210629	0.015139816	0	0.014945002	0	0.163715285	0	0	0.015210629	0.034800433	0	0	0	0.015210629	0	0	0	0.022521001	0	0.032026847	0	0.069462844	0	0.115252944	0	0	0.022521001	0.035608179	0	0	0	0	0	0	0.048074559	0	0.16641355	0.007605315	0.015210629	0	0.026662401	0.028897635	0	0	0	0.020055656	0	0	0	0	0	0.003188267	0	0	0.050557273	0.015210629	0.022521001	0	0	0.015210629	0	0	0.04401658	0.010105757	0	0	0	0	0.015139816	0	0.015210629	0.037902477	0.022815944	0.04401658	0.050088336	0	0.015210629	0.026662401	0	0	0	0	0.048843521	0	0.037293951	0.003188267	0.036338911	0	0	0.012723132	0.020634724	0	0.015651368	0	0	0.058643799	0.012723132	0	0.023792762	0.015651368	0	0	0.081352536	0.035806097	0	0.015651368	0	0.015651368	0	0.047974516	0	0	0	0.0446192	0.030350445	0	0.04401658	0	0.065078294	0	0.012723132	0	0	0.037293951	0.042477492	0	0.029696712	0.018398896	0.043946385	0.05098517	0	0	0	0.015456428	0.053361305	0.111800035	0.050577293	0	0	0	0	0.046287404	0	0	0	0	0	0.051135963	0	0.047974516	0.032490798	0.015210629	0.015210629	0	0	0.006540693	0	0.054425026	0.010105757	0	0.015210629	0.03862163	0	0	0	0.084685859	0.015210629	0	0.04401658	0.039099277	0.043155725	0	0	0.015210629	0	0.015210629	0.036961951	0.013687006	0.070250671	0.016867389	0	0	0.047974516	0	0.012723132	0.015210629	0	0.022521001	0	0	0	0	0.043946385	0.015210629	0	0	0	0	0	0	0	0.021305143	0.015651368	0	0	0	0	0	0	0	0.003188267	0.015210629	0	0.095949032	0	0	0	0.015139816	0	0	0	0.015210629	0	0.016902456	0	0	0.026233154	0	0	0	0	0.006094514	0	0.003188267	0.095949032	0	0	0	0	0.023362303	0	0	0	0	0	0	0	0	0.026662401	0	0.037293951	0	0	0	0	0	0	0.013687006	0.047974516	0	0	0.023362303	0	0	0.089936558	0.043946385	0	0.089976376	0	0	0	0	0	0	0	0	0.016867389	0.006540693	0	0.012723132	0	0	0	0	0.089976376	0	0.006071756	0.015210629	0	0	0.024488197	0.030350445	0	0	0	0	0	0	0	0	0	0	0	0	0	0	0	0	0	0.026233154	0	0	0	0	0	0	0	0	0	0	0	0	0	0	0	0	0	0	0	0	0	0	0	0	0	0.030421258	0	0	0	0	0	0	0	0	0	0	0	0.020634724	0	0	0	0	0	0	0.11620953	0	0	0	0.016902456	0	0	0	0	0	0	0.003188267	0	0.020211513	0	0	0.015210629	0.04401658	0.017488769	0	0	0	0	0	0	0.006540693	0.078737734	0	0.044907342	0.04401658	0	0.016902456	0.026233154	0.032490798	0	0.047974516	0	0	0	0.03860743	0.015210629	0	0	0	0	0	0	0	0	0.015210629	0.04401658	0.027408801	0	0	0.04401658	0	0	0	0	0	0.021751322	0.04401658	0.003188267	0	0	0	0.061661521	0	0	0	0.030421258	0.015210629	0	0.021751322	0	0	0	0	0	0.019781519	0.006094514	0.015210629	0	0	0	0	0	0	0	0	0	0.015210629	0.070935526	0	0	0	0	0	0	0	0	0	0.007175712	0.017045321	0.172337267	0.015210629	0	0.061061901	0	0.033481649	0	0	0.012723132	0.047297125	0.006540693	0.020634724	0.026662401	0.012198171	0	0.026662401	0	0.008993453	0	0.060186765	0	0	0.110633663	0	0	0	0	0	0	0	0.010105757	0.048713187	0	0.080245599	0.039948715	0	0.048942167	0.039877902	0	0	0	0.111692961	0.024738086	0.03992016	0.012198171	0.012723132	0	0	0	0	0	0	0	0	0	0	0.064267096	0	0.046867878	0.020634724	0	0	0.016867389	0.008993453	0	0	0.020634724	0	0	0.008993453	0	0.015139816	0	0.008993453	0	0	0	0	0	0.041443783	0	0.019303715	0	0	0.003188267	0	0.006071756	0.006540693	0	0	0	0.014672193	0.023408082	0	0.0243085	0	0	0.020634724	0	0	0	0.037902477	0	0.023987258	0	0.015210629	0.012723132	0.019303715	0.04401658	0	0	0	0	0.012198171	0	0.015210629	0	0	0	0	0	0	0	0.007605315	0	0	0	0	0	0.033357856	0	0	0.04401658	0.014672193	0	0.017488769	0.016867389	0	0	0.014672193	0	0	0	0	0.024738086	0.089976376	0	0	0	0	0	0	0.007175712	0	0	0.048118993	0.015210629	0	0.015210629	0	0.031444553	0.027933761	0.029084176	0	0	0	0	0	0	0	0	0	0	0	0	0	0.031663908	0.023362303	0	0	0	0	0.003188267	0.013294024	0.007175712	0	0	0	0.016902456	0.044514103	0.03102889	0	0.03894442	0.018732906	0	0	0.026233154	0.012723132	0	0	0	0.032734157	0.021338796	0.012198171	0	0	0.006071756	0.05155871	0.003188267	0	0	0	0	0.006540693	0	0	0	0.033004763	0	0	0	0	0	0	0	0.012723132	0	0	0	0.012723132	0	0	0.080539493	0	0	0.016067354	0	0.019707356	0	0.054408516	0.024738086	0.066346592	0.026662401	0.109190061	0.007175712	0.016902456	0.02155526	0.094750001	0.050320102	0	0.020634724	0	0	0.015210629	0	0	0	0	0	0	0.024738086	0.012723132	0	0	0	0.015210629	0	0	0.015210629	0	0.015210629	0	0	0	0	0.030421258	0	0.006094514	0.006094514	0.015210629	0.043946385	0	0.015456428	0	0	0	0	0	0	0	0	0	0	0	0.006094514	0	0	0	0	0.012723132	0	0	0	0	0.030421258	0	0	0.010105757	0	0	0	0	0.015210629	0	0	0.015210629	0	0	0.015210629	0	0	0.047974516	0.015210629	0.013687006	0	0.015210629	0	0	0	0.013687006	0	0	0	0	0	0.014945002	0	0.013687006	0.030421258	0	0	0	0	0	0.046488613	0.033394361	0	0	0	0	0	0.015139816	0	0	0	0.022961902	0	0	0	0	0	0	0.003188267	0	0	0.008993453	0	0.021628659	0	0	0	0	0	0	0	0	0.051135963	0	0	0	0.015210629	0.023362303	0	0	0	0	0	0.014672193	0.008993453	0	0	0	0	0	0.023362303	0	0	0	0	0	0	0	0.015210629	0	0.08803316	0	0	0	0	0	0	0	0.047974516	0	0	0	0.003188267	0	0	0	0	0	0	0	0	0	0	0	0	0	0	0	0	0	0	0	0	0	0	0	0	0.018398896	0.017045321	0	0	0	0	0	0	0.018732906	0	0	0.024204082	0.013687006	0	0	0	0	0	0.010105757	0	0	0	0.012198171	0	0.051055982	0	0	0	0	0	0	0.016902456	0.051135963	0	0	0.008993453	0	0	0	0.003188267	0	0	0	0	0.012723132	0	0.015210629	0	0	0.03759697	0	0.026233154	0.015210629	0	0	0	0	0	0.020634724	0	0	0.026662401	0.035655853	0	0.003188267	0	0	0.015210629	0.016867389	0	0	0	0	0	0	0	0	0	0	0.016867389	0	0.015210629	0.008993453	0	0.015210629	0	0	0	0	0	0	0	0	0	0	0	0	0	0	0	0	0.035655853	0	0.032945198	0	0.02129232	0.003188267	0.015210629	0	0.032078018	0	0	0.050805601	0.011672438	0	0.015210629	0.034384274	0	0.04401658	0.15635317	0.069187668	0.018398896	0	0.021338796	0	0	0.015210629	0.015210629	0	0	0.003188267	0	0.015210629	0	0.050771103	0.015210629	0	0.015210629	0	0	0	0	0	0	0.015210629	0.015210629	0	0.008993453	0	0.022386341	0	0.008993453	0.006094514	0.015210629	0	0	0.015210629	0	0	0.016902456	0.003188267	0	0.015210629	0	0	0	0.026233154	0.041795697	0	0.096179766	0	0.022521001	0	0.015210629	0	0	0	0	0	0	0	0.033731538	0.021282385	0	0	0.015210629	0	0	0.012723132	0	0.052676632	0.015210629	0	0.020090723	0.015210629	0	0	0.010105757	0.043155725	0.021338796	0.015210629	0.023987258	0	0	0.030421258	0.015210629	0	0	0.040919897	0.024527063	0.003188267	0	0	0	0.022521001	0.022521001	0	0	0	0	0	0	0	0	0.05920762	0.08048035	0	0	0.012369043	0	0.139483521	0.04401658	0	0	0	0	0	0	0	0	0	0	0	0	0	0	0	0	0	0	0	0	0.106878832	0.007175712	0	0	0	0	0	0.006071756	0	0.016867389	0	0.016867389	0.015210629	0	0	0	0	0	0	0	0	0	0	0	0	0	0	0.071612193	0.007175712	0	0.019303715	0	0	0.003188267	0	0.006071756	0	0	0.016867389	0	0	0	0	0	0	0	0.021338796	0	0	0	0.015210629	0	0	0	0	0	0.007175712	0	0.089936558	0.020634724	0.017488769	0	0	0.046038336	0	0.034058838	0.008993453	0	0.006094514	0	0	0	0.008993453	0	0	0.04537281	0	0	0	0	0	0.010105757	0	0	0.024488197	0	0	0	0.037902477	0	0	0.012198171	0	0	0	0	0	0	0	0	0.037293951	0	0	0.007175712	0	0	0.045042002	0	0	0	0	0	0.013687006	0.021921173	0	0	0.008993453	0	0.049507145	0	0	0.027408801	0	0	0	0	0	0.015139816	0	0	0	0	0	0.008744385	0.006094514	0.010105757	0.022815944	0.050690956	0	0.006099086	0.034669996	0	0.012723132	0.015139816	0	0.022386341	0	0	0.030350445	0.008744385	0.028897635	0	0.016067354	0.085841269	0.021751322	0	0	0	0.033609526	0.014945002	0.012369043	0	0.031713011	0.052317757	0.019255622	0	0.014945002	0.015210629	0	0.023497345	0.022521001	0	0.016169164	0	0.013687006	0	0	0	0	0.015210629	0.051760054	0.033726356	0	0.015210629	0.033947777	0.099229663	0	0	0	0.08803316	0.005052878	0.035082522	0	0.015210629	0	0.015210629	0.015210629	0.064452147	0	0	0.015210629	0.015210629	0.030421258	0.015210629	0.003188267	0.021305143	0.015456428	0.015210629	0.003188267	0.023955014	0.018398896	0.059227209	0	0.007605315	0	0.024204082	0.030155632	0	0	0	0.003188267	0.015210629	0.007175712	0.048999264	0.059227209	0.015210629	0	0.037293951	0.015210629	0	0.015210629	0.003188267	0.020634724	0.037891088	0	0	0.015210629	0.015210629	0.015210629	0	0.032113085	0.015210629	0	0	0.016867389	0.016902456	0	0.03256377	0	0.05563269	0	0.044108264	0.012369043	0	0.016867389	0	0.030421258	0.015210629	0.04261943	0	0.016902456	0	0	0.020634724	0.015210629	0	0.039197887	0.015210629	0	0	0	0.005052878	0.081240336	0.014672193	0.021309715	0	0.016902456	0	0.014945002	0.017045321	0.012723132	0.082970357	0.036300943	0.006540693	0.020634724	0	0.023345564	0	0.014945002	0	0.045129048	0.023987258	0	0	0.037902477	0	0	0.106393278	0	0	0.040832703	0.080767186	0.093642283	0	0.027579672	0.032113085	0	0.04401658	0	0	0.023884201	0	0	0.074157781	0.026870365	0.055280856	0.029590521	0.037293951	0	0	0.008744385	0	0	0.008744385	0.060813774	0	0.038123493	0	0	0.148042023	0.043946385	0	0.041090744	0.05866595	0	0	0.015210629	0.022895623	0.012471048	0.03577454	0	0	0.024921303	0.061419191	0	0.028897635	0.045042002	0.015139816	0.013687006	0.014945002	0.045042002	0	0.024470652	0	0.038588355	0.008744385	0.015210629	0	0.015210629	0.015210629	0.059814952	0.013687006	0	0	0	0.015210629	0.015210629	0	0	0.043155725	0.003188267	0	0	0.015651368	0	0	0	0.008993453	0	0	0	0	0.015210629	0	0	0.027041236	0.003188267	0.03773163	0	0.016902456	0.015456428	0.017045321	0	0.015210629	0.089976376	0	0.016902456	0.059227209	0	0.030421258	0.008241146	0	0.015210629	0	0.04401658	0.005052878	0.014340231	0.013270225	0.015210629	0	0	0.015210629	0.037293951	0.030421258	0	0.003188267	0	0	0	0.016867389	0.015210629	0	0	0	0	0	0	0	0.03225595	0.015210629	0.016902456	0	0	0.015210629	0.015210629	0.058311675	0.015210629	0	0.049272557	0	0	0	0.015210629	0	0.030421258	0	0	0	0	0.003188267	0.030421258	0	0	0.015210629	0	0.015210629	0.015139816	0	0	0.015210629	0	0.045631888	0	0.015210629	0	0	0	0	0.042400637	0.015210629	0	0	0.014945002	0.021309715	0	0	0	0	0	0.015210629	0	0	0.061061901	0	0	0.04401658	0	0	0	0	0.015210629	0.015210629	0	0	0.016902456	0.015210629	0	0	0	0.015210629	0	0.015210629	0.015210629	0	0.005052878	0	0.015210629	0.015210629	0	0.003188267	0	0	0.015210629	0.008993453	0.015210629	0	0.013687006	0.030350445	0	0	0	0.049507145	0	0.015210629	0.005052878	0	0.034090642	0.015210629	0	0.015210629	0	0	0.013081386	0	0	0.015210629	0	0	0.034161868	0.015210629	0.043946385	0	0.045044211	0	0	0	0	0	0.015210629	0.015210629	0	0.007175712	0.015210629	0	0	0.015210629	0.015456428	0	0	0	0	0.015210629	0.044988188	0.032113085	0	0	0.015210629	0	0	0	0.015210629	0	0.014672193	0.015210629	0.015210629	0.005052878	0	0	0	0.015210629	0.015210629	0	0.045042002	0.015210629	0	0	0	0	0.004496726	0.018732906	0.016902456	0.015210629	0.015210629	0.015210629	0.03225595	0	0.023987258	0.015210629	0	0	0.015210629	0	0	0.048016092	0	0	0.015210629	0	0	0	0	0.006540693	0	0	0	0	0	0	0	0	0.022521001	0	0	0	0	0.015210629	0.008744385	0	0	0	0.047974516	0	0	0	0	0.016902456	0	0	0.089976376	0	0	0.015210629	0	0	0	0	0	0	0	0	0	0	0.015210629	0.015210629	0	0	0	0	0	0	0	0	0	0	0	0	0	0	0.132049739	0	0	0	0	0	0	0.052466308	0	0	0	0	0	0	0	0	0	0	0	0	0	0	0	0	0.022521001	0	0.020090723	0	0	0	0.015210629	0	0.015139816	0.003188267	0	0	0	0	0	0.013687006	0	0	0	0	0	0	0	0	0.017488769	0	0.061661521	0	0	0	0	0	0.012723132	0	0.04401658	0	0	0	0.018951238	0	0	0.007605315	0.016902456	0	0	0	0	0	0	0.015210629	0.013687006	0	0.022521001	0	0	0	0.04401658	0	0	0.013687006	0	0	0	0	0	0	0	0	0.030421258	0	0	0.033004763	0	0	0	0	0	0.024488197	0	0	0	0	0	0	0	0	0	0	0	0	0	0	0	0	0	0	0	0	0	0	0	0.037293951	0.015210629	0	0	0	0	0	0	0	0	0	0	0	0	0	0.047974516	0	0	0	0	0	0	0	0	0	0.015210629	0.010105757	0	0.015210629	0.003188267	0	0	0	0	0	0	0	0.006094514	0	0	0	0	0	0	0.015456428	0.006540693	0.024738086	0	0	0.02817956	0	0.089976376	0	0	0	0	0	0	0	0.015210629	0	0	0	0.003188267	0	0	0	0	0	0	0	0	0	0	0	0	0	0	0	0	0	0.044968279	0	0	0	0	0	0	0	0	0	0	0	0	0	0	0	0	0	0	0	0	0	0	0.005052878	0	0	0	0.030332249	0	0.029562052	0	0	0.006094514	0	0	0	0.005052878	0	0	0	0	0	0	0	0	0	0	0	0	0	0.015210629	0	0	0.003188267	0.003188267	0	0	0	0	0	0	0	0	0	0	0	0	0.026233154	0	0	0.035244133	0	0	0.021338796	0	0	0	0.020634724	0	0	0	0	0	0	0.012723132	0.03860743	0.015210629	0	0	0	0	0.003188267	0	0.003188267	0.033004763	0	0	0	0	0	0	0	0	0	0.004496726	0	0	0.003188267	0	0.132049739	0	0	0	0.003188267	0	0	0.015210629	0.021305143	0.106872795	0.013687006	0	0.015210629	0.131979545	0	0.060919036	0	0	0	0	0	0	0	0	0	0	0.013687006	0	0.013687006	0	0	0	0	0	0	0	0	0	0	0	0	0	0	0	0	0	0	0	0	0.003188267	0	0	0	0	0	0	0	0	0	0	0	0	0	0	0	0	0	0	0	0	0	0	0	0	0	0	0.089976376	0	0.015210629	0	0	0	0	0	0	0	0	0	0	0	0	0	0.089976376	0	0	0.015210629	0.014945002	0	0	0	0	0.047974516	0	0	0	0	0	0	0.089976376	0	0	0	0	0.007175712	0	0	0	0	0	0	0.089976376	0	0	0	0	0	0	0	0.016867389	0	0	0	0	0	0	0	0	0	0	0	0	0	0	0	0	0	0	0	0	0	0	0	0	0	0	0	0	0	0	0.015210629	0	0.04401658	0	0	0	0	0	0	0	0	0	0	0.089936558	0.018839635	0	0	0.014945002	0	0	0.089976376	0	0	0	0	0	0.05250458	0.012198171	0.010105757	0	0	0	0	0.057230477	0	0	0	0	0	0	0.015210629	0	0	0	0	0	0	0.008993453	0	0.015651368	0	0	0	0	0	0	0.015210629	0.015210629	0.012198171	0	0	0	0	0	0	0	0	0.033004763	0.006540693	0	0	0.006071756	0.015210629	0	0	0	0.006094514	0.015139816	0	0	0	0	0	0	0.015210629	0	0	0	0.015210629	0	0	0	0	0	0	0	0	0.015210629	0	0	0	0	0.007605315	0	0	0	0	0	0	0.003188267	0	0	0	0	0	0	0	0.023987258	0	0	0	0	0	0	0	0	0	0	0.015210629	0	0	0	0	0.059227209	0.033804912	0	0	0.015210629	0	0	0	0	0	0	0	0	0	0	0	0	0	0	0	0	0.015651368	0	0	0	0	0	0	0	0.014945002	0	0	0	0	0	0	0	0	0	0	0.089976376	0	0	0	0	0	0	0	0	0	0	0	0	0	0	0	0	0.006540693	0	0	0	0	0	0	0	0	0	0	0	0	0	0.047974516	0	0	0.024738086	0.015210629	0	0	0.023987258	0	0	0	0	0	0	0	0.003188267	0.010105757	0	0.037293951	0	0.013687006	0	0	0	0	0	0	0	0	0	0	0	0	0	0	0	0	0	0	0	0	0	0	0	0	0	0	0	0	0.018328083	0	0.013687006	0	0.007175712	0	0	0	0	0	0	0	0.023987258	0	0.015210629	0	0	0	0	0.015210629	0	0	0	0	0	0	0	0	0	0	0	0	0.003188267	0	0	0	0	0	0	0	0	0	0	0	0	0.007175712	0.016867389	0	0	0	0	0	0	0	0	0	0	0	0	0	0	0	0.089976376	0	0	0	0	0	0	0	0	0	0	0	0	0	0	0	0	0	0	0	0	0	0	0	0	0	0	0	0	0	0	0.003188267	0.015210629	0	0	0.014672193	0	0	0	0	0	0	0	0	0.044968279	0	0	0	0	0	0	0	0	0	0	0	0	0	0	0	0	0.016902456	0	0	0	0	0.006094514	0	0	0	0	0	0	0	0	0	0	0	0	0	0	0	0	0	0	0	0	0	0	0	0	0	0.033004763	0	0	0	0	0	0	0	0	0.003188267	0	0	0	0	0	0	0.026233154	0	0	0	0	0	0	0.089976376	0	0	0	0	0	0	0	0	0	0	0	0	0	0	0	0	0	0	0	0	0	0	0	0	0	0	0	0	0.013687006	0	0	0	0	0	0	0	0	0	0	0	0	0	0	0	0	0	0	0	0	0	0	0	0	0	0	0	0	0.016502382	0	0	0	0	0	0	0	0	0	0	0	0	0	0	0	0	0	0	0	0	0	0	0	0	0	0.013687006	0	0	0	0	0	0	0	0	0	0	0	0	0	0	0	0	0.089976376	0	0	0	0	0	0	0	0	0	0	0.007605315	0.022521001	0	0.006094514	0	0	0	0	0	0	0	0	0	0	0	0	0	0	0	0	0	0	0	0	0	0	0	0	0	0.007175712	0	0	0	0	0	0	0	0	0	0	0.016902456	0	0	0	0	0	0	0	0	0	0	0	0	0	0	0	0	0	0	0	0	0	0	0	0	0	0	0.026233154	0	0	0	0	0	0	0	0	0	0	0	0	0	0	0	0	0	0	0	0	0	0	0	0	0.024738086	0	0	0	0	0	0	0	0.006540693	0	0	0	0	0	0	0	0	0	0	0	0	0	0	0	0.089976376	0	0	0	0	0	0	0	0	0	0	0	0	0	0	0	0	0	0	0	0	0
[truncated: 49,059,289 more chars]
