# Supplementary material for: Pathway Instability Is an Effective New Mutation-Based Type of Cancer Biomarkers
Source: Front Oncol. 2019 Jan 4;8:658. doi: 10.3389/fonc.2018.00658 (PMC6328788; doi:10.3389/fonc.2018.00658)
Supplement: Supplementary Data Sheet 4 — PI scores for 1748 molecular pathways in 5297 tumor samples. The scores were calculated using truncating mutations data. [file Data_Sheet_4.ZIP › Supplementary_Data_Sheet_4.csv]

	TCGA-AP-A0LJ-01	TCGA-B8-5159-01	TCGA-CM-5344-01	TCGA-AA-3685-01	TCGA-EI-6508-01	TCGA-AA-3697-01	TCGA-AA-3977-01	TCGA-AG-A02X-01	TCGA-DC-4745-01	TCGA-AA-3494-01	TCGA-85-6560-01	TCGA-A6-6782-01	TCGA-D5-6533-01	TCGA-AX-A05Z-01	TCGA-04-1356-01	TCGA-24-1435-01	TCGA-04-1343-01	TCGA-13-1489-01	TCGA-24-2298-01	TCGA-20-0990-01	TCGA-13-1512-01	TCGA-25-1329-01	TCGA-24-1563-01	TCGA-24-1463-01	TCGA-13-0887-01	TCGA-24-1427-01	TCGA-AP-A056-01	TCGA-24-1555-01	TCGA-09-1669-01	TCGA-HU-A4GU-01	TCGA-22-5491-01	TCGA-AG-3726-01	TCGA-EJ-5494-01	TCGA-E9-A1N8-01	TCGA-B5-A11N-01	TCGA-C8-A138-01	TCGA-BR-6452-01	TCGA-F5-6810-01	TCGA-CL-4957-01	TCGA-13-0900-01	TCGA-CA-5796-01	TCGA-AY-6386-01	TCGA-CM-6680-01	TCGA-D5-6530-01	TCGA-CM-6162-01	TCGA-AG-3892-01	TCGA-CK-5914-01	TCGA-CM-6166-01	TCGA-62-A46O-01
1D-imyoi-inositol_hexakisphosphate_biosynthesis_II_mammalian	0	0	0	0	0	0	0	0	0	0	0	0	0	0.0278910853118572	0	0	0	0	0	0	0	0	0	0	0	0	0.0186741363211951	0	0	0	0	0	0	0	0	0	0.0186741363211951	0	0	0	0	0	0	0	0.017650692789692	0	0	0	0
3-phosphoinositide_biosynthesis	0	0.0222727070248118	0	0	0	0	0.0245541794919787	0	0	0	0	0	0	0.0648464851861061	0	0	0	0	0	0	0	0	0	0	0	0	0.0648464851861061	0	0	0.0216154950620354	0	0	0	0	0.0648464851861061	0	0	0.00567163501894326	0	0	0	0	0	0	0	0.0432309901240707	0	0	0
3-phosphoinositide_degradation	0.0412541254125413	0	0	0	0	0	0.0412541254125413	0	0	0	0	0	0	0.115961026861355	0	0	0	0	0	0	0	0	0	0	0	0	0.0140056022408964	0	0	0	0	0	0	0	0.0552881188633443	0	0.0541869925169999	0	0	0	0	0	0	0	0.0957462704173515	0.0748781438081333	0	0	0
adenosine_deoxyribonucleotides_ide_novoi_biosynthesis	0	0	0	0	0	0	0	0	0	0	0	0	0	0.142267747901551	0	0	0	0	0	0	0	0	0	0	0	0	0	0	0	0	0	0	0	0	0	0	0	0	0	0	0	0	0	0	0	0	0	0	0
adenosine_ribonucleotides_ide_novoi_biosynthesis	0	0	0	0	0	0	0	0	0	0	0	0	0	0	0	0	0	0	0	0	0	0	0	0	0	0	0	0	0	0	0	0	0	0	0	0	0	0	0	0	0	0	0	0	0	0	0	0	0
AHR_Pathway	0	0	0	0	0	0	0	0	0	0	0	0	0	0.0189340455116361	0	0	0	0	0	0	0	0	0	0.0132892131456896	0	0	0	0	0	0	0	0	0	0	0	0	0.0238871570700013	0	0	0.00489867399018428	0	0	0	0	0	0.0363108206245461	0	0	0
AHR_Pathway_C-myc_expression_via_RELA	0	0	0	0	0	0	0	0	0	0	0	0	0	0	0	0	0	0	0	0	0	0	0	0.0239205836622414	0	0	0	0	0	0	0	0	0	0	0	0	0	0	0	0.00881761318233171	0	0	0	0	0	0	0	0	0
AHR_Pathway_Cath_D_expression_via_SP1	0	0	0	0	0	0	0	0	0	0	0	0	0	0	0	0	0	0	0	0	0	0	0	0.0239205836622414	0	0	0	0	0	0	0	0	0	0	0	0	0	0	0	0.00881761318233171	0	0	0	0	0	0	0	0	0
AHR_Pathway_PS2_Gene_expression_via_ESR1	0	0	0	0	0	0	0	0	0	0	0	0	0	0	0	0	0	0	0	0	0	0	0	0.0239205836622414	0	0	0	0	0	0	0	0	0	0	0	0	0.0429968827260024	0	0	0.00881761318233171	0	0	0	0	0	0	0	0	0
Akt_Pathway_Regulation_by_GH	0	0.0152106291876763	0	0	0	0	0	0	0	0	0	0	0	0.0856571548053085	0	0	0	0	0	0	0	0	0	0	0	0	0.0630183107404122	0	0	0.0147618015057802	0	0.0518854206064313	0	0	0.0955972780848842	0	0	0	0	0	0	0	0	0.0716555429945163	0	0.0428176269326793	0	0	0
Akt_Signaling_Pathway	0.00126740784677546	0.000957965893540292	0	0	0	0.000487650257235511	0.0231809634400526	0.0106310705660596	0.0114939603280025	0	0	0.00487050605816797	0.00276316962434336	0.0425831064579991	0.00112238660696468	0.000298561381980925	0.00160184749470937	0.00450539072417821	0	0.00160184749470937	0	0.00160184749470937	0.00145976187235192	0	0.0112129324629656	0.00160184749470937	0.0331678790481548	0.000341810927968816	0.000418251491275692	0.00670532369775316	0.00354976167905852	0.0108209835011004	0	0.00800923747354686	0.0194183499029478	0.00640738997883748	0.00924736001800357	0.0112129324629656	0.0115948302582744	0	0.000495675479281013	0.00050646407698416	0.00109175430724368	0.0185509567103109	0.00811747875036826	0.0119260636215731	0	0.00852106172265376	0.00401879167684082
Akt_Signaling_Pathway_Acetylation_of_proteins	0	0	0	0	0	0	0	0	0	0	0	0	0	0.00726216412490922	0	0	0	0	0	0	0	0	0	0	0	0	0.0215582287759238	0	0	0	0	0	0	0	0	0	0.0253678335870117	0	0	0	0	0	0	0	0	0.00726216412490922	0	0	0.0532770331383146
Akt_Signaling_Pathway_Aggregation_and_Neurodegeneration	0	0	0	0	0	0	0	0	0	0	0	0	0	0.0377726848315084	0	0	0	0	0	0	0	0	0	0	0	0	0.0176385508166649	0	0	0	0	0	0	0	0	0	0.020755500207555	0	0	0	0	0	0	0	0	0.005941770647653	0	0	0.0435902998404392
Akt_Signaling_Pathway_Apoptosis	0	0	0	0	0	0	0	0	0	0	0	0	0	0.00726216412490922	0	0	0	0	0	0	0	0	0	0	0	0	0.0215582287759238	0	0	0	0	0	0	0	0	0	0.0253678335870117	0	0	0	0	0	0	0	0	0.00726216412490922	0	0	0.0532770331383146
Akt_Signaling_Pathway_AR_mediated_apoptosis	0	0	0	0	0	0	0	0	0	0	0	0	0	0.00726216412490922	0	0	0	0	0	0	0	0	0	0	0	0	0.0215582287759238	0	0	0	0	0	0	0	0	0	0.0253678335870117	0	0	0	0	0	0	0	0	0.00726216412490922	0	0	0.0532770331383146
Akt_Signaling_Pathway_Blocks_Apoptosis	0	0	0	0	0	0	0	0	0	0	0	0	0	0.00726216412490922	0	0	0	0	0	0	0	0	0	0	0	0	0.0215582287759238	0	0	0	0	0	0	0	0	0	0.0253678335870117	0	0	0	0	0	0	0	0	0.00726216412490922	0	0	0.0532770331383146
Akt_Signaling_Pathway_Blood_cell_differentiation	0	0	0	0	0	0	0	0	0	0	0	0	0	0.00726216412490922	0	0	0	0	0	0	0	0	0	0	0	0	0.0215582287759238	0	0	0	0	0	0	0	0	0	0.0253678335870117	0	0	0	0	0	0	0	0	0.00726216412490922	0	0	0.0532770331383146
Akt_Signaling_Pathway_Cell_Cycle_Progression	0	0	0	0	0	0	0	0	0	0	0	0	0	0.00687994496044032	0	0	0	0	0	0	0	0	0	0	0	0	0.0204235851561383	0	0	0	0	0	0	0	0	0	0.0240326844508532	0	0	0	0	0	0	0	0	0.0950400436997509	0	0	0.0504729787626138
Akt_Signaling_Pathway_Cell_Survival	0	0	0	0	0	0	0	0	0	0	0	0	0	0.00450755014649538	0	0	0	0	0	0	0	0	0	0	0	0	0.0133809695850561	0	0	0	0	0	0	0	0	0	0.0157455518815934	0	0	0	0	0	0	0	0	0.00450755014649538	0	0	0.0330685033272298
Akt_Signaling_Pathway_Elevation_of_Glucose_Import	0	0	0	0	0	0	0	0	0	0	0	0	0	0.00726216412490922	0	0	0	0	0	0	0	0	0	0	0	0	0.0215582287759238	0	0	0	0	0	0	0	0	0	0.0253678335870117	0	0	0	0	0	0	0	0	0.00726216412490922	0	0	0.0532770331383146
Akt_Signaling_Pathway_Enhancement_of_Breast_Epithelial	0	0	0	0	0	0	0	0	0	0	0	0	0	0.00726216412490922	0	0	0	0	0	0	0	0	0	0	0	0	0.0215582287759238	0	0	0.0327667661584839	0	0	0	0	0	0	0.0253678335870117	0	0	0	0	0	0	0	0	0.00726216412490922	0	0	0.0532770331383146
Akt_Signaling_Pathway_ERK_mediated_apoptosis	0	0	0	0	0	0	0	0	0	0	0	0	0	0.00726216412490922	0	0	0	0	0	0	0	0	0	0	0	0	0.0215582287759238	0	0	0	0	0	0	0	0	0	0.0253678335870117	0	0	0	0	0	0	0	0.0241440919407021	0.00726216412490922	0	0	0.0532770331383146
Akt_Signaling_Pathway_Genetic_Stability	0	0	0	0	0	0	0	0	0	0	0	0	0.0388228899759298	0.00726216412490922	0	0	0	0	0	0	0	0	0	0	0	0	0.0215582287759238	0	0	0	0	0	0	0	0	0	0.0253678335870117	0	0	0	0	0	0	0	0.0388228899759298	0.00726216412490922	0	0	0.0532770331383146
Akt_Signaling_Pathway_Glycogen_Synthesis_and_Apoptosis	0	0	0	0	0	0	0	0	0	0	0	0	0	0.00687994496044032	0	0	0	0	0	0	0	0	0	0	0	0	0.0608472249006609	0	0	0	0	0	0	0	0	0	0.0240326844508532	0	0	0	0	0	0	0	0	0.00687994496044032	0	0	0.0504729787626138
Akt_Signaling_Pathway_Increased_GLUT4_translocation	0	0	0	0	0	0	0	0	0	0	0	0	0	0.0215181445086802	0	0	0	0	0	0	0	0	0	0	0	0	0.0215582287759238	0	0	0	0	0	0	0	0.028511960767542	0	0.0253678335870117	0	0	0	0	0	0	0	0	0.00726216412490922	0	0	0.0532770331383146
Akt_Signaling_Pathway_Induction_of_Chromatin_Condensation	0	0	0	0	0	0	0	0	0	0	0	0	0	0.00726216412490922	0	0	0	0	0	0	0	0	0	0	0	0	0.0215582287759238	0	0	0	0	0	0	0	0	0	0.0253678335870117	0	0	0	0	0	0	0	0	0.00726216412490922	0	0	0.0532770331383146
Akt_Signaling_Pathway_JNK_mediated_apoptosis	0	0	0	0	0	0	0	0	0	0	0	0	0	0.00687994496044032	0	0	0	0	0	0	0	0	0	0	0	0	0.0331827558100458	0	0	0	0	0	0	0	0	0	0.0240326844508532	0	0	0	0	0	0	0	0	0.00687994496044032	0	0	0.0504729787626138
Akt_Signaling_Pathway_Neuroprotection	0	0	0	0	0	0	0	0	0	0	0	0	0	0.0118387369795728	0	0	0	0	0	0	0	0	0	0	0	0	0.0194024058983314	0	0	0	0	0	0	0	0	0	0.0228310502283105	0	0	0	0	0	0	0	0	0.0065359477124183	0	0	0.0479493298244831
Akt_Signaling_Pathway_NF-kB_dependent_transciption	0	0	0	0	0	0	0	0	0	0	0	0	0	0.00384467512495194	0	0	0	0	0	0	0	0	0	0	0	0	0.0114131799401949	0	0	0	0	0	0	0	0	0	0.013430029546065	0	0	0	0	0	0	0	0	0.00384467512495194	0	0	0.0282054881320489
Akt_Signaling_Pathway_NF-kB_pathway	0	0	0	0	0	0	0	0	0	0	0	0	0	0.00726216412490922	0	0	0	0	0	0	0	0	0	0	0	0	0.0215582287759238	0	0	0	0	0	0	0	0	0	0.0253678335870117	0	0	0	0	0	0	0	0	0.00726216412490922	0	0	0.0532770331383146
Akt_Signaling_Pathway_NFAT_degradation	0.0412541254125413	0.0311817898347365	0	0	0	0	0.0756299767013114	0	0	0	0	0	0	0.138575152385508	0	0	0	0	0	0	0	0	0	0	0	0	0.11018748515888	0	0.0136140860410238	0.0302616930868495	0	0	0	0	0.237228545486554	0	0.0550787122728123	0	0	0	0	0	0	0	0.0825082508250825	0.108313459298659	0	0	0.0479493298244831
Akt_Signaling_Pathway_NO_production	0	0	0	0	0	0	0	0	0	0	0	0	0	0.00726216412490922	0	0	0	0	0	0	0	0	0	0	0	0	0.0215582287759238	0	0	0	0	0	0	0	0	0	0.0253678335870117	0	0	0	0	0	0	0	0	0.00726216412490922	0	0	0.0532770331383146
Akt_Signaling_Pathway_p73_mediated_apoptosis	0	0	0	0	0	0	0	0	0	0	0	0	0	0.00726216412490922	0	0	0	0	0	0	0	0	0	0	0	0	0.0215582287759238	0	0	0	0	0	0	0	0	0	0.0253678335870117	0	0	0	0	0	0	0	0	0.00726216412490922	0	0	0.0532770331383146
Akt_Signaling_Pathway_Promotes_Adipogenesis	0	0	0	0	0	0	0	0	0	0	0	0	0	0.00726216412490922	0	0	0	0	0	0	0	0	0	0	0	0	0.0215582287759238	0	0	0	0	0	0	0	0	0	0.0253678335870117	0	0	0	0	0	0	0	0	0.00726216412490922	0	0	0.0532770331383146
Akt_Signaling_Pathway_Protein_Synthesis	0	0	0	0	0	0	0	0	0	0	0	0	0	0.00522875816993464	0	0	0	0	0	0	0	0	0	0	0	0	0.0155219247186651	0	0.010891268832819	0	0	0	0	0	0	0	0.0182648401826484	0	0	0	0	0	0	0	0	0.00522875816993464	0	0	0.0383594638595865
Akt_Signaling_Pathway_Proto-Oncogenic_and_RTK-signaling	0	0	0	0	0	0	0	0	0	0	0	0	0	0.00726216412490922	0	0	0	0	0	0	0	0	0	0	0	0	0.0215582287759238	0	0	0	0	0	0	0	0	0	0.0253678335870117	0	0	0	0	0	0	0	0	0.00726216412490922	0	0	0.0532770331383146
Akt_Signaling_Pathway_Regulation_of_Cyclic_Nucleotide	0	0	0	0	0	0	0.0166383814182556	0	0	0	0	0	0	0.00726216412490922	0	0	0	0	0	0	0	0	0	0	0	0	0.0215582287759238	0	0	0	0	0	0	0	0	0	0.0420062150052673	0	0	0	0	0	0	0	0	0.0239005455431649	0	0	0.0532770331383146
Akt_Signaling_Pathway_Survival_Genes	0	0	0	0	0	0	0	0	0	0	0	0	0	0.0526370392211465	0	0	0	0	0	0	0	0	0	0	0	0	0.0184784818079347	0	0	0	0	0	0	0	0	0	0.0681561844743772	0	0	0	0	0	0	0	0	0.00622471210706505	0	0	0.0456660284042697
Akt_Signaling_Pathway_Synaptic_Transmission	0	0	0	0	0	0	0	0	0	0	0	0	0	0.0499361584859435	0	0	0	0	0	0	0	0	0	0	0	0	0.0121265036864571	0	0	0.0631967051395877	0.0631967051395877	0	0	0	0	0	0.0142694063926941	0	0	0	0	0	0	0	0	0.0264383292658981	0	0	0.0518520846417025
Akt_Signaling_Pathway_Tumor_Supression	0	0	0	0	0	0	0	0	0	0	0	0	0	0.00726216412490922	0	0	0	0.00989221558279988	0	0	0	0	0	0	0	0	0.0215582287759238	0	0	0	0	0	0	0	0	0	0.0253678335870117	0	0	0	0	0	0	0	0	0.00726216412490922	0	0	0.0532770331383146
Angiotensin-PTK2B_Pathway	0	0	0	0	0	0	0	0	0	0	0	0	0	0	0	0	0	0	0	0	0	0	0	0	0	0	0	0	0	0	0	0	0	0	0	0	0	0	0	0	0	0	0	0	0	0	0	0	0
ATM_Pathway	0	0	0	0	0	0	0.169344656671566	0.133123751368826	0.15531104326363	0	0	0	0.0148683408418455	0.0595417030439608	0	0	0.0221872918948043	0.0481630918851489	0	0.0221872918948043	0	0.0221872918948043	0	0	0.15531104326363	0.0221872918948043	0.00718112917229215	0	0	0	0	0	0	0.110936459474021	0.0665618756844128	0.0887491675792171	0.0469694504419229	0.15531104326363	0	0	0	0.0114068332634665	0	0.0566401755853418	0.0242619813472233	0.0181713967880784	0	0.110936459474021	0.00508037147676238
ATM_Pathway_Cell_Survival	0	0	0	0	0	0	0.0155770518871598	0	0	0	0	0	0	0.100772594445442	0	0	0	0	0	0	0	0	0	0	0	0	0.0241080765069808	0	0	0	0	0	0	0	0	0	0.138135105950327	0	0	0	0	0	0	0.0628138382580614	0	0.0241080765069808	0	0	0
ATM_Pathway_G2-Mitosis_progression	0	0	0	0	0	0	0.62647481331757	0.5214013595279	0.608301586115884	0	0	0	0	0.10730666752396	0	0	0.0869002265879834	0.173800453175967	0	0.0869002265879834	0	0.0869002265879834	0	0	0.608301586115884	0.0869002265879834	0	0	0	0	0	0	0	0.434501132939917	0.26070067976395	0.347600906351933	0	0.608301586115884	0	0	0	0	0	0.0586029067041725	0	0	0	0.434501132939917	0.0198981216173193
ATM_Pathway_G2_M_Checkpoint_Arrest	0	0	0	0	0	0	0.62647481331757	0.5214013595279	0.608301586115884	0	0	0	0	0.10730666752396	0	0	0.0869002265879834	0.173800453175967	0	0.0869002265879834	0	0.0869002265879834	0	0	0.608301586115884	0.0869002265879834	0	0	0	0	0	0	0	0.434501132939917	0.26070067976395	0.347600906351933	0	0.608301586115884	0	0	0	0	0	0.0586029067041725	0	0	0	0.434501132939917	0.0198981216173193
bile_acid_biosynthesis_neutral_pathway	0	0	0	0.0442673749446658	0	0	0	0	0	0	0	0	0	0.0442673749446658	0	0	0	0	0	0	0	0	0.0145148414253574	0	0	0	0.0679578661230038	0	0	0	0	0	0	0	0	0	0	0	0	0	0	0	0	0	0.0145148414253574	0.0145148414253574	0	0	0
biocarta__U_00DF_arrestins_in_gpcr_desensitization_Main_Pathway	0	0	0	0	0	0	0	0	0	0	0	0	0	0	0	0	0	0	0	0	0	0	0	0	0	0	0	0	0	0	0	0	0	0	0	0	0	0.170940170940171	0	0	0	0	0	0	0	0	0	0	0
biocarta_actions_of_nitric_oxide_in_the_heart_Main_Pathway	0	0.015990661453711	0	0	0	0	0.0297157642380633	0	0	0	0	0	0	0.130220547879112	0	0	0	0	0	0	0	0	0	0	0	0	0.0642026124965079	0	0	0.0155188169676151	0	0	0	0	0.109026280814536	0	0	0.113960113960114	0	0	0	0	0	0	0	0.0344766669600621	0	0	0
biocarta_activation_of_camp_dependent_protein_kinase_pka_Main_Pathway	0	0	0	0	0	0	0	0	0	0	0	0	0	0.102183949688339	0	0	0	0	0	0	0	0	0	0	0	0	0	0	0	0	0	0	0	0	0	0	0	0.164609053497942	0	0	0	0	0	0	0	0	0	0	0
biocarta_activation_of_csk_by_camp_dependent_protein_kinase_inhibits_signaling_through_the_t_cell_receptor_Main_Pathway	0	0	0	0	0	0	0.0318826717678942	0	0	0	0	0	0	0.0981174990897128	0	0	0	0	0	0	0	0	0	0	0	0	0.00622657936269861	0.0304497426996742	0	0	0	0	0	0	0	0	0	0.10840108401084	0	0	0	0	0	0	0.0444266737749345	0.00622657936269861	0	0	0
biocarta_activation_of_pkc_through_g_protein_coupled_receptors_Main_Pathway	0	0	0	0	0	0	0	0	0	0	0	0	0	0	0	0	0	0	0	0	0	0	0	0	0	0	0	0	0	0	0	0	0	0	0.221483942414175	0	0	0	0	0	0	0	0	0	0	0	0	0	0
biocarta_adp_ribosylation_factor_Main_Pathway	0	0	0	0	0	0	0.0143556730383078	0.00643500643500643	0	0	0	0	0	0	0	0	0	0	0	0	0	0	0	0	0	0	0.0329597567310319	0	0	0	0	0	0	0	0	0	0.00792066660330133	0	0	0	0	0	0	0.0394853489062291	0.0230266187712996	0.00643500643500643	0	0	0
biocarta_agrin_in_postsynaptic_differentiation_Main_Pathway	0	0	0	0	0	0	0.00997675416280067	0	0	0	0	0	0	0.0921609983475977	0	0	0	0	0	0	0	0	0	0	0	0	0.0279102372082037	0	0	0.00491874237594932	0	0.00491874237594932	0	0	0.00500234465437765	0	0.00909085155168234	0	0.00433796193872195	0	0	0	0	0.0174162034987426	0	0	0	0.00774878107368833	0
biocarta_akap95_role_in_mitosis_and_chromosome_dynamics_Main_Pathway	0	0	0	0	0	0	0	0	0	0	0	0	0	0.212228203198858	0	0	0	0	0	0	0	0	0	0	0	0	0	0	0	0	0	0	0	0	0	0	0	0	0	0	0	0	0	0	0	0	0	0	0
biocarta_akap95_role_in_mitosis_and_chromosome_dynamics_Pathway_(mitotic_chromosome_condensation)	0	0	0	0	0	0	0	0	0	0	0	0	0	0.212228203198858	0	0	0	0	0	0	0	0	0	0	0	0	0	0	0	0	0	0	0	0	0	0	0	0	0	0	0	0	0	0	0	0	0	0	0
biocarta_akap95_role_in_mitosis_and_chromosome_dynamics_Pathway_(mitotic_chromosome_decondensation)	0	0	0	0	0	0	0	0	0	0	0	0	0	0.212228203198858	0	0	0	0	0	0	0	0	0	0	0	0	0	0	0	0	0	0	0	0	0	0	0	0	0	0	0	0	0	0	0	0	0	0	0
biocarta_akt_signaling_Main_Pathway	0	0.0389772372934206	0	0	0	0	0	0	0	0	0	0	0	0.180685650150954	0	0	0	0	0	0	0	0	0	0	0	0	0.113481349075686	0	0	0.0378271163585619	0	0	0	0	0.113481349075686	0	0	0	0	0	0	0	0	0	0	0.0756542327171237	0	0	0
biocarta_alk_in_cardiac_myocytes_Main_Pathway	0	0	0	0	0	0	0	0	0	0	0	0	0.0333000333000333	0.162066451018292	0	0	0	0	0	0	0	0	0	0	0	0	0	0	0	0	0	0	0	0	0	0	0	0	0	0	0.0302622115061151	0.0605244230122302	0	0	0	0	0	0	0
biocarta_angiotensin_ii_mediated_activation_of_jnk_pathway_via_pyk2_dependent_signaling_Main_Pathway	0	0	0	0	0	0	0	0	0	0	0	0	0	0.0401461319201895	0	0	0	0	0	0	0	0	0	0	0	0	0	0	0	0	0	0.092491401950595	0	0	0.00957881931473127	0	0	0	0	0	0	0	0	0.030830467316865	0	0	0	0	0
biocarta_apoptotic_signaling_in_response_to_dna_damage_Main_Pathway	0	0	0	0	0	0	0	0	0	0	0	0	0	0	0	0	0	0	0	0	0	0	0	0	0	0	0	0	0	0	0	0	0	0	0	0	0	0	0	0	0	0	0	0.539374325782093	0	0	0	0	0
biocarta_apoptotic_signaling_in_response_to_dna_damage_Pathway_(apoptosis)	0	0	0	0	0	0	0	0	0	0	0	0	0	0	0	0	0	0	0	0	0	0	0	0	0	0	0	0	0	0	0	0	0	0	0	0	0	0	0	0	0	0	0	0.588408355398647	0	0	0	0	0
biocarta_aspirin_blocks_signaling_pathway_involved_in_platelet_activation_Main_Pathway	0	0	0	0	0	0	0	0	0	0	0	0	0	0.0577100646352724	0	0	0	0	0	0	0	0	0	0	0	0	0	0	0	0	0	0	0	0	0	0	0	0.277777777777778	0	0	0	0	0	0	0	0.0277777777777778	0	0	0
biocarta_aspirin_blocks_signaling_pathway_involved_in_platelet_activation_Pathway_(vasoconstriction)	0	0	0	0	0	0	0	0	0	0	0	0	0	0.0769467528470299	0	0	0	0	0	0	0	0	0	0	0	0	0	0	0	0	0	0	0	0	0	0	0	0.37037037037037	0	0	0	0	0	0	0	0.037037037037037	0	0	0
biocarta_atm_signaling_Main_Pathway	0	0	0	0	0	0	0.501179850654056	0.41712108762232	0.486641268892707	0	0	0	0.0465874679711158	0.0699268367253127	0	0	0.0695201812703867	0.150911021240133	0	0.0695201812703867	0	0.0695201812703867	0	0	0.486641268892707	0.0695201812703867	0.0251667295834906	0	0	0	0	0	0	0.347600906351934	0.20856054381116	0.278080725081547	0	0.486641268892707	0	0	0	0	0	0.0670278453441549	0.096920927138097	0	0	0.347600906351934	0
biocarta_attenuation_of_gpcr_signaling_Main_Pathway	0	0	0	0	0	0	0	0	0	0	0	0	0	0.212228203198858	0	0	0	0	0	0	0	0	0	0	0	0	0	0	0	0	0	0	0	0	0	0	0	0.341880341880342	0	0	0	0	0	0	0.045446695570765	0	0	0	0
biocarta_b_cell_survival_Main_Pathway	0	0.0566941633358846	0	0	0	0	0	0	0	0	0	0	0	0.17694732176903	0	0	0	0	0	0	0	0	0	0	0	0	0.165063780473724	0	0	0.0550212601579082	0	0	0	0	0.165063780473724	0	0	0	0	0	0	0	0	0	0	0.121926061611122	0	0	0
biocarta_bcr_signaling_Main_Pathway	0	0	0	0	0	0	0	0	0	0	0	0	0	0.0205990194866724	0	0	0	0	0	0	0	0	0	0	0	0	0.0209604057934562	0	0	0.0465759282900071	0	0.0686226530601189	0	0	0.00710686594318771	0	0	0	0	0	0	0	0	0.0228742176867063	0	0	0	0	0
biocarta_bioactive_peptide_induced_signaling_Main_Pathway	0	0.0311817898347365	0	0	0	0	0	0	0	0	0	0	0	0.0907850792605485	0	0	0	0	0	0	0	0	0	0	0	0	0.0907850792605485	0	0	0.0302616930868495	0	0	0	0	0.0907850792605485	0	0	0.222222222222222	0	0	0	0	0	0	0	0.060523386173699	0	0	0
biocarta_bone_remodeling_Main_Pathway	0	0	0	0	0	0	0	0	0	0	0	0	0	0	0	0	0	0	0	0	0	0	0	0	0	0	0	0	0	0	0	0	0	0	0	0	0	0	0	0	0	0	0	0	0	0	0	0	0
biocarta_calcium_signaling_by_hbx_of_hepatitis_b_virus_Main_Pathway	0	0	0	0	0	0	0	0	0	0	0	0	0	0.0649772579597141	0	0	0	0	0	0	0	0	0	0	0	0	0	0	0	0	0	0.141820149657579	0	0	0	0	0.0649772579597141	0	0	0	0	0	0	0.047273383219193	0	0	0	0	0
biocarta_caspase_cascade_in_apoptosis_Main_Pathway	0	0	0	0	0	0	0	0	0	0	0	0	0	0	0	0	0	0	0	0	0	0	0	0	0	0	0.222667557336896	0	0	0	0	0	0	0	0	0	0	0	0	0	0	0	0	0	0	0.148445038224597	0	0	0
biocarta_cdk_regulation_of_dna_replication_Main_Pathway	0	0	0	0	0	0	0.0566705218363327	0	0	0	0	0	0	0.0448692062637412	0	0	0	0	0	0	0	0	0	0	0	0	0	0	0	0	0	0	0	0	0.0216661250135413	0	0	0	0	0	0	0	0	0	0.0775013562737348	0.0985318750615824	0	0	0
biocarta_cell_cycle_g1_s_check_point_Main_Pathway	0.0362397622671595	0	0	0	0	0	0	0	0	0	0	0	0	0	0	0	0	0	0	0	0	0	0	0.0170861311873153	0	0	0.0365737692926633	0	0	0	0	0	0	0	0	0	0	0	0	0	0.0317032691968825	0.0634065383937649	0	0.0418758921720409	0	0.0797638988593763	0	0	0
biocarta_cell_cycle_g2_m_checkpoint_Main_Pathway	0	0	0	0	0	0	0.395668303147939	0.329306121807095	0.384190475441611	0	0	0	0.0367795799771967	0.0552053974147206	0	0	0.0548843536345158	0.119140279926421	0	0.0548843536345158	0	0.0548843536345158	0	0	0.384190475441611	0.0548843536345158	0	0	0	0	0	0	0	0.274421768172579	0.164653060903547	0.219537414538063	0	0.384190475441611	0	0	0	0	0	0.00663283918681392	0.0367795799771967	0	0	0.274421768172579	0
biocarta_ceramide_signaling_Main_Pathway	0	0	0	0	0	0	0	0	0	0	0	0	0	0.0288550323176362	0	0	0	0	0	0	0	0	0	0	0	0	0	0	0	0	0	0	0	0	0.0068847763824631	0	0	0	0	0	0	0	0	0.202265372168285	0	0.0227438136826783	0	0	0
biocarta_ceramide_signaling_Pathway_(Pathway_protein_ubiquitination_of_CHUK)	0	0	0	0	0	0	0	0	0	0	0	0	0	0	0	0	0	0	0	0	0	0	0	0	0	0	0	0	0	0	0	0	0	0	0	0	0	0	0	0	0	0	0	0	0	0	0	0	0
biocarta_chrebp_regulation_by_carbohydrates_and_camp_Main_Pathway	0	0	0	0	0	0	0	0	0	0	0	0	0	0.0882685457058749	0	0	0	0	0	0	0	0	0	0	0	0	0	0	0	0	0	0	0	0	0	0	0	0.116959064327485	0	0	0	0.015255530129672	0	0	0	0	0	0	0
biocarta_chromatin_remodeling_by_hswi_snf_atp_dependent_complexes_Main_Pathway	0	0	0	0.052330449344125	0	0	0	0	0	0	0	0	0	0.0391086954309277	0	0	0	0	0	0	0	0	0	0.00749881281952836	0	0	0.0182268883056285	0	0	0	0	0.00911344415281423	0	0	0.0547525186158563	0	0	0	0	0	0	0	0	0	0.00911344415281423	0.00911344415281423	0	0	0
biocarta_chromatin_remodeling_by_hswi_snf_atp_dependent_complexes_Pathway_(chromatin_remodeling)	0	0	0	0.0837287189506001	0	0	0	0	0	0	0	0	0	0.0625739126894843	0	0	0	0	0	0	0	0	0	0.0119981005112454	0	0	0.0291630212890055	0	0	0	0	0.0145815106445028	0	0	0.0876040297853701	0	0	0	0	0	0	0	0	0	0.0145815106445028	0.0145815106445028	0	0	0
biocarta_control_of_skeletal_myogenesis_by_hdac_and_calcium_calmodulin_dependent_kinase_camk__Main_Pathway	0	0	0	0	0	0	0	0	0	0	0	0	0	0.28328611898017	0	0	0	0	0	0	0	0	0	0	0	0	0	0	0	0	0	0	0	0	0	0	0	0	0	0	0	0	0	0	0	0.0910746812386157	0	0	0
biocarta_ctcf_first_multivalent_nuclear_factor_Main_Pathway	0.0375037503750375	0.0283470816679423	0	0	0	0	0.0375037503750375	0	0	0	0	0	0	0.146789932072074	0	0	0	0	0	0	0	0	0	0	0	0	0.0825318902368622	0	0	0.0275106300789541	0	0	0	0	0.1200356406119	0	0	0	0.0706364342727979	0	0.0302622115061151	0.0605244230122302	0	0	0.075007500750075	0.20466757833617	0	0	0
biocarta_cxcr4_signaling_Main_Pathway	0	0.0566941633358846	0	0	0	0	0.0625015477977639	0	0	0	0	0	0	0.165063780473724	0	0	0	0	0	0	0	0	0	0	0	0	0.165063780473724	0	0	0.0550212601579082	0	0	0	0	0.386547722887899	0	0	0.404040404040404	0	0	0	0	0	0	0	0.110042520315816	0	0	0
biocarta_cyclins_and_cell_cycle_regulation_Main_Pathway	0.0330884785917544	0	0	0	0	0	0	0	0	0	0	0	0	0.0135572999281463	0	0	0	0	0	0	0	0	0	0.0156003806492878	0	0	0	0	0	0	0	0	0	0	0	0	0	0	0	0	0	0	0	0	0	0.0728279076542131	0	0	0
biocarta_cystic_fibrosis_transmembrane_conductance_regulator_cftr_and_beta_2_adrenergic_receptor_b2ar_Main_Pathway	0	0	0	0	0	0	0	0	0	0	0	0	0	0.149201989517925	0	0	0	0	0	0	0	0	0	0	0	0	0	0	0	0	0	0	0	0	0	0	0	0.222222222222222	0	0	0	0	0	0	0	0	0	0	0
biocarta_double_stranded_rna_induced_gene_expression_Main_Pathway	0	0	0	0	0	0	0.72996190333906	0.62568163143348	0.72996190333906	0	0	0	0	0	0	0	0.10428027190558	0.20856054381116	0	0.10428027190558	0	0.10428027190558	0	0	0.72996190333906	0.10428027190558	0	0	0	0	0	0	0	0.5214013595279	0.31284081571674	0.41712108762232	0	0.72996190333906	0	0	0	0	0	0	0	0	0	0.5214013595279	0
biocarta_downregulated_of_mta_3_in_er_negative_breast_tumors_Main_Pathway	0	0	0	0	0	0	0	0	0	0	0	0	0	0	0	0	0	0	0	0	0	0	0	0	0	0	0	0	0	0	0	0	0	0	0	0	0.0686956115483766	0	0	0	0	0	0	0	0	0	0	0	0
biocarta_egf_signaling_Main_Pathway	0	0.0311817898347365	0	0	0	0	0	0	0	0	0	0	0	0.139264142577633	0	0	0	0	0	0	0	0	0	0	0	0	0.112977711306709	0	0	0.0302616930868495	0.0144300144300144	0.106365112243184	0	0	0.1364828752973	0	0	0	0	0	0	0	0	0.0354550374143947	0.0144300144300144	0.060523386173699	0	0	0
biocarta_endocytotic_role_of_ndk_phosphins_and_dynamin_Main_Pathway	0	0	0	0	0	0	0	0	0	0	0	0	0	0.117836704463799	0	0	0	0	0	0	0	0	0	0	0	0	0.0406107862248213	0	0	0.0902408610618888	0	0	0	0	0	0	0	0	0	0	0	0	0	0	0	0	0	0	0
biocarta_endocytotic_role_of_ndk_phosphins_and_dynamin_Pathway_(endocytosis)	0	0	0	0	0	0	0	0	0	0	0	0	0	0.124681766733393	0	0	0	0	0	0	0	0	0	0	0	0	0	0	0	0	0	0	0	0	0	0	0	0	0	0	0	0	0	0	0	0	0	0	0
biocarta_epo_signaling_Main_Pathway	0	0	0	0	0	0	0	0	0	0	0	0	0	0	0	0	0	0	0	0	0	0	0	0	0	0	0	0	0	0	0	0.193391113169426	0	0	0	0	0	0	0	0	0	0	0	0.179830571025711	0	0	0	0	0
biocarta_erk_and_pi_3_kinase_are_necessary_for_collagen_binding_in_corneal_epithelia_Main_Pathway	0	0.0215046826446459	0	0	0	0	0.00764754016870474	0	0	0	0	0.00774279889139421	0	0.116593944578251	0	0	0	0	0	0	0	0	0	0	0	0	0.0626103994900334	0	0	0.0208701331633445	0	0	0	0	0.0626103994900334	0	0.00764754016870474	0	0	0	0	0	0	0.0459214332139113	0.0169656868982483	0.0502231097758131	0	0	0
biocarta_erk_and_pi_3_kinase_are_necessary_for_collagen_binding_in_corneal_epithelia_Pathway_(cell_matrix_adhesion)	0	0	0	0	0	0	0	0	0	0	0	0.0102064167204742	0	0.0711601276162869	0	0	0	0	0	0	0	0	0	0	0	0	0	0	0	0	0	0	0	0	0	0	0	0	0	0	0	0	0	0.0403711015190252	0.0223638600022364	0.0111819300011182	0	0	0
biocarta_erk1_erk2_mapk_signaling_Main_Pathway	0	0	0	0	0	0	0	0	0	0	0	0	0	0.0419709560983799	0	0	0	0	0	0	0	0	0	0	0	0	0	0	0	0	0	0.0966955565847129	0	0	0	0	0	0	0	0	0	0	0	0.0322318521949043	0	0	0	0	0
biocarta_eukaryotic_protein_translation_Main_Pathway	0	0	0	0	0	0	0	0	0	0	0	0	0	0.181291775247803	0	0	0	0	0	0	0	0	0	0	0	0	0.0757159108569087	0	0	0	0	0	0	0	0	0	0	0	0	0	0	0	0	0	0	0	0	0	0
biocarta_extrinsic_prothrombin_activation_Main_Pathway	0	0	0	0	0	0	0	0	0	0	0	0	0	0.0866250866250866	0	0	0	0	0	0	0	0	0	0	0	0	0.217732620854681	0	0	0	0	0	0	0	0	0	0	0	0	0	0	0	0	0	0	0.179858136894524	0	0	0
biocarta_fas_signaling_pathway_cd95__Main_Pathway	0	0	0	0	0	0	0	0	0	0	0	0	0	0	0	0	0	0	0	0	0	0	0	0	0	0	0.0450624436719454	0	0	0	0	0	0	0	0.0183594036865683	0	0	0	0	0	0	0	0	0	0	0	0	0	0
biocarta_fc_epsilon_receptor_i_signaling_in_mast_cells_Main_Pathway	0	0.0230976220998048	0	0	0	0	0	0	0	0	0	0	0	0.101446763680568	0	0	0	0	0	0	0	0	0	0	0	0	0.0672482068596655	0	0	0.0224160689532218	0	0.0787889720319883	0	0	0.0754079418314736	0	0	0	0	0	0	0	0	0.0262629906773294	0	0.0448321379064437	0	0	0.0503905265810028
biocarta_fc_epsilon_receptor_i_signaling_in_mast_cells_Pathway_(degranulation)	0	0.062363579669473	0	0	0	0	0	0	0	0	0	0	0	0.181570158521097	0	0	0	0	0	0	0	0	0	0	0	0	0.181570158521097	0	0	0.060523386173699	0	0	0	0	0.181570158521097	0	0	0	0	0	0	0	0	0	0	0.121046772347398	0	0	0.136054421768707
biocarta_fmlp_induced_chemokine_gene_expression_in_hmc_1_cells_Main_Pathway	0	0	0	0	0	0	0.0245541794919787	0	0	0	0	0	0	0.0557832370804001	0	0	0	0	0	0	0	0	0	0	0	0	0.0232061635570407	0	0	0.0515662063210793	0	0	0	0	0	0	0	0.158730158730159	0	0	0	0	0	0	0	0	0	0	0
biocarta_g_protein_signaling_through_tubby_proteins_Main_Pathway	0	0	0	0	0	0	0	0	0	0	0	0	0	0	0	0	0	0	0	0	0	0	0	0	0	0	0	0	0	0	0	0	0	0	0.243632336655592	0	0	0.444444444444444	0	0	0	0	0	0	0	0	0	0	0
biocarta_gamma_aminobutyric_acid_receptor_life_cycle_Main_Pathway	0	0	0	0	0	0	0	0	0	0	0	0	0	0.122269843108486	0	0	0	0	0	0	0	0	0	0	0	0	0	0	0	0	0	0	0	0	0	0	0	0	0	0	0	0	0	0	0	0	0	0	0
biocarta_growth_hormone_signaling_Main_Pathway	0	0.0328229366681437	0	0	0	0	0	0	0	0	0	0	0	0.0955632413268931	0	0	0	0	0	0	0	0	0	0	0	0	0.0955632413268931	0	0	0.031854413775631	0	0.111963276045457	0	0	0.0955632413268931	0	0	0	0	0	0	0	0	0.10411243585699	0	0.0637088275512621	0	0	0
biocarta_hiv_1_nef_negative_effector_of_fas_and_tnf_Main_Pathway	0	0	0	0	0	0	0	0	0	0	0	0	0	0	0	0	0	0	0	0	0	0	0	0	0	0	0.00865800865800866	0	0	0	0	0	0	0	0	0	0	0	0	0	0	0	0	0	0	0.0259929299230609	0	0	0
biocarta_hiv_1_nef_negative_effector_of_fas_and_tnf_Pathway_(Pathway_degradation_of_CASP8_BIRC2_APAF1)	0	0	0	0	0	0	0	0	0	0	0	0	0	0	0	0	0	0	0	0	0	0	0	0	0	0	0.0186480186480186	0	0	0	0	0	0	0	0	0	0	0	0	0	0	0	0	0	0	0	0	0	0
biocarta_hiv_1_nef_negative_effector_of_fas_and_tnf_Pathway_(Pathway_protein_ubiquitination_of_CHUK)	0	0	0	0	0	0	0	0	0	0	0	0	0	0	0	0	0	0	0	0	0	0	0	0	0	0	0.0186480186480186	0	0	0	0	0	0	0	0	0	0	0	0	0	0	0	0	0	0	0	0	0	0
biocarta_how_does_salmonella_hijack_a_cell_Main_Pathway	0	0	0	0	0	0	0	0	0	0	0	0	0	0	0	0	0	0	0	0	0	0	0	0	0	0	0.0723222680263253	0	0	0	0	0	0	0	0	0	0	0	0	0	0	0	0	0	0	0	0	0	0
biocarta_how_does_salmonella_hijack_a_cell_Pathway_(lamellipodium_assembly)	0	0	0	0	0	0	0	0	0	0	0	0	0	0	0	0	0	0	0	0	0	0	0	0	0	0	0.0723222680263253	0	0	0	0	0	0	0	0	0	0	0	0	0	0	0	0	0	0	0	0	0	0
biocarta_how_progesterone_initiates_the_oocyte_maturation_Main_Pathway	0	0	0	0	0	0	0	0	0	0	0	0	0	0.19054816468671	0	0	0	0	0	0	0	0	0	0	0	0	0	0	0	0	0	0	0	0	0	0	0	0.193236714975845	0	0	0	0	0	0.0305754295847857	0	0	0	0	0
biocarta_how_progesterone_initiates_the_oocyte_maturation_Pathway_(oocyte_maturation)	0	0	0	0	0	0	0	0	0	0	0	0	0	0.283255975057655	0	0	0	0	0	0	0	0	0	0	0	0	0	0	0	0	0	0	0	0	0	0	0	0	0	0	0	0	0	0.0540949908038516	0	0	0	0	0
biocarta_human_cytomegalovirus_and_map_kinase_pathways_Main_Pathway	0	0.0389772372934206	0	0	0	0	0	0	0	0	0	0	0	0.23210759304819	0	0	0	0	0	0	0	0	0	0.0224255471833513	0	0	0.113481349075686	0	0	0.0378271163585619	0	0	0	0	0.127250901840612	0	0.060916179337232	0	0	0	0	0	0	0	0	0.0756542327171237	0	0	0
biocarta_hypoxia_and_p53_in_the_cardiovascular_system_Main_Pathway	0	0	0	0	0	0	0.501179850654056	0.41712108762232	0.486641268892707	0	0	0	0	0.0290771635226984	0	0	0.0695201812703867	0.139040362540773	0	0.0695201812703867	0	0.0695201812703867	0	0	0.486641268892707	0.0695201812703867	0.0235184825875035	0	0	0	0	0	0	0.347600906351934	0.20856054381116	0.278080725081547	0	0.521918992773962	0	0	0	0	0	0.0633111744222855	0.0352777238812552	0.0352777238812552	0	0.347600906351934	0
biocarta_hypoxia_inducible_factor_in_the_cardivascular_system_Main_Pathway	0	0.0973520249221184	0	0	0	0	0	0	0	0	0	0	0	0.060916179337232	0	0	0	0	0	0	0	0	0	0	0	0	0	0	0	0	0	0	0	0	0.0300896672082807	0	0.060916179337232	0	0	0	0	0	0	0	0	0	0	0	0
biocarta_igf_1_signaling_Main_Pathway	0	0.0311817898347365	0	0	0	0	0	0	0	0	0	0	0	0.125467233085359	0	0	0	0	0	0	0	0	0	0	0	0	0.0907850792605485	0	0	0.0302616930868495	0	0.106365112243184	0	0	0.125467233085359	0	0	0	0	0	0	0	0	0.0354550374143947	0	0.060523386173699	0	0	0
biocarta_il_2_receptor_beta_chain_in_t_cell_activation_Main_Pathway	0.0169118890580078	0.0138585732598829	0	0	0	0	0	0	0	0	0	0	0	0.102525746924853	0	0	0	0	0	0	0	0	0	0.00797352788741379	0	0	0.0403489241157993	0	0	0.0134496413719331	0.00641333974667308	0.087313423259233	0	0	0.0403489241157993	0	0	0	0	0	0	0	0	0.0839986240685471	0.00641333974667308	0.0268992827438662	0	0	0
biocarta_il_2_receptor_beta_chain_in_t_cell_activation_Pathway_(apoptosis)	0	0.062363579669473	0	0	0	0	0	0	0	0	0	0	0	0.273906261937533	0	0	0	0	0	0	0	0	0	0	0	0	0.181570158521097	0	0	0.060523386173699	0	0	0	0	0.181570158521097	0	0	0	0	0	0	0	0	0	0	0.121046772347398	0	0	0
biocarta_il_2_receptor_beta_chain_in_t_cell_activation_Pathway_(cell_proliferation)	0	0.0389772372934206	0	0	0	0	0	0	0	0	0	0	0	0.113481349075686	0	0	0	0	0	0	0	0	0	0	0	0	0.113481349075686	0	0	0.0378271163585619	0	0	0	0	0.113481349075686	0	0	0	0	0	0	0	0	0	0	0.0756542327171237	0	0	0
biocarta_il_2_signaling_Main_Pathway	0	0	0	0	0	0	0	0	0	0	0	0	0	0.0872143729286586	0	0	0	0	0	0	0	0	0	0	0	0	0	0	0	0	0.020614306328592	0.280650289047535	0	0	0	0	0	0	0	0	0	0	0	0.269995577363187	0.020614306328592	0	0	0	0
biocarta_il_3_signaling_Main_Pathway	0	0	0	0	0	0	0	0	0	0	0	0	0	0	0	0	0	0	0	0	0	0	0	0	0	0	0	0	0	0	0	0.193391113169426	0	0	0	0	0	0	0	0	0	0	0	0.179830571025711	0	0	0	0	0
biocarta_il_4_signaling_Main_Pathway	0	0	0	0	0	0	0.100553041729512	0	0	0	0	0	0	0	0	0	0	0	0	0	0	0	0	0	0	0	0	0.0960338038989724	0	0	0.0222000222000222	0.302238772820422	0	0	0	0	0	0	0	0	0	0	0	0.1931463500069	0.0222000222000222	0	0	0	0
biocarta_il_6_signaling_Main_Pathway	0	0	0	0	0	0	0	0	0	0	0	0	0	0	0	0	0	0	0	0	0	0	0	0	0	0	0	0	0	0	0.024050024050024	0.177275187071974	0	0	0	0	0	0	0	0	0.0199123855037834	0	0	0.0590917290239912	0.024050024050024	0.0199123855037834	0	0	0
biocarta_il_7_signal_transduction_Main_Pathway	0	0.0415757197796487	0	0	0	0	0	0	0	0	0	0	0	0.121046772347398	0	0	0	0	0	0	0	0	0	0	0	0	0.18346874488173	0	0	0.102770896650131	0.0192400192400192	0.12012012012012	0	0	0.121046772347398	0	0	0	0	0	0	0	0	0.204722488986448	0.0192400192400192	0.0806978482315986	0	0	0
biocarta_inactivation_of_gsk3_by_akt_causes_accumulation_of_b_catenin_in_alveolar_macrophages_Main_Pathway	0	0.0283470816679423	0.00938755585595734	0	0	0	0	0	0	0	0	0	0	0.0825318902368622	0	0	0	0	0	0	0	0	0	0	0	0	0.117443215470768	0	0	0.0275106300789541	0	0	0	0	0.0825318902368622	0	0.0233819678264123	0	0	0	0	0	0	0	0	0.0550212601579082	0	0	0
biocarta_induction_of_apoptosis_through_dr3_and_dr4_5_death_receptors_Main_Pathway	0	0	0	0	0	0	0	0	0	0	0	0	0	0	0	0	0	0	0	0	0	0	0	0	0	0	0	0	0	0	0	0	0	0	0.0141764371708949	0	0	0	0	0	0	0	0.0374069502113493	0	0	0	0	0	0
biocarta_induction_of_apoptosis_through_dr3_and_dr4_5_death_receptors_Pathway_(apoptosis)	0	0	0	0	0	0	0	0	0	0	0	0	0	0	0	0	0	0	0	0	0	0	0	0	0	0	0	0	0	0	0	0	0	0	0.0158442533086472	0	0	0	0	0	0	0	0.0418077678832727	0	0	0	0	0	0
biocarta_induction_of_apoptosis_through_dr3_and_dr4_5_death_receptors_Pathway_(Pathway_degradation_of_CASP3_CASP10_CASP10)	0	0	0	0	0	0	0	0	0	0	0	0	0	0	0	0	0	0	0	0	0	0	0	0	0	0	0	0	0	0	0	0	0	0	0	0	0	0	0	0	0	0	0.0592276711679697	0	0	0	0	0	0
biocarta_influence_of_ras_and_rho_proteins_on_g1_to_s_transition_Main_Pathway	0	0.0415757197796487	0	0	0	0	0	0	0	0	0	0	0	0.182604174625022	0	0	0	0	0	0	0	0	0	0	0	0	0.121046772347398	0	0	0.0403489241157993	0	0	0	0	0.121046772347398	0	0	0	0	0	0	0	0	0	0	0.0806978482315986	0	0	0
biocarta_inhibition_of_cellular_proliferation_by_gleevec_Main_Pathway	0	0.0283470816679423	0	0	0	0	0	0	0	0	0	0	0	0.0825318902368622	0	0	0	0	0	0	0	0	0	0	0	0	0.102707010278827	0	0	0.0275106300789541	0	0	0	0	0.0925461104295358	0	0	0	0	0	0	0	0	0.0576834333179511	0	0.0550212601579082	0	0	0
biocarta_insulin_signaling_Main_Pathway	0	0.0566941633358846	0	0	0	0	0	0	0	0	0	0	0	0.165063780473724	0	0	0	0	0	0	0	0	0	0	0	0	0.165063780473724	0	0	0.0550212601579082	0	0.193391113169426	0	0	0.165063780473724	0	0	0	0	0	0	0	0	0.0644637043898086	0	0.110042520315816	0	0	0
biocarta_integrin_signaling_Main_Pathway	0	0	0	0	0	0	0	0	0	0	0	0.009355881993768	0	0.0267567405580814	0	0	0	0	0	0	0	0	0	0	0	0	0	0	0	0	0	0	0	0	0	0	0	0	0.0198412698412698	0	0	0	0	0.0267567405580814	0	0	0	0	0
biocarta_internal_ribosome_entry_Main_Pathway	0	0	0	0	0	0	0	0	0	0	0	0	0	0.141004714081624	0	0	0	0	0	0	0	0	0	0	0	0	0.144433352204361	0	0	0	0	0	0	0	0	0	0	0	0	0	0	0	0	0	0	0	0	0	0
biocarta_internal_ribosome_entry_Pathway_(translational_initiation)	0	0	0	0	0	0	0	0	0	0	0	0	0	0.141004714081624	0	0	0	0	0	0	0	0	0	0	0	0	0.144433352204361	0	0	0	0	0	0	0	0	0	0	0	0	0	0	0	0	0	0	0	0	0	0
biocarta_keratinocyte_differentiation_Main_Pathway	0	0	0	0	0	0	0	0	0	0	0	0	0	0.0351380970564102	0	0	0	0	0	0	0	0	0	0	0	0	0.0349834552420759	0	0	0	0	0.0443187967679934	0	0	0.00458985092164207	0	0	0	0	0	0	0	0	0.0147729322559978	0.0205153454784179	0	0	0	0
biocarta_keratinocyte_differentiation_Pathway_(apoptosis)	0	0	0	0	0	0	0	0	0	0	0	0	0	0.117557539071851	0	0	0	0	0	0	0	0	0	0	0	0	0	0	0	0	0	0	0	0	0	0	0	0	0	0	0	0	0	0	0.0820613819136714	0	0	0	0
biocarta_keratinocyte_differentiation_Pathway_(keratinocyte_differentiation)	0	0	0	0	0	0	0	0	0	0	0	0	0	0	0	0	0	0	0	0	0	0	0	0	0	0	0.14367816091954	0	0	0	0	0	0	0	0	0	0	0	0	0	0	0	0	0	0	0	0	0	0
biocarta_lck_and_fyn_tyrosine_kinases_in_initiation_of_tcr_activation_Main_Pathway	0	0	0	0	0	0	0.108932461873638	0	0	0	0	0	0	0.0605180343742435	0	0	0	0	0	0	0	0	0	0	0	0	0.0212741461558869	0.104036620890553	0	0	0	0	0	0	0	0	0	0	0	0	0	0	0	0	0.151791135397693	0.0212741461558869	0	0	0
biocarta_lissencephaly_gene_lis1_in_neuronal_migration_and_development_Main_Pathway	0	0	0	0	0	0	0.0179922453422575	0	0	0	0	0	0	0.0204371233040152	0	0	0	0	0	0	0	0	0	0.00899612267112874	0	0	0.00842511129200321	0	0	0	0	0	0	0	0.0298381141061884	0	0.0126376669380048	0	0	0	0	0	0	0.0210081346831408	0	0.00513621446201852	0	0	0
biocarta_lissencephaly_gene_lis1_in_neuronal_migration_and_development_Pathway_(retrograde_axon_cargo_transport)	0	0	0	0	0	0	0.0294418560146032	0	0	0	0	0	0	0.0334425654065704	0	0	0	0	0	0	0	0	0	0.0147209280073016	0	0	0.0137865457505507	0	0	0	0	0	0	0	0.0488260049010355	0	0.020679818625826	0	0	0	0	0	0	0.0343769476633212	0	0.00840471457421212	0	0	0
biocarta_map_kinase_inactivation_of_smrt_corepressor_Main_Pathway	0	0	0	0	0	0	0	0	0	0	0	0	0	0.0229948491537896	0	0	0	0	0	0	0	0	0	0	0	0	0	0	0	0	0	0.177275187071974	0	0	0.0183594036865683	0	0	0	0	0.0110220164779146	0	0	0	0.0590917290239912	0	0	0	0	0
biocarta_mapkinase_signaling_Main_Pathway	0	0	0	0	0	0	0	0	0	0	0	0	0	0.0996859676682407	0	0	0	0	0	0	0	0	0	0	0	0	0.0124777615154083	0	0	0	0	0	0	0	0.00400568807706944	0	0.0177210703526493	0	0	0	0	0	0	0.0071553790562055	0	0.0549744843514235	0	0	0
biocarta_mcalpain_and_friends_in_cell_motility_Main_Pathway	0	0	0	0	0	0	0.0462622799140066	0	0	0	0	0	0	0.153347587966298	0	0	0	0	0	0	0	0	0	0	0	0	0	0	0	0	0	0.0709100748287895	0	0	0	0	0	0	0	0	0	0	0	0.0450420840560616	0	0	0	0	0
biocarta_mechanism_of_protein_import_into_the_nucleus_Main_Pathway	0	0	0	0	0	0	0.00861326442721791	0	0	0	0	0	0	0.0316736348663373	0	0	0	0	0	0	0	0	0	0	0	0	0	0	0	0	0.0524109014675052	0	0	0	0	0	0	0	0	0	0	0	0	0	0	0	0	0	0
biocarta_mechanisms_of_transcriptional_repression_by_dna_methylation_Main_Pathway	0	0	0	0	0	0.0888415067519545	0.0186887941989983	0	0	0	0	0	0	0	0	0	0	0	0	0	0	0	0	0	0	0	0	0	0	0	0	0	0	0	0	0	0.130361100247686	0	0	0	0	0	0	0.100740319250467	0	0.0888415067519545	0	0	0
biocarta_mechanisms_of_transcriptional_repression_by_dna_methylation_Pathway_(histone_deacetylation)	0	0	0	0	0	0.0888415067519545	0.0186887941989983	0	0	0	0	0	0	0	0	0	0	0	0	0	0	0	0	0	0	0	0	0	0	0	0	0	0	0	0	0	0.130361100247686	0	0	0	0	0	0	0.100740319250467	0	0.0888415067519545	0	0	0
biocarta_melanocyte_development_and_pigmentation_Main_Pathway	0	0	0	0	0	0	0	0	0	0	0	0	0	0.158168325296672	0	0	0	0	0	0	0	0	0	0	0	0	0	0	0	0	0	0	0	0	0	0	0.0812215724496426	0	0	0	0	0	0	0	0	0	0	0	0
biocarta_mets_affect_on_macrophage_differentiation_Main_Pathway	0	0	0	0	0	0.124378109452736	0.0554040779604689	0	0	0	0	0	0	0.0604215559166078	0	0	0	0	0	0	0	0	0	0	0	0	0	0	0	0	0	0	0	0	0	0	0	0	0	0.0132264197734976	0	0	0	0.124378109452736	0	0.124378109452736	0	0	0
biocarta_multi_step_regulation_of_transcription_by_pitx2_Main_Pathway	0	0	0.00897940125352442	0	0	0	0	0.0075375132613124	0	0	0	0	0	0	0	0	0	0	0	0	0	0	0	0	0	0	0.0333934415280839	0	0	0	0	0	0	0	0	0	0.0223653605296117	0	0	0	0	0	0	0.0264949792014413	0	0	0	0	0
biocarta_multiple_antiapoptotic_pathways_from_igf_1r_signaling_lead_to_bad_phosphorylation_Main_Pathway	0	0	0	0	0	0	0	0	0	0	0	0	0	0	0	0	0	0	0	0	0	0	0	0	0	0	0	0	0	0	0	0.212730224486368	0	0	0	0	0	0	0	0	0	0	0	0.0709100748287895	0	0	0	0	0
biocarta_nerve_growth_factor_pathway_ngf__Main_Pathway	0	0.0366844586291018	0	0	0	0	0	0	0	0	0	0	0	0.106805975600645	0	0	0	0	0	0	0	0	0	0	0	0	0.106805975600645	0	0	0.0356019918668818	0	0.125135426168452	0	0	0.106805975600645	0	0	0	0	0	0	0	0	0.0417118087228174	0	0.0712039837337635	0	0	0
biocarta_nf_kb_signaling_Main_Pathway	0	0	0	0	0	0	0	0	0	0	0	0	0	0	0	0	0	0	0	0	0	0	0	0	0	0	0	0	0	0	0	0	0	0	0.0104910878208961	0	0	0	0	0	0	0	0	0	0	0	0	0	0
biocarta_nf_kb_signaling_Pathway_(Pathway_protein_ubiquitination_of_CHUK)	0	0	0	0	0	0	0	0	0	0	0	0	0	0	0	0	0	0	0	0	0	0	0	0	0	0	0	0	0	0	0	0	0	0	0.0122396024577122	0	0	0	0	0	0	0	0	0	0	0	0	0	0
biocarta_nfat_and_hypertrophy_of_the_heart__Main_Pathway	0	0.01685502153229	0	0	0	0	0	0	0	0	0	0	0	0.142895469705392	0	0	0	0	0	0	0	0	0	0	0	0	0.08739252216092	0	0	0.0553807469926273	0	0.0574946552665861	0	0	0.0490730158165127	0	0	0	0	0	0	0	0	0.019164885088862	0	0.0327153438776751	0	0	0
biocarta_nfkb_activation_by_nontypeable_hemophilus_influenzae_Main_Pathway	0	0	0	0	0	0	0	0	0	0	0	0	0	0	0	0	0	0	0	0	0	0	0	0	0	0	0.0265392781316348	0	0	0	0	0	0	0	0.0547525186158563	0	0	0	0	0	0	0	0	0	0	0	0	0	0
biocarta_nitric_oxide_signaling_Main_Pathway	0	0	0	0	0	0	0	0	0	0	0	0	0	0.178817697140631	0	0	0	0	0	0	0	0	0	0	0	0	0.0341985568209022	0	0	0.088217990218753	0	0	0	0	0	0	0	0	0	0	0	0	0	0.0122256861666361	0	0	0	0	0
biocarta_oxidative_stress_induced_gene_expression_via_nrf2_Main_Pathway	0	0	0	0	0	0	0	0	0	0	0	0	0	0.0812215724496426	0	0	0	0	0	0	0	0	0	0	0	0	0	0	0	0	0	0	0	0	0	0	0.0812215724496426	0	0	0	0	0	0	0	0	0	0	0	0
biocarta_p38_mapk_signaling_Main_Pathway	0	0	0	0	0	0	0	0	0	0	0	0	0	0.12691733530658	0	0	0	0	0	0	0	0	0	0	0	0	0.0228758961115819	0	0	0	0	0	0	0	0.0073437614746273	0	0.032488628979857	0	0	0	0	0.018037518037518	0	0	0	0.0303582270795386	0	0	0
biocarta_p53_signaling_Main_Pathway	0.06918500069185	0	0	0	0	0	0.663601730308237	0.568801483121346	0.663601730308237	0	0	0	0	0	0	0	0.094800247186891	0.189600494373782	0	0.094800247186891	0	0.094800247186891	0	0.0326189777212382	0.663601730308237	0.094800247186891	0	0	0	0	0	0	0	0.474001235934455	0.284400741560673	0.379200988747564	0	0.663601730308237	0	0	0	0	0	0	0	0	0	0.474001235934455	0
biocarta_pdgf_signaling_Main_Pathway	0	0.0239859921805665	0	0	0	0	0	0	0	0	0	0	0	0.0965132562195073	0	0	0	0	0	0	0	0	0	0	0	0	0.0869059317743917	0	0	0.0232782254514227	0.0111000111000111	0.0818193171101417	0	0	0.10498682715177	0	0	0	0	0	0	0	0	0.0272731057033806	0.0111000111000111	0.0465564509028454	0	0	0
biocarta_phospholipids_as_signalling_intermediaries_Main_Pathway	0	0.0188980544452949	0	0	0	0	0.0326444427777717	0	0	0	0	0	0	0.128472530044901	0	0	0	0	0	0	0	0	0	0	0	0	0.0648453251876049	0	0	0.0183404200526361	0	0.0644637043898086	0	0	0.0550212601579082	0	0	0.134680134680135	0	0	0	0	0	0.0409473491418742	0	0.0366808401052721	0	0	0
biocarta_phospholipids_as_signalling_intermediaries_Pathway_(actin_filament_organization)	0	0	0	0	0	0	0	0	0	0	0	0	0	0	0	0	0	0	0	0	0	0	0	0	0	0	0	0	0	0	0	0	0	0	0	0	0	0.444444444444444	0	0	0	0	0	0	0	0	0	0	0
biocarta_phospholipids_as_signalling_intermediaries_Pathway_(chemotaxis)	0	0	0	0	0	0	0	0	0	0	0	0	0	0	0	0	0	0	0	0	0	0	0	0	0	0	0	0	0	0	0	0	0	0	0	0	0	0.444444444444444	0	0	0	0	0	0	0	0	0	0	0
biocarta_phospholipids_as_signalling_intermediaries_Pathway_(lamellipodium_assembly)	0	0.0566941633358846	0	0	0	0	0	0	0	0	0	0	0	0.165063780473724	0	0	0	0	0	0	0	0	0	0	0	0	0.165063780473724	0	0	0.0550212601579082	0	0	0	0	0.165063780473724	0	0	0.404040404040404	0	0	0	0	0	0	0	0.110042520315816	0	0	0
biocarta_phosphorylation_of_mek1_by_cdk5_p35_down_regulates_the_map_kinase_Main_Pathway	0	0	0	0	0	0	0	0	0	0	0	0	0	0.0659543595831684	0	0	0	0	0	0	0	0	0	0	0	0	0	0	0	0	0	0.151950160347406	0	0	0	0	0	0	0	0	0	0	0	0.0506500534491354	0	0	0	0	0
biocarta_pkc_catalyzed_phosphorylation_of_inhibitory_phosphoprotein_of_myosin_phosphatase_Main_Pathway	0	0	0	0	0	0	0.0105608888044018	0	0	0	0	0	0	0.00545384810569449	0	0	0	0	0	0	0	0	0	0	0	0	0.0894380590740324	0	0	0	0	0	0	0	0.116015398407425	0	0.0105608888044018	0.211640211640212	0	0	0	0	0	0.0588026277173053	0.0715101741863466	0.0277415256815536	0	0	0
biocarta_prion_Main_Pathway	0	0	0	0	0	0	0	0	0	0	0	0	0	0.030370418904031	0	0	0	0	0	0	0	0	0	0	0	0	0.0177891628419967	0	0	0.0117503290092123	0	0.0117503290092123	0	0	0.0119500455632355	0	0.0217170342623523	0	0.0103629090758358	0	0	0	0	0.034202268303849	0	0	0	0.0185109770093666	0
biocarta_proteasome_complex_Main_Pathway	0	0	0	0	0	0	0	0	0	0	0	0	0	0	0	0	0	0	0	0	0	0	0	0	0	0	0	0	0	0	0	0	0	0	0	0	0	0	0	0	0	0	0	0	0	0	0	0	0
biocarta_proteasome_complex_Pathway_(Pathway_degradation_of_PSMA1)	0	0	0	0	0	0	0	0	0	0	0	0	0	0	0	0	0	0	0	0	0	0	0	0	0	0	0	0	0	0	0	0	0	0	0	0	0	0	0	0	0	0	0	0	0	0	0	0	0
biocarta_protein_kinase_a_at_the_centrosome_Main_Pathway	0	0	0	0	0	0	0.0142085431182935	0	0	0	0	0	0	0.244122429917056	0	0	0	0	0	0	0	0	0	0	0.0142085431182935	0	0	0	0	0	0	0	0	0	0	0	0	0	0	0	0	0.0142085431182935	0	0	0	0	0	0	0
biocarta_pten_dependent_cell_cycle_arrest_and_apoptosis_Main_Pathway	0.055005500550055	0.0415757197796487	0	0	0	0	0.055005500550055	0	0	0	0	0	0	0.218863057790383	0	0	0	0	0	0	0	0	0	0	0	0	0.121046772347398	0	0	0.0403489241157993	0	0.141820149657579	0	0	0.176052272897453	0	0	0	0	0	0	0	0	0.0900841681121232	0.11001100110011	0.24737280718478	0	0	0
biocarta_rac1_cell_motility_signaling_Main_Pathway	0	0.0188980544452949	0	0	0	0	0.00672056560280113	0	0	0	0	0	0	0.0584918907706228	0	0	0	0	0	0	0	0	0	0	0	0	0.0744470314101575	0	0	0.0183404200526361	0	0	0	0	0.0616974069530239	0	0.00672056560280113	0	0	0	0	0	0	0.050026823079647	0.0195377371392845	0.0366808401052721	0	0	0
biocarta_rac1_cell_motility_signaling_Pathway_(actin_filament_organization)	0	0	0	0	0	0	0.0100808484042017	0	0	0	0	0	0	0.00520594591907201	0	0	0	0	0	0	0	0	0	0	0	0	0.029138656878374	0	0	0	0	0	0	0	0	0	0.0100808484042017	0	0	0	0	0	0	0.0750402346194705	0.0293066057089268	0	0	0	0
biocarta_rac1_cell_motility_signaling_Pathway_(phosphatidic_acid_metabolic_process)	0	0	0	0	0	0	0.0105608888044018	0	0	0	0	0	0	0.00545384810569449	0	0	0	0	0	0	0	0	0	0	0	0	0.0305262119678203	0	0	0	0	0	0	0	0	0	0.0105608888044018	0	0	0	0	0	0	0.0786135791251595	0.0307021583617328	0	0	0	0
biocarta_ras_independent_pathway_in_nk_cell_mediated_cytotoxicity_Main_Pathway	0	0.0283470816679423	0	0	0	0.130616509926855	0.123395853899309	0	0	0	0	0	0	0.0825318902368622	0	0	0	0	0	0	0	0	0	0	0	0	0.0825318902368622	0	0	0.0275106300789541	0	0	0	0	0.0825318902368622	0	0	0	0	0	0	0	0	0	0	0.0550212601579082	0	0	0
biocarta_regulation_of_bad_phosphorylation_Main_Pathway	0	0.0271145998562926	0	0	0	0	0	0	0	0	0	0	0	0.198898618556353	0	0	0	0	0	0	0	0	0	0	0	0	0.0789435471830856	0	0	0.0263145157276952	0	0	0	0	0.0789435471830856	0	0	0	0	0	0	0	0	0.281412691712396	0	0.0526290314553904	0	0	0
biocarta_regulation_of_ck1_cdk5_by_type_1_glutamate_receptors_Main_Pathway	0	0	0	0	0	0	0	0	0	0	0	0	0	0.235544883944976	0	0	0	0	0	0	0	0	0	0	0	0	0	0	0	0	0	0	0	0	0	0	0	0.185185185185185	0	0	0	0	0	0.0262301962018676	0	0	0	0	0
biocarta_regulation_of_eif_4e_and_p70s6_kinase_Main_Pathway	0.0375037503750375	0.0283470816679423	0	0	0	0	0.0375037503750375	0	0	0	0	0	0	0.226293919655098	0	0	0	0	0	0	0	0	0	0	0	0	0.119759200191445	0	0	0.0275106300789541	0	0	0	0	0.1200356406119	0	0	0	0	0	0	0.0237857380714524	0	0	0.075007500750075	0.0984667811805987	0	0	0
biocarta_regulation_of_eif2_Main_Pathway	0	0	0	0	0	0	0	0	0	0	0	0	0	0.100106838160036	0	0	0	0	0	0	0	0	0	0	0	0	0.111793606566192	0	0	0	0	0	0	0	0	0	0	0	0	0	0	0	0	0	0	0	0	0	0
biocarta_regulation_of_pgc_1a_Main_Pathway	0	0	0	0	0	0	0	0	0	0	0	0.0219572711503414	0	0.182706883888871	0	0	0	0	0	0	0	0	0	0	0	0	0.0341985568209022	0	0	0.0759923040521169	0	0	0	0	0	0	0	0	0	0	0	0	0	0	0	0.0479340427571661	0	0	0
biocarta_regulation_of_spermatogenesis_by_crem_Main_Pathway	0	0	0	0	0	0	0	0	0	0	0	0	0	0	0	0	0	0	0	0	0	0	0	0	0	0	0.116959064327485	0	0	0	0	0	0	0	0	0	0	0.444444444444444	0	0	0	0	0	0	0	0.256410256410256	0	0	0
biocarta_regulation_of_splicing_through_sam68_Main_Pathway	0	0	0	0	0	0	0	0	0	0	0	0	0	0.161700411066058	0	0	0	0	0	0	0	0	0	0	0	0	0	0	0	0	0	0	0	0	0.069364307649622	0	0.0750750750750751	0	0	0	0	0	0	0	0	0	0	0	0
biocarta_regulators_of_bone_mineralization_Main_Pathway	0	0	0	0	0	0	0.0358930895382065	0	0	0	0	0	0	0.0367728175332794	0	0	0	0	0	0	0	0	0	0	0	0	0.0735456350665588	0	0	0	0	0	0	0	0	0	0	0	0	0	0	0	0	0	0	0	0	0	0
biocarta_repression_of_pain_sensation_by_the_transcriptional_regulator_dream_Main_Pathway	0	0	0	0	0	0	0	0	0	0	0	0	0	0.287201962383143	0	0	0	0	0	0	0	0	0	0	0	0	0	0	0	0	0	0	0	0	0	0	0.0749737591842855	0	0	0	0	0	0	0	0	0	0	0	0
biocarta_reversal_of_insulin_resistance_by_leptin_Main_Pathway	0	0	0	0	0	0	0	0	0	0	0	0	0	0.0595238095238095	0	0	0	0	0	0	0	0	0	0	0	0	0	0	0	0	0	0	0	0	0	0	0.0331825564540072	0	0	0	0	0	0	0	0	0	0	0	0
biocarta_reversal_of_insulin_resistance_by_leptin_Pathway_(fatty_acid_oxidation)	0	0	0	0	0	0	0	0	0	0	0	0	0	0.0595238095238095	0	0	0	0	0	0	0	0	0	0	0	0	0	0	0	0	0	0	0	0	0	0	0.0331825564540072	0	0	0	0	0	0	0	0	0	0	0	0
biocarta_rho_cell_motility_signaling_Main_Pathway	0	0	0	0	0	0	0.00693058327788867	0	0	0	0	0	0	0.00357908781936201	0	0	0	0	0	0	0	0	0	0	0	0	0.0200328266038821	0	0	0	0	0	0	0	0	0	0.00693058327788867	0	0	0	0	0	0	0.0592777381766547	0.0670768432346771	0.0182053762285196	0	0	0
biocarta_rho_cell_motility_signaling_Pathway_(actin_filament_polymerization)	0	0	0	0	0	0	0.00924077770385156	0	0	0	0	0	0	0.00477211709248268	0	0	0	0	0	0	0	0	0	0	0	0	0.0267104354718428	0	0	0	0	0	0	0	0	0	0.00924077770385156	0	0	0	0	0	0	0.0687868817345146	0.0268643885665162	0	0	0	0
biocarta_rho_selective_guanine_exchange_factor_akap13_mediates_stress_fiber_formation_Main_Pathway	0	0	0	0	0	0	0	0	0	0	0	0	0	0.308421671090074	0	0	0	0	0	0	0	0	0	0	0	0	0	0	0	0	0	0.0162625034657794	0	0	0	0	0	0	0	0	0	0	0	0.0162625034657794	0	0.0941619585687382	0	0.0941619585687382	0
biocarta_role_of_brca1_brca2_and_atr_in_cancer_susceptibility_Main_Pathway	0	0	0	0	0	0	0.497449928972725	0.391051019645925	0.456226189586913	0	0	0	0.043675751222921	0.135624379918541	0	0	0.0651751699409875	0.141479082412625	0	0.0651751699409875	0	0.0651751699409875	0	0	0.456226189586913	0.0651751699409875	0.0121867992590426	0.0060933996295213	0	0	0	0	0	0.325875849704938	0.195525509822963	0.26070067976395	0.0599520383693046	0.456226189586913	0	0	0	0.0335075727114328	0	0.0476571147779316	0.0834563694665111	0	0	0.325875849704938	0.0121867992590426
biocarta_role_of_brca1_brca2_and_atr_in_cancer_susceptibility_Pathway_(DNA_replication_termination)	0	0	0	0	0	0	0.683427069073713	0.568801483121346	0.663601730308237	0	0	0	0.0635283654151579	0.0953547773526992	0	0	0.094800247186891	0.205787756236545	0	0.094800247186891	0	0.094800247186891	0	0	0.663601730308237	0.094800247186891	0	0	0	0	0	0	0	0.474001235934455	0.284400741560673	0.379200988747564	0	0.663601730308237	0	0	0	0	0	0.0114567222317695	0.0635283654151579	0	0	0.474001235934455	0
biocarta_role_of_egf_receptor_transactivation_by_gpcrs_in_cardiac_hypertrophy_Main_Pathway	0	0	0	0	0	0	0	0	0	0	0	0	0	0.0631210117899912	0	0	0	0	0	0	0	0	0	0	0	0	0	0	0	0	0	0.111963276045457	0	0	0	0	0	0	0	0	0	0	0	0.0373210920151524	0	0	0	0	0
biocarta_role_of_egf_receptor_transactivation_by_gpcrs_in_cardiac_hypertrophy_Pathway_(cell_growth)	0	0	0	0	0	0	0	0	0	0	0	0	0	0.119929922400983	0	0	0	0	0	0	0	0	0	0	0	0	0	0	0	0	0	0	0	0	0	0	0	0	0	0	0	0	0	0	0	0	0	0	0
biocarta_role_of_erbb2_in_signal_transduction_and_oncology_Main_Pathway	0	0.0296969426997491	0	0	0	0	0	0	0	0	0	0	0	0.130431553303587	0	0	0	0	0	0	0	0	0	0	0	0	0.0864619802481414	0	0	0.0288206600827138	0	0.101300106898271	0	0	0.0864619802481414	0	0.0307120590900017	0	0	0	0	0	0	0.0337667022994236	0	0.0576413201654276	0	0	0
biocarta_role_of_erk5_in_neuronal_survival_Main_Pathway	0	0.0239859921805665	0	0	0	0	0	0	0	0	0	0	0	0.251791641483567	0	0	0	0	0	0	0	0	0	0	0	0	0.0698346763542681	0	0	0.0232782254514227	0	0.0818193171101417	0	0	0.0698346763542681	0	0.0374868795921427	0	0	0	0	0	0	0.0272731057033806	0	0.0815851744561591	0	0	0
biocarta_role_of_erk5_in_neuronal_survival_Pathway_(cell_survival)	0	0.0519696497245609	0	0	0	0	0	0	0	0	0	0	0	0.468601803700698	0	0	0	0	0	0	0	0	0	0	0	0	0.151308465434247	0	0	0.0504361551447491	0	0	0	0	0.151308465434247	0	0.0812215724496426	0	0	0	0	0	0	0	0	0.176767877988345	0	0	0
biocarta_role_of_mal_in_rho_mediated_activation_of_srf_Main_Pathway	0	0	0	0.0667574568079254	0	0	0	0	0	0	0	0	0	0.0485979491665452	0	0	0	0	0	0	0	0	0	0	0	0	0	0	0	0	0	0	0	0	0.0115954128546747	0	0	0	0	0	0	0	0	0.0129474978960316	0.0258949957920632	0.0129474978960316	0	0	0
biocarta_role_of_mef2d_in_t_cell_apoptosis_Main_Pathway	0	0	0	0	0	0.0460659664639764	0.0484144274993948	0	0	0	0	0	0	0.0704600157474044	0	0	0	0	0	0	0	0	0	0	0	0	0.0240656510961904	0.0462384981735793	0	0.0534760658144526	0	0	0	0	0	0	0	0	0	0	0	0	0	0.0460659664639764	0.067462726843419	0.0460659664639764	0	0	0
biocarta_role_of_mitochondria_in_apoptotic_signaling_Main_Pathway	0	0	0	0	0	0	0	0	0	0	0	0	0	0	0	0	0	0	0	0	0	0	0	0	0	0	0	0	0	0	0	0	0	0	0	0	0	0	0	0	0	0	0	0.539374325782093	0	0	0	0	0
biocarta_role_of_nicotinic_acetylcholine_receptors_in_the_regulation_of_apoptosis_Main_Pathway	0	0.0366844586291018	0	0	0	0	0	0	0	0	0	0	0	0.144580197564995	0	0	0	0	0	0	0	0	0	0	0	0	0.106805975600645	0	0	0.0356019918668818	0	0	0	0	0.106805975600645	0	0	0	0	0	0	0	0	0.0377742219643502	0	0.0712039837337635	0	0	0
biocarta_role_of_pi3k_subunit_p85_in_regulation_of_actin_organization_and_cell_migration_Main_Pathway	0	0.0389772372934206	0	0	0	0	0	0	0	0	0	0	0	0.113481349075686	0	0	0	0	0	0	0	0	0	0	0	0	0.163202908343784	0	0	0.0378271163585619	0	0	0	0	0.113481349075686	0	0	0	0	0	0	0	0	0	0	0.0756542327171237	0	0	0
biocarta_role_of_ran_in_mitotic_spindle_regulation_Main_Pathway	0	0	0	0	0	0	0.0103359173126615	0	0	0	0	0	0	0.0820821345545491	0	0	0	0	0	0	0	0	0	0	0	0	0	0	0	0	0.0628930817610063	0	0	0	0	0	0	0	0	0	0	0	0	0	0	0	0	0	0
biocarta_role_of_U_00DF_arrestins_in_the_activation_and_targeting_of_map_kinases_Main_Pathway	0	0	0	0	0	0	0	0	0	0	0	0	0	0.0329771797915842	0	0	0	0	0	0	0	0	0	0	0	0	0	0	0	0	0	0	0	0	0	0	0	0.158730158730159	0	0	0	0	0	0	0	0	0	0	0
biocarta_segmentation_clock_Main_Pathway	0	0	0.0121486016959448	0	0	0	0	0	0	0	0	0	0	0	0	0	0	0	0	0	0	0	0	0	0	0	0.0451793620674076	0	0	0	0	0	0	0	0	0	0.0302590171871218	0	0	0	0	0	0.160500762378621	0	0	0	0	0	0
biocarta_signal_transduction_through_il1r_Main_Pathway	0	0	0	0	0	0	0	0	0	0	0	0	0	0	0	0	0	0	0	0	0	0	0	0	0	0	0	0	0	0	0	0	0	0	0.00647978953643586	0	0	0	0.0457059280588692	0	0	0	0	0	0	0	0	0	0
biocarta_signal_transduction_through_il1r_Pathway_(Pathway_protein_ubiquitination_of_CHUK_PEBP1)	0	0	0	0	0	0	0	0	0	0	0	0	0	0	0	0	0	0	0	0	0	0	0	0	0	0	0	0	0	0	0	0	0	0	0.0220312844238819	0	0	0	0	0	0	0	0	0	0	0	0	0	0
biocarta_signaling_pathway_from_g_protein_families_Main_Pathway	0	0	0	0	0	0	0	0	0	0	0	0	0	0.168161350579527	0	0	0	0	0	0	0	0	0	0	0	0	0.0249912530614285	0	0	0.055532837576547	0	0	0	0	0.0937047448675356	0	0.0374868795921427	0.170940170940171	0	0	0	0	0	0	0	0	0	0	0
biocarta_skeletal_muscle_hypertrophy_is_regulated_via_akt_mtor_Main_Pathway	0.0412541254125413	0.0311817898347365	0	0	0	0	0.0412541254125413	0	0	0	0	0	0	0.138575152385508	0	0	0	0	0	0	0	0	0	0	0	0	0.152271562871954	0	0	0.0302616930868495	0	0	0	0	0.13203920467309	0	0	0	0	0	0.0791765637371338	0	0	0	0.0957462704173515	0.108313459298659	0	0	0
biocarta_sprouty_regulation_of_tyrosine_kinase_signals_Main_Pathway	0	0	0	0	0	0	0	0	0	0	0	0	0	0.0996285421318975	0	0	0	0	0	0	0	0	0	0	0	0	0	0	0	0	0	0.111963276045457	0	0	0.0365075303419063	0	0	0	0	0	0	0	0	0.0373210920151524	0	0	0	0	0
biocarta_stathmin_and_breast_cancer_resistance_to_antimicrotubule_agents_Main_Pathway	0	0	0	0	0	0	0	0	0	0	0	0	0	0.114956943399381	0	0	0	0	0	0	0	0	0	0	0	0	0	0	0	0	0	0	0	0	0	0	0	0	0	0	0	0	0	0	0	0	0	0	0
biocarta_stress_induction_of_hsp_regulation_Main_Pathway	0	0	0	0	0	0	0	0	0	0	0	0	0	0	0	0	0	0	0	0	0	0	0	0	0	0	0	0	0	0	0	0	0	0	0	0	0	0	0	0	0	0	0	0	0	0	0	0	0
biocarta_sumoylation_by_ranbp2_regulates_transcriptional_repression_Main_Pathway	0	0	0	0	0	0	0.0439004726349569	0	0	0	0	0	0	0.0796971508268579	0	0	0	0	0	0	0	0	0	0	0	0	0.0796971508268579	0	0	0	0	0	0	0	0	0	0	0	0	0	0	0	0	0	0	0	0	0	0
biocarta_t_cell_receptor_signaling_Main_Pathway	0	0.0117667131451836	0	0	0	0	0.0288484567429452	0	0	0	0	0	0	0.0701532454790734	0	0	0	0	0	0	0	0	0	0	0	0	0.0612695011279886	0.0235554613337102	0	0.0386620309193813	0	0.0401377782049752	0	0	0.0384153665933922	0	0.00418450311117806	0	0	0	0	0	0	0.0342394437294775	0.0465328103843151	0.0276558014593325	0	0	0
biocarta_tgf_beta_signaling_Main_Pathway	0	0	0	0	0	0	0	0	0	0	0	0	0	0	0	0	0	0	0	0	0	0	0	0	0	0	0	0	0	0	0	0	0	0	0	0	0.0971540958745053	0	0.103600103600104	0	0.0443845768756355	0.124844189826307	0	0	0	0.0692584403418681	0	0	0
biocarta_the_41bb_dependent_immune_response_Main_Pathway	0	0	0	0	0	0	0	0	0	0	0	0	0	0	0	0	0	0	0	0	0	0	0	0	0	0	0.0186480186480186	0	0	0	0	0	0	0	0	0	0	0	0	0	0	0	0	0	0	0	0	0	0
biocarta_the_co_stimulatory_signal_during_t_cell_activation_Main_Pathway	0	0.0346464331497072	0	0	0	0	0.0726216412490922	0	0	0	0	0	0	0.100872310289498	0	0	0	0	0	0	0	0	0	0	0	0	0.100872310289498	0.069357747260369	0	0.0336241034298328	0	0	0	0	0.100872310289498	0	0	0	0	0	0	0	0	0	0.101194090265129	0.0672482068596655	0	0	0
biocarta_the_co_stimulatory_signal_during_t_cell_activation_Pathway_(T_cell_activation)	0	0.0346464331497072	0	0	0	0	0.0726216412490922	0	0	0	0	0	0	0.100872310289498	0	0	0	0	0	0	0	0	0	0	0	0	0.100872310289498	0.069357747260369	0	0.0336241034298328	0	0	0	0	0.100872310289498	0	0	0	0	0	0	0	0	0	0.101194090265129	0.0672482068596655	0	0	0
biocarta_the_igf_1_receptor_and_longevity_Main_Pathway	0	0.0415757197796487	0	0	0	0	0	0	0	0	0	0	0	0.121046772347398	0	0	0	0	0	0	0	0	0	0	0	0	0.121046772347398	0	0	0.0403489241157993	0	0.141820149657579	0	0	0.121046772347398	0	0	0	0	0	0	0	0	0.047273383219193	0	0.0806978482315986	0	0	0
biocarta_thrombin_signaling_and_protease_activated_receptors_Main_Pathway	0	0.0239859921805665	0	0	0	0	0.00693000693000693	0.00693000693000693	0	0	0	0	0	0.0698346763542681	0	0	0	0	0	0	0	0	0	0	0	0	0.137668077521003	0	0	0.0232782254514227	0	0	0	0	0.163539421221804	0	0	0.170940170940171	0	0	0	0	0	0.00946163307786924	0.0577582176120492	0.0758930747294918	0	0	0
biocarta_tnf_stress_related_signaling_Main_Pathway	0	0	0	0	0	0	0	0	0	0	0	0	0	0	0	0	0	0	0	0	0	0	0	0	0	0	0	0	0	0	0	0	0	0	0.00957881931473127	0	0	0	0	0	0	0	0	0	0	0.0316435668628568	0	0	0
biocarta_tnfr1_signaling_Main_Pathway	0	0	0	0	0	0	0	0	0	0	0	0	0	0	0	0	0	0	0	0	0	0	0	0	0	0	0	0	0	0	0	0	0	0	0	0	0	0	0	0	0	0	0	0	0	0.0454876273653566	0	0	0
biocarta_tnfr2_signaling_Main_Pathway	0	0	0	0	0	0	0	0	0	0	0	0	0	0	0	0	0	0	0	0	0	0	0	0	0	0	0	0	0	0	0	0	0	0	0.0220312844238819	0	0	0	0	0	0	0	0	0	0	0.0585823081429408	0	0	0
biocarta_tnfr2_signaling_Pathway_(Pathway_protein_ubiquitination_of_MAP3K1_TNFAIP3_MAP3K14)	0	0	0	0	0	0	0	0	0	0	0	0	0	0	0	0	0	0	0	0	0	0	0	0	0	0	0	0	0	0	0	0	0	0	0.0220312844238819	0	0	0	0	0	0	0	0	0	0	0.0585823081429408	0	0	0
biocarta_toll_like_receptor_Main_Pathway	0	0	0	0	0	0.0102406554019457	0	0	0	0	0	0	0	0	0	0	0	0	0	0	0	0	0	0	0	0	0.0136976919389083	0	0	0	0	0	0	0	0.0189882893377104	0	0	0	0	0	0	0	0	0	0	0	0	0	0
biocarta_toll_like_receptor_Pathway_(Pathway_protein_ubiquitination_of_CHUK_MAP3K1)	0	0	0	0	0	0	0	0	0	0	0	0	0	0	0	0	0	0	0	0	0	0	0	0	0	0	0	0	0	0	0	0	0	0	0.0220312844238819	0	0	0	0	0	0	0	0	0	0	0	0	0	0
biocarta_tpo_signaling_Main_Pathway	0	0.0259848248622804	0	0	0	0	0	0	0	0	0	0	0	0.104556027571133	0	0	0	0	0	0	0	0	0	0	0	0	0.094148092755591	0	0	0.0252180775723746	0	0.0886375935359869	0	0	0.104556027571133	0	0	0	0	0	0	0	0	0.0824223450534508	0	0.0504361551447491	0	0	0
biocarta_transcription_factor_creb_and_its_extracellular_signals_Main_Pathway	0	0.0296969426997491	0	0	0	0	0	0	0	0	0	0	0	0.308223244302676	0	0	0	0	0	0	0	0	0	0	0	0	0.0864619802481414	0	0	0.0288206600827138	0	0	0	0	0.0864619802481414	0	0.0464123271140815	0	0	0	0	0	0	0	0	0.0576413201654276	0	0	0
biocarta_transcription_regulation_by_methyltransferase_of_carm1_Main_Pathway	0	0	0	0	0	0	0	0	0	0	0	0	0	0.287201962383143	0	0	0	0	0	0	0	0	0	0	0	0	0	0	0	0	0	0	0	0	0	0	0.0749737591842855	0	0	0	0	0	0	0	0	0	0	0	0
biocarta_trefoil_factors_initiate_mucosal_healing_Main_Pathway	0	0	0	0	0	0	0	0	0	0	0	0	0	0.0461680517082179	0	0	0	0	0	0	0	0	0	0	0	0	0	0	0	0	0	0.106365112243184	0	0	0	0	0	0	0	0	0	0	0	0.0354550374143947	0	0	0	0	0
biocarta_trka_receptor_signaling_Main_Pathway	0	0.0479719843611331	0	0	0	0	0	0	0	0	0	0	0	0.139669352708536	0	0	0	0	0	0	0	0	0	0	0	0	0.139669352708536	0	0	0.0465564509028454	0	0.163638634220283	0	0	0.139669352708536	0	0	0	0	0	0	0	0	0.0545462114067611	0	0.0931129018056907	0	0	0
biocarta_tumor_suppressor_arf_inhibits_ribosomal_biogenesis_Main_Pathway	0.0507356671740233	0.0415757197796487	0	0	0	0	0.486641268892707	0.41712108762232	0.486641268892707	0	0	0	0	0.121046772347398	0	0	0.0695201812703867	0.139040362540773	0	0.0695201812703867	0	0.0695201812703867	0	0.0239205836622414	0.486641268892707	0.0695201812703867	0.121046772347398	0	0	0.0403489241157993	0	0	0	0.347600906351934	0.329607316158558	0.278080725081547	0	0.486641268892707	0	0	0	0	0	0.0586262490408573	0	0.0806978482315986	0	0.347600906351934	0
biocarta_ucalpain_and_friends_in_cell_spread_Main_Pathway	0	0	0	0	0	0	0	0	0	0	0	0	0	0.0377742219643502	0	0	0	0	0	0	0	0	0	0	0	0	0	0	0	0	0	0	0	0	0.0158442533086472	0	0	0	0	0	0	0	0	0.0377742219643502	0	0	0	0	0
biocarta_vegf_hypoxia_and_angiogenesis_Main_Pathway	0	0.0230976220998048	0	0	0	0	0	0	0	0	0	0	0	0.0910319762446268	0	0	0	0	0	0	0	0	0	0	0	0	0.087769614792421	0	0	0.0224160689532218	0	0.0787889720319883	0	0	0.0672482068596655	0	0	0	0	0	0	0	0	0.0500467600622907	0	0.0448321379064437	0	0	0
biocarta_vegf_hypoxia_and_angiogenesis_Pathway_(cell_migration)	0	0	0	0	0	0	0	0	0	0	0	0	0	0.0642161773393953	0	0	0	0	0	0	0	0	0	0	0	0	0	0	0	0	0	0	0	0	0	0	0	0	0	0	0	0	0	0.0642161773393953	0	0	0	0	0
biocarta_wnt_signaling_Main_Pathway	0	0	0.00826104915324246	0.0507356671740233	0	0	0	0	0	0	0	0	0	0	0	0	0	0	0	0	0	0	0	0	0	0	0.0307219662058372	0	0	0	0	0	0	0	0	0	0.0205761316872428	0	0	0	0	0	0	0	0	0	0	0	0
biocarta_y_branching_of_actin_filaments_Main_Pathway	0	0	0	0	0	0	0	0	0	0	0	0	0	0	0	0	0	0	0	0	0	0	0	0	0	0	0.0497215592680987	0	0	0	0	0	0	0	0	0	0	0	0	0	0	0	0	0	0	0	0	0	0
BRCA1_Pathway	0.00884924427453895	0	0	0.00973589755239536	0	0.0144625708665972	0.1101131776124	0.0727536780736605	0.0848792910859372	0	0	0.00884924427453895	0	0.0468577993160146	0	0	0.0121256130122767	0.026321689751186	0	0.0121256130122767	0	0.0121256130122767	0	0.00417219482480954	0.0848792910859372	0.0121256130122767	0.0285027384924341	0.00639277242378985	0	0.00273340549523841	0	0.00721781935241725	0	0.0606280650613837	0.0405222604189137	0.048502452049107	0.0344329606501265	0.0848792910859372	0	0	0	0.0214085373664352	0.0220158115787819	0.0921886285795848	0.0249506031795928	0.0276671801041651	0	0.0606280650613837	0.00504379357619202
BRCA1_Pathway_Chromatin_Remodeling	0	0	0	0.0253723390759394	0	0.0376903361977989	0.0657610376144194	0	0	0	0	0	0	0.0317849257842331	0	0	0	0.00539575395425448	0	0	0	0	0	0	0	0	0.0296375388519265	0	0	0	0	0	0	0	0	0	0.0897343823003296	0	0	0	0	0.0395458500039546	0.0395458500039546	0.164797524293174	0.0133788213258412	0.0479180050189423	0	0	0
BRCA1_Pathway_Homologous_Recombination_Repair	0	0	0	0	0	0	0.0549649858477498	0	0	0	0	0	0	0.180832506558055	0	0	0	0.0148383233741998	0	0	0	0	0	0	0	0	0.0162490656787235	0.0458148690371606	0	0	0	0	0	0	0	0	0.0799360511590727	0	0	0	0	0.0446767636152437	0	0.0635428197039088	0.0530408243247868	0	0	0	0.0162490656787235
BRCA1_Pathway_Mismatch_Repair	0	0	0	0	0	0	0.608301586115884	0.5214013595279	0.608301586115884	0	0	0	0	0.172588943209904	0	0	0.0869002265879834	0.188638776550167	0	0.0869002265879834	0	0.0869002265879834	0	0	0.608301586115884	0.0869002265879834	0.0245144477351974	0	0	0.0195894060492086	0	0	0	0.434501132939917	0.290409533002215	0.347600906351933	0	0.608301586115884	0	0	0	0	0.0490288954703949	0.130939059944061	0.0492982592874736	0.0204098293738264	0	0.434501132939917	0
Calcium2+_Signaling	0	0	0	0	0	0	0.0187994660951629	0	0	0	0	0	0	0.057332874670336	0	0	0	0	0	0	0	0	0	0	0	0	0	0	0	0	0	0	0	0	0	0	0.057332874670336	0	0	0	0	0	0	0	0	0.0187994660951629	0	0	0
cAMP_Pathway	0	0.00111562754328217	0	0	0	0.000985624664271598	0.0186222000617564	0.00295467789831421	0.000327279320463401	0	0.000313513628750955	0	0.00261680542733197	0.0442390715074866	0	0	0	0	0	0	0.000301371550443089	0	0	0	0.000305013447977678	0	0.0222103757388614	0	0	0.00740181583705802	0.0081685331764975	0.00596848096262299	0	0	0.0248410301229946	0	0.00581520561303519	0.00795070562512423	0.013169413479019	0.000862956471612615	0.000825904323939498	0.00219849267208577	0.00100209404303333	0.0129601861231991	0.0177776785701754	0.0164020291116708	0	0	0.00252670729611999
cAMP_Pathway_Axonal_Growth	0	0	0	0	0	0	0.0121929352698583	0	0	0	0	0	0	0.160592254888382	0	0	0	0	0	0	0	0	0	0	0	0	0.0387421402478984	0	0	0.0656297171359191	0	0	0	0	0.00311055535855372	0	0.0201616968084034	0	0	0	0	0	0	0	0	0.00609646763492917	0	0	0
cAMP_Pathway_Cell_Growth	0	0	0	0	0	0.00949938254013489	0.0116855744020862	0	0	0	0	0	0	0.0283750387235698	0	0	0	0	0	0	0	0	0	0	0	0	0.0304080763850879	0	0	0.0050193243989359	0.0787277594079672	0	0	0	0.042005575285447	0	0.00445820875116656	0.0766283524904215	0	0.00831711495916296	0	0.00356742795579243	0	0	0	0.00225377507324769	0	0	0
cAMP_Pathway_Cell_Proliferation	0	0	0	0	0	0	0	0	0	0	0	0	0	0.229913886798763	0	0	0	0	0	0	0	0	0	0	0	0	0	0	0	0	0	0	0	0	0	0	0	0	0	0	0	0	0	0	0	0	0	0	0
cAMP_Pathway_Cell_Survival	0	0	0	0	0	0.00655909746818838	0.011261998705451	0	0	0	0	0	0	0.0600959868959891	0	0	0	0	0	0	0	0	0	0	0	0	0.0311428037593912	0	0	0.0206544594301012	0.0543596434007393	0	0	0	0.0298185188624298	0	0.0162048030341657	0.0529100529100529	0	0.00574276985275538	0	0.00246322406471382	0	0	0	0.00159669390438621	0	0	0
cAMP_Pathway_Chemotaxis	0	0	0	0	0	0.00949938254013489	0.0116855744020862	0	0	0	0	0	0	0.0261212636503222	0	0	0	0	0	0	0	0	0	0	0	0	0.0304080763850879	0	0	0.0050193243989359	0.0787277594079672	0	0	0	0.042005575285447	0	0.00445820875116656	0.0766283524904215	0	0.00831711495916296	0	0.00356742795579243	0	0	0	0	0	0	0
cAMP_Pathway_Cytokine_Production	0	0	0	0	0	0.0090321997922594	0.0111108740216557	0	0	0	0	0	0	0.0248366113396506	0	0	0	0	0	0	0	0	0	0	0	0	0.0289125972186081	0	0	0.00477247237931611	0.0748559023879033	0	0	0	0.0399397273205889	0	0.00423895258307641	0.0728597449908925	0	0.00790807651854839	0	0.00339198067927805	0	0	0	0	0	0	0
cAMP_Pathway_Degradation_of_Cell_Cycle_Regulators	0	0	0	0	0	0	0	0	0	0	0	0	0	0.125407574617507	0	0	0	0	0	0	0	0	0	0	0	0	0	0	0	0	0	0	0	0	0	0	0	0	0	0	0	0	0	0	0	0	0	0	0
cAMP_Pathway_Endothelial_Cell_Regulation	0	0	0	0	0	0	0	0.0246913580246914	0	0	0	0	0	0.124465771712587	0	0	0	0	0	0	0	0	0	0	0	0	0.0148411991688928	0	0	0	0	0	0	0	0.0119990400767939	0	0.0153836686973109	0	0	0	0	0	0	0.0209912606695079	0.037542841447832	0.0145643009828157	0	0	0
cAMP_Pathway_eNOS_Signaling_Cardiovascular_Homeostasis	0	0	0	0	0	0	0	0	0	0	0	0	0	0.229913886798763	0	0	0	0	0	0	0	0	0	0	0	0	0	0	0	0	0	0	0	0	0	0	0	0	0	0	0	0	0	0	0	0	0	0	0
cAMP_Pathway_Fatty_Acid_Metabolism	0	0	0	0	0	0.00744546199091654	0.00915896372055406	0	0	0	0	0	0	0.0204734228610633	0	0	0	0	0	0	0	0	0	0	0	0	0.0546861277454885	0	0	0.00393406506943625	0.0617055411575959	0	0	0	0.0329232887372422	0	0.00349427172388731	0.0600600600600601	0	0.00651881983285746	0	0.00279609218156704	0	0	0	0.00600600600600601	0	0	0
cAMP_Pathway_Gene_Expression_via_NFKB2_CREBBP_ELK1	0	0	0	0	0	0	0.017343045438779	0	0	0	0	0	0	0.118784763733855	0	0	0	0	0	0	0	0	0	0	0	0	0.00823515335066591	0	0	0	0	0	0	0	0	0	0	0	0	0	0.0148929199058767	0.0148929199058767	0	0	0.0117644290722571	0.00823515335066591	0	0	0
cAMP_Pathway_Glycogen_Synthesis	0	0	0	0	0	0	0	0	0	0	0	0	0	0.212228203198858	0	0	0	0	0	0	0	0	0	0	0	0	0.0364219114219114	0	0	0	0	0	0	0	0	0	0	0	0	0	0	0	0	0	0	0	0	0	0
cAMP_Pathway_Glycolisis	0	0	0	0	0	0	0	0	0	0	0	0	0	0.250815149235014	0	0	0	0	0	0	0	0	0	0	0	0	0	0	0	0	0	0	0	0	0	0	0	0	0	0	0	0	0	0	0	0	0	0	0
cAMP_Pathway_Lipolysis	0	0	0	0	0	0	0	0	0	0	0	0	0	0.229913886798763	0	0	0	0	0	0	0	0	0	0	0	0	0	0	0	0	0	0	0	0	0	0	0	0	0	0	0	0	0	0	0	0	0	0	0
cAMP_Pathway_Metabolic_Energy	0	0.0230976220998048	0	0	0	0	0.0254635935472371	0	0	0	0	0	0	0.0672482068596655	0	0	0	0	0	0	0	0	0	0	0	0	0.0672482068596655	0	0	0.0224160689532218	0.169118890580078	0	0	0	0.145166237091861	0	0	0.164609053497942	0	0	0	0	0	0	0	0.0448321379064437	0	0	0
cAMP_Pathway_Myocardial_Contraction	0	0	0	0	0	0	0.00805070728641775	0	0	0	0	0	0	0.0551959537880687	0	0	0	0	0	0	0.00150416693480077	0	0	0	0	0	0.0112833663791743	0	0	0	0	0	0	0	0.0134115522330524	0	0	0	0	0	0	0	0.00500152294692528	0.0164070601718394	0.00913590397918002	0.0271985307416806	0	0	0
cAMP_Pathway_Oncogenesis	0	0	0	0	0	0	0	0	0	0	0	0	0	0.212228203198858	0	0	0	0	0	0	0	0	0	0	0	0	0.0590807042419946	0	0	0	0	0	0	0	0	0	0	0	0	0	0	0	0	0	0	0	0	0	0
cAMP_Pathway_Protein_Retention	0	0	0	0	0	0	0	0	0	0	0	0	0	0.197069045827511	0	0	0	0	0	0	0	0	0	0	0	0	0	0	0	0	0	0	0	0	0	0	0	0	0	0	0	0	0	0	0	0	0	0	0
cAMP_Pathway_Regulation_of_Cytoskeleton	0	0	0	0	0	0	0	0	0	0	0	0	0	0.197069045827511	0	0	0	0	0	0	0	0	0	0	0	0	0	0	0	0	0	0	0	0	0	0	0	0	0	0	0	0	0	0	0	0	0	0	0
Caspase_Cascade_Pathway	0	0.00171328515575475	0	0	0	0	0.0143611319643159	0.00182420501145601	0.000502607527854509	0	0	0	0.00401866547768838	0.0486278927024366	0	0	0	0	0	0	0	0	0	0.000985738337729726	0	0	0.0316608702373384	0	0	0.00740044306572861	0.0125445330924783	0.0114204395400366	0	0	0.0252563959513154	0	0	0.0122100122100122	0.0202244564142077	0	0	0	0	0.0377374360323105	0.00853877457289369	0.0265019552355951	0	0	0.000902217650986124
Caspase_Cascade_Pathway_Activated_Tissue_Trans-glutaminase	0	0	0	0	0	0	0.010539623874171	0	0	0	0	0	0	0.0483762213345578	0	0	0	0	0	0	0	0	0	0	0	0	0.0174397629353924	0	0	0	0	0.0146758831212668	0	0	0.0128837882301639	0	0	0	0	0	0	0	0	0.0216081925917595	0.00251522971592996	0.0410950167328318	0	0	0
CCR3_Pathway_in_Eosinophils	0	0	0	0	0	0	0.0038582926283461	0	0	0	0	0	0	0.030106276953254	0	0	0	0	0	0	0	0	0	0	0	0	0.0120537113377209	0	0	0	0.06918500069185	0	0	0	0.0144930689076722	0	0	0.0673400673400673	0	0	0	0	0	0	0.00638367127039267	0.0126333298341105	0	0	0
CD16_Pathway_in_Natural_Killer_cells	0	0	0	0	0	0	0	0	0	0	0	0	0	0	0	0	0	0	0	0	0	0	0	0	0	0	0.0331477061787324	0	0	0	0	0	0	0	0	0	0	0	0	0	0	0	0	0	0	0	0	0	0
CD40_Pathway	0	0.0148484713498745	0	0	0	0	0.0268229180801847	0	0	0	0	0	0	0.0219847865277228	0	0	0	0	0	0	0	0	0	0	0	0	0.0142231325027024	0	0	0	0	0	0	0	0	0	0	0	0	0	0	0	0	0.0226111337222448	0	0.0543889733774771	0	0	0
CD40_Pathway_Gene_Expression_Cell_Adhesion_Molecule_via_NFKB2	0	0	0	0	0	0	0.0413564929693962	0	0	0	0	0	0	0	0	0	0	0	0	0	0	0	0	0	0	0	0	0	0	0	0	0	0	0	0	0	0	0	0	0	0	0	0	0.0730513551026372	0	0	0	0	0
CD40_Pathway_Gene_Expression_Cell_Survival_via_NFKB2	0	0	0	0	0	0	0.0413564929693962	0	0	0	0	0	0	0	0	0	0	0	0	0	0	0	0	0	0	0	0	0	0	0	0	0	0	0	0	0	0	0	0	0	0	0	0	0.0730513551026372	0	0	0	0	0
CD40_Pathway_Gene_Expression_Co-Stimulatory_Molecules_via_NFKB2	0	0	0	0	0	0	0.0413564929693962	0	0	0	0	0	0	0	0	0	0	0	0	0	0	0	0	0	0	0	0	0	0	0	0	0	0	0	0	0	0	0	0	0	0	0	0	0.0730513551026372	0	0	0	0	0
CD40_Pathway_Gene_Expression_COX2_and_Prostaglandins_via_NFKB2	0	0	0	0	0	0	0.0413564929693962	0	0	0	0	0	0	0	0	0	0	0	0	0	0	0	0	0	0	0	0	0	0	0	0	0	0	0	0	0	0	0	0	0	0	0	0	0.0730513551026372	0	0	0	0	0
CD40_Pathway_Gene_Expression_Immunoglobulin_Class_Switch_via_NFKB2	0	0	0	0	0	0	0.0413564929693962	0	0	0	0	0	0	0	0	0	0	0	0	0	0	0	0	0	0	0	0	0	0	0	0	0	0	0	0	0	0	0	0	0	0	0	0	0.0730513551026372	0	0	0	0	0
CD40_Pathway_Gene_Expression_Pro-Inflamatory_Cytokines_via_NFKB2	0	0	0	0	0	0	0.0413564929693962	0	0	0	0	0	0	0	0	0	0	0	0	0	0	0	0	0	0	0	0	0	0	0	0	0	0	0	0	0	0	0	0	0	0	0	0	0.0730513551026372	0	0	0	0	0
CD40_Pathway_Gene_Expression_Procoagulant_Activity_via_NFKB2	0	0	0	0	0	0	0.0413564929693962	0	0	0	0	0	0	0	0	0	0	0	0	0	0	0	0	0	0	0	0	0	0	0	0	0	0	0	0	0	0	0	0	0	0	0	0	0.0730513551026372	0	0	0	0	0
CDC42_Pathway	0	0	0	0	0	0	0	0	0	0	0	0	0	0	0	0	0	0	0	0	0	0	0	0	0	0	0.0428892785827968	0	0	0	0	0	0	0	0	0	0	0	0	0	0	0	0	0	0	0	0	0	0
CDK5_Pathway_in_Central_Nervous_System	0	0	0	0	0	0	0	0	0	0	0	0	0	0.155232884838174	0	0	0	0	0	0	0	0	0	0	0	0	0	0	0	0	0	0.0709100748287895	0	0	0	0	0.032488628979857	0	0	0	0	0	0	0.0236366916095965	0	0	0	0	0
CDK5_Signaling_in_Neurons	0	0.0201172837643461	0	0	0	0	0	0	0	0	0	0	0	0.0883568586895267	0	0	0	0	0	0	0	0	0	0	0	0	0.0585710188777732	0	0	0.0195236729592577	0	0	0	0	0.126435109725169	0	0	0	0	0	0	0	0	0.208790061593068	0.031765696224647	0.0938381136741486	0	0	0
CDP-diacylglycerol_biosynthesis	0	0	0	0	0	0	0	0	0	0	0	0	0	0.083474352229211	0	0	0	0	0	0	0	0	0	0	0	0	0	0	0	0	0	0	0	0	0	0	0	0	0	0	0	0	0	0	0	0	0	0	0
Cell_Adhesion_Regulated_by_CDHs	0	0	0	0	0	0.0190512932255983	0.0190512932255983	0	0	0	0	0	0	0.0496801262909631	0	0	0	0	0	0.0103764894058574	0	0	0	0	0	0	0.063484290835092	0	0	0	0	0	0	0	0	0	0	0	0	0	0	0	0	0.016898994036683	0	0.0206973394411206	0	0	0
Cellular_Apoptosis_Pathway	0	0.00248460476770809	0	0	0	0	0.0542488587274037	0.0275730156912541	0.0298110285797994	0	0	0.00467613115612667	0.00582786547361981	0.0433848263003456	0	0	0.00415459250619841	0.00830918501239682	0	0.00415459250619841	0	0.00415459250619841	0	0	0.0290821475433889	0.00415459250619841	0.0243030543880022	0	0	0.00957227275213917	0	0.0115691246628886	0	0.020772962530992	0.0230768373030832	0.0166183700247936	0	0.0290821475433889	0.0293294905767793	0	0	0	0.00283160180882724	0.0467743813543642	0.0168358155324234	0.00745754336593482	0	0.020772962530992	0.00130839531856155
Cellular_Apoptosis_Pathway_Gene_Expression_FLIP_CIAP2_BFL1_BCL2_via_NFKB2	0	0	0	0	0	0	0.0448028673835125	0	0	0	0	0	0	0	0	0	0	0	0	0	0	0	0	0	0	0	0	0	0	0	0	0	0	0	0	0	0	0	0	0	0	0	0	0.0791389680278569	0	0	0	0	0
Chemokine_Ligand_2_Signaling	0	0	0	0	0	0	0.0369785897974231	0	0	0	0	0	0	0.0182298787713062	0	0	0	0.0428960995189509	0	0	0	0	0	0	0	0	0.115287555183697	0	0	0	0	0	0	0	0	0	0	0	0	0	0	0	0	0	0	0	0	0	0
Chemokine_Pathway	0	0.0030720975206637	0	0	0	0	0.00686537844997468	0	0	0	0	0	0.00359701232156571	0.030179687131811	0	0	0	0	0	0	0	0	0	0	0	0	0.0349953444908493	0	0	0.0029814475947635	0	0.00132958390671639	0	0	0.0209459357229896	0	0	0	0	0	0.00227428826148857	0.00227428826148857	0	0.0206265962320977	0.00859144835641039	0.0304036784204594	0	0	0
Chemokine_Pathway_Cell_Activation	0	0	0	0	0	0	0	0	0	0	0	0	0	0.0539835450882176	0	0	0	0	0	0	0	0	0	0	0	0	0.0787277594079672	0	0	0	0	0	0	0	0	0	0	0	0	0	0.01592001783042	0.01592001783042	0	0.0221435094273777	0	0.073895111892037	0	0	0
Chemokine_Pathway_Gene_Expression_and_Apoptosis_via_ELK1	0	0	0	0	0	0	0	0	0	0	0	0	0	0.0978451754723945	0	0	0	0	0	0	0	0	0	0	0	0	0	0	0	0	0	0	0	0	0	0	0	0	0	0	0.0288550323176362	0.0288550323176362	0	0.0401351108371221	0	0.106157112526539	0	0	0
Chemokine_Pathway_Internalization_Degradation_Recycling	0	0	0	0	0	0	0	0	0	0	0	0	0	0	0	0	0	0	0	0	0	0	0	0	0	0	0.110229276895944	0	0	0	0	0	0	0	0.152270210409745	0	0	0	0	0	0	0	0	0	0.0369254401512466	0	0	0	0
Chemotaxis_Driven_by_C5a	0	0	0	0	0	0	0.0179907300650335	0	0	0	0	0	0	0.0522898494451253	0	0	0	0	0	0	0	0	0	0	0	0	0	0	0	0	0.120163422254266	0	0	0	0.019374465885988	0	0	0.116959064327485	0	0	0	0	0	0	0.0180024908667534	0.00657970019333365	0	0	0
Chemotaxis_Driven_by_CCL2	0	0	0	0	0	0	0.00553581116240963	0	0	0	0	0	0	0.0431959625851035	0	0	0	0	0	0	0	0	0	0	0	0	0.0172944553975995	0	0	0	0.099265435775263	0	0	0	0.0160049935579901	0	0	0.0966183574879227	0	0	0	0	0	0	0.00542393473921722	0.0054354045075365	0	0	0
Chemotaxis_Driven_by_CCR4	0	0	0	0	0	0	0.0119845400399979	0	0	0	0	0	0	0.0336467487822412	0	0	0	0	0	0	0	0	0	0	0	0	0.00291286174101746	0	0	0	0.101471334348047	0.00599790073474284	0	0	0.016360660081501	0	0	0.0987654320987654	0	0	0.00717077193359865	0	0	0.0123236115864998	0.02742750179929	0.00555619127437064	0	0	0
Chemotaxis_Driven_by_IL-8_and_LTB4	0	0	0	0	0	0	0.00547417285248199	0	0	0	0	0	0	0.0357632811957565	0	0	0	0	0	0	0	0	0	0	0	0	0.0152989413132611	0	0	0	0.0878117316473481	0	0	0	0.0404574387744093	0	0	0.0854700854700855	0	0	0	0	0	0.00547417285248199	0	0	0	0	0
Chemotaxis_of_Immune_Cells_During_Allergic_Asthma_and_Eczema_Driven_by_CCR4	0	0	0	0	0	0	0.0119845400399979	0	0	0	0	0	0	0.0336467487822412	0	0	0	0	0	0	0	0	0	0	0	0	0.00291286174101746	0	0	0	0.101471334348047	0.00599790073474284	0	0	0.016360660081501	0	0	0	0	0	0.00717077193359865	0	0	0.0123236115864998	0.02742750179929	0.00555619127437064	0	0	0
cholesterol_biosynthesis_I	0	0	0	0	0	0	0.0502765208647562	0	0	0	0	0	0	0	0	0	0	0	0	0	0	0	0	0	0	0	0	0	0	0	0	0	0	0	0	0	0	0	0	0	0	0	0	0	0	0	0	0	0
cholesterol_biosynthesis_II_via_2425-dihydrolanosterol	0	0	0	0	0	0	0.0502765208647562	0	0	0	0	0	0	0	0	0	0	0	0	0	0	0	0	0	0	0	0	0	0	0	0	0	0	0	0	0	0	0	0	0	0	0	0	0	0	0	0	0	0
cholesterol_biosynthesis_III_via_desmosterol	0	0	0	0	0	0	0.0502765208647562	0	0	0	0	0	0	0	0	0	0	0	0	0	0	0	0	0	0	0	0	0	0	0	0	0	0	0	0	0	0	0	0	0	0	0	0	0	0	0	0	0	0
chondroitin_sulfate_biosynthesis	0	0	0	0	0	0	0	0	0	0	0	0	0	0	0	0	0	0	0	0	0	0	0	0	0	0	0	0	0	0	0	0	0	0	0	0	0	0	0	0	0	0	0	0.0372273099545827	0	0	0	0	0
chondroitin_sulfate_biosynthesis_late_stages	0	0	0	0	0	0	0	0	0	0	0	0	0	0	0	0	0	0	0	0	0	0	0	0	0	0	0	0	0	0	0	0	0	0	0	0	0	0	0	0	0	0	0	0.063000063000063	0	0	0	0	0
Chromatin_Pathway	0	0	0	0.0558191459670667	0	0	0.100702294073523	0	0	0	0	0	0	0	0	0	0	0	0	0	0	0	0	0	0	0	0.0427017140677228	0	0	0	0	0	0	0	0	0	0	0	0	0	0	0.0870008700087001	0.0870008700087001	0.135413281334633	0	0	0	0	0
Circadian_Pathway	0	0	0	0	0	0.0575109270761445	0.0327954873409419	0	0	0	0	0	0	0	0	0	0	0	0	0	0	0	0	0	0	0	0	0	0	0	0	0	0	0	0.0231096320946571	0	0.0231096320946571	0	0	0	0	0	0	0	0	0.0559051194355989	0	0	0
CMP_phosphorylation	0	0	0	0	0	0	0	0	0	0	0	0	0	0.156494522691706	0	0	0	0	0	0	0	0	0	0	0	0	0	0	0	0	0	0	0	0	0	0	0	0	0	0	0	0	0	0	0	0	0	0	0
CREB_Pathway	0	0.00207187972323831	0	0	0	0	0.0168035713609299	0.00220601536269099	0.000607804452289174	0	0	0	0.00485978150790223	0.0647395739726637	0	0	0	0	0	0	0	0	0	0	0	0	0.0268196731812317	0	0	0.0132824405013368	0.0151701330420668	0.0149364491962254	0	0	0.0208542731041032	0	0.00323806933354057	0.014765596160945	0.024457482175321	0	0	0	0	0.0285269240560422	0.00899840106162186	0.0162978655859912	0	0	0
CXC_Chemokine_Receptor_Pathway	0	0	0	0	0	0	0	0	0	0	0	0	0	0.0580999176739911	0	0	0	0	0	0	0	0	0	0	0	0	0.00464163188855715	0	0	0	0.08302200083022	0.0386782226338852	0	0	0.0126116922999313	0	0	0.0808080808080808	0	0	0	0	0	0.0245684094851245	0	0.00464163188855715	0	0	0
Cytokine_Network_Pathway	0	0	0	0	0	0	0	0	0	0	0	0	0	0.0148230498425051	0	0	0	0	0	0	0	0	0	0	0	0	0.0532056397978186	0	0	0	0	0	0	0	0	0	0	0	0	0	0	0	0	0	0	0	0	0	0
Cytoskeleton_Reorganization	0	0.0062363579669473	0	0	0	0	0.00394823984920271	0	0	0	0	0	0	0.0489382648061213	0	0	0	0	0	0	0	0	0	0	0	0	0.0475633478548907	0	0	0.0060523386173699	0	0	0	0	0.0209571178119802	0	0.00305909004472886	0	0.00186532363365044	0	0	0	0	0.0169411534918561	0.00710477833091607	0.0121046772347398	0	0	0.00171732783788425
D-imyoi-inositol-5-phosphate_metabolism	0	0	0	0	0	0	0.0264087163854767	0	0	0	0	0	0	0	0	0	0	0	0	0	0	0	0	0	0	0	0	0	0	0	0	0.0158767960625546	0	0	0.0165105805303565	0	0	0	0	0	0	0	0	0.0158767960625546	0	0	0	0	0
D-imyoi-inositol_134-trisphosphate_biosynthesis	0.00756956429587913	0	0	0	0	0	0.00756956429587913	0	0	0	0	0	0	0.0114077870452173	0	0	0	0	0	0	0	0	0	0	0	0	0.00256983527355896	0	0	0	0	0	0	0	0.00756956429587913	0	0.00256983527355896	0	0	0	0	0	0	0.0157837624543751	0.0333518854667331	0.00756956429587913	0	0	0
D-imyoi-inositol_145-trisphosphate_biosynthesis	0	0	0	0	0	0	0.0299298785702069	0	0	0	0	0	0	0	0	0	0	0	0	0	0	0	0	0	0	0	0	0	0	0	0	0.0179937022042285	0	0	0	0	0	0	0	0	0	0	0	0.0179937022042285	0	0	0	0	0
D-imyoi-inositol_145-trisphosphate_degradation	0	0	0	0	0	0	0	0	0	0	0	0	0	0.0160910107568407	0	0	0	0	0	0	0	0	0	0	0	0	0	0	0	0	0	0	0	0	0	0	0.0309087617508489	0	0	0	0	0	0	0	0.0101830919940531	0	0	0	0
dermatan_sulfate_biosynthesis	0	0	0	0	0	0	0	0	0	0	0	0	0	0.0267372530146253	0	0	0	0	0	0	0	0	0	0	0	0	0	0	0	0	0	0	0	0	0	0	0	0	0	0	0	0	0	0.063000063000063	0	0	0	0	0
Development_of_Immune_Synapse	0	0.0328229366681437	0	0	0	0	0.106765459260586	0	0	0	0	0	0	0.140486402865122	0	0	0	0	0	0	0	0	0	0	0	0	0.179211359756413	0.0657073395098232	0	0.031854413775631	0.240326844508532	0	0	0	0.134312173098869	0	0	0.233918128654971	0	0	0	0	0	0.0806892862639845	0.108999716988227	0.14839472254364	0	0	0
dolichyl-diphosphooligosaccharide_biosynthesis	0	0	0	0	0	0	0	0	0	0	0	0	0	0	0	0	0	0	0	0	0	0	0	0	0	0	0.168440255396777	0	0	0	0	0	0	0	0.0658761528326746	0	0	0	0	0	0	0	0	0.174520069808028	0	0	0	0	0
EGF_Pathway	0	0.00582837193172645	0	0	0	0	0.0157469303674774	0	0	0	0	0	0.00682423832969943	0.0452162158299891	0	0	0	0	0	0	0	0	0	0	0	0	0.0211173292162073	0	0	0.00565639123118682	0.0026971989588812	0.0198813293912494	0	0	0.0451723768431336	0	0	0	0	0	0	0	0	0.0178468206887615	0.015961967537355	0.047197671943795	0	0	0
EGF_Pathway_Actin_Cytoskeletal_Rearrangement	0	0	0	0	0	0	0	0	0	0	0	0	0	0	0	0	0	0	0	0	0	0	0	0	0	0	0	0	0	0	0	0	0	0	0	0	0	0	0	0	0	0	0	0	0	0	0	0	0
EGF_Pathway_Cell_Survival	0	0.0296969426997491	0	0	0	0	0.0327389059893049	0	0	0	0	0	0	0.0864619802481414	0	0	0	0	0	0	0	0	0	0	0	0	0.0864619802481414	0	0	0.0288206600827138	0	0	0	0	0.186642304832393	0	0	0	0	0	0	0	0	0	0	0.0576413201654276	0	0	0
EGF_Pathway_Gene_Expression_via_FOS_NFKB2_MYC_STAT1_ELK1_STAT3_JUN	0	0	0	0	0	0	0.0128008192524322	0	0	0	0	0	0.0173855595542343	0.0401578252073259	0	0	0	0	0	0	0	0	0	0	0	0	0.0105679200219813	0	0	0	0.00687143544286401	0	0	0	0	0	0	0	0	0	0	0	0	0.0132939831432294	0.0303175445610559	0.040440804772015	0	0	0
eicosapentaenoate_biosynthesis	0	0	0	0	0	0	0.0390137328339576	0	0	0	0	0	0	0.135524750738603	0	0	0	0	0	0	0	0	0	0	0	0	0	0	0	0	0	0	0	0	0.0501303388810908	0	0	0	0	0	0	0	0	0	0	0	0	0	0.127546372216756
Ephrin-B_Pathway	0	0	0	0	0	0	0	0	0	0	0	0	0	0.018570486604811	0	0	0	0	0	0	0	0	0	0	0	0	0.0199695196589661	0	0	0	0.05372011818426	0	0	0	0	0	0	0.0522875816993464	0	0	0	0	0	0.0157448091036059	0.0333626855410506	0.00377691286473175	0	0	0
Ephrin-mediated_Signaling_Events_During_Cell_Adhesion	0	0	0	0	0	0	0	0	0	0	0	0	0	0.0560180455263717	0	0	0	0	0	0	0	0	0	0	0	0	0.0431814903336641	0	0	0	0.0319852491556835	0	0	0	0.025025025025025	0	0	0	0	0	0	0	0	0.06333570929429	0.043497601687997	0.0217749993202333	0	0.01464083057574	0
ErbB_Family_Pathway	0	0.00716822754821529	0	0	0	0	0.00790249454914256	0	0	0	0	0	0.00839302875031999	0.0417591861858279	0	0	0	0	0	0	0	0	0	0	0	0	0.0350196977393088	0	0	0.00695671105444816	0	0.0244517499409619	0	0	0.0208701331633445	0	0	0	0	0	0.00530667261013999	0.00530667261013999	0	0.0145683682793509	0.0163141406654793	0.0552111368791043	0	0	0
ErbB_Family_Pathway_Gene_Expression_via_JUN_FOS_ELK1	0	0	0	0	0	0	0	0	0	0	0	0	0.0235546290734787	0.0455061441568456	0	0	0	0	0	0	0	0	0	0	0	0	0	0	0	0	0	0	0	0	0	0	0	0	0	0	0.0148929199058767	0.0148929199058767	0	0.0180112029682462	0.031765696224647	0.0547907677556332	0	0	0
ERK_Signaling_Pathway	0	0.00100586418821731	0	0	0	0.000496889471905869	0.0240945633981297	0.0127556149346652	0.0120686583444027	0	0	0.00322095245754767	0.00295194339864295	0.0503895602344444	0	0.000313489451079971	0.00168193986944484	0.00444346690475745	0	0.00168193986944484	0	0.00168193986944484	0.00017546814902159	0	0.0117735790861139	0.00168193986944484	0.0353689059134551	0.000358901474367257	0	0.00329708094686464	0.00736485491235823	0.0112301638187624	0	0.0084096993472242	0.0145987901411157	0.00672775947777936	0.00866932228197265	0.0189420378674759	0.0121745717711882	0	0.000520459253245063	0.000531787280833368	0.00139645300935624	0.0256881962676099	0.0130147229314822	0.0102769513411042	0	0.00894711480878645	0.00154349463401434
ERK_Signaling_Pathway_EGFR_signaling	0	0	0	0	0	0	0	0	0	0	0	0	0	0.0769467528470299	0	0	0	0	0	0	0	0	0	0	0	0	0	0	0	0	0	0.0389044506691565	0	0	0.0183594036865683	0	0	0	0	0	0	0	0	0	0.0362161379110532	0	0	0	0
ERK_Signaling_Pathway_Gene_Expression_via_CAPN6_TP53_FOS_ATF1_MYC_ELK3_MYLK_ETS1_SRF_HIST1H3B_CREB3_STAT3_NFKB2_HMGN1_ESR2_ELK1_PAX6_JUN	0	0	0	0	0	0	0.111960763457039	0.0893830902047829	0.10428027190558	0	0	0	0	0.0411614867526421	0	0	0.0148971817007972	0.0297943634015943	0	0.0148971817007972	0	0.0148971817007972	0	0	0.10428027190558	0.0148971817007972	0.0268662035731231	0	0	0	0	0.0207162511022108	0	0.0744859085039857	0.0478388714486603	0.0595887268031886	0.023137315861225	0.10428027190558	0	0	0	0	0	0.0335627321082417	0.00620848078475197	0	0	0.0744859085039857	0
ERK_Signaling_Pathway_Translation	0	0	0	0	0	0	0	0	0	0	0	0	0	0.0615574022776239	0	0	0	0	0	0	0	0	0	0	0	0	0	0	0	0	0	0.0311235605353252	0	0	0.0146875229492546	0	0	0	0	0	0	0	0	0	0.0289729103288425	0	0	0	0
Erythropoietin_Pathway	0.00518919816509953	0.0039222377150612	0	0	0	0	0.0128945530982917	0.00621166239614877	0	0	0	0.00738181710809933	0.00459241195772226	0.0539723428209321	0	0	0	0	0	0	0	0	0	0	0	0	0.0217453506410726	0	0	0.00380650227507541	0.0287183021739755	0.0133792594016584	0	0	0.020971240062629	0	0.0117617463025539	0.0279524807826695	0	0	0	0	0	0.0296978674829082	0.0229220775932691	0.0260112468009304	0	0	0
Erythropoietin_Pathway_Anti-Apoptosis	0	0	0	0	0	0	0	0	0	0	0	0	0	0	0	0	0	0	0	0	0	0	0	0	0	0	0	0	0	0	0	0	0	0	0	0	0	0	0	0	0	0	0	0	0	0	0	0	0
Erythropoietin_Pathway_Cell_Survival	0.0123146643022511	0.00930799696559299	0	0	0	0	0.0225761124481526	0.0147411092684725	0	0	0	0	0	0.100872660058809	0	0	0	0	0	0	0	0	0	0	0	0	0.0474238613001882	0	0	0.00903334121995507	0	0	0	0	0.0394146879621163	0	0.0237314271237037	0	0	0	0	0	0	0.00886041741426439	0.0396996082741153	0.035404773298699	0	0	0
Erythropoietin_Pathway_Gene_Expression_Neuroprotection_via_NFKB2	0	0	0	0	0	0	0.053763440860215	0	0	0	0	0	0	0	0	0	0	0	0	0	0	0	0	0	0	0	0	0	0	0	0	0	0	0	0	0	0	0	0	0	0	0	0	0.0949667616334283	0	0	0	0	0
Estrogen_Pathway	0	0.00182349648156354	0	0	0	0.0036367868261034	0.0143635165898408	0.00194155153266078	0.000534939006254507	0	0	0.00349708874629659	0.0021421074052653	0.0508348574885881	0	0	0	0.00052064292541052	0	0	0	0	0	0	0	0	0.0238457851789981	0	0	0.00176968965420172	0.0133514913615851	0.0147109723252886	0	0	0.0217084825525453	0	0.0105895149482098	0.0145427201832259	0.0215254448385135	0.000386737420277706	0	0	0	0.0204433822943219	0.00492560961225832	0.0275931597778524	0	0	0
Estrogen_Pathway_Anti-Apoptosis	0	0.0164114683340718	0	0	0	0	0.018092553309879	0	0	0	0	0	0	0.145026258284503	0	0	0	0	0	0	0	0	0	0	0	0	0.0941939477775281	0	0	0.0159272068878155	0	0	0	0	0.167258204422005	0	0	0	0	0	0	0	0	0	0	0.031854413775631	0	0	0
Estrogen_Pathway_Gene_Expression_via_FOS_JUN_ELK1_SP1_POLR2B_CREB3_NFKB2	0	0.00524063694701454	0	0	0	0	0.0128746908017035	0	0	0	0	0.00350578278870998	0	0.068618560604662	0	0	0	0.00149630151672603	0	0	0	0	0	0	0	0	0.0350804327460745	0	0	0.00508599883812596	0	0	0	0	0.0375826705546699	0	0.0136101858007206	0.00444677191780527	0	0.0011114638465124	0	0	0	0	0.00444677191780527	0.0513308699635368	0	0	0
Extracellular_Matrix_Remodeling_during_Adhesion	0	0	0	0	0	0	0.0583264152735144	0	0	0	0	0	0	0.0407012006510254	0	0	0	0	0	0	0	0	0	0	0	0	0.0219342698096376	0	0	0	0	0	0	0	0.00225762173096373	0	0.0227993141424615	0	0.00388609090343841	0	0	0	0	0	0.0103061102116688	0.00515305510583438	0	0.00694161637851246	0
FAK_Pathway	0.0121335662978063	0.00917111465727545	0	0	0	0	0.015878379731201	0	0	0	0	0.00464640832636372	0	0.0663568497738568	0	0	0	0	0	0	0	0	0	0	0	0	0.0521788654711179	0	0	0.00890049796672044	0	0.0352530555577517	0	0	0.119668188591079	0	0.00449866183048361	0	0	0	0	0	0	0.0238407066874305	0.0279362649192006	0.0422264988308955	0	0	0
fatty_acid_beta-oxidation	0	0	0	0	0	0	0.0275391055298524	0	0	0	0	0	0	0.0280512777357009	0	0	0	0	0	0	0	0	0.0128072130223742	0	0	0	0	0	0	0	0	0	0	0	0	0	0	0	0	0	0	0	0	0	0.0128072130223742	0.0128072130223742	0	0	0
fatty_acid_beta-oxidation_peroxisome	0	0	0	0	0	0	0.0292602996254682	0	0	0	0	0	0	0.0298044825941822	0	0	0	0	0	0	0	0	0.0136076638362726	0	0	0	0	0	0	0	0	0	0	0	0	0	0	0	0	0	0	0	0	0	0.0136076638362726	0.0136076638362726	0	0	0
FCGR3A-mediated_phagocytosis	0	0	0	0	0	0	0.00795772854596384	0	0	0	0	0	0	0.00397886427298192	0	0	0	0	0	0	0	0	0	0	0	0	0.0248607796340493	0	0	0	0	0	0	0	0.0230071782396108	0	0	0	0	0	0	0	0	0	0.00779690618762475	0.00781339397958371	0	0	0
FGFR_Signaling	0	0.0122281528763673	0	0	0	0	0.0140081848708504	0	0	0	0	0	0	0.0788172622033961	0	0	0	0	0	0	0	0	0	0	0	0	0.0356019918668818	0	0	0.0118673306222939	0	0	0	0	0.0956084499879729	0	0.0191109582234453	0	0	0	0	0	0	0	0.0242007368817265	0.0619413751224566	0	0	0
FLT3_Signaling_Pathway	0	0.00854295611910589	0	0	0	0	0.0147774429110228	0	0	0	0	0	0	0.0572573403943472	0	0	0	0	0	0	0	0	0	0	0	0	0.0393592051336253	0	0	0.00829087481831493	0	0.0291411266419683	0	0	0.0248726244549448	0	0.0171886426604608	0	0	0	0	0	0	0.0488322057859745	0.0253016853899139	0.0425322617542115	0	0	0
FLT3_Signaling_Pathway_Transcription_via_ELK3_MAPK12_CREB3_STAT2	0	0	0	0	0	0	0.00869414014953921	0	0	0	0	0	0	0.0450830857290763	0	0	0	0	0	0	0	0	0	0	0	0	0.0172757409939055	0	0	0	0	0	0	0	0	0	0.0216590859865714	0	0	0	0	0	0	0.0634588949797388	0.00965763677628084	0.0420974974351881	0	0	0
FN1_Influence_on_Cell_Motility_via_Integrins	0	0.0183422293145509	0	0	0	0	0	0	0	0	0	0	0	0.0722900987824977	0	0	0	0	0	0	0	0	0	0	0	0	0.0863364905729571	0	0	0.0178009959334409	0	0	0	0	0.0534029878003226	0	0.00899732366096723	0	0	0	0	0	0	0.0188871109821751	0	0.0356019918668818	0	0	0
folate_transformations	0	0	0.0235471413770368	0	0	0	0	0	0	0	0	0	0	0	0	0	0	0	0	0	0	0	0	0	0	0	0	0	0	0	0	0	0	0	0	0	0.0385390726906202	0	0	0	0	0	0	0	0.0235471413770368	0	0	0	0
Gamma-Aminobutyric_Acid_A_Receptor_Pathway	0	0	0	0	0	0	0.00478205771943667	0	0	0	0	0	0	0.0180411401909296	0	0	0	0	0	0	0	0	0	0	0	0	0	0	0	0	0	0	0	0	0	0	0	0	0	0	0	0	0.0699790062981106	0	0.139958012596221	0	0	0	0
gamma-linolenate_biosynthesis	0	0	0	0	0	0	0.0334403424291065	0	0	0	0	0	0	0.11616407206166	0	0	0	0	0	0	0	0	0	0	0	0	0	0	0	0	0	0	0	0	0.0429688618980779	0	0	0	0	0	0	0	0	0	0	0	0	0	0.109325461900077
Glucocorticoid_Receptor_Signaling_Pathway	0	0	0	0.00396818573225593	0	0.00589469713046144	0.0124016526517353	0	0	0	0	0	0	0.0249594804813674	0	0	0	0.00317224664852142	0	0	0	0	0	0	0	0	0.025934046391943	0	0	0	0	0.00923041188742573	0	0	0.00817164321587301	0	0.0141073974947759	0.00250789506264847	0	0.00062684453902832	0	0.00618489597218247	0.00955329433244615	0.0425496557012681	0.00319896191783818	0.0336978524973228	0	0	0
Glucocorticoid_Receptor_Signaling_Pathway_Cell_Cycle_Progression	0	0	0	0.0288719720519311	0	0	0.0611095699961662	0	0	0	0	0	0	0.00502810711879406	0	0	0	0	0	0	0	0	0	0	0	0	0.032143307720893	0	0	0	0	0.00502810711879406	0	0	0.0302082861328863	0	0	0	0	0	0	0.0450004500045	0.0450004500045	0.0700413524144655	0.00502810711879406	0.00502810711879406	0	0	0
Glucocorticoid_Receptor_Signaling_Pathway_Gene_Expression_via_CREB3_STAT5B_SLC22A2_POU2F1	0	0	0	0.0232579774862778	0	0	0.0492271536080228	0	0	0	0	0	0	0.0311242771066872	0	0	0	0	0	0	0	0	0	0	0	0	0.0258932201084972	0	0	0	0	0.00405041962347299	0	0	0.0243344527181584	0	0.0270738574832142	0	0	0	0	0.036250362503625	0.036250362503625	0.091673187583734	0.00405041962347299	0.00405041962347299	0	0	0
Glucocorticoid_Receptor_Signaling_Pathway_Histone_Deacetylation	0	0	0	0	0	0.0731635937957272	0.0153907716932927	0	0	0	0	0	0	0.0170855642359214	0	0	0	0	0	0	0	0	0	0	0	0	0	0	0	0	0	0	0	0	0	0	0.117764823647177	0	0	0.0077802469255868	0	0	0	0.129507970626919	0	0.0731635937957272	0	0	0
Glucocorticoid_Receptor_Signaling_Pathway_Inflammatory_Cytokines	0	0	0	0.0116289887431389	0	0	0.0320807213679301	0	0	0	0	0	0	0.0318080189112584	0	0	0	0	0	0	0	0	0	0	0	0	0.0129466100542486	0	0	0	0	0.0270502348367615	0	0	0.0121672263590792	0	0	0	0	0	0	0.0181251812518125	0.0279964597798075	0.0764903655460417	0.0020252098117365	0.0336115853581574	0	0	0
gluconeogenesis	0	0	0	0	0	0	0	0	0	0	0	0	0	0	0	0	0	0	0	0	0	0	0	0	0	0	0	0	0	0	0	0	0	0	0.0544662309368192	0	0	0	0	0	0	0	0	0	0	0	0	0	0
glutathione-mediated_detoxification	0	0	0	0	0	0	0	0	0	0	0	0	0	0	0	0	0	0	0	0	0	0	0	0	0	0	0	0	0	0	0	0	0	0	0	0	0	0	0	0	0	0	0	0	0	0	0	0	0
glycolysis	0	0	0	0	0	0	0	0	0	0	0	0	0	0.0193169525575645	0	0	0	0	0	0	0	0	0	0	0	0	0	0	0	0	0	0	0	0	0.0544662309368192	0	0	0	0	0	0	0.0241545893719807	0	0	0.0212368331634387	0	0	0	0
GPCR_Pathway	0	0.00235334262903672	0	0	0	0	0.0187221866501409	0	0	0	0	0.00293892905425263	0.00275544717463335	0.0585834731974103	0	0	0	0	0	0	0	0	0	0	0	0	0.036131393230947	0	0	0.00883097529760563	0	0.0200039927106119	0	0	0.0214661475575283	0	0.00783881591206782	0	0.0219158512481889	0	0.00174219063049879	0.00174219063049879	0	0.0313318693868733	0.0101837207171763	0.022279451477829	0	0	0
GPCR_Pathway_Gene_Expression_via_JUN_NFKB2_ELK1_SRF_FOS_CREB3	0	0	0	0	0	0	0.0131502003200251	0	0	0	0	0	0	0.0602542200663054	0	0	0	0	0	0	0	0	0	0	0	0	0.0199890269545284	0	0	0.0192774954680945	0	0	0	0	0.0159611572330902	0	0.0157579577686732	0	0	0	0.00512978352313532	0.00512978352313532	0	0.027385617881709	0.00823895464503547	0.0289875654923713	0	0	0
Growth_Hormone_Signaling_Pathway	0	0.00944902722264743	0	0	0	0	0.0104169246329606	0	0	0	0	0	0.0110635378981491	0.0488847280920179	0	0	0	0	0	0	0	0	0	0	0	0	0.0342356700929422	0	0	0.00917021002631803	0	0	0	0	0.0275106300789541	0	0	0	0	0	0.00699515934972999	0.00699515934972999	0	0.027687618560766	0.0149202512570312	0.0440754776348274	0	0	0
Growth_Hormone_Signaling_Pathway_Cell_Survival	0	0.0328229366681437	0	0	0	0	0.036185106619758	0	0	0	0	0	0	0.0955632413268931	0	0	0	0	0	0	0	0	0	0	0	0	0.0955632413268931	0	0	0.031854413775631	0	0	0	0	0.0955632413268931	0	0	0	0	0	0	0	0	0	0	0.0637088275512621	0	0	0
Growth_Hormone_Signaling_Pathway_Gene_Expression_via_SRF_ELK1_STAT5B_CEBPD_STAT1_STAT3	0	0.0105700982490632	0	0	0	0	0.0116528309453458	0	0	0	0	0	0.0123761610386074	0.0546846110859862	0	0	0	0	0	0	0	0	0	0	0	0	0.0382975292565116	0	0	0.0102582010463897	0	0	0	0	0.030774603139169	0	0	0	0	0	0.00782509350986744	0.00782509350986744	0	0.0309725902544162	0.0166904505587128	0.0493047715915018	0	0	0
Growth_Hormone_Signaling_Pathway_Glucose_Uptake	0	0.0389772372934206	0	0	0	0	0.0429698141109627	0	0	0	0	0	0	0.113481349075686	0	0	0	0	0	0	0	0	0	0	0	0	0.113481349075686	0	0	0.0378271163585619	0	0	0	0	0.113481349075686	0	0	0	0	0	0	0	0	0	0	0.0756542327171237	0	0	0
GSK3_Signaling_Pathway	0	0.00211401964981265	0.00109739675335392	0.00158923136824875	0.000794615684124373	0.000794615684124373	0.0165501115983587	0.00304549915588704	0.0010174744188047	0.000397307842062187	0.000397307842062187	0.000794615684124373	0.00327800799802516	0.041488878574327	0	0	0	0	0	0	0	0	0	0	0	0	0.0257356716749152	0	0	0.00814454393487096	0	0.0182466778829619	0	0	0.0244202989448532	0	0.00384400670737035	0.000397307842062187	0.0257495381748756	0	0.00156501870197349	0.00235963438609786	0.000794615684124373	0.0211356404440292	0.0101295552500624	0.0211448485687468	0.000794615684124373	0.000794615684124373	0
GSK3_Signaling_Pathway_b-CTNN_Degradation	0	0	0	0	0	0	0	0	0	0	0	0	0	0	0	0	0	0	0	0	0	0	0	0	0	0	0	0	0	0	0	0	0	0	0	0	0	0	0	0	0	0	0	0	0	0	0	0	0
GSK3_Signaling_Pathway_Gene_Expression_via_CTNNB1	0	0	0.00359702269154896	0.00520914726259311	0.00260457363129656	0.00260457363129656	0.0119574949578171	0.00260457363129656	0.00130228681564828	0.00130228681564828	0.00130228681564828	0.00260457363129656	0.00260457363129656	0.032065108484636	0	0	0	0	0	0	0	0	0	0	0	0	0.029664679514731	0	0	0	0	0.00390686044694484	0	0	0.0233754090696587	0	0	0.00130228681564828	0.00260457363129656	0	0.00512978352313532	0.00773435715443188	0.00260457363129656	0.0196227808943371	0.0181648981197273	0.0289135390288395	0.00260457363129656	0.00260457363129656	0
GSK3_Signaling_Pathway_Glycogen_Synthesis	0	0	0.0034472298061278	0.0137889192245112	0.00689445961225559	0.00689445961225559	0.00689445961225559	0.00689445961225559	0.0034472298061278	0.0034472298061278	0.0034472298061278	0.00689445961225559	0.00689445961225559	0.0374993668938057	0	0	0	0	0	0	0	0	0	0	0	0	0.0676924436889349	0	0	0	0	0.0103416894183834	0	0	0.0618760828314495	0	0	0.0034472298061278	0.00689445961225559	0	0.0135788387377112	0.0204732983499667	0.00689445961225559	0	0	0.053403518053911	0.00689445961225559	0.00689445961225559	0
GSK3_Signaling_Pathway_Protein_Synthesis	0	0	0.00316772468671203	0.0126708987468481	0.00633544937342406	0.00633544937342406	0.00633544937342406	0.00633544937342406	0.00316772468671203	0.00316772468671203	0.00316772468671203	0.00633544937342406	0.00633544937342406	0.0344588776861998	0	0	0	0	0	0	0	0	0	0	0	0	0.0618848311897599	0	0	0	0	0.00950317406013608	0	0	0.0568591031424131	0	0	0.00316772468671203	0.00633544937342406	0	0.0124778518130319	0.0188133011864559	0.00633544937342406	0	0.0198874371059802	0.0490735030765669	0.00633544937342406	0.00633544937342406	0
guanosine_deoxyribonucleotides_ide_novoi_biosynthesis	0	0	0	0	0	0	0	0	0	0	0	0	0	0.142267747901551	0	0	0	0	0	0	0	0	0	0	0	0	0	0	0	0	0	0	0	0	0	0	0	0	0	0	0	0	0	0	0	0	0	0	0
guanosine_nucleotides_ide_novoi_biosynthesis	0	0	0	0	0	0	0	0	0	0	0	0	0	0.104329681794471	0	0	0	0	0	0	0	0	0	0	0	0	0	0	0	0	0	0	0	0	0	0	0	0	0	0	0	0	0	0	0	0	0	0	0
guanosine_ribonucleotides_ide_novoi_biosynthesis	0	0	0	0	0	0	0	0	0	0	0	0	0	0.130412102243088	0	0	0	0	0	0	0	0	0	0	0	0	0	0	0	0	0	0	0	0	0	0	0	0	0	0	0	0	0	0	0	0	0	0	0
HA_syntesis_pathway	0	0	0	0	0	0	0	0	0	0	0	0	0	0	0	0	0	0	0	0	0	0	0.0241109101868596	0	0	0	0.0868534014798483	0	0	0	0	0	0	0	0	0	0.0582924575247032	0	0.0621600621600622	0	0.0266307461253813	0.0532614922507625	0	0	0	0.0529100529100529	0	0	0
Hedgehog_Signaling_in_Mammals_no_Tubulin_Pathway	0	0	0	0	0	0	0.00261020276055044	0	0	0	0	0	0	0.0391804936456124	0	0	0	0	0	0	0	0	0	0	0	0	0.0172908669640696	0	0	0.00285412563861061	0.04476676515355	0	0	0	0.0358000684563966	0	0	0.0435729847494553	0	0	0	0	0	0.0121576593961036	0.025468308324884	0.00359909015001008	0	0	0
Hedgehog_Signaling_in_Mammals_Pathway	0	0	0	0	0	0	0.00261020276055044	0	0	0	0	0	0	0.0391804936456124	0	0	0	0	0	0	0	0	0	0	0	0	0.0172908669640696	0	0	0.00285412563861061	0.04476676515355	0	0	0	0.0358000684563966	0	0	0.0435729847494553	0	0	0	0	0	0.0121576593961036	0.025468308324884	0.00359909015001008	0	0	0
heparan_sulfate_biosynthesis	0	0	0	0	0	0	0.0634543951104029	0	0	0	0	0	0	0.0153872193755866	0	0	0	0	0	0	0	0	0	0	0	0	0.0757981819264649	0	0	0	0	0	0	0	0	0	0	0	0	0	0	0	0	0	0	0	0	0	0
heparan_sulfate_biosynthesis_late_stages	0	0	0	0	0	0	0.0836444299182583	0	0	0	0	0	0	0.0202831528132733	0	0	0	0	0	0	0	0	0	0	0	0	0.0999157852667038	0	0	0	0	0	0	0	0	0	0	0	0	0	0	0	0	0	0	0	0	0	0
HGF_Pathway	0	0.00656458733362874	0	0	0	0	0.0232730718065783	0	0	0	0	0	0.00386748077136904	0.0617306142312268	0	0	0	0	0	0	0	0	0	0.00377693426245916	0	0	0.057547450259844	0	0	0.0162269836815997	0	0	0	0	0.0466200225466511	0	0	0	0	0	0.00339668144223094	0	0.00911369332421964	0.00975598696550544	0	0.0711792405978749	0	0	0
HGF_Pathway_Anoikis	0	0.0215046826446459	0	0	0	0	0.0395616255419976	0	0	0	0	0	0	0.0944504351508734	0	0	0	0	0	0	0	0	0	0	0	0	0.112154592910565	0	0	0.0208701331633445	0	0	0	0	0.135154772464836	0	0	0	0	0	0	0	0	0	0	0.100309707720642	0	0	0
HGF_Pathway_Cell_Adhesion_and_Cell_Migration	0	0	0	0	0	0	0.0195615261315931	0	0	0	0	0	0.0118519572025825	0.0797923129169425	0	0	0	0	0	0	0	0	0	0	0	0	0.0636161399307923	0	0	0.0302041802585478	0	0	0	0	0.00932583536170252	0	0	0	0	0	0.0104091850649013	0	0.0279290601871247	0.0298973794104199	0	0	0	0	0
HGF_Pathway_Cell_Cycle_Progression	0	0	0	0	0	0	0.0306513409961686	0	0	0	0	0	0	0.0615574022776239	0	0	0	0	0	0	0	0	0	0.0239205836622414	0	0	0.0957854406130268	0	0	0	0	0	0	0	0	0	0	0	0	0	0	0	0	0	0	0.224903711764769	0	0	0
HGF_Pathway_Cell_Scattering	0	0.0389772372934206	0	0	0	0	0.0429698141109627	0	0	0	0	0	0	0.14305314940689	0	0	0	0	0	0	0	0	0	0	0	0	0.113481349075686	0	0	0.0378271163585619	0	0	0	0	0.244968025092516	0	0	0	0	0	0	0	0	0	0	0.0756542327171237	0	0	0
HGF_Pathway_Cell_Survival	0	0.0389772372934206	0	0	0	0	0.0429698141109627	0	0	0	0	0	0	0.14305314940689	0	0	0	0	0	0	0	0	0	0	0	0	0.113481349075686	0	0	0.0378271163585619	0	0	0	0	0.244968025092516	0	0	0	0	0	0	0	0	0	0	0.0756542327171237	0	0	0
HGF_Pathway_Gene_Expression_via_JUN_STAT3_FOS_ELK1_ETS2	0	0	0	0	0	0	0.0270453008789723	0	0	0	0	0	0	0.0821476376155073	0	0	0	0	0	0	0	0	0	0	0	0	0.0845165652467884	0	0	0	0	0	0	0	0	0	0	0	0	0	0	0	0	0	0	0.0999125764955664	0	0	0
HGF_Pathway_Regulation_of_Cytoskeleton_Cell_Polarity_and_Cell_Motility	0	0	0	0	0	0	0	0	0	0	0	0	0	0.0137411712974414	0	0	0	0	0	0	0	0	0	0	0	0	0	0	0	0	0	0	0	0	0	0	0	0	0	0	0	0	0	0	0	0.135666802333469	0	0	0
HIF1Alpha_Pathway	0	0.0288450444213684	0	0	0	0	0.135178130247974	0.115866968783978	0.135178130247974	0	0	0	0	0.0351485167325939	0	0	0.0193111614639963	0.0386223229279926	0	0.0193111614639963	0	0.0193111614639963	0	0	0.135178130247974	0.0193111614639963	0.0124202002136274	0	0	0	0	0	0	0.0965558073199815	0.0579334843919889	0.0772446458559852	0.0180492383221428	0.135178130247974	0	0	0	0	0	0.0743299881459041	0	0	0	0.0965558073199815	0
HIF1Alpha_Pathway_Gene_Expression_via_JUN_CREB3	0	0.0623052959501558	0	0	0	0	0.291984761335624	0.250272652573392	0.291984761335624	0	0	0	0	0.0759207961424028	0	0	0.041712108762232	0.083424217524464	0	0.041712108762232	0	0.041712108762232	0	0	0.291984761335624	0.041712108762232	0	0	0	0	0	0	0	0.20856054381116	0.125136326286696	0.166848435048928	0.0389863547758285	0.291984761335624	0	0	0	0	0	0	0	0	0	0.20856054381116	0
HIF1Alpha_Pathway_NOS_Pathway	0	0.0741729713692331	0	0	0	0	0.347600906351933	0.297943634015943	0.347600906351933	0	0	0	0	0.0439695730554456	0	0	0.0496572723359905	0.099314544671981	0	0.0496572723359905	0	0.0496572723359905	0	0	0.347600906351933	0.0496572723359905	0	0	0	0	0	0	0	0.248286361679952	0.148971817007971	0.198629089343962	0	0.347600906351933	0	0	0	0	0	0	0	0	0	0.248286361679952	0
HIF1Alpha_Pathway_p53_Hypoxia_Pathway	0	0.0502462064114159	0	0	0	0	0.235471581722278	0.201832784333381	0.235471581722278	0	0	0	0	0.0297858398117535	0	0	0.0336387973888968	0.0672775947777936	0	0.0336387973888968	0	0.0336387973888968	0	0	0.235471581722278	0.0336387973888968	0	0	0	0	0	0	0	0.168193986944484	0.10091639216669	0.134555189555587	0	0.235471581722278	0	0	0	0	0	0	0	0	0	0.168193986944484	0
HIF1Alpha_Pathway_VEGF_Pathway	0	0.0649013499480789	0	0	0	0	0.304150793057942	0.26070067976395	0.304150793057942	0	0	0	0	0.0384733764235149	0	0	0.0434501132939917	0.0869002265879834	0	0.0434501132939917	0	0.0434501132939917	0	0	0.304150793057942	0.0434501132939917	0	0	0	0	0	0	0	0.217250566469958	0.130350339881975	0.173800453175967	0	0.304150793057942	0	0	0	0	0	0.139070284912688	0	0	0	0.217250566469958	0
HMGB1_signaling_through_RAGE	0	0.0138585732598829	0	0	0	0	0.01194743130227	0	0	0	0	0	0	0.159749876710371	0	0	0	0	0	0	0	0	0	0	0	0	0.0403489241157993	0	0	0.0134496413719331	0	0	0	0	0.0870997422551168	0	0.0216590859865714	0	0	0	0	0	0	0.0353739864384053	0	0.103836665649638	0	0	0
ICOS_signaling_in_T-helper_cells	0	0	0	0	0	0	0	0	0	0	0	0	0	0	0	0	0	0	0	0	0	0	0	0	0	0	0	0	0	0	0	0	0	0	0.13148667601683	0	0	0	0	0	0	0	0	0	0.11384335154827	0	0	0	0
IGF1R_Signaling_Pathway	0.00476926305347298	0.00360483119476723	0	0	0	0	0.0128541707537757	0	0	0	0	0	0.00212376111722577	0.047884252853841	0	0	0	0	0	0	0	0	0	0	0	0	0.0222635987842764	0	0	0.0137582853468509	0	0.0122965447679982	0	0	0.0228566469618522	0.00345921413573264	0.0152555920241723	0	0	0	0.00186522969371063	0	0.00500462928208593	0.0112336725604118	0.024554630889542	0.0322043622390902	0	0	0
IGF1R_Signaling_Pathway_Apoptosis	0	0	0	0	0	0	0	0	0	0	0	0	0	0.0769467528470299	0	0	0	0	0	0	0	0	0	0	0	0	0	0	0	0	0	0	0	0	0	0	0	0	0	0	0	0	0	0	0	0	0	0	0
IGF1R_Signaling_Pathway_Cell_Migration	0	0	0	0	0	0	0.0168446475022051	0	0	0	0	0	0.0102058520355572	0.0508722201953129	0	0	0	0	0	0	0	0	0	0	0	0	0.0547805649404045	0	0	0.0260091552226384	0	0	0	0	0.00803058045035495	0	0	0	0	0	0.00896346491699831	0	0.0240500240500241	0.00790713856469621	0	0	0	0	0
IGF1R_Signaling_Pathway_Cell_Proliferation_Diferentiation_and_Apoptosis	0	0	0	0	0	0	0	0	0	0	0	0	0	0.0439695730554456	0	0	0	0	0	0	0	0	0	0	0	0	0	0	0	0	0	0	0	0	0	0	0	0	0	0	0	0	0	0	0	0.0839842109683379	0	0	0
IGF1R_Signaling_Pathway_Cell_Survival	0	0	0	0	0	0	0	0	0	0	0	0	0	0	0	0	0	0	0	0	0	0	0	0	0	0	0	0	0	0	0	0	0	0	0.17531556802244	0	0	0	0	0	0	0	0	0	0	0	0	0	0
IGF1R_Signaling_Pathway_Gene_Expression_Proliferation_Growth_Survival_via_NFAT5_CREB3	0	0	0	0	0	0	0	0	0	0	0	0	0	0.0672178530617732	0	0	0	0	0	0	0	0	0	0	0	0	0.0270738574832142	0	0	0.0601605740412592	0	0	0	0	0	0	0.0590923416325244	0	0	0	0	0	0	0	0	0	0	0	0
IGF1R_Signaling_Pathway_Protein_Synthesis	0	0	0	0	0	0	0	0	0	0	0	0	0	0.0065359477124183	0	0	0	0	0	0	0	0	0	0	0	0	0.0614864836114054	0	0	0	0	0	0	0	0.105189340813464	0	0	0	0	0	0	0	0	0	0.0367917586460633	0.0065359477124183	0	0	0
IL-10_Pathway	0	0.0155908949173683	0	0	0	0	0.0306287858594388	0	0	0	0	0	0	0.0453925396302742	0	0	0	0	0	0	0	0	0	0	0	0	0.0919474744533655	0	0	0.0151308465434247	0.00721500721500721	0	0	0	0.0453925396302742	0	0	0	0	0	0	0	0	0.00701459034792368	0.00721500721500721	0.0446543240597913	0	0	0
IL-10_Pathway_IL-10_Responsive_Genes_Transcription_of_BCLXL_Cyclin-D1_D2_D3_Pim1_c-Myc_and_P19(INK4D)_via_STAT3	0	0.0271145998562926	0	0	0	0	0.0298920445989305	0	0	0	0	0	0	0.0789435471830856	0	0	0	0	0	0	0	0	0	0	0	0	0.0789435471830856	0	0	0.0263145157276952	0.0125478386347952	0	0	0	0.0789435471830856	0	0	0	0	0	0	0	0	0.0121992875616064	0.0125478386347952	0.0776596940170284	0	0	0
IL-10_Pathway_Inflammatory_Cytokine_Genes_Expression_via_STAT3	0	0.0271145998562926	0	0	0	0	0.0298920445989305	0	0	0	0	0	0	0.0789435471830856	0	0	0	0	0	0	0	0	0	0	0	0	0.0789435471830856	0	0	0.0263145157276952	0.0125478386347952	0	0	0	0.0789435471830856	0	0	0	0	0	0	0	0	0.0121992875616064	0.0125478386347952	0.0776596940170284	0	0	0
IL-10_Pathway_Translational_Modulation	0	0	0	0	0	0	0	0	0	0	0	0	0	0	0	0	0	0	0	0	0	0	0	0	0	0	0	0	0	0	0	0	0	0	0	0	0	0	0	0	0	0	0	0	0	0.0575705238917674	0	0	0
IL-2_Pathway	0	0.0042137553830725	0	0	0	0	0.017110412005819	0	0	0	0	0	0	0.0424114267774814	0	0	0	0	0	0	0	0	0	0	0	0	0.0200151699552863	0.00843540169382866	0	0.0138451867481568	0.00195000195000195	0.0265480003153073	0	0	0.0321277722265792	0	0.00864175147188069	0	0	0	0.00311946295325797	0.00311946295325797	0	0.0255401221830042	0.00195000195000195	0.0245651396668253	0	0	0
IL-2_Pathway_Apoptosis_Inhibition	0	0.0415757197796487	0	0	0	0	0.0458344683850268	0	0	0	0	0	0	0.121046772347398	0	0	0	0	0	0	0	0	0	0	0	0	0.121046772347398	0	0	0.0403489241157993	0	0	0	0	0.121046772347398	0	0	0	0	0	0	0	0	0	0	0.0806978482315986	0	0	0
IL-2_Pathway_Gene_Expression_via_FYN_LYN_RPS6KB1_PTK2B	0	0	0	0	0	0	0	0	0	0	0	0	0	0.0872143729286586	0	0	0	0	0	0	0	0	0	0	0	0	0	0	0	0	0.020614306328592	0.128700128700129	0	0	0.150270486876377	0	0	0	0	0	0	0	0	0.128700128700129	0.020614306328592	0	0	0	0
IL-2_Pathway_IL2_Gene_Expression_via_POLR1E_EGR1_HMGA1_ELF1_POU2F1_MYC	0	0	0	0	0	0	0.01194743130227	0	0	0	0	0	0	0.0268233106094838	0	0	0	0	0	0	0	0	0	0	0	0	0.0110393553016504	0	0	0	0	0	0	0	0.0185649308456326	0	0.0185649308456326	0	0	0	0.0102595670462706	0.0102595670462706	0	0	0	0	0	0	0
IL-6_Pathway	0	0.00298390333346761	0	0	0	0.00147402618460114	0.00804975504882857	0.00472561876070648	0	0	0	0	0	0.0388929260492344	0	0	0	0.00320260307577999	0	0	0	0	0	0	0	0	0.0296642844906445	0	0	0.00289585579778464	0	0.0101784796404961	0	0	0.0127458277794568	0	0.00294424281288248	0	0	0	0.00220899768938842	0.00220899768938842	0	0.0231017390196046	0.0137898082867314	0.023345417351558	0	0	0.00405826038610289
ILK_Signaling_Pathway	0.00162738167307855	0.00123005088105469	0.00711766597985257	0.00429361573186859	0	0.00137243036676739	0.021123316482376	0.00130968564925047	0.000360846430254519	0	0	0.00393883732481174	0.00216964774335462	0.0487539507940112	0	0.000383359881005093	0	0	0	0	0	0	0.000214576434700958	0	0	0	0.0375182785946918	0.000438893321711438	0	0.00345773051660314	0.000511086906035241	0.00614468680976499	0	0	0.0125576315521706	0	0.00915111571809744	0.00474511065323505	0.0148880364854766	0	0.00154707150708899	0.00156092432189126	0.00170769401538632	0.0277160523987198	0.0169412568646274	0.0143580715920154	0	0.000657194450036682	0.000553299874125859
ILK_Signaling_Pathway_Actin_Polymerization_Cytoskeletal_Reorganization	0	0	0	0.0153978219780812	0	0.00657204615880386	0.00372918647796983	0	0	0	0	0	0	0.0171085537977266	0	0	0	0	0	0	0	0	0	0	0	0	0.0345308039111611	0	0	0	0.00439188239592996	0	0	0	0.00290922632035237	0	0.00889721767855653	0	0	0	0	0	0	0.0264413949992671	0.00912977164829971	0.0105442141403224	0	0	0.00291072514895636
ILK_Signaling_Pathway_Cell_Cycle_Proliferation	0.0201239636158738	0.0152106291876763	0	0	0	0	0.0516830937586735	0	0	0	0	0	0.00896123593365997	0.109077659036416	0	0	0	0	0	0	0	0	0	0	0	0	0.111118318980767	0	0	0.0375991085305359	0	0	0	0	0.0714606095042579	0	0	0	0	0	0.00787035943931559	0	0.021117094287826	0.0069428533738796	0.0402479272317476	0.0496475666274343	0	0	0
ILK_Signaling_Pathway_Cell_Migration_Retraction	0.0201239636158738	0.0152106291876763	0	0	0	0	0.0516830937586735	0	0	0	0	0	0.00896123593365997	0.109077659036416	0	0	0	0	0	0	0	0	0	0	0	0	0.0923854127576959	0	0	0.0375991085305359	0	0	0	0	0.0714606095042579	0	0	0	0	0	0.00787035943931559	0	0.021117094287826	0.0069428533738796	0.0402479272317476	0.0496475666274343	0	0	0
ILK_Signaling_Pathway_Cell_Motility	0	0	0	0.014652766075916	0	0.00625404392531335	0.00354874197097129	0	0	0	0	0	0	0.0162807205494495	0	0	0	0	0	0	0	0	0	0	0	0	0.032859958560621	0	0	0	0.00417937195741722	0	0	0	0.00276845730485145	0	0.0134007233468987	0	0	0	0	0	0	0.0251619726605929	0.00868800850402715	0.0100340102303068	0	0	0.00276988360949073
ILK_Signaling_Pathway_Cytoskeletal_Adhesion_Complexes	0	0	0	0	0	0	0.0278771766609522	0	0	0	0	0.0103235112229035	0.00311364977355982	0.0457556979585514	0	0.00164714796330154	0	0	0	0	0	0	0.000921951291469369	0	0	0	0.0457432095641691	0.00188575350938728	0	0.00972741957780341	0	0.00179242306920187	0	0	0.00510447045443322	0	0.0266103470902106	0	0.00158078274038173	0	0.00273461641535542	0.00279413656031092	0.00733729547288869	0.0228782254385142	0.0126399043444707	0.00209615800915297	0	0.002823708357361	0.000921951291469369
ILK_Signaling_Pathway_Epithelial_Mesenchymal_Transition	0	0	0	0	0	0	0.054504836763039	0	0	0	0	0	0	0.0655749102418674	0	0	0	0	0	0	0	0	0	0	0	0	0.0710297333941939	0	0	0	0	0	0	0	0	0	0	0	0	0	0	0	0	0.0569693638867851	0.0305158753130175	0.0253709322181479	0	0	0
ILK_Signaling_Pathway_Epithelial_Mesenchymal_Transition_Tubulo-Interstitial_Fibrosis	0.006022500060225	0.0045520861072608	0	0	0	0	0.0319204813942931	0	0	0	0	0.00889178338907013	0.00268182973197123	0.0633731257369694	0	0.0014187113844495	0	0	0	0	0	0	0.000794089433528362	0	0	0	0.0545866508539348	0.00162422565042116	0	0.0127961268023196	0	0.0015438388479257	0	0	0.0236723474969702	0	0.0229198609974077	0	0.00136155009755506	0	0.00235536304388277	0.00240662857019481	0.00631971434891143	0.0487553227229427	0.0229319250302861	0.0166634808525902	0	0.00243209916911385	0.000794089433528362
ILK_Signaling_Pathway_G2_Phase_Arrest	0.0201239636158738	0.0152106291876763	0	0	0	0	0.0516830937586735	0	0	0	0	0	0.00896123593365997	0.109077659036416	0	0	0	0	0	0	0	0	0	0	0	0	0.111118318980767	0	0	0.0375991085305359	0	0	0	0	0.0714606095042579	0	0	0	0	0	0.00787035943931559	0	0.021117094287826	0.0069428533738796	0.0402479272317476	0.0496475666274343	0	0	0
ILK_Signaling_Pathway_Induced_Cell_Proliferation	0	0	0	0	0	0	0	0	0	0	0	0	0	0.0974658869395711	0	0	0	0	0	0	0	0	0	0	0	0	0.0768049155145929	0	0	0	0	0	0	0	0	0	0.0974658869395711	0	0	0	0	0	0	0	0	0	0	0	0
ILK_Signaling_Pathway_Loss_of_Occludin_Barrier_Dysfunction	0	0	0	0	0	0	0.0279839929481031	0	0	0	0	0	0.00993001819675834	0.0494972953251693	0	0	0	0	0	0	0	0	0	0	0	0	0.0740580944054187	0	0	0.025306205081486	0	0	0	0	0.00781353773548049	0	0	0	0	0	0.00872120910843079	0	0.0234000234000234	0.00769343211700172	0	0.0459057783898548	0	0	0
ILK_Signaling_Pathway_Migration_Vasculogenesis	0.006022500060225	0.0045520861072608	0	0	0	0	0.0319204813942931	0	0	0	0	0.00889178338907013	0.00268182973197123	0.0633731257369694	0	0.0014187113844495	0	0	0	0	0	0	0.000794089433528362	0	0	0	0.0545866508539348	0.00162422565042116	0	0.0127961268023196	0	0.0015438388479257	0	0	0.0236723474969702	0	0.0229198609974077	0	0.00136155009755506	0	0.00235536304388277	0.00240662857019481	0.00631971434891143	0.0487553227229427	0.0229319250302861	0.0166634808525902	0	0.00243209916911385	0.000794089433528362
ILK_Signaling_Pathway_MMP2_MMP9_Gene_Expression_Tissue_Invasion_via_FOS	0	0	0	0	0	0	0	0	0	0	0	0	0	0	0	0	0	0	0	0	0	0	0	0	0	0	0.0527008393216749	0	0	0	0	0	0	0	0	0	0	0	0	0	0	0	0	0	0	0.0707714083510262	0	0	0
ILK_Signaling_Pathway_Tissue_Morphogenesis	0	0	0	0	0	0	0	0	0	0	0	0	0	0	0	0	0	0	0	0	0	0	0	0	0	0	0.0527008393216749	0	0	0	0	0	0	0	0	0	0	0	0	0	0	0	0	0	0	0.0707714083510262	0	0	0
Inside-out_Signaling_through_Integrins	0	0	0	0	0	0	0.00804931793731204	0	0	0	0	0	0	0.0391573243806467	0	0	0	0	0	0	0	0	0	0	0	0	0.0487766437232914	0	0	0.0139750684778355	0.0681523887412254	0	0	0	0.0473515383615443	0	0.00456580603690874	0.066334991708126	0	0	0	0	0	0.00424861176610542	0.0037238954925969	0.00373177025890565	0	0	0
Integrin-based_Cell_Migration_and_Adhesion	0	0	0	0	0	0	0.00540854773863385	0	0	0	0	0	0	0.0484356208261806	0	0	0	0	0	0	0	0	0	0	0	0	0.0253204095774271	0	0	0	0	0	0	0	0.00383575610941163	0	0.00419053430784775	0	0.00255523785431567	0	0	0	0	0.023207059577885	0.00973257305604942	0	0	0	0.00235250388751267
Integrins_Function_in_Carcinoma_Progression	0	0.0127272611570353	0	0	0	0	0.0239115265151222	0	0	0	0	0	0.00749817700571549	0.0774665718297616	0	0	0	0	0	0	0	0	0	0	0	0	0.0370551343920606	0	0	0.0123517114640202	0	0	0	0	0.0972262030251849	0	0.0162216474907566	0	0.00380678292581722	0	0	0	0	0	0.00509185710212229	0.0324737813279393	0	0	0
Integrins_Signaling_in_Natural_Killer_Cells	0	0	0	0	0	0	0.00646947700747872	0	0	0	0	0	0	0.0312229882867002	0	0	0	0	0	0	0	0	0	0	0	0	0.00657047491392678	0	0	0	0	0.0483477782923565	0	0	0.0115775850102636	0	0.00695247737438377	0	0	0	0.00733374402299862	0	0	0.0225854031049309	0	0	0	0	0
Interferon_Pathway	0	0.00629935148176495	0	0	0	0	0.0152298359747989	0	0	0	0	0	0	0.0461675698429278	0	0	0	0	0	0	0	0	0	0	0	0	0.0274517999885986	0	0	0.00611347335087868	0.00291515443030595	0	0	0	0.0205658023176746	0	0.0150855112513474	0	0	0	0.0159952654014412	0	0	0.002834177918353	0.0128619886016601	0.0177325525680793	0	0	0
Interferon_Pathway_Gene_Expression_via_HIST1H3B_CREB3	0	0	0	0	0	0	0	0	0	0	0	0	0	0.0406107862248213	0	0	0	0	0	0	0	0	0	0	0	0	0	0	0	0	0	0	0	0	0	0	0.0406107862248213	0	0	0	0	0	0	0	0	0	0	0	0
Interferon_Pathway_Transciption	0	0.0271145998562926	0	0	0	0	0.0469023188045507	0	0	0	0	0	0	0.0789435471830856	0	0	0	0	0	0	0	0	0	0	0	0	0.0982414880927906	0	0	0.0263145157276952	0.0125478386347952	0	0	0	0.0789435471830856	0	0	0	0	0	0	0	0	0.0121992875616064	0.0553624726767107	0.0526290314553904	0	0	0
Interleukin-8-induced_Cell_Adhesion_and_Migration	0	0	0	0	0	0	0.0141470729706024	0	0	0	0	0	0	0.0583713717166544	0	0	0	0	0	0	0	0	0	0	0	0	0	0	0	0	0	0	0	0	0.0409016502037525	0	0	0	0	0	0	0	0	0	0.068568754498225	0.0138904781859266	0	0	0
Intermediate_Filaments_in_Epithelial_Cells	0	0	0	0	0	0	0	0	0	0	0	0	0	0	0	0	0	0	0	0	0	0	0	0	0	0	0.0164542503563709	0	0	0	0	0	0	0	0	0	0	0	0	0	0	0	0	0.00871670779988688	0	0.121950961161529	0	0	0
IP3_Pathway	0.00471475719000472	0.00356363312396989	0	0	0	0	0.0288346251184385	0	0	0	0	0	0	0.0739104482201155	0	0	0	0	0	0	0	0	0	0	0	0	0.0383184453565127	0	0	0.0117090722212983	0.0260926288323549	0.0302917603903551	0	0	0.0332190695067729	0	0.00556947925368978	0.0253968253968254	0.0331868604615432	0	0	0	0	0.0400736084205164	0.0222267430299729	0.0242924455550443	0	0	0
IP3_Pathway_Gene_Expression_via_CREB3_NFATC2_MEF2D	0	0	0	0	0	0	0	0	0	0	0	0	0	0.164669987529047	0	0	0	0	0	0	0	0	0	0	0	0	0.0240656510961904	0	0	0.0534760658144526	0	0	0	0	0	0	0.0360984766442856	0	0	0	0	0	0	0	0	0.0337313634217095	0	0	0
isoleucine_degradation	0	0	0	0	0	0	0	0	0	0	0	0	0	0.0641519117269695	0	0	0	0	0	0	0	0	0	0	0	0	0	0	0	0	0	0	0	0	0	0	0.0956056181337783	0	0	0	0	0	0	0	0	0	0	0	0
ITGA4-mediated_Cell_Adhesion_and_Migration	0	0	0	0	0	0	0	0	0	0	0	0	0	0.0939398864809444	0	0	0	0	0	0	0	0	0	0	0	0	0.0331477061787324	0	0	0	0	0	0	0	0	0	0.0127462085197036	0	0	0	0.0134451973754975	0	0	0.0267567405580814	0	0	0	0	0
JAK-STAT_Pathway	0	0.0019248018416504	0	0	0	0	0.014780799887589	0	0	0	0	0.0024037537017807	0	0.0365058175968513	0	0	0	0.00261544420780375	0	0	0	0	0	0	0	0	0.0351198609357299	0	0	0.00186800574610182	0.000890741631482372	0.0145236175684779	0	0	0.0147150148832585	0	0.00449787480900488	0	0.0179250017925002	0	0.00205484152202016	0.00410968304404032	0.00219361745066554	0.0238727872261722	0.00255077198364854	0.0119471573649042	0	0	0
JAK-STAT_Pathway_Akt_Pathway	0	0.0346464331497072	0	0	0	0	0.0381953903208557	0	0	0	0	0	0	0.100872310289498	0	0	0	0	0	0	0	0	0	0	0	0	0.100872310289498	0	0	0.0336241034298328	0.0160333493666827	0	0	0	0.217749355637792	0	0	0	0	0	0	0	0	0	0.0160333493666827	0.0672482068596655	0	0	0
JAK-STAT_Pathway_IFN-Inducible_Gene_Expression_via_STAT2_STAT1	0	0	0	0	0	0	0.0130412102243088	0	0	0	0	0	0	0	0	0	0	0	0	0	0	0	0	0	0	0	0.0147950880307738	0	0	0	0.00962000962000962	0	0	0	0	0	0	0	0	0	0	0	0	0.00935278713056491	0.00962000962000962	0	0	0	0
JAK-STAT_Pathway_JAK_Degradation	0	0	0	0	0	0	0	0	0	0	0	0	0	0	0	0	0	0	0	0	0	0	0	0	0	0	0	0	0	0	0	0	0	0	0	0	0	0	0	0	0	0	0	0	0	0	0	0	0
JAK-STAT_Pathway_Nml_SOCS_BCL-XL_p21_Myc_Nos2_Gene_Expression_via_STAT2	0	0	0	0	0	0	0.0147876669261464	0	0	0	0	0.00323160248704127	0	0.0415443291127338	0	0	0	0.00277736117360174	0	0	0	0	0	0	0	0	0.0335269873648345	0	0	0	0.00119751157095555	0.0195255273534723	0	0	0.00351940423525106	0	0	0	0.0240983426587969	0	0	0	0.00294909565981592	0.0309302881633314	0.00342925362117066	0.0037209246158501	0	0	0
JNK_Pathway	0	0.00203802547939454	0.0117929955940695	0.00414507084755093	0	0	0.0359150242301564	0.020447112138349	0.0238549641614072	0	0	0.00254515097835604	0	0.0332065465170725	0	0	0.00340785202305817	0.00900310287892033	0	0.00340785202305817	0	0.00340785202305817	0	0	0.0238549641614072	0.00340785202305817	0.0426913013017059	0	0	0.00197788843704899	0.0149222550511833	0.0227711168707808	0	0.0170392601152909	0.019649016363767	0.0136314080922327	0	0.0462412894739386	0.0189794136626472	0	0.00217571455272723	0.00435142910545446	0.00232265377129293	0.0308289418731777	0.00765417699344597	0.0199958700607173	0	0.0170392601152909	0.00122533702894981
JNK_Pathway_Gene_Expression_Apoptosis_Inflammation_Tumorigenesis_Cell_Migration_via_SMAD4_STAT4_HSF1_TP53_MAP2_DCX_ATF2_NFATC3_SPIRE1_MAP1B_TCF15_ELK1_BCL2_JUN_PXN_NFATC2	0	0	0.0644402973533081	0.0226498514169747	0	0	0.136448864463272	0.111728862755979	0.130350339881975	0	0	0	0	0	0	0	0.0186214771259964	0.0372429542519929	0	0.0186214771259964	0	0.0186214771259964	0	0	0.130350339881975	0.0186214771259964	0.0403283888386225	0	0	0	0	0.00241084688229281	0	0.0931073856299822	0.0558644313779893	0.0744859085039857	0	0.173310538117514	0	0	0.0118887259488309	0.0237774518976618	0	0.0383186732579506	0.0322201486766541	0.032741450461304	0	0.0931073856299822	0
JNK_Pathway_Insulin_Signaling	0	0	0	0	0	0	0	0	0	0	0	0	0	0	0	0	0	0	0	0	0	0	0	0	0	0	0.0278055833611389	0	0	0	0	0	0	0	0	0	0	0	0	0	0	0	0	0	0	0.0943618778013682	0	0	0
Junctional_Cell_Adhesion_in_Endothelium	0	0	0	0	0	0.0233531981475076	0.0233531981475076	0	0	0	0	0	0	0.0399301278479119	0.00614790633049915	0	0	0	0	0.0127195676587929	0	0	0	0	0	0	0.0453983745293909	0	0	0	0	0	0	0	0	0	0.0203962427307615	0	0	0	0	0.044623049719179	0	0.0413703646893117	0	0	0	0	0
KEGG_ABC_transporters_Main_Pathway	0	0	0.00619171363747658	0	0	0	0.0181011789033848	0.00478872160288089	0	0	0.00301173312459819	0.00545473746130409	0	0.038660026253934	0	0	0	0	0	0	0	0	0	0	0	0	0.0264324061885191	0	0	0	0	0	0	0	0.00619171363747658	0	0.00444325957522438	0.00461092974787436	0	0	0	0	0.00545473746130409	0.0150274124951535	0.0216778454460537	0.0188170870873756	0	0	0.00466200466200466
KEGG_Acute_myeloid_leukemia_Main_Pathway	0	0.0127272611570353	0	0	0	0	0	0	0	0	0	0	0	0.0654107546814619	0	0	0	0	0	0	0	0	0	0	0	0	0.0370551343920606	0	0	0.0123517114640202	0	0	0	0	0.0799895592138827	0	0	0	0	0	0	0	0	0.0258986843468352	0.00886925826393139	0.063364389960356	0	0	0.0218035932321647
KEGG_Adherens_junction_Main_Pathway	0	0	0.0601442775297542	0	0	0.0120658190428789	0.0154165763140222	0	0	0	0	0.00526592943654555	0	0.0508133951513046	0.00317641827075789	0	0	0	0	0.00657177662370969	0	0	0	0	0	0	0.023295240196698	0	0	0.00983002984754518	0	0	0	0	0	0	0	0.0400961850198362	0	0	0	0	0	0.0300721387648771	0.0300721387648771	0.00629168239587266	0	0	0
KEGG_Adipocytokine_signaling_Main_Pathway	0	0	0	0	0	0	0	0	0	0	0	0.0126420652077723	0	0.0230833376840656	0	0	0	0	0	0	0	0	0	0	0	0	0.0261008012945997	0	0	0	0	0	0	0	0	0	0.0100553201375779	0	0	0	0	0	0	0.0204888643022517	0	0	0	0	0
KEGG_Adrenergic_signaling_in_cardiomyocytes_Main_Pathway	0	0.0042137553830725	0	0	0	0.00208156400392999	0.0200897771054301	0	0	0	0	0	0	0.0715663819013533	0	0	0	0	0	0	0	0	0	0.00369386831292303	0	0	0.0333988494752923	0	0	0.00980874504753145	0	0.00182368603421235	0	0	0.0456211473730611	0	0.0110387086953588	0	0	0	0	0	0	0.0155076605360486	0.0180008575416809	0.0480398513818376	0	0	0
KEGG_Alanine_aspartate_and_glutamate_metabolism_Main_Pathway	0	0	0	0	0	0	0	0	0	0	0	0	0	0.00483049783110647	0	0	0	0	0	0	0	0	0	0	0	0	0	0	0	0	0	0	0	0	0	0	0	0	0	0	0	0	0	0	0	0.00715082009180223	0	0	0
KEGG_Alcoholism_Main_Pathway	0	0	0	0	0	0	0	0	0	0	0	0	0	0.0463688968910878	0	0	0	0	0	0	0	0	0	0	0	0	0	0	0	0	0.0600817111271329	0	0	0	0	0	0.0128244588078383	0.0584795321637427	0	0	0	0	0	0	0.00571833756490313	0.0232061635570407	0	0	0.00393007608627303
KEGG_Aldosterone_regulated_sodium_reabsorption_Main_Pathway	0	0.0283470816679423	0	0	0	0	0	0	0	0	0	0	0	0.0825318902368622	0	0	0	0	0	0	0	0	0	0	0	0	0.0825318902368622	0	0	0.0275106300789541	0	0	0	0	0.0825318902368622	0	0	0	0	0	0	0	0	0	0	0.135188006991322	0	0	0
KEGG_alpha_Linolenic_acid_metabolism_Main_Pathway	0	0	0	0	0	0	0	0	0	0	0	0	0	0.0227340218900213	0	0	0	0	0	0	0	0	0	0	0	0	0.103777501037775	0	0	0	0	0	0	0	0.018037518037518	0	0	0	0	0	0	0	0	0.0360750360750361	0	0.0202020202020202	0	0	0.0695707484818669
KEGG_Amino_sugar_and_nucleotide_sugar_metabolism_Main_Pathway	0	0	0	0	0	0	0	0	0	0	0	0	0	0	0	0	0	0	0	0	0	0	0	0	0	0	0	0	0	0	0	0	0	0	0	0	0.047557901745375	0	0	0	0	0	0	0	0.0313209615535197	0.0378723374658605	0	0	0
KEGG_Amphetamine_addiction_Main_Pathway	0	0	0	0	0	0	0	0	0	0	0	0	0	0.09527190393074	0	0	0	0	0	0	0	0	0	0	0	0	0.0191109582234453	0	0	0.0424662875585359	0	0	0	0	0	0	0.028666437335168	0	0	0	0	0	0	0	0	0	0	0	0
KEGG_AMPK_signaling_Main_Pathway	0	0.00708677041698557	0	0	0	0	0	0	0	0	0	0.00474077445291463	0	0.0444079852409382	0.00830311001288643	0	0	0	0	0	0	0	0	0	0	0	0.029024514623886	0	0.00309411046386904	0.00687765751973852	0	0	0	0	0.044539640925912	0	0.0110756689704058	0	0	0	0	0	0	0.00324027270135055	0.0104349277902997	0.0152407577013903	0	0	0
KEGG_Amyotrophic_lateral_sclerosis_ALS__Main_Pathway	0	0	0	0	0	0	0	0	0	0	0	0	0	0.0371138438661081	0	0	0	0	0	0	0	0	0	0	0	0	0.0451360789573463	0	0	0.0534760658144526	0	0	0	0	0	0	0	0	0	0	0	0	0	0	0	0	0	0	0
KEGG_Antigen_processing_and_presentation_Main_Pathway	0	0	0	0	0	0.0990883868410622	0.0936106477856827	0	0	0	0	0	0	0	0	0	0	0	0	0	0	0	0	0	0	0	0	0	0	0	0	0	0	0	0	0	0	0	0	0	0	0	0	0	0.0961396601999355	0	0	0	0
KEGG_Apoptosis_Main_Pathway	0	0	0	0	0	0	0	0	0	0	0	0	0	0	0	0	0	0	0	0	0	0	0	0	0	0	0	0	0	0	0	0	0	0	0	0	0	0	0	0	0	0	0.0165286524189683	0	0	0	0	0	0
KEGG_Arachidonic_acid_metabolism_Main_Pathway	0	0	0	0	0	0	0	0	0	0	0	0	0	0.0429732339775401	0	0	0	0	0	0	0	0	0	0	0	0	0.0368242745617911	0	0	0	0	0	0	0	0.00640040962621608	0	0	0	0	0	0	0	0	0.0128008192524322	0	0.00716845878136201	0	0	0
KEGG_Arginine_and_proline_metabolism_Main_Pathway	0	0	0	0	0	0	0.0232644705006514	0	0	0	0	0	0	0	0	0	0	0	0	0	0	0	0	0	0	0	0.0112734487734488	0	0	0.00414800066368011	0	0	0	0	0	0	0	0	0	0	0	0	0	0.00414800066368011	0	0.0208207586805911	0	0	0
KEGG_Ascorbate_and_aldarate_metabolism_Main_Pathway	0	0	0	0	0	0	0	0	0	0	0	0	0	0.0298926852599169	0	0	0	0	0	0	0	0	0	0	0	0	0.0299490865528601	0	0	0	0	0	0	0	0.0298421054202216	0	0	0	0	0	0	0	0	0.0899040874263285	0.0641333974667308	0.0320666987333654	0	0	0
KEGG_Asthma_Main_Pathway	0	0	0	0	0	0	0.0408496732026144	0	0	0	0	0	0	0	0	0	0	0	0	0	0	0	0	0.014548417132216	0	0	0.0581936685288641	0.0390137328339576	0	0	0	0	0	0	0	0	0	0	0	0	0	0	0	0	0	0.0424688561721404	0	0	0.0425170068027211
KEGG_Axon_guidance_Main_Pathway	0	0	0	0	0	0.00579962302450341	0.00651523988167484	0	0	0	0	0	0	0.048438032377488	0	0	0	0	0	0	0	0	0	0	0	0	0.0517119117710405	0	0	0.0151984608104234	0.0151509074947974	0	0	0	0.0123537334691366	0	0.00272185376387011	0	0	0	0	0	0	0.0379047885898373	0.0239077246927863	0.0268270885011492	0	0	0
KEGG_B_cell_receptor_signaling_Main_Pathway	0	0.0107523413223229	0	0	0	0	0	0	0	0	0	0	0	0.0472252175754367	0	0	0	0	0	0	0	0	0	0	0	0	0.0445474265578776	0	0	0.0104350665816722	0	0	0	0	0.0675773862324182	0	0	0	0	0	0	0	0	0.021349446636803	0	0.0595953245075953	0	0	0
KEGG_Bacterial_invasion_of_epithelial_cells_Main_Pathway	0	0.0117667131451836	0	0	0	0	0.00867490782910432	0	0	0	0	0	0	0.0845013732893769	0	0	0	0	0	0	0	0	0	0	0	0	0.0467621152591789	0	0	0.0114195068252262	0	0	0	0	0.0342585204756787	0	0.00577186800892237	0	0	0	0	0	0	0.0201077569224995	0.0238260952191648	0.0228390136504524	0	0	0
KEGG_Basal_cell_carcinoma_Main_Pathway	0	0	0	0	0	0	0	0	0	0	0	0	0	0.0111523748982346	0	0	0	0	0	0	0	0	0	0	0	0	0	0	0	0	0	0	0	0	0	0	0	0	0	0	0	0	0	0.0459289354963914	0	0	0	0	0
KEGG_Basal_transcription_factors_Main_Pathway	0	0	0	0	0	0	0.014785771335406	0	0	0	0.00796495420151334	0	0	0.0120193643861917	0	0	0	0	0	0	0	0	0	0	0	0	0.00783949419583448	0	0	0	0	0	0	0	0	0	0	0.0117592412937517	0	0	0	0	0	0	0.0117592412937517	0.0618901327832169	0	0	0
KEGG_Base_excision_repair_Main_Pathway	0	0	0	0	0	0.00883341504242248	0	0	0	0	0	0	0	0.00883341504242248	0	0	0	0	0	0	0	0	0	0	0	0	0	0	0	0	0	0	0	0	0	0	0.0432591439015422	0	0	0	0	0	0	0	0	0	0	0	0.00995173408966512
KEGG_beta_Alanine_metabolism_Main_Pathway	0	0	0	0	0	0	0	0	0	0	0	0	0.0584925927107595	0.0584925927107595	0	0	0	0	0	0	0	0	0	0	0	0	0.0239188672024493	0	0	0	0	0	0	0	0.0292462963553797	0	0	0	0	0	0	0	0	0.0249912530614285	0	0	0	0	0
KEGG_Biosynthesis_of_unsaturated_fatty_acids_Main_Pathway	0	0	0	0	0	0	0.0343430180644275	0	0	0	0	0	0	0	0	0	0	0	0	0	0	0	0	0	0	0	0	0	0	0	0	0	0	0	0	0	0.0498811920697974	0	0	0	0	0	0	0	0	0	0	0	0.0665459333304814
KEGG_Bladder_cancer_Main_Pathway	0	0	0	0	0	0	0	0	0	0	0	0	0	0.0577100646352724	0	0	0	0	0	0	0	0	0	0	0	0	0	0	0	0	0	0	0	0	0	0	0	0	0	0	0	0	0	0.043450395941733	0.0271621034332899	0.110229276895944	0	0	0
KEGG_Butanoate_metabolism_Main_Pathway	0	0	0	0	0	0	0	0	0	0	0	0	0	0.0522466039707419	0	0	0	0	0	0	0	0	0	0	0	0	0.0408396634811729	0	0	0	0	0	0	0	0.0273438212078677	0	0.0521485189820609	0	0	0	0	0	0	0	0	0	0	0	0
KEGG_Calcium_signaling_Main_Pathway	0	0	0	0	0	0.0212568088215757	0.0108245460311376	0	0	0	0	0	0	0.0595670353237853	0	0	0	0	0	0	0	0	0	0	0	0	0	0	0	0	0	0.00415239281636043	0	0	0.0488085087726687	0	0	0	0	0	0	0	0	0.01383738833705	0.00383847689236911	0.00384659395917967	0	0	0.0147786891302741
KEGG_cAMP_signaling_Main_Pathway	0	0.00318181528925883	0	0	0.00333466720021342	0	0.0190669930931293	0	0	0	0	0	0	0.0527127244661543	0	0	0	0	0	0	0	0	0	0.00278924750159494	0	0	0.0245124574180503	0	0	0.0197171230477154	0	0	0	0	0.0264159946100007	0	0.0135050797286589	0	0.00333466720021342	0.00246118707975231	0	0.00439033465651934	0.00333466720021342	0.00721906837316988	0.00723848755825715	0.0313913250077695	0	0	0.00152390705386097
KEGG_Cell_adhesion_molecules_CAMs__Main_Pathway	0	0	0	0	0	0	0.0216574039314066	0	0	0	0	0	0	0.090974755266435	0	0	0	0	0	0	0	0	0	0	0	0	0.0103250320075992	0	0	0	0	0	0	0	0.0103250320075992	0	0	0	0	0	0.0115244548932835	0	0	0.0101663210117523	0	0	0	0	0
KEGG_Cell_cycle_Main_Pathway	0.00644944921703686	0	0	0	0	0.0131416768267164	0.0765953786753609	0.0530238670706339	0.0618611782490729	0	0	0.00644944921703686	0.00592213575904014	0.0224972209825187	0	0	0.00883731117843899	0.017674622356878	0	0.00883731117843899	0	0.00883731117843899	0	0.00304075216045441	0.0618611782490729	0.00883731117843899	0.0420933760596871	0	0	0	0	0	0	0.0441865558921949	0.0296333244270983	0.0353492447137559	0.0191932291036776	0.0618611782490729	0.00491279783836895	0	0.0122268595774179	0.0112842144599073	0	0.0749335000692196	0.0511715167880597	0.038176993527527	0	0.0441865558921949	0.0020235377915918
KEGG_Central_carbon_metabolism_in_cancer_Main_Pathway	0.0123146643022511	0.00930799696559299	0	0	0	0	0.121264202114051	0.0933853181244	0.1089495378118	0	0	0	0	0.079797418854712	0	0	0.0155642196874	0.0311284393748	0	0.0155642196874	0	0.0155642196874	0	0	0.1089495378118	0.0155642196874	0.0595080092866743	0	0	0.00903334121995507	0	0	0	0.077821098437	0.137017441931077	0.0622568787496	0	0.1089495378118	0	0	0	0	0	0.010091530178721	0.0246293286045022	0.0586557853180338	0	0.077821098437	0
KEGG_cGMP_PKG_signaling_Main_Pathway	0	0.00436108948737574	0	0	0	0	0.0266229583418081	0	0	0	0.0059922939100317	0.00820775468662793	0	0.0642104051035442	0	0	0	0	0	0	0	0	0	0.00382302454764062	0	0	0.030766996216165	0.00197466707508048	0	0.0081158982650096	0	0.00188745128016383	0	0	0.0554638289844188	0	0.00891013800646373	0	0	0.00337337529812204	0	0	0	0.00967642525840833	0.00862692940202626	0.0162628012586827	0	0	0
KEGG_Chagas_disease_American_trypanosomiasis__Main_Pathway	0	0	0	0	0	0	0	0	0	0	0	0	0	0.0384351894493973	0	0	0	0	0	0	0	0	0	0	0	0	0.0439774200582655	0	0	0	0	0	0	0	0	0	0	0	0.0298846452692607	0	0	0	0	0	0.0350287235533137	0.0326637269312429	0	0	0
KEGG_Chemical_carcinogenesis_Main_Pathway	0	0	0	0	0	0	0	0	0	0	0	0	0	0.0991552187496925	0	0	0	0	0	0	0	0	0	0	0	0	0.0179694519317161	0	0	0	0	0	0	0	0.017905263252133	0	0	0	0	0	0	0	0	0.0725073833014297	0	0.0725163161711385	0	0	0
KEGG_Chemokine_signaling_Main_Pathway	0	0.00329966029997212	0	0	0	0	0.00444194111096818	0.00109780176175227	0	0	0	0	0	0.0324877832505526	0	0	0	0	0	0	0	0	0	0	0	0	0.0244794893800032	0	0	0.0047426173379644	0.0241598415114397	0.0171942999838	0	0	0.0254931771088028	0	0	0.0235155790711346	0	0	0	0	0	0.0216183791751274	0.0132388476209833	0.0170377704435644	0	0	0
KEGG_Choline_metabolism_in_cancer_Main_Pathway	0	0.0113388326671769	0	0	0	0	0	0	0	0	0	0	0	0.0548181965312873	0	0	0	0	0	0	0	0	0	0	0	0	0.0494817943029135	0	0	0.0110042520315816	0	0	0	0	0.0784784326964664	0	0.0129777431704627	0	0	0	0	0	0	0.0144300144300144	0	0.0930380799759664	0	0	0
KEGG_Cholinergic_synapse_Main_Pathway	0	0.00769920736660161	0	0	0	0	0.00328692199476722	0	0	0	0	0	0	0.0799097300043974	0	0	0	0	0	0	0	0	0	0	0	0	0.0224160689532218	0	0	0.0110661071219169	0.0563729635266926	0	0	0	0.0483887456972871	0	0.0120328255480952	0.0804477487514115	0	0	0	0	0	0.00673204187967822	0	0.0367177302939392	0	0	0
KEGG_Chronic_myeloid_leukemia_Main_Pathway	0	0.0117667131451836	0	0	0	0	0.13772866100737	0.118053138006317	0.13772866100737	0	0	0	0	0.0516804267806666	0	0	0.0196755230010528	0.0393510460021057	0	0.0196755230010528	0	0.0196755230010528	0	0	0.13772866100737	0.0196755230010528	0.0342585204756787	0	0	0.0114195068252262	0	0.0401377782049752	0	0.0983776150052642	0.132979180351843	0.0787020920042114	0	0.13772866100737	0	0	0	0	0	0.0539156606961449	0.00819988028174789	0.0877203401859619	0	0.0983776150052642	0
KEGG_Circadian_entrainment_Main_Pathway	0	0	0	0	0	0	0.0146923246068104	0	0	0	0	0	0	0.0648493751510978	0	0	0	0	0	0	0	0	0	0	0	0	0.0155341012457093	0	0	0.0188418780132118	0.0470743303676505	0.00278253126869513	0	0	0.0362711430231705	0	0.012906953139501	0.0458190148911798	0	0	0	0.00213310125191712	0	0.0083410643648661	0.00257217523715456	0.00550662704861427	0	0	0
KEGG_Circadian_rhythm_Main_Pathway	0	0	0	0	0	0.0405959485243373	0.0231497557700766	0	0	0	0	0	0	0	0	0	0	0	0	0	0	0	0	0	0	0	0	0	0	0	0	0	0	0	0.0163126814785815	0	0.0163126814785815	0	0	0	0	0	0	0	0	0.0394624372486581	0	0	0
KEGG_Citrate_cycle_TCA_cycle__Main_Pathway	0	0	0	0	0	0	0	0	0	0	0	0	0	0.0559668532688507	0	0	0	0	0	0	0	0	0	0	0	0	0.0217438573602957	0	0	0	0	0	0	0.0167084377610693	0	0	0	0.0171467764060357	0	0	0	0	0	0.0416205894261042	0	0	0	0	0
KEGG_Cocaine_addiction_Main_Pathway	0	0	0	0	0	0	0	0	0	0	0	0	0	0.133991044278587	0	0	0	0	0	0	0	0	0	0	0	0	0.00954562810232913	0	0	0	0	0.0330528846153846	0	0	0.0110176282051282	0	0.0243664717348928	0	0	0	0	0	0	0	0	0	0	0	0.00746714456391876
KEGG_Collecting_duct_acid_secretion_Main_Pathway	0	0	0	0	0	0	0.0351728746790475	0	0	0	0	0	0	0.141394784847012	0	0	0	0	0	0	0	0	0	0	0	0	0	0	0	0	0	0	0	0	0.0241126543209877	0	0	0	0	0	0	0	0	0	0	0	0	0	0
KEGG_Colorectal_cancer_Main_Pathway	0	0.0173232165748536	0	0	0	0	0	0	0	0	0	0	0	0.0760850727604258	0	0	0	0	0	0	0	0	0	0	0	0	0.0717708538988027	0	0	0.0168120517149164	0	0	0	0	0.108874677818896	0	0.00718266965465724	0	0	0	0	0	0	0	0.0120720459703511	0.129795832062047	0	0	0
KEGG_Complement_and_coagulation_cascades_Main_Pathway	0	0	0	0	0	0	0	0	0	0	0	0	0	0.0470014249795845	0	0	0	0	0	0	0	0	0	0	0	0	0.0380892967765973	0	0	0.0197180321403924	0	0	0	0	0.0272102373895079	0	0.0160875160875161	0	0	0	0	0	0	0.0136927144226414	0.0170068027210884	0.0272102373895079	0	0	0
KEGG_Cysteine_and_methionine_metabolism_Main_Pathway	0	0	0.0117735706885184	0	0	0	0	0	0	0	0	0	0	0.101702779179608	0	0	0	0	0	0	0	0	0	0	0	0	0	0	0	0	0	0	0	0	0	0	0	0	0	0	0	0	0	0.110736311288289	0.0117735706885184	0	0	0	0
KEGG_Cytokine_cytokine_receptor_interaction_Main_Pathway	0	0	0	0	0	0	0	0	0	0	0	0	0	0	0	0	0	0	0	0	0	0	0	0	0	0	0	0	0	0	0	0	0	0	0	0	0	0	0	0	0	0	0	0	0	0	0	0	0
KEGG_Cytosolic_DNA_sensing_Main_Pathway	0	0	0	0	0	0	0	0	0	0	0	0	0	0	0	0	0	0	0	0	0	0	0	0	0	0	0.0354082572055803	0	0	0	0	0	0	0	0	0	0.0253678335870117	0	0	0	0	0	0	0.0527593120185713	0	0	0	0	0
KEGG_Dilated_cardiomyopathy_Main_Pathway	0	0	0	0	0	0	0	0	0	0	0	0	0	0	0	0	0	0	0	0	0	0	0	0	0	0	0.0678334011667345	0	0	0	0	0	0	0	0	0	0	0	0	0	0	0	0	0	0	0.195267210974017	0	0	0
KEGG_DNA_replication_Main_Pathway	0	0	0	0	0	0.0080972971222206	0.0181554103122731	0	0	0	0	0	0	0.0080972971222206	0	0	0	0	0	0	0	0	0	0	0	0	0.00632895369737475	0	0	0	0	0	0	0	0.018303814418589	0	0.0396542152430803	0	0	0	0	0	0	0.0300660786447316	0.00807258871775001	0	0	0	0
KEGG_Dopaminergic_synapse_Main_Pathway	0	0	0	0	0	0.00246457178065311	0.0107180487503118	0	0	0	0	0	0	0.0883477936199956	0	0	0	0	0	0	0	0	0	0	0	0	0.0317828543064549	0	0	0.0219848567357392	0.0365296803652968	0.00215924426450742	0	0	0.042210719091942	0	0.00779727095516569	0.0355555555555556	0	0	0	0	0	0.0182359840470981	0.0193718634218896	0.0361125614847585	0	0	0
KEGG_Drug_metabolism_cytochrome_P450_Main_Pathway	0	0	0	0	0	0	0	0	0	0	0	0	0	0.0174373997349515	0	0	0	0	0	0	0	0	0	0	0	0	0.0350067763589776	0	0	0	0	0	0	0	0.0174078948284626	0	0	0	0	0	0	0	0	0.0524440509986916	0	0	0	0	0
KEGG_Drug_metabolism_other_enzymes_Main_Pathway	0	0	0	0	0	0	0	0	0	0	0	0	0	0.0169661186610339	0	0	0	0	0	0	0	0	0	0	0	0	0.0169981302056774	0	0	0	0	0	0	0	0.0169374111844501	0	0	0	0	0	0	0	0	0.0858946036112045	0	0.0261959024845623	0	0	0
KEGG_ECM_receptor_interaction_Main_Pathway	0	0	0	0	0	0	0.0131231081113321	0	0	0	0	0.00218070166256695	0.0041751212872734	0.0502014209610102	0	0.00220867567806343	0	0	0	0	0	0	0	0	0	0	0.0506034561281157	0	0	0.0130435853429637	0	0.00970773512144208	0	0	0.00766898789864509	0	0.0163324113847103	0	0.00211968594733004	0	0.00366687201149931	0	0.00983864620228257	0.00978374053837854	0.0125756366873138	0.00281075733045512	0	0.00378633620646134	0.00334618267480458
KEGG_Endocrine_and_other_factor_regulated_calcium_reabsorption_Main_Pathway	0	0	0	0	0	0	0.0551224505866604	0	0	0	0	0	0	0.0811460776936809	0	0	0	0	0	0	0	0	0	0	0	0	0	0	0	0	0	0.00793839803127729	0	0	0.071656569604586	0	0.018969212967354	0	0	0	0	0	0	0.00793839803127729	0.00951837045497811	0	0	0	0
KEGG_Endocytosis_Main_Pathway	0	0	0	0	0	0	0	0	0	0	0	0	0	0.012424829779832	0	0	0	0	0	0	0	0	0	0	0	0	0	0	0	0	0	0	0	0	0	0	0.0801089481695105	0	0	0	0	0	0	0	0	0	0	0	0
KEGG_Endometrial_cancer_Main_Pathway	0	0.0194886186467103	0	0	0	0	0	0	0	0	0	0	0	0.0942187752881501	0	0	0	0	0	0	0	0	0	0	0	0	0.0567406745378428	0	0	0.0189135581792809	0	0	0	0	0.122484012546258	0	0	0	0	0	0	0	0	0	0.0135810517166449	0.0929417548065336	0	0	0
KEGG_Epithelial_cell_signaling_in_Helicobacter_pylori_infection_Main_Pathway	0	0	0	0	0	0	0	0	0	0	0	0	0	0	0	0	0	0	0	0	0	0	0	0	0	0	0	0	0	0	0	0	0	0	0	0	0	0	0	0	0	0	0	0	0	0	0	0	0
KEGG_Epstein_Barr_virus_infection_Main_Pathway	0	0.0113388326671769	0	0	0	0	0.00557119776466404	0	0	0	0	0	0	0.0330127560947449	0	0	0	0	0	0	0	0	0	0	0	0	0.0745521806661812	0	0	0.0110042520315816	0	0	0	0	0.0712634254814592	0	0.008302200083022	0	0	0	0	0	0	0.0172666839333506	0	0.0635419019150548	0	0	0
KEGG_ErbB_signaling_Main_Pathway	0	0.00716822754821529	0	0	0	0	0.00528471396485665	0	0	0	0	0	0	0.043538868239806	0	0	0	0	0	0	0	0	0	0	0	0	0.0350196977393088	0	0	0.00695671105444816	0	0.0244517499409619	0	0	0.0450515908216121	0	0	0	0	0	0	0	0	0.0402263424171222	0.00499532936704182	0.0744644917761951	0	0	0
KEGG_Estrogen_signaling_Main_Pathway	0	0.00700714378308686	0	0	0	0	0.00585267410165155	0	0	0	0	0	0	0.0812307471453532	0	0	0	0	0	0	0	0	0	0	0	0	0.0204011414068648	0	0	0.0100714008637671	0	0.0269349188531136	0	0	0.0796858592326261	0	0.0238640285952882	0	0	0	0	0	0	0.0180733819123162	0.013867837988405	0.0362265703500647	0	0	0
KEGG_Ether_lipid_metabolism_Main_Pathway	0	0	0	0	0	0	0	0	0	0	0	0	0	0.0421218943666746	0	0	0	0	0	0	0	0	0	0	0	0	0.0518887505188875	0	0	0	0	0	0	0	0.00901875901875902	0	0.0162221789630783	0	0	0	0	0	0	0.018037518037518	0	0.0101010101010101	0	0	0.0167774709202662
KEGG_Fanconi_anemia_Main_Pathway	0	0	0	0	0	0	0	0	0	0	0	0	0	0.0326128797786742	0	0	0	0	0	0	0	0	0	0	0	0	0.00941236238783728	0.00256564194927213	0	0.00618612822606587	0	0.035253946811438	0	0	0	0	0	0	0	0	0	0	0	0.0419676614812503	0.0267587066756861	0.014556983443347	0	0	0.00513128389854425
KEGG_Fatty_acid_degradation_Main_Pathway	0	0	0	0	0	0	0.0167201712145532	0	0	0	0	0	0	0.0445248093653767	0	0	0	0	0	0	0	0	0	0	0	0	0	0	0	0	0	0	0	0	0	0	0.0409738363430479	0	0	0	0	0	0	0	0	0	0	0	0
KEGG_Fc_epsilon_RI_signaling_Main_Pathway	0	0.0100586418821731	0	0	0	0	0	0	0	0	0	0	0	0.0441784293447633	0	0	0	0	0	0	0	0	0	0	0	0	0.0292855094388866	0	0	0.00976183647962887	0	0	0	0	0.0696179644888008	0	0	0	0	0	0	0	0	0.0329369394247973	0.0158828481123235	0.0825337806238411	0	0	0.021944261575598
KEGG_Fc_gamma_R_mediated_phagocytosis_Main_Pathway	0	0.00733689172582036	0	0	0	0	0.0021417633137362	0	0	0	0	0	0	0.032224266110298	0	0	0	0	0	0	0	0	0	0	0	0	0.0360552715576694	0	0	0.00712039837337635	0	0.0100295872824833	0	0	0.0507801623330077	0	0.00839736322794643	0	0	0	0	0	0	0.0171256850969451	0.0115851362701654	0.0224729637857537	0	0	0
KEGG_Focal_adhesion_Main_Pathway	0.00404452209926875	0.00305703821909181	0	0	0	0	0.0130340296949417	0	0	0	0.0042004805349732	0.000940694834832801	0.00180103271215715	0.0468223243509828	0	0.000952762057203834	0	0	0	0	0	0	0	0	0	0	0.0329080933731463	0	0	0.00859347731332251	0	0.014615602625248	0	0	0.0266648692791229	0	0.00813250424875953	0	0.000914374330220803	0	0.00158178792652911	0	0.00424412189118071	0.0283319029501501	0.0207517560925914	0.0223724642967751	0	0.00163332150082646	0.0014434513499157
KEGG_Folate_biosynthesis_Main_Pathway	0	0	0	0	0	0	0	0	0	0	0	0	0	0	0	0	0	0	0	0	0	0	0	0	0	0	0	0	0	0	0	0	0	0	0	0	0	0	0	0	0	0	0	0	0	0	0	0	0
KEGG_FoxO_signaling_Main_Pathway	0.00699222464619343	0.00528504912453161	0	0	0	0	0.0113182957244896	0	0	0	0.00786868734557701	0	0	0.0712667573405993	0	0	0	0	0	0	0	0	0	0	0	0	0.036119954520205	0	0	0.00512910052319483	0	0	0	0	0.0402082280485685	0	0	0	0	0	0	0	0	0.0161528709296203	0.0277403654000826	0.0634920266150411	0	0	0.0020235377915918
KEGG_Fructose_and_mannose_metabolism_Main_Pathway	0	0	0	0	0	0	0	0	0	0	0	0	0	0	0.0235701187462582	0	0	0	0	0	0	0	0	0	0	0	0	0	0	0	0	0	0	0	0	0	0.0659674120984234	0	0	0	0	0	0	0	0	0	0	0	0
KEGG_GABAergic_synapse_Main_Pathway	0	0	0	0	0	0	0.00988093346689663	0	0	0	0	0	0	0.0696785526079011	0	0	0	0	0	0	0	0	0	0	0	0	0	0	0	0.00661638216223369	0.103777501037775	0	0	0	0	0	0	0.101010101010101	0	0	0	0	0	0.019367842395828	0.00383000888562061	0	0	0	0
KEGG_Galactose_metabolism_Main_Pathway	0	0	0	0	0	0	0	0	0	0	0	0	0	0.0202461990953499	0	0	0	0	0	0	0	0	0	0	0	0	0.0246105936820446	0	0	0	0	0	0	0	0	0	0	0	0	0	0	0	0	0	0	0.0353744384307899	0	0	0
KEGG_Gap_junction_Main_Pathway	0	0	0	0	0	0	0.00502340908634236	0	0	0	0	0	0	0.0993482996461716	0.00359594521217875	0	0	0	0	0	0	0	0	0	0	0	0	0	0	0.00549284556864684	0	0	0	0	0	0	0	0	0	0	0	0.0164211701725865	0	0	0	0.0332767628365113	0	0	0
KEGG_Gastric_acid_secretion_Main_Pathway	0	0	0	0	0	0	0.00832002129925453	0	0	0	0	0	0	0.086217707549536	0	0	0	0	0	0	0	0	0	0	0	0	0	0	0	0.00909752547307133	0	0	0	0	0	0	0	0	0	0	0	0	0	0	0	0	0	0	0
KEGG_Glioma_Main_Pathway	0.0152793057083486	0.0115488110499024	0	0	0	0	0.0152793057083486	0	0	0	0	0	0	0.0735333754022221	0	0	0	0	0	0	0	0	0	0	0	0	0.0336241034298328	0	0	0.0112080344766109	0	0.0393944860159942	0	0	0.0878624242542792	0	0	0	0	0	0	0	0	0.0131314953386647	0.0386066420635979	0.0727766225242272	0	0	0
KEGG_Glucagon_signaling_Main_Pathway	0	0	0	0	0	0	0.00729129182894005	0	0	0	0	0.00548931778758536	0	0.0692272225707539	0	0	0	0	0	0	0	0	0	0	0	0	0.0147797030010788	0	0	0.0189980760130292	0	0.00355138859293984	0	0	0.0694255248222731	0	0.0167651280911094	0	0	0	0	0	0.00536099607307038	0.00355138859293984	0.00864390394154396	0.0072305193799379	0	0	0
KEGG_Glutamatergic_synapse_Main_Pathway	0	0	0	0	0	0	0.00989602985036657	0	0	0	0.0102033528217372	0	0	0.0661177228743608	0	0	0	0	0	0	0	0	0	0	0	0	0.0160788279904435	0	0	0.019065654858555	0.0501781323699132	0.0174947353591078	0	0	0.0440668526950988	0	0.0078436909272027	0.0488400488400488	0	0	0	0	0	0.0333712046310522	0.00274176920883508	0.00763157199770465	0	0	0.00328226134677748
KEGG_Glutathione_metabolism_Main_Pathway	0	0	0	0	0	0	0	0	0	0	0	0	0	0.0366219878415	0	0	0	0	0	0	0	0	0	0	0	0	0	0	0	0	0	0	0	0	0	0	0	0	0	0	0	0	0	0	0	0	0	0	0
KEGG_Glycerolipid_metabolism_Main_Pathway	0	0	0	0	0	0	0.0114942528735632	0	0	0	0.0246657786986335	0	0	0.0210981146724729	0	0	0	0	0	0	0	0	0	0	0	0	0.0206359896518178	0	0	0	0	0.00674545356429766	0	0	0	0	0.0142785749982152	0	0	0	0	0	0	0.0101181803464465	0.0119234988314971	0.00479086898698033	0	0	0
KEGG_Glycerophospholipid_metabolism_Main_Pathway	0	0	0	0	0	0	0	0	0	0	0	0	0	0.00543639653891814	0	0	0	0	0	0	0	0	0	0	0	0	0.0377041193311357	0	0	0	0	0.00425256855140505	0	0	0.00431331953071084	0	0.0217370508929064	0	0	0.0087728532828017	0	0	0	0.0150054918885292	0	0.00785124832270982	0	0	0
KEGG_Glycine_serine_and_threonine_metabolism_Main_Pathway	0	0	0	0	0	0	0.0372231528010422	0	0	0	0	0	0	0	0	0	0	0	0	0	0	0	0	0	0	0	0	0	0	0	0	0	0	0	0.0373482726423903	0	0	0	0	0	0	0	0	0.0484672240397431	0	0.0279290601871247	0	0	0
KEGG_Glycolysis_Gluconeogenesis_Main_Pathway	0	0	0	0	0	0	0	0	0	0	0	0	0	0.0254482065376443	0	0	0	0	0	0	0	0	0	0	0	0	0	0	0	0	0	0	0	0	0.0195102916788606	0	0	0.0076776610773294	0	0	0	0.00865239022279905	0	0.0430538205866432	0.0256780613063714	0	0	0	0
KEGG_Glycosaminoglycan_biosynthesis_chondroitin_sulfate_dermatan_sulfate_Main_Pathway	0	0	0	0	0	0	0	0	0	0	0	0	0	0	0	0	0	0	0	0	0	0	0	0	0	0	0	0	0	0	0	0	0	0	0	0	0	0	0	0	0	0	0	0	0	0	0	0	0
KEGG_Glycosaminoglycan_biosynthesis_heparan_sulfate_heparin_Main_Pathway	0	0	0	0	0	0	0.01362100904435	0	0	0	0	0	0	0.0159367629247147	0	0	0	0	0	0	0	0	0	0	0	0	0.0785052598524101	0	0	0	0	0	0	0	0	0	0	0	0	0	0	0	0	0	0	0	0	0	0
KEGG_Glycosaminoglycan_biosynthesis_keratan_sulfate_Main_Pathway	0	0	0	0	0	0	0	0	0	0	0	0	0	0	0	0	0	0	0	0	0	0	0	0	0	0	0	0	0	0	0	0	0	0	0	0	0	0	0	0	0	0	0	0	0	0.0771604938271605	0	0	0
KEGG_Glycosaminoglycan_degradation_Main_Pathway	0	0	0	0	0	0	0.0290077044463009	0	0	0	0	0	0	0.166436178840799	0	0	0	0	0	0	0	0	0	0	0	0	0.0363980490645701	0	0	0	0	0	0	0	0	0	0	0	0	0	0	0	0	0	0	0	0	0	0
KEGG_Glycosphingolipid_biosynthesis_ganglio_series_Main_Pathway	0	0	0	0	0	0	0	0	0	0	0	0	0	0	0	0	0	0	0	0	0	0	0	0	0	0	0.0404040404040404	0	0	0	0	0	0	0	0	0	0	0	0	0	0	0	0	0.0416146483562214	0	0	0	0	0
KEGG_Glycosphingolipid_biosynthesis_globo_series_Main_Pathway	0	0	0	0	0	0	0	0	0	0	0	0	0	0	0	0	0	0	0	0	0	0	0	0	0	0	0	0	0	0	0	0	0	0	0	0	0	0	0	0	0	0	0	0	0	0	0	0	0
KEGG_Glycosphingolipid_biosynthesis_lacto_and_neolacto_series_Main_Pathway	0	0	0	0	0	0	0	0	0	0	0	0	0	0	0	0	0	0	0	0	0	0	0	0	0	0	0	0	0	0	0	0	0	0	0	0	0	0	0	0	0	0	0	0.0343713480442703	0	0	0	0	0
KEGG_Glycosylphosphatidylinositol_GPI_anchor_biosynthesis_Main_Pathway	0	0	0	0	0	0	0.0132961042414573	0	0	0	0	0	0	0	0	0	0	0	0	0	0	0	0	0	0	0	0.0172327629288804	0	0	0	0	0	0	0	0	0	0	0	0	0	0	0	0	0	0	0	0	0	0.0132961042414573
KEGG_Glyoxylate_and_dicarboxylate_metabolism_Main_Pathway	0	0	0	0	0	0	0	0	0	0	0	0	0	0	0	0	0	0	0	0	0	0	0	0	0	0	0	0	0	0	0	0	0	0	0	0	0	0	0	0	0	0	0	0.106022052586938	0	0	0	0	0
KEGG_GnRH_signaling_Main_Pathway	0	0	0	0	0	0	0.00723455548676372	0	0	0	0	0.0140718225824609	0	0.0529118240622907	0	0	0	0	0	0	0	0	0	0	0	0	0.0140718225824609	0	0	0.00404334465469837	0	0.00374868795921427	0	0	0.0526346015456623	0	0.0169175320704216	0	0	0	0	0	0	0.0147716156488086	0.0171421886245562	0.0398955209533851	0	0	0
KEGG_Hedgehog_signaling_Main_Pathway	0	0	0	0	0	0	0	0	0	0	0	0	0	0.0728590658056544	0	0	0	0	0	0	0	0	0	0	0	0	0.0407345815126332	0	0	0	0	0	0	0	0	0	0	0	0	0	0	0	0	0.0295257442476802	0	0	0	0	0
KEGG_Hematopoietic_cell_lineage_Main_Pathway	0	0	0	0	0	0	0.0146875229492546	0	0	0	0	0	0	0.0650319115071452	0	0	0	0	0	0	0	0	0.00945522164615409	0	0	0	0.0235640558520696	0.0140274095582769	0	0.0105205571687077	0	0	0	0	0.00324832467654807	0	0	0	0	0	0.00362567120238134	0	0	0.0236827364675628	0.0363362135202628	0	0	0	0
KEGG_Hepatitis_B_Main_Pathway	0	0	0	0	0	0	0.00641370994638138	0	0	0	0	0	0	0.0311150803862306	0	0	0	0	0	0	0	0	0	0	0	0	0.00727627280201989	0	0	0	0.00473115227213588	0	0	0	0.00361168597112818	0	0.0159780142523887	0	0.0254754353115009	0	0.0109142402153202	0.0218284804306404	0	0.0208038611966381	0.00473115227213588	0.0675993097071375	0	0	0
KEGG_Hepatitis_C_Main_Pathway	0	0	0	0	0	0	0	0	0	0	0	0	0	0.0489462647610688	0	0	0	0	0	0	0	0	0	0	0	0	0	0	0	0	0	0	0	0	0.00783668351553623	0	0.00971534052268532	0	0	0	0	0	0	0	0.00924667350920506	0.0861277725997688	0	0	0
KEGG_Herpes_simplex_infection_Main_Pathway	0	0	0	0	0	0	0	0	0	0	0	0	0	0	0	0	0	0	0	0	0	0	0	0	0	0	0.023227273073174	0	0	0	0	0	0	0	0.00837100284614097	0	0.0103777501037775	0	0	0	0	0	0	0.0289671342302921	0	0.0519167473148645	0	0	0
KEGG_HIF_1_signaling_Main_Pathway	0	0.0256619787699838	0	0	0	0	0	0	0	0	0	0	0	0.0370084678055196	0.00859616095451771	0	0	0.00787463579809434	0	0	0	0	0	0	0	0	0.0213611951201291	0	0	0.00712039837337635	0	0	0	0	0.0461116282527089	0	0	0	0	0	0.018629779702855	0	0	0.0148465365106319	0	0.0479631933762444	0	0	0
KEGG_Hippo_signaling_Main_Pathway	0	0	0.0338714769563054	0.00426202957848527	0.00213101478924264	0.00871237063081295	0.0154764398948822	0.00213101478924264	0.00106550739462132	0.00106550739462132	0.00106550739462132	0.00213101478924264	0.00213101478924264	0.0236614728661104	0	0	0	0	0	0.00358460543111438	0	0	0	0	0	0	0.0222866732015965	0	0	0	0	0.00319652218386396	0	0	0.013795504636275	0	0.0159029884233336	0.0229361537690774	0.00213101478924264	0	0	0.00213101478924264	0.00213101478924264	0.0376523128032331	0.0374934674559936	0.00106550739462132	0.00213101478924264	0.00213101478924264	0
KEGG_Histidine_metabolism_Main_Pathway	0	0	0	0	0	0	0	0	0	0	0	0	0	0.0354836420410191	0	0	0	0	0	0	0	0	0	0	0	0	0.0286960514233242	0	0	0	0	0	0	0	0	0	0	0	0	0	0	0	0	0.0295351172544155	0	0	0	0	0
KEGG_Homologous_recombination_Main_Pathway	0	0	0	0	0	0	0.0157678965625985	0	0	0	0	0	0	0.0400388402791775	0	0	0	0	0	0	0	0	0	0	0	0	0.0547102565666645	0.00348194264544074	0	0.00839545973537511	0	0.011880999904952	0	0	0	0	0.0852422986664202	0	0	0	0	0.019147184406533	0	0.02273178185348	0.0734929423175452	0	0	0	0.00696388529088149
KEGG_HTLV_I_infection_Main_Pathway	0	0.00642923501747145	0.00120830735472521	0.00483322941890083	0.00241661470945041	0.00241661470945041	0.0799186534703869	0.0669198756819741	0.0764621118226696	0.00120830735472521	0.00120830735472521	0.00241661470945041	0.00962086233384976	0.0331569234671721	0	0	0.0107505434954206	0.0215010869908412	0	0.0107505434954206	0	0.0107505434954206	0	0	0.0752538044679444	0.0107505434954206	0.0426570944635118	0	0	0.00623952434780402	0	0.00362492206417562	0	0.0537527174771031	0.0749299938441905	0.0430021739816825	0.0267143651215653	0.0764621118226696	0.018437249286786	0	0.00686359436221167	0.0161438034338737	0.00241661470945041	0.0343065808635807	0.0259825324158665	0.0306127974754715	0.00241661470945041	0.0561693321865535	0
KEGG_Huntington_s_disease_Main_Pathway	0	0	0	0	0	0	0	0	0	0	0	0	0	0.0145210486864517	0	0	0	0	0	0	0	0	0	0	0	0	0.0289125972186082	0	0	0	0	0.0128526444315918	0	0	0.151073955724927	0	0	0	0	0	0	0	0	0.0128526444315918	0.0144562986093041	0.00584309288625035	0	0	0
KEGG_Hypertrophic_cardiomyopathy_HCM__Main_Pathway	0	0	0	0	0	0	0	0	0	0	0	0	0	0	0	0	0	0	0	0	0	0	0	0	0	0	0.0678334011667345	0	0	0	0	0	0	0	0	0	0	0	0	0	0	0	0	0	0	0.195267210974017	0	0	0
KEGG_Inflammatory_bowel_disease_IBD__Main_Pathway	0	0	0	0	0	0	0	0	0	0	0	0	0	0	0	0	0	0	0	0	0	0	0	0	0	0	0.0303306035790112	0	0	0	0	0	0	0	0	0	0	0	0	0	0	0	0	0	0	0	0	0	0
KEGG_Inflammatory_mediator_regulation_of_TRP_channels_Main_Pathway	0	0.00700714378308686	0	0	0	0	0.00585267410165155	0	0	0	0	0	0	0.0583069811037011	0	0	0	0	0	0	0	0	0	0	0	0	0.0204011414068648	0	0	0.0100714008637671	0	0.00303264643891492	0	0	0.0605065174411217	0	0	0	0	0	0	0	0	0.0119500710866766	0.013867837988405	0.0404882536594352	0	0	0
KEGG_Influenza_A_Main_Pathway	0	0.00944902722264743	0	0	0	0	0.00592782282923128	0	0	0	0	0	0	0.0441951031056268	0	0	0	0	0	0	0	0	0	0	0	0	0.0536788141309907	0	0	0.00917021002631803	0.00437273164545892	0	0	0	0.0649668564653099	0	0.006918500069185	0	0	0	0	0	0	0.0235626896977243	0.00437273164545892	0.0440754776348274	0	0	0
KEGG_Inositol_phosphate_metabolism_Main_Pathway	0.0135259427582102	0.0102235376507333	0	0	0	0	0.0321565198783497	0	0	0	0	0	0	0.0470671625724269	0	0	0	0	0	0	0	0	0	0	0	0	0.00459200073472012	0	0	0	0	0.00442468086989226	0	0	0.0135259427582102	0	0.00459200073472012	0.00260337345131822	0.00977545773580848	0	0	0	0	0.0326284531244313	0.0595959920635067	0.0135259427582102	0	0	0
KEGG_Insulin_secretion_Main_Pathway	0	0	0	0	0	0	0.0374559943454914	0.00383097728230472	0	0	0	0	0	0.0818391623425304	0	0	0	0	0	0	0	0	0	0	0	0	0.00243858705397167	0	0	0.00529310572978695	0	0.00490737332842596	0	0	0.044296788482835	0	0.0297041615802382	0	0	0	0	0	0	0.0176431419443184	0.0111783670786744	0.00626956433627639	0	0	0
KEGG_Insulin_signaling_Main_Pathway	0	0.00866160828742681	0	0	0	0	0	0	0	0	0	0	0	0.0398580774114402	0	0	0	0	0	0	0	0	0	0	0	0	0.0288982283113488	0	0	0.00840602585745819	0	0.0295458645119956	0	0	0.054437338909448	0	0	0	0	0	0.0219934899269816	0	0	0.0255254669577229	0.00603602298517553	0.066713457062251	0	0	0
KEGG_Jak_STAT_signaling_Main_Pathway	0	0.00399766536342776	0	0	0	0	0.00578515224674388	0	0	0	0	0	0	0.0455790575268116	0	0	0	0	0	0	0	0	0.00539432516992124	0	0	0	0.0515850430343866	0	0	0.0086813944368524	0.00185000185000185	0.0115500115500116	0	0	0.0251249256505144	0	0.00212708695217995	0	0	0	0	0	0	0.026128580960725	0.00185000185000185	0.0114498266819978	0	0	0
KEGG_Legionellosis_Main_Pathway	0	0	0	0	0	0	0	0	0	0	0	0	0	0	0	0	0	0	0	0	0	0	0	0	0	0	0.0303306035790112	0	0	0	0	0	0	0	0	0	0	0	0	0	0	0	0	0	0	0	0	0	0
KEGG_Leishmaniasis_Main_Pathway	0	0	0	0	0	0	0	0	0	0	0	0	0	0.0249205692260433	0	0	0	0	0	0	0	0	0	0	0	0	0.0657163243466594	0	0	0	0.00588980180816915	0.0173982636532874	0	0	0.0059000182900567	0	0	0	0.0317143174286031	0	0	0	0	0.0193809717619241	0.00588980180816915	0	0	0	0
KEGG_Leukocyte_transendothelial_migration_Main_Pathway	0	0.00799533072685552	0	0	0	0.009281399263753	0.015774164048644	0	0	0	0	0	0	0.0372860744750689	0	0	0	0	0	0.00505521278746899	0	0	0	0	0	0	0.0364080303807707	0	0	0.00775940848380756	0	0.01092967844886	0	0	0.0331380010832757	0	0.0177581425269837	0	0	0	0.00413698380784538	0	0	0.0282333542687423	0.00630775538524616	0.0261569403231178	0	0	0
KEGG_Linoleic_acid_metabolism_Main_Pathway	0	0	0	0	0	0	0	0	0	0	0	0	0	0.0400978967277925	0	0	0	0	0	0	0	0	0	0	0	0	0.0787277594079672	0	0	0	0	0	0	0	0.0136836343732895	0	0	0	0	0	0	0	0	0.0273672687465791	0	0.0153256704980843	0	0	0
KEGG_Long_term_depression_Main_Pathway	0	0	0	0	0	0	0.0194121617426852	0	0	0	0	0	0	0.0827597900752585	0	0	0	0	0	0	0	0	0	0	0	0	0.0298926852599169	0	0	0.00393708537569637	0	0.0045746700519225	0	0	0.0604979401194723	0	0	0	0	0	0	0	0	0.0418756688979503	0.0115948246260446	0.0416634149512919	0	0	0
KEGG_Long_term_potentiation_Main_Pathway	0	0	0	0	0	0	0.00777444768726847	0	0	0	0	0	0	0.0870431859460887	0	0	0	0	0	0	0	0	0	0	0	0	0.0096980982029424	0	0	0.0215500563729884	0	0.00402844079199146	0	0	0.0473515383615443	0	0	0	0	0	0	0	0	0.0134243319687798	0.0102103679542781	0.0300551796668922	0	0	0
KEGG_Lysine_degradation_Main_Pathway	0	0	0	0	0	0	0.0224739302409205	0	0	0	0	0	0	0	0	0	0	0	0	0	0	0	0	0	0	0	0	0	0	0	0	0	0	0	0	0	0.0717042136003338	0	0	0	0	0	0	0.0458883994126285	0	0	0	0	0
KEGG_Lysosome_Main_Pathway	0	0	0	0	0	0	0.0189984218431663	0	0	0	0	0	0	0.0112591988464231	0	0	0	0	0	0	0	0	0	0	0	0	0.0833196068641694	0	0	0	0	0	0	0	0	0	0	0	0	0.00661559427883407	0	0	0	0.00529503960689626	0.00249519674626344	0.00249519674626344	0	0	0
KEGG_MAPK_signaling_Main_Pathway	0	0	0	0	0	0	0.0440362373050869	0.0256426898128475	0.0299164714483221	0	0	0	0	0.0526729135987619	0	0	0.00427378163547459	0.00854756327094918	0	0.00427378163547459	0	0.00427378163547459	0	0.000491725430788745	0.0299164714483221	0.00427378163547459	0.0225933299363324	0	0	0.005917433512255	0.0187139755969758	0.0119010257802665	0	0.021368908177373	0.0268154766024472	0.0170951265418984	0.00212625714953967	0.0299164714483221	0.0301709103884082	0	0	0	0.00436832301826658	0.0189029842782057	0.005351679682383	0.0250215054298622	0	0.021368908177373	0
KEGG_Measles_Main_Pathway	0	0	0	0	0	0.0138026224982747	0	0	0	0	0	0	0	0	0	0	0	0	0	0	0	0	0	0	0	0	0.0184621065263547	0	0	0	0	0	0	0	0	0	0.0198530871550526	0	0	0	0	0	0	0.0554153872231676	0	0	0	0	0
KEGG_Melanogenesis_Main_Pathway	0	0	0	0	0	0	0	0	0	0	0	0	0	0.0659543595831684	0	0	0	0	0	0	0	0	0	0	0	0	0.0887587094483646	0	0	0	0	0	0	0	0	0	0	0	0	0	0	0	0	0	0	0.125976316452507	0	0	0
KEGG_Melanoma_Main_Pathway	0	0.0107523413223229	0	0	0	0	0.0537688163713253	0	0	0	0	0	0	0.081505292888042	0	0	0	0	0	0	0	0	0	0	0	0	0.0313051997450167	0	0	0.0104350665816722	0	0.0500663843169833	0	0	0.0675773862324182	0	0	0	0.100132768633967	0	0	0	0	0	0.00749299405056272	0.0512782095484323	0	0	0
KEGG_Metabolism_of_xenobiotics_by_cytochrome_P450_Main_Pathway	0	0	0	0	0	0	0	0	0	0	0	0	0	0.0482004535588783	0	0	0	0	0	0	0	0	0	0	0	0	0.00873515024458421	0	0	0	0	0	0	0	0.0087039474142313	0	0	0	0	0	0	0	0	0.0352466446604172	0	0.0352509870276368	0	0	0
KEGG_MicroRNAs_in_cancer_Main_Pathway	0.00539269613235833	0	0	0	0	0	0.0556609185294489	0.0408942242766981	0.0477099283228144	0	0	0	0	0.0295653036505448	0	0	0.00681570404611634	0.0136314080922327	0	0.00681570404611634	0	0.00681570404611634	0	0	0.0477099283228144	0.00681570404611634	0.00415552375107363	0	0	0.00094217679314919	0.00170473336265475	0.0139039362409391	0	0.0340785202305817	0.0258398082707074	0.0272628161844654	0	0.0477099283228144	0	0	0	0	0	0.00923095182181677	0.0107853922647167	0.0288101036861742	0	0.0340785202305817	0
KEGG_Mismatch_repair_Main_Pathway	0	0	0	0	0	0	0	0	0	0	0	0	0	0.0261488778845694	0	0	0	0	0	0	0	0	0	0	0	0	0.0127901466444508	0	0	0	0	0.016793457269048	0	0	0.015500271254747	0	0.0620674673369953	0	0	0	0	0	0.0255802932889017	0.0255802932889017	0.015500271254747	0.0207020478509422	0	0	0
KEGG_Morphine_addiction_Main_Pathway	0	0	0	0	0	0	0.00512001310723355	0	0	0	0	0	0	0.0530570507997145	0	0	0	0	0	0	0	0	0	0	0	0	0	0	0	0.00559847721419774	0.0878117316473481	0	0	0	0	0	0	0.0854700854700855	0	0	0	0	0	0	0.0113616738926913	0	0	0	0
KEGG_mRNA_surveillance_Main_Pathway	0	0	0	0	0	0.0220882060347971	0	0	0	0	0	0	0	0.0448538146692344	0	0	0	0	0	0	0	0	0	0	0	0	0.0478780802525744	0	0	0	0	0	0	0	0	0	0	0	0	0	0	0.0130821559392988	0	0.12948149015704	0.0944605363466841	0.106205110440463	0	0	0
KEGG_mTOR_signaling_Main_Pathway	0	0.0127272611570353	0	0	0	0	0	0	0	0	0	0	0	0.0707146871196284	0	0	0	0	0	0	0	0	0	0	0	0	0.0370551343920606	0	0	0.0123517114640202	0	0	0	0	0.0799895592138827	0	0	0	0	0	0.0323169647906669	0	0	0.0131200020992003	0.00886925826393139	0.0273711566882111	0	0	0
KEGG_Mucin_type_O_Glycan_biosynthesis_Main_Pathway	0	0	0	0	0	0	0	0	0	0	0	0	0	0.0524422698030063	0	0	0	0	0	0	0	0	0	0	0	0	0.0483302313393206	0	0	0	0	0.0236843351807115	0	0	0	0	0	0	0	0	0	0	0	0.0176563024171478	0	0	0	0	0.0179510653957312
KEGG_N_Glycan_biosynthesis_Main_Pathway	0	0	0	0	0	0	0.00939538799194252	0	0	0	0	0	0	0.00606501698204755	0	0	0	0	0	0	0	0	0	0	0	0	0.0350917198743286	0	0	0	0	0	0	0	0.0137241985068072	0	0.014540996662282	0	0	0	0	0	0	0.0778066662617795	0.0174431353786656	0.0241126543209877	0	0	0
KEGG_Natural_killer_cell_mediated_cytotoxicity_Main_Pathway	0	0.00593938853994981	0	0	0	0.0273672687465791	0.0285653883248939	0	0	0	0	0	0	0.0372882536387078	0	0	0	0	0	0	0	0	0	0	0	0	0.0234807063315058	0	0	0.0195151203688306	0	0.0202600213796541	0	0	0.0172923960496283	0	0	0	0	0	0	0	0	0.021354258926701	0.0232967634509551	0.0283251062267531	0	0	0
KEGG_Neuroactive_ligand_receptor_interaction_Main_Pathway	0	0	0	0	0	0.00858939901914605	0.0013805480775868	0	0	0	0	0.00368425900340794	0	0.0271869353899662	0	0	0	0	0	0	0	0	0	0	0	0	0.0193965166503449	0	0.00355460766017951	0.0190993877344785	0.00735379841624293	0.00811949889818742	0	0	0.00478816518566847	0	0.00348078703212138	0.0146431178818859	0	0	0.00710921532035902	0	0	0.0163846317201095	0.0143652587985915	0.0208197407360529	0.00148726529094627	0.00342407122068139	0.00712574795661595
KEGG_Neurotrophin_signaling_Main_Pathway	0	0.00537617066116147	0	0	0	0	0.0668912857614925	0.0539380716753	0.06292775028785	0	0	0	0	0.0308804430146492	0	0	0.00898967861255	0.0179793572251	0	0.00898967861255	0	0.00898967861255	0	0	0.06292775028785	0.00898967861255	0.0278173793829497	0	0	0.00521753329083612	0	0.0183388124557214	0	0.04494839306275	0.0883137920610082	0.0359587144502	0	0.06292775028785	0	0	0	0	0	0.0776780518070703	0.0122356054991094	0.0402814651227044	0	0.04494839306275	0
KEGG_NF_kappa_B_signaling_Main_Pathway	0	0	0	0	0	0	0	0	0	0	0	0	0	0.00625625625625626	0	0	0	0	0	0	0	0	0	0	0	0	0.00829682729324306	0	0	0	0	0	0	0	0	0	0	0	0	0	0	0	0	0	0	0.0350528830215755	0	0	0
KEGG_Nicotinate_and_nicotinamide_metabolism_Main_Pathway	0	0	0	0	0	0	0	0	0	0	0	0	0	0	0	0	0	0	0	0	0	0	0	0	0	0	0	0	0	0	0	0	0	0	0	0	0	0	0	0	0	0	0	0	0	0.0425170068027211	0	0	0
KEGG_Nicotine_addiction_Main_Pathway	0	0	0	0	0	0	0.0142938822184105	0	0	0	0	0	0	0.0555346482568292	0	0	0	0	0	0	0	0	0	0	0	0	0.0326063328744294	0	0	0.0831636969860995	0.0505573641116701	0	0	0	0	0	0	0.0517955801104972	0	0	0	0	0	0.0136323848063484	0	0.0367791370243853	0	0	0.0249741473650392
KEGG_NOD_like_receptor_signaling_Main_Pathway	0	0	0	0	0	0	0	0	0	0	0	0	0	0.0277214129599863	0	0	0	0	0	0	0	0	0	0	0	0	0	0	0	0	0	0.0147793443882829	0	0	0	0	0	0	0	0	0	0	0	0.0226111337222448	0.00762392693228428	0.040440804772015	0	0	0
KEGG_Non_alcoholic_fatty_liver_disease_NAFLD__Main_Pathway	0	0	0	0	0	0	0	0	0	0	0	0	0	0.0137946256138608	0	0	0	0	0	0	0	0	0	0	0	0	0.00865800865800866	0	0	0	0	0	0	0	0	0	0.0137946256138608	0	0	0	0	0	0	0	0	0.0606612071580224	0	0	0
KEGG_Non_homologous_end_joining_Main_Pathway	0	0	0	0	0	0	0	0	0	0	0	0	0	0.0412400894909942	0	0	0	0	0	0	0	0	0	0	0	0	0	0	0	0	0	0	0	0	0	0	0.101902283840943	0	0	0	0	0.0412400894909942	0	0.0420344682639765	0	0	0	0	0
KEGG_Non_small_cell_lung_cancer_Main_Pathway	0	0.0145031580626681	0	0	0	0	0	0	0	0	0	0	0	0.0701162978888559	0	0	0	0	0	0	0	0	0	0	0	0	0.0422256182607202	0	0	0.0140752060869067	0	0	0	0	0.0911508930576803	0	0	0	0	0	0	0	0	0	0.0314907370263671	0.0691659570653274	0	0	0
KEGG_Notch_signaling_Main_Pathway	0	0	0	0	0	0.0259121061359867	0.00828692654468311	0	0	0	0.00600211274368578	0	0	0.0183426116124608	0	0	0	0	0	0	0	0	0	0	0	0	0.0142220002316274	0	0	0.00300318852816304	0.00543383759346201	0	0	0	0.0121939322992879	0	0.0111826802648059	0	0	0.00275550411947866	0	0	0.056844020009095	0.0567078686390663	0.0112188117034644	0.0289152946641498	0	0	0
KEGG_Nucleotide_excision_repair_Main_Pathway	0	0	0	0	0	0.00620218502978599	0.0256539135045051	0	0	0	0	0	0	0.0505391152951646	0	0	0	0	0	0	0	0	0	0	0	0	0.00773413149570369	0	0	0	0	0	0	0	0	0	0.0303734414627849	0	0	0	0	0	0	0	0	0	0	0	0.00474712087119162
KEGG_Olfactory_transduction_Main_Pathway	0	0	0	0.00501222984081158	0	0	0.0152223371905888	0.00249845096040455	0	0.00261856879503938	0	0	0	0.0385266687767369	0	0	0	0	0	0	0	0	0	0	0	0	0.0361493793689255	0	0	0.00332373417020309	0	0.00260189001290537	0	0	0	0	0.0130886392896949	0	0	0	0	0.00505897702159384	0.000955494695093453	0.0215802741643154	0.0127929931750753	0.00516330733571384	0	0	0.010010768970452
KEGG_One_carbon_pool_by_folate_Main_Pathway	0	0	0.0141282848262221	0	0	0	0	0	0	0	0	0	0	0	0	0	0	0	0	0	0	0	0	0	0	0	0	0	0	0	0	0	0	0	0	0	0.0231234436143721	0	0	0	0	0	0	0	0.0141282848262221	0	0	0	0
KEGG_Oocyte_meiosis_Main_Pathway	0	0	0	0	0	0.00341040856694632	0.0029582297952905	0	0	0	0	0	0	0.0689198714441794	0	0	0	0	0	0	0	0	0	0	0	0	0.015643781239853	0	0	0.00323467572375869	0	0	0	0	0	0	0	0	0	0	0	0	0	0.0139456806682336	0.0225654149925757	0.0225654149925757	0	0	0
KEGG_Osteoclast_differentiation_Main_Pathway	0	0.00572142932747459	0	0	0	0	0.0129159687075884	0	0	0	0	0	0	0.0478109873584175	0	0	0	0	0	0	0	0	0	0	0	0	0.0404974101022147	0	0	0.018798969162635	0	0.0078212377890925	0	0	0.0359586091878922	0	0.00894182448986891	0	0	0	0	0	0	0.0168280966249179	0	0.032043602620213	0	0	0
KEGG_Other_glycan_degradation_Main_Pathway	0	0	0	0	0	0	0	0	0	0	0	0	0	0	0	0	0	0	0	0	0	0	0	0	0	0	0	0	0	0	0	0	0	0	0	0	0.0177891628419967	0	0	0	0	0	0	0	0	0	0	0	0.0486050354816759
KEGG_Other_types_of_O_glycan_biosynthesis_Main_Pathway	0	0	0	0	0	0	0	0	0	0	0	0	0	0.0243825128617755	0	0	0	0	0	0	0	0	0	0	0	0	0.0215484732906674	0	0	0	0	0	0	0	0	0	0	0	0	0	0	0	0	0.0431401732077954	0.0270087257476112	0	0	0	0
KEGG_Ovarian_steroidogenesis_Main_Pathway	0	0	0	0	0	0	0.00739557448822625	0	0	0	0	0	0	0.100502032522077	0	0	0	0	0	0	0	0	0	0	0	0	0.0248237513653063	0	0	0.00808668930939673	0	0	0	0	0.0110229276895944	0	0.0323750323750324	0	0	0	0	0	0	0.0220458553791887	0	0.0835707502374169	0	0	0
KEGG_Oxidative_phosphorylation_Main_Pathway	0	0	0	0	0	0	0.007140358017551	0	0	0	0	0	0	0.0602885124850228	0	0	0	0	0	0	0	0	0	0	0	0	0	0	0	0	0	0	0	0.00376882054760963	0.00489505012531328	0	0	0	0	0.0076879314851546	0	0	0	0	0	0	0	0	0
KEGG_Oxytocin_signaling_Main_Pathway	0	0.00413003838870682	0	0	0	0	0.0122405509357534	0	0	0	0.00567482138499691	0	0	0.0800360121124863	0	0	0	0	0	0	0	0	0	0	0	0	0.0196905892444705	0	0	0.0154980692308973	0	0.0017874538613472	0	0	0.0392945289617203	0	0	0	0	0	0	0	0	0.0107049566880882	0.0187947595525228	0.0360275222089826	0	0	0
KEGG_p53_signaling_Main_Pathway	0.0171892189218922	0	0	0	0	0	0.173807922251285	0.130350339881975	0.152075396528971	0	0	0	0.0145585837409737	0.0505008346798139	0	0	0.0217250566469958	0.0434501132939917	0	0.0217250566469958	0	0.0217250566469958	0	0	0.152075396528971	0.0217250566469958	0.0314441677357684	0	0	0	0	0	0	0.108625283234979	0.0823643888628797	0.0869002265879834	0	0.152075396528971	0	0	0	0	0	0.161393540690174	0.0489370215847581	0.0171892189218922	0	0.108625283234979	0
KEGG_Pancreatic_cancer_Main_Pathway	0	0.0155908949173683	0	0	0	0	0	0	0	0	0	0	0	0.108734214437684	0	0	0	0	0	0	0	0	0	0	0	0	0.0453925396302742	0	0	0.0151308465434247	0	0	0	0	0.0979872100370063	0	0	0	0	0	0	0	0	0	0.010864841373316	0.116816248855843	0	0	0
KEGG_Pancreatic_secretion_Main_Pathway	0	0	0	0	0	0	0.0307583464357486	0	0	0	0	0	0	0.0114344000423319	0	0	0	0	0	0	0	0	0	0	0	0	0.00788954635108481	0	0	0	0	0.0158767960625546	0	0	0.186620768836675	0	0	0	0	0	0	0	0	0.0158767960625546	0.0146765292943525	0.0225971114891247	0	0	0
KEGG_Pantothenate_and_CoA_biosynthesis_Main_Pathway	0	0	0	0	0	0	0	0	0	0	0	0	0	0	0	0	0	0	0	0	0	0	0	0	0	0	0	0	0	0	0	0	0	0	0	0	0	0	0	0	0	0	0	0.180825286608079	0	0	0	0	0
KEGG_Parkinson_s_disease_Main_Pathway	0	0	0	0	0	0	0	0	0	0	0	0	0	0.229913886798763	0	0	0	0	0	0	0	0	0	0	0	0	0	0	0	0	0	0	0	0	0	0	0	0	0	0	0	0	0	0	0	0	0	0	0
KEGG_Pathogenic_Escherichia_coli_infection_Main_Pathway	0	0	0	0	0	0	0	0	0	0	0	0	0	0	0	0	0	0	0	0	0	0	0	0	0	0	0	0	0	0	0	0	0	0	0.0218164365032616	0	0	0	0	0	0	0	0	0.0111819300011182	0.0563358670684138	0.0111819300011182	0	0	0
KEGG_Pathways_in_cancer_Main_Pathway	0.00677827998231271	0.00266511024228517	0	0	0	0	0.0545306204539018	0.026738531257841	0.0311949531341479	0	0	0.00325228635730919	0	0.0467669674660383	0	0	0.00445642187630684	0.00891284375261368	0	0.00445642187630684	0	0.00445642187630684	0	0.00153337074757957	0.0311949531341479	0.00445642187630684	0.0458913775856594	0	0	0.00749174945264014	0.0012333345666679	0.0133134880878241	0	0.0222821093815342	0.0345644439616954	0.0178256875052274	0.0129898831085834	0.0311949531341479	0.0256163801031415	0	0	0	0	0.0612892232374415	0.0161785826434429	0.0480207333570281	0	0.023706030689947	0
KEGG_Pentose_and_glucuronate_interconversions_Main_Pathway	0	0	0	0	0	0	0	0	0	0	0	0	0	0.0209248796819418	0	0	0	0	0	0	0	0	0	0	0	0	0.0209643605870021	0	0	0	0	0	0	0	0.0208894737941551	0	0	0	0	0	0	0	0	0.06293286119843	0.0448933782267116	0.0224466891133558	0	0	0
KEGG_Pentose_phosphate_Main_Pathway	0	0	0	0	0	0	0	0	0	0	0	0	0	0.0360321406694772	0	0	0	0	0	0	0	0	0	0	0	0	0.01833214174412	0	0	0	0	0	0	0	0	0	0	0	0	0	0	0	0	0	0	0	0	0	0
KEGG_Peroxisome_Main_Pathway	0	0	0	0	0	0	0.0087565836155641	0	0	0	0	0	0	0.00581550879886481	0	0	0	0	0	0	0	0	0	0	0	0	0.0171254815959765	0	0	0.0190846978892324	0	0	0	0	0.00741795739125274	0	0	0	0	0	0	0	0	0.0338854137029523	0.0132866539636737	0	0	0	0
KEGG_Pertussis_Main_Pathway	0	0	0	0	0	0	0	0	0	0	0	0	0	0.0369344413665743	0	0	0	0	0	0	0	0	0	0	0	0	0	0	0	0	0	0	0	0	0	0	0	0	0	0	0	0	0	0	0	0.0679405520169851	0	0	0
KEGG_Phagosome_Main_Pathway	0	0	0	0	0	0	0.0198714933649725	0	0	0	0	0	0	0.00265669873302037	0	0	0	0	0	0	0	0	0	0	0	0	0.00860739731597607	0	0	0	0	0	0	0	0	0	0.0172147946319521	0	0	0	0	0	0.0388772257211725	0	0.10543534608886	0	0	0	0
KEGG_Phenylalanine_metabolism_Main_Pathway	0	0	0	0	0	0	0	0	0	0	0	0	0	0	0	0	0	0	0	0	0	0	0	0	0	0	0.0371360665478313	0	0	0	0	0	0	0	0	0	0	0	0	0	0	0	0	0.0382219164468906	0	0	0	0	0
KEGG_Phosphatidylinositol_signaling_system_Main_Pathway	0.0107153572500107	0.00809916619084065	0	0	0	0	0.0287817535850672	0	0	0	0	0	0	0.0625210669982394	0	0	0	0	0	0	0	0	0	0	0	0	0.0308531231715981	0	0	0.00786018002255831	0	0.0035052666631614	0	0	0.0438573220406408	0	0.014393109022265	0.00206241273416119	0	0	0	0	0	0.0111267531578873	0.0281094338487146	0.0332915485755369	0	0	0
KEGG_Phototransduction_Main_Pathway	0	0	0	0	0	0	0	0	0	0	0	0	0	0	0	0	0	0	0	0	0	0	0	0	0	0	0	0	0	0	0	0	0	0	0	0	0.182000182000182	0.246913580246914	0	0	0	0	0	0	0	0	0	0	0
KEGG_PI3K_Akt_signaling_Main_Pathway	0.00366703337000367	0.00277171465197658	0	0	0	0.00136920654480728	0.0512697357866534	0.0278080725081547	0.0324427512595138	0	0	0	0	0.0479017208784286	0	0	0.00463467875135911	0.0122442199153316	0	0.00463467875135911	0	0.00463467875135911	0	0	0.0324427512595138	0.00463467875135911	0.0305217799217387	0	0.00121014098142434	0.00268992827438662	0.0202942668696093	0.0129060012906001	0	0.0231733937567956	0.0349910180751044	0.0185387150054365	0.00433181719731427	0.0521958376792669	0.0258120025812003	0	0.00703791677663412	0	0	0.0199781966458308	0.0169873197610394	0.0387492489234434	0	0.0273583696931839	0
KEGG_Platelet_activation_Main_Pathway	0	0.00502932094108653	0	0	0	0	0.0149178825122678	0	0	0	0.0069104679768914	0.00154759472827332	0	0.0699607529211367	0	0.00156744725539986	0	0	0	0	0	0	0	0	0	0	0.0475143901857165	0	0	0.0147797118136311	0	0.00217665752470506	0	0	0.0642647457387167	0	0	0	0	0	0	0	0	0.0251318187858153	0.00996934845333301	0.0288031102277248	0	0	0
KEGG_Porphyrin_and_chlorophyll_metabolism_Main_Pathway	0	0	0	0	0	0	0	0	0	0	0	0	0	0	0	0	0	0	0	0	0	0	0	0	0	0	0.0208463623097769	0	0	0	0	0	0	0	0.0208463623097769	0	0	0	0	0	0	0	0	0	0	0.0208463623097769	0	0	0
KEGG_PPAR_signaling_Main_Pathway	0	0	0	0.0112544173588133	0	0	0.00793499650860154	0	0	0	0	0	0	0.0288230910594973	0	0	0	0	0	0	0	0	0	0	0	0	0	0	0	0	0	0.0126109765940274	0	0	0.0103097034929275	0	0	0	0	0	0	0	0	0	0	0.0206194069858551	0	0	0.0541843387011595
KEGG_Primary_bile_acid_biosynthesis_Main_Pathway	0	0	0	0.0390594484805875	0	0	0	0	0	0	0	0	0	0	0	0	0	0	0	0	0	0	0	0	0	0	0.0599628230497092	0	0	0	0	0	0	0	0.035780735651925	0	0	0	0	0	0	0	0	0	0	0.0417188151856487	0	0	0
KEGG_Primary_immunodeficiency_Main_Pathway	0	0	0	0	0	0	0	0	0	0	0	0	0	0.0351069672525854	0	0	0	0	0	0	0	0	0	0	0	0	0.0159604043309463	0	0	0	0	0.0500500500500501	0	0	0	0	0	0	0	0	0	0	0	0.0851857777021613	0.0223294033583423	0.0159604043309463	0	0	0
KEGG_Prion_diseases_Main_Pathway	0	0	0	0	0	0	0	0	0	0	0	0	0	0.226594938968489	0	0	0	0	0	0	0	0	0	0	0	0	0	0	0	0	0.0130412102243088	0	0	0	0	0	0	0	0	0	0	0	0	0.349069888090121	0	0	0	0	0
KEGG_Progesterone_mediated_oocyte_maturation_Main_Pathway	0	0	0	0	0	0.0133450770010943	0	0	0	0	0	0	0	0.0401461319201895	0	0	0	0	0	0	0	0	0	0	0	0	0	0	0	0	0	0	0	0	0	0	0	0	0	0	0	0	0	0.05457005478874	0	0	0	0	0
KEGG_Prolactin_signaling_Main_Pathway	0	0.00974430932335516	0	0	0	0	0	0	0	0	0	0	0	0.0427978534277395	0	0	0	0	0	0	0	0	0	0	0	0	0.0473063028325017	0	0	0.00945677908964047	0	0.0332390975759951	0	0	0.061242006273129	0	0.0100773943889068	0	0	0	0	0	0	0.030908379395044	0	0.0730101555349016	0	0	0
KEGG_Propanoate_metabolism_Main_Pathway	0	0	0	0	0	0	0	0	0	0	0	0	0	0.0802398976696343	0	0	0	0	0	0	0	0	0	0	0	0	0.027038719446247	0	0	0	0	0	0	0	0	0	0.0498811920697974	0	0	0	0	0	0	0.039760640941532	0	0	0	0	0
KEGG_Prostate_cancer_Main_Pathway	0	0.00799533072685552	0.0462648288690417	0	0	0	0.0935848594024436	0.0802155937735231	0.0935848594024436	0	0	0	0	0.0528253670880113	0	0	0.0133692656289205	0.026738531257841	0	0.0133692656289205	0	0.0133692656289205	0	0	0.0935848594024436	0.0133692656289205	0.0609626381711937	0	0	0.00775940848380756	0	0	0	0.0668463281446026	0.0903576481877904	0.0534770625156821	0.0124956265307142	0.124428078648471	0	0	0	0	0	0.0231324144345209	0.0287041279592983	0.0612807305654403	0	0.0668463281446026	0
KEGG_Proteasome_Main_Pathway	0	0	0	0	0	0	0	0	0	0	0	0	0	0	0	0	0	0	0	0	0	0	0	0	0	0	0	0	0	0	0	0	0	0	0	0	0	0	0	0	0	0	0	0	0	0	0	0	0
KEGG_Protein_digestion_and_absorption_Main_Pathway	0	0	0	0	0	0	0.0433694168595916	0	0	0	0	0.00215619939669541	0	0.0411567356582026	0	0.00218385909741104	0	0	0	0	0	0	0.00122236238644253	0	0	0	0.0340758358587866	0.00250021251806404	0	0	0	0.00330858511666071	0	0	0	0	0.00330858511666071	0	0	0	0	0	0	0.00330858511666071	0.0209232973080305	0.0027791757874163	0	0	0.00453094750310325
KEGG_Protein_export_Main_Pathway	0	0	0	0	0	0	0.0532821824381927	0	0	0	0	0	0	0.0286985220261157	0	0	0	0	0	0	0	0	0	0	0	0	0	0	0	0	0	0	0	0	0	0	0	0.0190443543011674	0.0190443543011674	0.0190443543011674	0.0190443543011674	0.0190443543011674	0.0552762383591384	0.0411706957106154	0.0552762383591384	0.106655125992748	0.0190443543011674	0.0190443543011674	0.0190443543011674
KEGG_Protein_processing_in_endoplasmic_reticulum_Main_Pathway	0	0	0	0	0	0	0	0.0379867046533713	0	0	0	0	0	0.0423528930677077	0	0	0	0	0	0	0	0	0	0	0	0	0.028430585807635	0	0	0	0	0	0	0	0	0	0	0	0	0	0	0	0	0.248941996514812	0	0.0653274538624857	0	0	0
KEGG_Proteoglycans_in_cancer_Main_Pathway	0	0.00375684214876343	0	0	0	0	0.0302590183934215	0	0	0	0	0.00125660381653634	0	0.0618359636569071	0	0	0	0	0	0	0	0	0	0	0	0	0.0190301356185937	0	0	0.00364598711889753	0	0	0	0	0.0334604829953691	0	0.0155971726429644	0	0	0	0.00953934502857034	0	0	0.0110068154793301	0.00708493718666163	0.0222534158493879	0	0	0
KEGG_Purine_metabolism_Main_Pathway	0	0	0	0	0	0.0017351350976187	0.0140468548223984	0	0	0	0	0	0	0.0401007878533142	0	0	0	0	0	0	0	0	0	0	0	0	0.00894377437943345	0	0	0.00173286199487073	0	0	0	0	0.0127643688951438	0	0.0374350696989027	0	0	0	0	0.00468226765692558	0	0.00471289069863892	0.00148735156231408	0.00178268372338453	0	0	0
KEGG_Pyrimidine_metabolism_Main_Pathway	0	0	0	0	0	0.00285786957254845	0.0064077918749199	0	0	0	0	0	0	0.0253316278209107	0	0	0	0	0	0	0	0	0	0	0	0	0.0064020823640461	0	0	0	0	0	0	0	0.00819041066719085	0	0.0221860160471016	0	0	0	0	0	0	0.0204105895591471	0	0.00950243521498828	0	0	0
KEGG_Pyruvate_metabolism_Main_Pathway	0	0	0	0	0	0	0.0149880095923261	0	0	0	0	0	0	0.0191508108007279	0	0	0	0	0	0	0	0	0	0	0	0	0.0163078930202218	0	0	0	0	0	0	0	0	0	0	0.0128600823045267	0	0	0	0.0144927536231884	0	0.0414969666115142	0	0	0	0	0
KEGG_Rap1_signaling_Main_Pathway	0	0.00313384822459663	0	0	0	0	0.0206956643115336	0	0	0	0	0.00158771741805393	0.00366931407677306	0.0326684561079433	0	0	0	0.00336353790370864	0	0	0	0	0	0	0	0	0.0325016536270403	0	0	0.0121732967625275	0	0.0159485217258716	0	0	0.0366003894842599	0	0.00331190963576577	0	0.0291844250289953	0	0	0.00257785187008777	0	0.0350830020470751	0.00686053513399643	0.0311166000478874	0	0.0047317567119969	0
KEGG_Ras_signaling_Main_Pathway	0	0.00279657307934857	0	0	0	0	0.0204706011284065	0	0	0	0	0	0	0.0484653860662414	0	0	0	0.0030015427929956	0	0	0	0	0	0.000538031413060331	0	0	0.0408986192433136	0	0	0.00535890427170269	0.0204762782316686	0.0225612221311602	0	0	0.0243440239632897	0	0.00524841649749622	0.0199302441454908	0.0260435003621976	0	0	0	0	0.0442943408512988	0.00315110222691259	0.0268403030460759	0	0	0
KEGG_Regulation_of_actin_cytoskeleton_Main_Pathway	0	0.00377961088905897	0.000710338263080879	0.00284135305232352	0.00142067652616176	0.00142067652616176	0.00891433213433395	0.00142067652616176	0.000710338263080879	0.000710338263080879	0.00590365965177502	0.00142067652616176	0.00364740787937424	0.0491481751261794	0	0	0	0	0	0	0	0	0	0	0	0	0.071307782508698	0	0	0.00934280878637558	0.02767400027674	0.00213101478924264	0	0	0.018203179112165	0	0.00548220918364318	0.000710338263080879	0.00142067652616176	0	0.00195566507279963	0.00142067652616176	0.00666795450071246	0.016309997326915	0.0166917423400207	0.0222661454941215	0.00142067652616176	0.00142067652616176	0
KEGG_Regulation_of_autophagy_Main_Pathway	0	0	0	0	0	0	0	0	0	0	0	0	0	0	0	0	0	0	0	0	0	0	0	0	0	0	0	0	0	0	0	0	0	0	0	0	0	0	0	0	0	0	0	0	0	0	0	0	0
KEGG_Regulation_of_lipolysis_in_adipocytes_Main_Pathway	0	0	0	0	0	0	0.00832002129925453	0	0	0	0	0	0	0.099869957440318	0	0	0	0	0	0	0	0	0	0	0	0	0	0	0	0.0253102362383113	0	0	0	0	0.0112288896873877	0	0	0	0	0	0	0	0	0	0	0	0	0	0
KEGG_Renal_cell_carcinoma_Main_Pathway	0	0.0249454318677892	0	0	0	0	0.0366806994308059	0	0	0	0	0	0	0.128488456986984	0	0	0	0	0	0	0	0	0	0	0	0	0.0726280634084388	0	0	0.0242093544694796	0	0	0	0	0.15677953605921	0	0	0	0	0	0	0	0	0	0	0.0484187089389592	0	0	0
KEGG_Renin_angiotensin_system_Main_Pathway	0	0	0	0	0	0	0	0	0	0	0	0.0790638836179633	0	0	0	0	0	0	0	0	0	0	0	0	0	0	0	0	0	0	0	0	0	0	0	0	0.0204674771787629	0	0	0	0	0	0	0	0	0	0	0	0
KEGG_Retinol_metabolism_Main_Pathway	0	0	0	0	0	0.0101750101750102	0	0.00960338038989724	0	0	0	0	0	0.0477268270300111	0	0	0	0	0	0	0	0	0	0	0	0	0.0522258218774179	0	0	0	0	0	0	0	0.00964129559730236	0	0	0	0	0	0	0	0	0.0455885331254954	0	0	0	0	0
KEGG_Retrograde_endocannabinoid_signaling_Main_Pathway	0	0	0	0	0	0	0.00522040552110088	0	0	0	0	0	0	0.0722025034460688	0	0	0	0	0	0	0	0	0	0	0	0	0	0	0	0.00570825127722122	0.0895335303071	0	0	0	0	0	0	0.0871459694989107	0	0	0	0	0	0.010692066514783	0	0.0333041921651888	0	0	0
KEGG_Ribosome_biogenesis_in_eukaryotes_Main_Pathway	0	0	0	0	0	0	0.0108999341867997	0	0	0	0	0	0	0.0036708443292128	0	0	0	0	0	0.00563142622524476	0	0	0	0	0	0	0.012048857520646	0	0	0	0	0	0	0	0	0	0.00402883030969619	0	0	0	0	0	0	0.00828656753731558	0.000684548441043608	0	0	0	0
KEGG_Ribosome_Main_Pathway	0	0.00943058148965465	0	0	0	0	0	0	0	0	0	0	0	0	0	0	0	0	0	0	0	0	0	0	0	0	0.0474299699864948	0	0	0	0	0	0	0	0	0	0	0	0	0	0.0115586224433772	0	0	0	0.0285162821234795	0	0	0	0
KEGG_RIG_I_like_receptor_signaling_Main_Pathway	0	0	0	0	0	0	0	0	0	0	0	0	0	0	0	0	0	0	0	0	0	0	0	0	0	0	0	0	0	0	0	0	0	0	0.00489584098308487	0	0.0101471334348047	0	0	0	0	0	0	0.0283234201362856	0	0.0616723310787833	0	0	0
KEGG_RNA_degradation_Main_Pathway	0	0	0	0	0	0.00276613695144047	0.0151363787727424	0	0	0	0	0	0	0.0627560013331344	0	0	0	0	0	0	0	0	0	0	0	0	0.0257983948776869	0	0	0	0	0	0	0	0.0112105689794933	0	0.0158697134017231	0.0147747588020626	0	0	0	0.0067959251632721	0	0.0194524215382975	0.00845823324423994	0.0102826706152122	0	0	0
KEGG_RNA_polymerase_Main_Pathway	0	0	0	0	0	0	0	0	0	0	0	0	0	0.0180510213016123	0	0	0	0	0	0	0	0	0	0	0	0	0	0	0	0	0	0	0	0	0.0261069340016708	0	0.0261069340016708	0	0	0	0	0	0	0	0	0	0	0	0
KEGG_RNA_transport_Main_Pathway	0	0	0	0	0	0	0.00454832826194732	0	0	0	0	0	0	0.00955547911172266	0	0	0	0	0	0	0	0	0	0	0	0	0.0534431515053762	0	0	0	0	0	0	0	0.0163560260899967	0	0	0	0	0	0	0	0	0.0366033979198233	0.133553156881374	0.0474973141361317	0	0	0
KEGG_Salivary_secretion_Main_Pathway	0	0	0	0	0	0	0.0593780152898389	0	0	0	0	0	0	0.0336869476262137	0	0	0	0	0	0	0	0	0	0	0	0	0.00456214785921212	0	0	0.0154858691444057	0	0	0	0	0.00456214785921212	0	0	0	0	0	0	0	0	0.0154858691444057	0	0	0	0	0
KEGG_Salmonella_infection_Main_Pathway	0	0	0	0	0	0	0	0	0	0	0	0	0	0.02098547804919	0.0043314794601244	0	0	0	0	0	0	0	0	0	0	0	0.0150611482619435	0	0	0	0	0	0	0	0	0	0	0	0	0	0	0	0	0	0	0.038602586373287	0	0	0
KEGG_Selenocompound_metabolism_Main_Pathway	0	0	0.0201832640374601	0	0	0	0.163789432305828	0	0	0	0	0	0	0	0	0	0	0	0	0	0	0	0	0	0	0	0.0563599659790751	0	0	0	0	0	0	0	0	0	0	0	0	0	0	0	0.0272699350401442	0	0.0474531990776044	0.0272699350401442	0	0	0
KEGG_Serotonergic_synapse_Main_Pathway	0	0	0	0	0	0	0.00671694768949444	0	0	0	0	0	0	0.00689227507774475	0	0	0	0	0	0	0	0	0	0	0	0	0	0	0	0	0.072479524534319	0.0042842148105306	0	0	0.0566568010642677	0	0	0.0705467372134039	0	0	0	0	0	0.0304085935258834	0.00663526014240157	0.0110233817744623	0	0	0
KEGG_Shigellosis_Main_Pathway	0	0	0	0	0	0	0	0	0	0	0	0	0	0.00714540907466952	0	0	0	0	0	0	0	0	0	0	0	0	0.0265076209410205	0	0	0	0	0	0	0	0	0	0	0	0	0	0	0	0	0	0.0172265288544358	0	0	0	0
KEGG_Small_cell_lung_cancer_Main_Pathway	0	0.0109409788893812	0	0	0	0	0.00692673657754861	0	0	0	0	0	0	0.0704324920488125	0	0	0	0	0	0	0	0	0	0	0	0	0.0842597158106584	0	0	0.0307556030161016	0	0.00371063021343545	0	0	0.0725366530108508	0	0.0200489144995036	0	0.00327249760289551	0	0	0	0	0.0131385394815076	0	0.0315138737702349	0	0.00584557168716839	0
KEGG_Sphingolipid_metabolism_Main_Pathway	0	0	0	0	0.0179549331178741	0	0.0313424419961399	0	0	0	0	0	0	0.0130852372353511	0	0	0	0	0	0	0	0	0	0	0	0	0	0	0	0	0	0	0	0	0	0	0	0	0	0	0	0	0	0	0	0	0	0	0.0186146944397908
KEGG_Sphingolipid_signaling_Main_Pathway	0.00841920926786556	0.00636363057851766	0	0	0	0.00314358645491468	0.0829051177718513	0.0638450644319878	0.0744859085039857	0	0	0	0	0.0546765072897503	0	0	0.010640844071998	0.0212816881439959	0	0.010640844071998	0	0.010640844071998	0	0	0.0744859085039857	0.010640844071998	0.0517609795567033	0	0	0.0061758557320101	0	0.00275413809248396	0	0.0532042203599898	0.110094530984961	0.0425633762879919	0.00728342728954537	0.0744859085039857	0	0	0	0	0	0.0831204827538832	0.0440219578192149	0.0807726209412381	0	0.0532042203599898	0.013883104262113
KEGG_Spliceosome_Main_Pathway	0	0	0	0	0	0	0.00399713539763775	0	0	0	0	0	0	0.0111896913496114	0	0	0	0	0	0	0	0	0	0	0	0	0.0428682973330888	0	0	0	0	0	0	0	0.00637814318207373	0	0.00592444596110261	0	0	0	0	0	0	0.0191555075443713	0.0434651041542336	0.00566368441372675	0	0.00369188965680194	0.00193505940632377
KEGG_Staphylococcus_aureus_infection_Main_Pathway	0	0	0	0	0	0	0	0	0	0	0	0	0	0	0	0	0	0	0	0	0	0	0	0	0	0	0.0666562693590452	0	0	0.0345065562456867	0	0	0	0	0	0	0	0	0	0	0	0	0	0.0239622502396225	0	0	0	0	0
KEGG_Starch_and_sucrose_metabolism_Main_Pathway	0	0	0	0	0	0	0	0	0	0	0	0	0	0.0213526139278673	0	0	0	0	0	0	0	0	0	0	0	0	0.0360962957369353	0	0	0	0	0	0	0	0.0232313796452967	0	0	0	0	0	0	0	0	0.0502102566552398	0.0244872972145699	0.012243648607285	0	0	0
KEGG_Steroid_biosynthesis_Main_Pathway	0	0	0	0	0	0	0.0384467512495194	0	0	0	0	0	0	0	0	0	0	0	0	0	0	0	0	0	0	0	0.182704271656926	0	0	0	0	0	0	0	0	0	0	0	0	0	0	0	0	0	0	0	0	0	0
KEGG_Steroid_hormone_biosynthesis_Main_Pathway	0	0	0	0	0	0	0.0221557549573502	0	0	0	0	0	0	0.0724768766397475	0	0	0	0	0	0	0	0	0	0	0	0	0.0703955272148285	0	0	0	0	0	0	0	0.0122879257612677	0	0	0	0	0	0	0	0	0.0370193301167235	0	0.0497660993331343	0	0	0
KEGG_Synthesis_and_degradation_of_ketone_bodies_Main_Pathway	0	0	0	0	0	0	0	0	0	0	0	0	0	0	0	0	0	0	0	0	0	0	0	0	0	0	0.0898472596585804	0	0	0	0	0	0	0	0	0	0	0	0	0	0	0	0	0	0	0	0	0	0
KEGG_T_cell_receptor_signaling_Main_Pathway	0	0.00677864996407315	0	0	0	0	0	0	0	0	0	0	0	0.0504509026582092	0	0	0	0	0	0	0	0	0	0	0	0	0.0474944237045041	0	0	0.0222726917252958	0	0	0	0	0.0426031347986984	0	0	0	0	0	0	0	0	0.0270294277784915	0	0.0351024555182578	0	0	0
KEGG_Taste_transduction_Main_Pathway	0	0	0	0	0	0	0.0190171915411532	0	0	0	0	0	0	0.197069045827511	0	0	0	0	0	0	0	0	0	0	0	0	0.027717722711902	0	0	0	0	0	0	0	0	0	0	0	0	0	0	0	0	0.027717722711902	0.017821499857428	0	0	0	0
KEGG_Taurine_and_hypotaurine_metabolism_Main_Pathway	0	0	0	0	0	0	0	0	0	0	0	0	0.138255219134522	0.138255219134522	0	0	0	0	0	0	0	0	0	0	0	0	0	0	0	0	0	0	0	0	0.0691276095672612	0	0	0	0	0	0	0	0	0	0	0	0	0	0
KEGG_Terpenoid_backbone_biosynthesis_Main_Pathway	0	0	0	0	0	0	0	0	0	0	0	0	0	0.0333466720021342	0	0	0	0	0	0	0	0	0	0	0	0	0	0	0	0	0	0	0	0	0	0	0	0	0	0	0	0	0	0.0473821369343757	0.0733290797427283	0	0	0	0
KEGG_TGF_beta_signaling_Main_Pathway	0	0	0	0	0	0	0	0	0	0	0	0	0	0.0355453499956311	0	0	0	0	0	0	0	0	0	0	0	0	0.0470394424550145	0	0	0	0	0	0	0	0	0	0.0224201759710397	0	0.0239077162154085	0	0.0102425946636082	0.0204851893272164	0	0.0202567223836932	0.0175463592409046	0.0275329329647146	0	0	0
KEGG_Thyroid_cancer_Main_Pathway	0	0	0	0	0	0	0.0748032206742965	0	0	0	0	0	0	0.0615574022776239	0	0	0	0	0	0	0	0	0	0	0	0	0	0	0	0	0	0	0	0	0	0	0	0	0	0	0	0	0	0	0.0289729103288425	0.286809478199821	0	0	0
KEGG_Thyroid_hormone_signaling_Main_Pathway	0	0.00903819995209754	0	0	0	0	0.139459862781017	0.0906784973092	0.105791580194067	0	0	0	0	0.0977351443598431	0	0	0.0151130828848667	0.0302261657697333	0	0.0151130828848667	0	0.0151130828848667	0	0	0.105791580194067	0.0151130828848667	0.0485767757573928	0	0	0.00877150524256507	0	0.00391167439222359	0	0.0755654144243334	0.109581331195122	0.0604523315394667	0.00934714841869617	0.105791580194067	0	0	0	0	0	0.00391167439222359	0.00469021152853994	0.0449979001167745	0	0.0755654144243334	0
KEGG_Thyroid_hormone_synthesis_Main_Pathway	0	0	0	0	0	0.0216422109682725	0.00842261303146688	0	0	0	0	0	0	0.057332874670336	0	0	0	0	0	0	0	0	0	0	0	0	0.00708120012179664	0	0	0	0	0	0	0	0.00708120012179664	0	0.0686253813078661	0	0	0	0	0	0	0.0385019213184487	0	0.0216422109682725	0	0	0
KEGG_Tight_junction_Main_Pathway	0.00665389119557117	0	0	0	0	0.00583829953687689	0.0124921907324481	0	0	0	0	0	0	0.0377861881248372	0.00153697658262479	0	0	0	0	0.00317989191469824	0	0	0	0	0	0	0.00816031303462974	0	0	0.0047564660552638	0	0	0	0	0.0271763385779669	0	0.00645398610759499	0	0	0	0	0.00413703646893117	0	0.0286063991971057	0.0330101021616444	0.0347333505085036	0	0	0.00138494180474536
KEGG_TNF_signaling_Main_Pathway	0	0.0115488110499024	0	0	0	0	0	0	0	0	0	0	0	0.0623809334693452	0	0	0	0	0	0	0	0	0	0	0	0	0.0574981272534838	0	0	0.0112080344766109	0	0	0	0	0.0725831185459306	0	0.00715276883681673	0	0	0	0	0	0	0	0	0.0583748110125892	0	0	0
KEGG_Toll_like_receptor_signaling_Main_Pathway	0	0.00642923501747145	0	0	0	0.00327278677794142	0	0	0	0	0	0	0	0.0315356727024005	0	0	0	0	0	0	0	0	0	0	0	0	0.0230961859311044	0	0	0.00623952434780402	0	0	0	0	0.0442042528526851	0	0.00470743303676505	0	0	0	0	0	0	0	0	0.0360289134569899	0	0	0
KEGG_Toxoplasmosis_Main_Pathway	0	0	0	0	0	0	0	0	0	0	0	0	0	0.0271576774754223	0	0	0	0	0	0	0	0	0	0	0	0	0.0276419647491598	0	0	0	0	0	0	0	0	0	0	0	0	0	0	0	0	0.0279314004804201	0	0.0499562882477832	0	0	0
KEGG_Transcriptional_misregulation_in_cancer_Main_Pathway	0	0	0	0	0	0.00694849773478974	0.0571046770500607	0.0349542810856693	0.0407799945999475	0	0	0	0	0.0501942854482808	0	0	0.00582571351427822	0.0116514270285564	0	0.00582571351427822	0	0.00582571351427822	0	0	0.0407799945999475	0.00582571351427822	0.0395221204791329	0	0	0	0.000469067353381272	0	0	0.0291285675713911	0.0190922293484926	0.0233028540571129	0	0.0407799945999475	0	0	0	0	0	0.023786704700448	0.010317506467212	0.0612949780042094	0	0.0291285675713911	0.00930904757970581
KEGG_Tryptophan_metabolism_Main_Pathway	0	0	0	0	0	0.0255494966749155	0	0	0	0	0	0	0	0	0	0	0	0	0	0	0	0	0	0	0	0	0.0458178275812962	0	0	0	0	0	0	0	0.0319070865639258	0	0	0	0	0	0	0	0	0	0	0	0	0	0
KEGG_Tuberculosis_Main_Pathway	0	0	0	0	0	0	0.0272331154684096	0	0	0	0	0	0	0.0248001791605948	0	0	0	0	0	0	0	0	0	0	0	0	0.0706125717249854	0.0260091552226384	0	0	0	0	0	0	0	0	0.0203053931124107	0	0.0323750323750324	0	0	0	0	0.0159986503627734	0	0.0403064299255452	0	0	0
KEGG_Type_I_diabetes_mellitus_Main_Pathway	0	0	0	0	0	0	0.10379382966126	0	0	0	0	0	0	0	0	0	0	0	0	0	0	0	0	0	0	0	0.115808131064597	0.0277430989041476	0	0	0	0	0	0	0.0191825291426885	0	0	0	0	0	0	0	0	0	0.0172551919640106	0.0895780907900277	0	0	0
KEGG_Type_II_diabetes_mellitus_Main_Pathway	0	0.062363579669473	0	0	0	0	0	0	0	0	0	0	0	0.181570158521097	0	0	0	0	0	0	0	0	0	0	0	0	0.181570158521097	0	0	0.060523386173699	0	0	0	0	0.181570158521097	0	0	0	0	0	0	0	0	0	0	0.121046772347398	0	0	0
KEGG_Tyrosine_metabolism_Main_Pathway	0	0	0	0	0	0	0	0	0	0	0	0	0	0	0	0	0	0	0	0	0	0	0	0	0	0	0.0252525252525253	0	0	0	0	0	0	0	0	0	0	0	0	0	0	0	0	0.0259909031838856	0	0	0	0	0
KEGG_Ubiquitin_mediated_proteolysis_Main_Pathway	0	0.0113695795529481	0	0	0	0	0.0434352100638517	0	0	0	0	0	0	0.0580071466754038	0	0	0	0.00129970715686422	0	0	0	0	0	0	0	0	0.0431426131210484	0	0	0	0	0	0	0.00473057036486889	0.0120919887877425	0	0.002819339541519	0	0	0	0	0	0.00231062680373305	0.0215130660439828	0.012883647857106	0.0139596331601533	0	0	0
KEGG_Valine_leucine_and_isoleucine_degradation_Main_Pathway	0	0	0	0	0	0	0	0	0	0	0	0	0	0.0163792115047582	0	0	0	0	0	0	0	0	0	0	0	0	0.0323481519967976	0	0	0	0	0	0	0	0	0	0.0244099450554328	0	0	0	0	0	0	0.0194573349288348	0	0	0	0	0
KEGG_Vasopressin_regulated_water_reabsorption_Main_Pathway	0	0	0	0	0	0	0	0	0	0	0	0	0	0.177791690999089	0	0	0	0	0	0	0	0	0	0	0	0	0	0	0	0.0138628959589658	0	0	0	0	0	0	0.0464123271140815	0	0	0	0	0	0	0	0	0	0	0	0
KEGG_VEGF_signaling_Main_Pathway	0	0.0102235376507333	0	0	0	0	0	0	0	0	0	0	0	0.0658982622435431	0	0	0	0	0	0	0	0	0	0	0	0	0.0404176092591494	0	0	0.0335916006348723	0	0	0	0	0.0707592425951746	0	0	0	0	0	0	0	0	0.0235379109351598	0	0.056042304889402	0	0	0
KEGG_Vibrio_cholerae_infection_Main_Pathway	0	0	0	0	0	0	0	0	0	0	0	0	0	0.29840397903585	0	0	0	0	0	0	0	0	0	0	0	0	0	0	0	0.0291120815138282	0	0	0	0	0	0	0	0	0	0	0	0	0	0	0	0	0	0	0
KEGG_Viral_carcinogenesis_Main_Pathway	0	0.00302735823638219	0	0	0	0.00603777230353089	0.059183495044055	0.0303728947297806	0.0354350438514107	0	0	0	0.00339229135712008	0.0382229520951707	0	0	0.0050621491216301	0.0101242982432602	0	0.0050621491216301	0	0.0050621491216301	0	0.0017417900724933	0.0354350438514107	0.0050621491216301	0.0211007169574896	0	0	0.0068070791447567	0.00140097227475868	0	0	0.0253107456081505	0.025340601448716	0.0202485964865204	0.0144498100553287	0.0354350438514107	0	0	0	0	0.0132452085458086	0.053415198177597	0.0104971270271308	0.0401370672395565	0.0155588747821758	0.0253107456081505	0
KEGG_Vitamin_digestion_and_absorption_Main_Pathway	0	0	0	0	0	0.0324506749740395	0.00383247485896493	0	0	0	0.0596089651883643	0	0	0.0208395200658529	0	0	0	0	0	0	0	0	0	0	0	0	0.00383247485896493	0	0	0	0	0	0	0	0	0	0	0	0	0	0	0	0	0.00304313954620703	0	0	0	0	0
KEGG_Wnt_signaling_Main_Pathway	0	0	0.0351106133395059	0.0155889505518489	0.00209296095372045	0.00209296095372045	0.00787197158710001	0.00209296095372045	0.00104648047686022	0.00104648047686022	0.00104648047686022	0.00209296095372045	0.00209296095372045	0.0466695196268956	0	0	0	0	0	0	0	0	0	0	0	0	0.0190802344349137	0	0	0	0	0.00313944143058067	0	0	0.00428537145599781	0	0.0101248390953058	0.0225265795946296	0.00209296095372045	0	0.00594436297441546	0.0139816869025514	0.00209296095372045	0.0244937094825255	0.0231626584051291	0.0162117822663658	0.00209296095372045	0.00209296095372045	0
L-kynurenine_degradation	0	0	0	0	0	0.0660028664101984	0	0	0	0	0	0	0	0	0	0	0	0	0	0	0	0	0	0	0	0	0.0657532936422543	0	0	0	0	0	0	0	0.0824266402901418	0	0	0	0	0	0	0	0	0	0	0	0	0	0
leucine_degradation	0	0	0	0	0	0	0	0	0	0	0	0	0	0	0	0	0	0	0	0	0	0	0	0	0	0	0.0219139657703855	0	0	0	0	0	0	0	0	0	0	0	0	0	0	0	0	0	0	0	0	0	0
Lipoxins_Influence_on_Cell_Growth_and_Proliferation	0	0	0	0	0	0	0.0204800524289342	0	0	0	0	0	0	0.445148923435121	0	0	0	0	0	0	0	0	0	0	0	0	0.139669352708536	0	0	0.0689503597596363	0	0	0	0	0.327078842443607	0	0	0	0	0	0	0	0	0	0	0.0931129018056907	0	0	0.0738934456513707
MAPK_Family_Pathway	0	0.00212121019283922	0	0	0	0	0.014678557286011	0	0	0	0	0	0	0.0359501611185995	0	0	0	0.00227668041781639	0	0	0	0	0	0	0	0	0.0387658103187057	0	0	0.0020586185773367	0	0.0232413412824847	0	0	0.0180969871316368	0	0.00507981501320881	0	0.0250398031794953	0	0.00157034189483734	0.00157034189483734	0.00362541094033009	0.026926668481562	0.00147820971065523	0.0215104315681787	0	0	0
MAPK_Family_Pathway_Chromatin_Remodelling	0	0	0	0	0	0	0	0	0	0	0	0	0	0.0419709560983799	0	0	0	0	0	0	0	0	0	0	0	0	0	0	0	0	0	0	0	0	0	0	0	0	0	0	0.02098547804919	0.02098547804919	0	0	0	0	0	0	0
MAPK_Family_Pathway_Gene_Expression_via_ATF2_JUN_ELK1_NFKB2_CREB3	0	0	0	0	0	0	0.017343045438779	0	0	0	0	0	0	0.0612264485019377	0	0	0	0	0	0	0	0	0	0	0	0	0	0	0	0	0	0	0	0	0	0	0.0314406086901842	0	0	0	0.0148929199058767	0.0148929199058767	0	0.0306344392365898	0	0.0547907677556332	0	0	0
MAPK_Signaling_Pathway	0	0.00117004839905203	0.00677046276132318	0.00237972172486038	0	0	0.0299283504272196	0.0129846659259002	0.0140385894437704	0	0	0.00374669891872337	0.00343378031361844	0.0509616513824246	0	0.000364659399004844	0.0019564778969152	0.0039129557938304	0	0.0019564778969152	0	0.0019564778969152	0.000204109291544813	0	0.0136953452784064	0.0019564778969152	0.0309432170098412	0.000417483891384051	0	0.00720749866061166	0.00910846216559547	0.0112184191341611	0	0.00978238948457599	0.0169817071059883	0.00782591158766079	0.00771984957981345	0.0265475320431993	0.0141617908032583	0	0.000605412264562738	0.000618589332301479	0.00162439186829431	0.02321750033707	0.0107402749329794	0.0135600238144377	0	0.0104075256687572	0.000907586084900616
MAPK_Signaling_Pathway_Cell_Motility_Inflammation_Apoptosis_Osmoregulation	0	0	0	0	0	0	0	0	0	0	0	0	0	0.105445550197782	0	0	0	0	0	0	0	0	0	0	0	0	0	0	0	0	0	0.0259363004461044	0	0	0.0122396024577122	0	0.0541477149664284	0	0	0	0	0	0	0	0.0241440919407021	0	0	0	0
MAPK_Signaling_Pathway_Gene_Expression_Apoptosis_Inflammation_Tumorigenesis_via_MYC_HSF1_STAT2	0	0	0	0	0	0	0.0139727252403309	0	0	0	0	0	0	0.0329771797915842	0	0	0	0	0	0	0	0	0	0	0	0	0.0158518800329719	0	0	0	0.010307153164296	0.0166733360010671	0	0	0.00786831586567211	0	0	0	0	0	0	0	0	0.0453226976069616	0.025828355126176	0.0606612071580224	0	0	0
MAPK_Signaling_Pathway_Gene_Expression_Cell_Proliferation_Cell_Survival_Tumorigenesis_Differentiation_Development_via_PXN_CREB3_RPS6KA5_RPS6KA6	0	0	0	0	0	0	0.0114416473599884	0	0	0	0	0	0.00693227685434073	0.0703664118979497	0	0	0	0	0	0	0	0	0	0	0	0	0.0396826248339688	0	0	0.0176665960002827	0	0.00880855486848828	0	0	0.0096115800085207	0	0.0183897899885983	0	0	0	0.00608839126437621	0	0.0163358653924692	0.00537088657224648	0.00819988028174789	0	0	0	0
melatonin_degradation_I	0	0	0	0	0	0	0	0	0	0	0	0	0	0	0	0	0	0	0	0	0	0	0	0	0	0	0	0	0	0	0	0	0	0	0	0	0	0	0	0	0	0	0	0	0	0	0	0	0
mevalonate_pathway	0	0	0	0	0	0	0	0	0	0	0	0	0	0	0	0	0	0	0	0	0	0	0	0	0	0	0	0	0	0	0	0	0	0	0	0	0	0	0	0	0	0	0	0	0.0839630562552477	0	0	0	0
Mismatch_Repair_in_Eukaryotes_Pathway	0	0	0	0	0	0.0153422471789443	0	0	0	0	0	0	0	0.046996151986581	0	0	0	0	0	0	0	0	0	0	0	0	0.0274745108383084	0	0	0	0	0.0203289219572686	0	0	0.0187634862557463	0	0	0	0	0	0	0	0.0309656181918283	0.0309656181918283	0.0187634862557463	0.0128904185518904	0	0	0
Mitochondrial_Apoptosis_Pathway	0	0.00636363057851766	0	0	0	0	0.0841215731867527	0.0638450644319878	0.0744859085039857	0	0	0.0119766216345693	0.00745095409467182	0.0535141241568846	0	0	0.010640844071998	0.0212816881439959	0	0.010640844071998	0	0.010640844071998	0	0	0.0744859085039857	0.010640844071998	0.0170074878109113	0	0	0.0147332018060227	0	0	0	0.0532042203599898	0.0621980488250782	0.0425633762879919	0	0.0744859085039857	0	0	0	0	0	0.0730292157750022	0.0412534750867268	0.0173317734737207	0	0.0532042203599898	0
Mitochondrial_Apoptosis_Pathway_Apoptosis	0	0	0	0	0	0	0.0382219164468906	0	0	0	0	0	0	0	0	0	0	0	0	0	0	0	0	0	0	0	0.0454323058642622	0	0	0	0	0	0	0	0.0454323058642622	0	0	0	0	0	0	0	0	0	0	0	0	0	0
Mitosis_Initiation	0	0	0	0	0	0	0	0	0	0	0	0	0	0	0	0	0	0	0	0	0	0	0	0	0	0	0	0	0	0	0	0	0	0	0.0956266734667857	0	0	0	0	0	0	0	0	0.0319652218386396	0	0	0	0	0
mTOR_Pathway	0.00235066241666902	0.00177674016152345	0	0	0	0	0.0378388958850061	0.0197174556652558	0.021317858044244	0	0	0.00340741980408386	0.00416750493982499	0.040742730945898	0	0	0.00297094791753789	0.00594189583507579	0	0.00297094791753789	0	0.00297094791753789	0	0	0.0207966354227653	0.00297094791753789	0.0234799790833009	0	0.000775731398348933	0.00684512951791149	0	0.0082730777503847	0	0.0148547395876895	0.0247023635299842	0.0118837916701516	0.00526426738760598	0.0207966354227653	0.0209735103554747	0	0.00582681422172323	0.00131532910849624	0	0.0224038841483596	0.0128949555600014	0.0243664166507872	0	0.0148547395876895	0
mTOR_Pathway_Actin_Organization	0	0	0	0	0	0	0	0	0	0	0	0	0	0.0652635169222186	0	0	0	0	0	0	0	0	0	0	0	0	0.0434267007399242	0	0.00544563441640951	0.0359481319809988	0	0	0	0	0	0	0	0	0	0	0	0	0	0	0	0.0158418923124805	0	0	0
mTOR_Pathway_Lipid_Synthesis	0	0	0	0	0	0	0	0	0	0	0	0	0	0.067982830127311	0	0	0	0	0	0	0	0	0	0	0	0	0.0452361466040877	0	0.00567253585042657	0.0374459708135405	0	0	0	0	0	0	0	0	0	0	0	0	0	0	0	0.0165019711588339	0	0	0
mTOR_Pathway_Microtubule_Organization	0	0	0	0	0	0	0	0	0	0	0	0	0	0.0725150188024651	0	0	0	0	0	0	0	0	0	0	0	0	0.0482518897110269	0	0.00605070490712168	0.0399423688677765	0	0	0	0	0.0103336440408738	0	0	0	0	0	0	0	0	0	0	0.0176021025694228	0	0	0
mTOR_Pathway_Translation_Elongation	0	0	0	0	0	0	0	0	0	0	0	0	0	0.0724643631769862	0	0	0	0	0	0	0	0	0	0	0	0	0.0271576774754223	0	0	0	0	0	0	0	0	0	0	0	0	0	0	0	0	0	0.043284421936545	0.00768935024990388	0	0	0
mucin_core_1_and_core_2_iOi-glycosylation	0	0	0	0	0	0	0	0	0	0	0	0	0	0.0399687411044501	0	0	0	0	0	0	0	0	0	0	0	0	0.0535084704113907	0	0	0	0	0.026221942521502	0	0	0	0	0	0	0	0	0	0	0	0.0514643008600932	0	0	0	0	0.0198743938309882
NAD_ide_novoi_biosynthesis	0	0	0	0	0	0.0660028664101984	0	0	0	0	0	0	0	0	0	0	0	0	0	0	0	0	0	0	0	0	0	0	0	0	0	0	0	0	0	0	0	0	0	0	0	0	0	0	0	0.0992063492063492	0	0	0
NCI_a6b1_and_a6b4_Integrin_signaling_Main_Pathway	0	0.0145031580626681	0	0	0	0	0	0	0	0	0	0	0.00854443426232695	0.100162927047786	0	0	0	0	0	0	0	0	0	0	0	0	0.0548471030342932	0.00517485846762091	0	0.0140752060869067	0	0.049472145229388	0	0	0.0472279629150979	0	0.00909085155168234	0	0.00433796193872195	0	0	0	0	0.0189729238451134	0	0.0281504121738135	0	0.00774878107368833	0.0387516166690079
NCI_ALK1_signaling_events_Main_Pathway	0	0	0	0	0	0	0	0	0	0	0	0	0	0.0384733764235149	0	0	0	0	0	0	0	0	0	0	0	0	0.0888182430687505	0	0	0	0	0	0	0	0	0	0	0	0	0	0.0277403605472722	0.0554807210945443	0	0.0270211846087332	0.0270211846087332	0.0545785038327191	0	0	0
NCI_ALK1_signaling_events_Pathway_(endothelial_cell_proliferation)	0	0	0	0	0	0	0	0	0	0	0	0	0	0	0	0	0	0	0	0	0	0	0	0	0	0	0.0648508430609598	0	0	0	0	0	0	0	0	0	0	0	0	0	0	0	0	0.0648508430609598	0.0648508430609598	0.130988409198526	0	0	0
NCI_ALK2_signaling_events_Main_Pathway	0	0	0	0	0	0	0	0	0	0	0	0	0	0	0	0	0	0	0	0	0	0	0	0	0	0	0.148312940304042	0	0	0	0	0	0	0	0	0	0	0	0	0	0.0665768653134532	0.133153730626906	0	0	0	0	0	0	0
NCI_Alpha_synuclein_signaling_Main_Pathway	0	0	0	0	0	0	0	0	0	0	0	0	0	0.0123405371218782	0	0	0	0	0	0	0	0	0	0	0	0	0	0	0	0	0	0	0	0	0	0	0.0608141405114829	0	0	0	0	0	0	0	0.0328245527654686	0	0	0	0.0453514739229025
NCI_Alpha_synuclein_signaling_Pathway_(cell_death)	0	0	0	0	0	0	0	0	0	0	0	0	0	0.0176293387455403	0	0	0	0	0	0	0	0	0	0	0	0	0	0	0	0	0	0	0	0	0	0	0.052888016236621	0	0	0	0	0	0	0	0	0	0	0	0.0647878198898607
NCI_Alpha_synuclein_signaling_Pathway_(neuron_apoptosis)	0	0	0	0	0	0	0	0	0	0	0	0	0	0	0	0	0	0	0	0	0	0	0	0	0	0	0	0	0	0	0	0	0	0	0	0	0	0	0	0	0	0	0	0	0.0447607537710935	0	0	0	0.0618429189857761
NCI_Alpha_synuclein_signaling_Pathway_(Pathway_negative_regulation_of_transcription_via_TOR1A_SNCA_STUB1_FKBP1A)	0	0	0	0	0	0	0	0	0	0	0	0	0	0	0	0	0	0	0	0	0	0	0	0	0	0	0	0	0	0	0	0	0	0	0	0	0	0	0	0	0	0	0	0	0	0	0	0	0.0647878198898607
NCI_Alpha_synuclein_signaling_Pathway_(Pathway_positive_regulation_of_gene_specific_transcription_via_TOR1A_SNCA_FKBP1A_STUB1)	0	0	0	0	0	0	0	0	0	0	0	0	0	0	0	0	0	0	0	0	0	0	0	0	0	0	0	0	0	0	0	0	0	0	0	0	0	0	0	0	0	0	0	0	0	0	0	0	0.0647878198898607
NCI_Alpha_synuclein_signaling_Pathway_(proteasomal_ubiquitin_dependent_protein_catabolic_process)	0	0	0	0	0	0	0	0	0	0	0	0	0	0.0176293387455403	0	0	0	0	0	0	0	0	0	0	0	0	0	0	0	0	0	0	0	0	0	0	0.052888016236621	0	0	0	0	0	0	0	0	0	0	0	0.0647878198898607
NCI_Alpha_synuclein_signaling_Pathway_(protein_targeting_to_lysosome)	0	0	0	0	0	0	0	0	0	0	0	0	0	0	0	0	0	0	0	0	0	0	0	0	0	0	0	0	0	0	0	0	0	0	0	0	0	0	0	0	0	0	0	0	0	0	0	0	0.0647878198898607
NCI_Alpha4_beta1_integrin_signaling_events_Main_Pathway	0	0	0	0	0	0	0	0	0	0	0	0	0	0.177984833590157	0	0	0	0	0	0	0	0	0	0	0	0	0	0	0	0	0	0	0	0	0.00858221764503948	0	0.0152954502236443	0	0	0	0.016134236850597	0	0	0	0	0	0	0	0
NCI_Alpha4_beta1_integrin_signaling_events_Pathway_(cell_adhesion)	0	0	0	0	0	0	0	0	0	0	0	0	0	0.0375375375375375	0	0	0	0	0	0	0	0	0	0	0	0	0	0	0	0	0	0	0	0	0	0	0	0	0	0	0.0268903947509949	0	0	0	0	0	0	0	0
NCI_Alpha4_beta1_integrin_signaling_events_Pathway_(cell_migration)	0	0	0	0	0	0	0	0	0	0	0	0	0	0.293061099448594	0	0	0	0	0	0	0	0	0	0	0	0	0	0	0	0	0	0	0	0	0.017164435290079	0	0.0305909004472886	0	0	0	0.0322684737011939	0	0	0	0	0	0	0	0
NCI_Alpha6_beta4_integrin_ligand_interactions_Main_Pathway	0	0	0	0	0	0	0	0	0	0	0	0	0.0334009702981872	0.10786370749298	0	0	0	0	0	0	0	0	0	0	0	0	0.0291095391959945	0	0	0	0	0	0	0	0.0195546200125672	0	0.0355369651565764	0	0.0169574875786403	0	0	0	0	0.00970317973199817	0	0	0	0	0
NCI_Alpha9_beta1_integrin_signaling_events_Main_Pathway	0	0	0	0	0	0	0.0153214438928725	0	0	0	0	0	0	0.0214500214500215	0	0	0	0	0	0	0	0	0.0400721298337007	0	0	0	0	0	0	0	0	0	0	0	0	0	0.0145670954510898	0	0	0	0	0	0	0	0	0	0	0	0
NCI_amb2_Integrin_signaling_Main_Pathway	0	0	0	0	0	0	0.00544395448854048	0	0	0	0	0	0	0.00572147843002632	0	0	0	0	0	0	0	0	0	0	0	0	0.0694137126969914	0	0	0	0	0	0	0	0.0153581749704523	0	0.0168095478231636	0	0	0	0	0	0	0.0130792825511214	0.01640016400164	0.00820008200082001	0	0	0
NCI_Angiopoietin_receptor_Tie2_mediated_signaling_Main_Pathway	0	0.015990661453711	0	0	0	0	0	0	0	0	0	0	0	0.104483781263218	0	0	0	0.0171626677650774	0	0	0	0	0	0	0	0	0.0465564509028454	0	0	0.0155188169676151	0	0.0545462114067611	0	0	0.0643421708130048	0	0.0390761875267497	0	0	0	0	0	0	0.0986761084644966	0.0342901070648785	0.0310376339352302	0	0	0
NCI_AP_1_transcription_factor_network_Main_Pathway	0	0	0	0	0	0	0.123395853899309	0	0	0	0	0	0	0.0553864470239167	0	0	0	0	0	0	0	0	0	0	0	0	0.0110837711422935	0	0	0	0	0	0	0	0	0	0.0443026758816232	0	0	0	0	0	0	0	0	0	0	0	0
NCI_Arf1_Main_Pathway	0	0	0	0	0	0	0	0	0	0	0	0	0	0.0363108206245461	0	0	0	0	0	0	0	0	0	0	0	0	0	0	0	0	0	0	0	0	0	0	0.0356887937187723	0	0	0	0	0	0	0.0211774671749259	0	0	0	0	0
NCI_Arf6_downstream_Main_Pathway	0	0	0	0	0	0	0.143833153541891	0	0	0	0	0	0	0.0793489491656019	0	0	0	0	0	0	0	0	0	0	0	0	0	0	0	0	0	0	0	0	0.0279173646007817	0	0.0475850582916964	0	0	0	0	0	0	0	0	0	0	0	0
NCI_Arf6_signaling_events_Main_Pathway	0	0	0	0	0	0	0.0252898967617109	0	0	0	0	0	0	0.0459273169673482	0	0	0	0	0	0	0	0	0	0	0	0	0.0620999907426149	0	0	0.0415753237857903	0	0	0	0	0.069609239044455	0	0	0	0	0	0	0	0	0	0.0297619047619048	0.0312256049960968	0	0	0.0100145210555305
NCI_Arf6_trafficking_events_Main_Pathway	0	0	0	0	0	0	0.0276292573973596	0	0	0	0	0	0	0.0721793488253731	0	0	0	0	0	0	0	0	0	0	0	0	0.0605008830749184	0	0	0.01179106237472	0	0	0	0	0	0	0.0246867125672767	0	0	0	0.00733374402299862	0	0	0.0150461918088532	0.0172972499562095	0.00857956690346271	0	0	0
NCI_Arf6_trafficking_events_Pathway_(calcium_ion_dependent_exocytosis)	0	0	0	0	0	0	0	0	0	0	0	0	0	0.13419216317767	0	0	0	0	0	0	0	0	0	0	0	0	0.0612519906896974	0	0	0	0	0	0	0	0	0	0.0594813228646205	0	0	0	0	0	0	0	0	0.0314584119793633	0	0	0
NCI_Arf6_trafficking_events_Pathway_(cell_adhesion_mediated_by_integrin)	0	0	0	0	0	0	0.0229821658393087	0	0	0	0	0	0	0.0432585825027685	0	0	0	0	0	0	0	0	0	0	0	0	0.0231567247128566	0	0	0	0	0	0	0	0	0	0	0	0	0	0.0230489097865671	0	0	0	0	0	0	0	0
NCI_Arf6_trafficking_events_Pathway_(clathrin_coat_assembly)	0	0	0	0	0	0	0	0	0	0	0	0	0	0.139168630400341	0	0	0	0	0	0	0	0	0	0	0	0	0.0565402990981822	0	0	0	0	0	0	0	0	0	0.0549058364904189	0	0	0	0	0	0	0	0	0.0290385341347969	0	0	0
NCI_ATF_2_transcription_factor_network_Main_Pathway	0	0	0	0	0	0	0	0	0	0	0	0.0101753207769875	0	0.0685709096671932	0	0	0	0.00434292391439995	0	0	0	0	0	0.011677799025514	0	0	0	0	0	0	0	0	0	0	0	0	0.0518024035361135	0	0.0379024769268672	0	0	0	0	0.0148630371130037	0	0	0	0	0
NCI_ATM_Main_Pathway	0	0	0	0	0	0	0.0206118696929062	0	0	0	0	0	0	0.0495319910707067	0	0	0	0.00556437126532493	0	0	0	0	0	0	0	0	0.0223441879640653	0	0	0.00734602726845322	0	0.010395874916833	0	0	0	0	0.0385282906679582	0	0	0	0	0.0167537863557164	0	0.11646394313554	0.0447367457452494	0.0176661398987077	0	0	0
NCI_ATM_Pathway_(G1_S_transition_checkpoint)	0	0	0	0	0	0	0.0314085633415713	0	0	0	0	0	0	0.0754773197267912	0	0	0	0.00847904192811418	0	0	0	0	0	0	0	0	0.0340482864214329	0	0	0	0	0	0	0	0	0	0.0587097762559364	0	0	0	0	0.0255295792087107	0	0.0804211503848231	0.0569763329170228	0.0269198322266022	0	0	0
NCI_ATR_signaling_Main_Pathway	0	0	0	0	0	0	0	0	0	0	0	0	0.0258819266506199	0.0614901919125313	0	0	0	0	0	0	0	0	0	0	0	0	0.0156719637187293	0.00361090348416077	0	0	0	0	0	0	0	0	0	0	0	0	0	0	0	0.0379350967831191	0.0331037336189414	0	0	0	0.00722180696832154
NCI_ATR_signaling_Pathway_(Pathway_negative_regulation_of_transcription_during_mitosis_via_CHEK1)	0	0	0	0	0	0	0	0	0	0	0	0	0.0317641827075789	0.0488758553274682	0	0	0	0	0	0	0	0	0	0	0	0	0.0103706469209549	0	0	0	0	0	0	0	0	0	0	0	0	0	0	0	0	0.00572836111588474	0.0317641827075789	0	0	0	0
NCI_ATR_signaling_Pathway_(regulation_of_double_strand_break_repair_via_homologous_recombination)	0	0	0	0	0	0	0	0	0	0	0	0	0.0291171674819474	0.0691764659015977	0	0	0	0	0	0	0	0	0	0	0	0	0.0176309591835704	0.00406226641968087	0	0	0	0	0	0	0	0	0	0	0	0	0	0	0	0.0133755305289228	0.0372417003213091	0	0	0	0.00812453283936174
NCI_ATR_signaling_Pathway_(response_to_G2_M_transition_DNA_damage_checkpoint_signal)	0	0	0	0	0	0	0	0	0	0	0	0	0.0303831312855103	0.0467508181393174	0	0	0	0	0	0	0	0	0	0	0	0	0.0099197492287395	0	0	0	0	0	0	0	0	0	0	0	0	0	0	0	0	0.00547930193693323	0.0303831312855103	0	0	0	0
NCI_Atypical_NF_kappaB_Main_Pathway	0	0.0479719843611331	0	0	0	0	0	0	0	0	0	0	0	0.139669352708536	0	0	0	0	0	0	0	0	0	0	0	0	0.139669352708536	0	0	0.0465564509028454	0	0	0	0	0.139669352708536	0	0	0	0	0	0	0	0	0	0	0.0931129018056907	0	0	0
NCI_Atypical_NF_kappaB_Pathway_(Pathway_degradation_of_NFKB1_NFKBIA)	0	0	0	0	0	0	0	0	0	0	0	0	0	0	0	0	0	0	0	0	0	0	0	0	0	0	0	0	0	0	0	0	0	0	0	0	0	0	0	0	0	0	0	0	0	0	0	0	0
NCI_Atypical_NF_kappaB_Pathway_(positive_regulation_of_anti_apoptosis)	0	0.062363579669473	0	0	0	0	0	0	0	0	0	0	0	0.181570158521097	0	0	0	0	0	0	0	0	0	0	0	0	0.181570158521097	0	0	0.060523386173699	0	0	0	0	0.181570158521097	0	0	0	0	0	0	0	0	0	0	0.121046772347398	0	0	0
NCI_Aurora_A_signaling_Main_Pathway	0	0	0	0	0	0	0.243320634446353	0.20856054381116	0.243320634446353	0	0	0	0	0.0856047026309212	0	0	0.0347600906351933	0.0754555106200666	0	0.0347600906351933	0	0.0347600906351933	0	0	0.243320634446353	0.0347600906351933	0.0256016385048643	0	0	0	0	0	0	0.173800453175967	0.127401707788787	0.139040362540773	0	0.243320634446353	0	0	0	0	0	0	0	0	0	0.173800453175967	0
NCI_Aurora_A_signaling_Pathway_(centrosome_duplication)	0	0	0	0	0	0	0	0	0	0	0	0	0	0.187449800243142	0	0	0	0	0	0	0	0	0	0	0	0	0.0768049155145929	0	0	0	0	0	0	0	0	0	0	0	0	0	0	0	0	0	0	0	0	0	0
NCI_Aurora_A_signaling_Pathway_(protein_catabolic_process)	0	0	0	0	0	0	0.72996190333906	0.62568163143348	0.72996190333906	0	0	0	0	0.0440737727149444	0	0	0.10428027190558	0.20856054381116	0	0.10428027190558	0	0.10428027190558	0	0	0.72996190333906	0.10428027190558	0.0768049155145929	0	0	0	0	0	0	0.5214013595279	0.31284081571674	0.41712108762232	0	0.72996190333906	0	0	0	0	0	0	0	0	0	0.5214013595279	0
NCI_Aurora_A_signaling_Pathway_(spindle_assembly)	0	0	0	0	0	0	0	0	0	0	0	0	0	0.0440737727149444	0	0	0	0	0	0	0	0	0	0	0	0	0.0768049155145929	0	0	0	0	0	0	0	0	0	0	0	0	0	0	0	0	0	0	0	0	0	0
NCI_Aurora_B_signaling_Main_Pathway	0	0	0	0	0	0.00787017361602997	0.0138301109174896	0	0	0	0	0	0	0.0511426862596067	0	0	0	0	0	0	0	0	0	0	0	0	0.0177596454991723	0	0	0	0	0	0	0	0.0437887882722262	0	0	0	0	0	0	0	0.00663072812025488	0.00663072812025488	0.0597238697772506	0.0430726078193521	0	0	0
NCI_Aurora_B_signaling_Pathway_(cytokinesis)	0	0	0	0	0	0.0255780642520974	0	0	0	0	0	0	0	0	0	0	0	0	0	0	0	0	0	0	0	0	0	0	0	0	0	0	0	0	0	0	0	0	0	0	0	0	0	0	0	0	0	0	0
NCI_BARD1_signaling_events_Main_Pathway	0	0	0	0	0	0	0.326856424339602	0.2720354919276	0.3173747405822	0	0	0	0	0.0562198035641308	0	0	0.0453392486546	0.0984202312435652	0	0.0453392486546	0	0.0453392486546	0	0	0.3173747405822	0.0453392486546	0.0164130845109721	0	0	0	0	0.0269883680133862	0	0.226696243273	0.1360177459638	0.1813569946184	0	0.3173747405822	0	0	0	0	0	0.103436532798318	0.0328261690219443	0.00990449589830064	0	0.226696243273	0
NCI_BARD1_signaling_events_Pathway_(DNA_repair)	0	0	0	0	0	0	0.375884887990542	0.31284081571674	0.36498095166953	0	0	0	0	0.0646527740987504	0	0	0.05214013595279	0.1131832659301	0	0.05214013595279	0	0.05214013595279	0	0	0.36498095166953	0.05214013595279	0.018875047187618	0	0	0	0	0.0310366232153942	0	0.26070067976395	0.15642040785837	0.20856054381116	0	0.36498095166953	0	0	0	0	0	0.0916296083464805	0.0377500943752359	0.0113901702830457	0	0.26070067976395	0
NCI_BARD1_signaling_events_Pathway_(protein_ubiquitination)	0	0	0	0	0	0	0.683427069073713	0.568801483121346	0.663601730308237	0	0	0	0	0.117550498361364	0	0	0.094800247186891	0.205787756236545	0	0.094800247186891	0	0.094800247186891	0	0	0.663601730308237	0.094800247186891	0.0343182676138509	0	0	0	0	0	0	0.474001235934455	0.284400741560673	0.379200988747564	0	0.663601730308237	0	0	0	0	0	0.0893565430621816	0.0686365352277017	0	0	0.474001235934455	0
NCI_BCR_signaling_Main_Pathway	0	0.0103939299449122	0	0	0	0	0	0	0	0	0	0	0	0.0678545883326399	0	0	0	0	0	0	0	0	0	0	0	0	0.0697061303136907	0	0	0.0341514606454535	0	0.0354550374143947	0	0	0.0454942917657668	0	0.00466853408029879	0	0	0	0	0	0	0.0324561442203744	0	0.0201744620578997	0	0	0
NCI_BCR_signaling_Pathway_(cytokine_secretion)	0	0.0415757197796487	0	0	0	0	0	0	0	0	0	0	0	0.163618079286521	0	0	0	0	0	0	0	0	0	0	0	0	0.164364944320541	0	0	0.136605842581814	0	0	0	0	0.121046772347398	0	0	0	0	0	0	0	0	0	0	0.0806978482315986	0	0	0
NCI_BCR_signaling_Pathway_(re_entry_into_mitotic_cell_cycle)	0	0	0	0	0	0	0	0	0	0	0	0	0	0	0	0	0	0	0	0	0	0	0	0	0	0	0.0215470803706098	0	0	0	0	0	0	0	0	0	0.0215470803706098	0	0	0	0	0	0	0	0	0	0	0	0
NCI_BCR_signaling_Pathway_(ubiquitin_dependent_protein_catabolic_process)	0	0	0	0	0	0	0	0	0	0	0	0	0	0	0	0	0	0	0	0	0	0	0	0	0	0	0	0	0	0	0	0	0	0	0	0	0	0	0	0	0	0	0	0.0952513773026594	0	0	0	0	0
NCI_Beta1_integrin_cell_surface_interactions_Main_Pathway	0	0	0	0	0	0	0.0472942159830154	0	0	0	0	0.00290760221675593	0	0.0648087170925097	0	0	0	0	0	0	0	0	0	0	0	0	0.0329795950120364	0	0	0	0	0	0	0	0.00325910333542787	0	0.0105578124423519	0	0.00282624792977339	0	0.00488916268199908	0	0	0.0016171966219997	0.00749535288121365	0.00374767644060682	0	0.00504844827528179	0
NCI_Beta2_integrin_cell_surface_interactions_Main_Pathway	0	0	0	0	0	0	0.0842122169468081	0	0	0	0	0	0	0.0155327741534638	0	0	0	0	0	0	0	0	0	0	0	0	0.0359827387316444	0	0	0	0	0	0	0	0.00996899642113029	0	0	0	0	0	0	0	0	0.00981575821824357	0	0	0	0	0
NCI_Beta3_integrin_cell_surface_interactions_Main_Pathway	0	0	0	0	0	0	0.0553204436699582	0	0	0	0	0	0	0.0487092872666806	0	0	0	0	0	0	0	0	0	0	0	0	0.0385735051057803	0	0	0.0240084509747431	0	0	0	0	0	0	0.00784382062750989	0	0.0047828811119242	0	0	0	0	0	0	0	0	0.00854352785047687	0
NCI_Beta5_beta6_beta7_and_beta8_integrin_cell_surface_interactions_Main_Pathway	0	0	0	0	0	0	0.154106950223455	0	0	0	0	0	0	0.033160896670646	0	0	0	0	0	0	0	0	0	0	0	0	0.0533335609733431	0	0	0	0	0	0	0	0	0	0.0218506431766347	0	0	0	0	0	0.0618429189857761	0	0	0.0472411186696901	0	0	0
NCI_BMP_receptor_signaling_Main_Pathway	0	0	0	0	0	0	0	0.0259909031838856	0	0	0	0	0	0.0242989745832726	0	0	0	0	0	0	0	0	0	0	0	0	0.0390297211326425	0	0	0	0	0	0	0	0	0	0	0	0	0	0.0175202277140666	0.0533534613249212	0	0	0	0	0	0	0
NCI_C_MYB_transcription_factor_network_Main_Pathway	0	0	0	0	0	0	0.0382651307319494	0	0	0	0	0	0	0.0269760972970985	0	0	0	0	0	0	0	0	0	0	0	0	0.0496210287532899	0	0	0.00740452786879177	0	0	0	0	0	0.00998751560549313	0	0	0	0	0	0	0	0	0	0.04584947075176	0	0	0
NCI_C_MYC_Main_Pathway	0	0	0	0	0	0	0.0159108989657916	0.0069345122004074	0	0	0	0	0	0.071766103470775	0	0	0	0	0	0	0	0	0	0	0	0	0.11535948281724	0	0	0	0	0	0	0	0	0	0	0	0	0	0	0	0	0.109012897476729	0.057510701565206	0.0898731611121316	0	0	0
NCI_Calcineurin_regulated_NFAT_dependent_transcription_in_lymphocytes_Main_Pathway	0	0	0	0	0	0	0	0	0	0	0	0	0	0	0	0	0	0	0	0	0	0	0	0	0	0	0.0135965044102767	0	0	0	0	0	0	0	0	0	0.0271930088205533	0	0	0	0	0	0	0.0360828462149094	0	0	0	0	0
NCI_Calcium_signaling_in_the_CD4_TCR_Main_Pathway	0	0	0	0	0	0	0	0	0	0	0	0	0	0.0610500610500611	0	0	0	0	0	0	0	0	0	0	0	0	0	0	0	0	0	0	0	0	0	0	0	0	0	0	0	0	0	0	0	0	0	0	0
NCI_Canonical_NF_kappaB_Main_Pathway	0	0	0	0	0	0	0.00948168375740164	0	0	0	0	0	0	0.0189633675148033	0	0	0	0	0	0	0	0	0	0	0	0	0	0	0	0	0	0	0	0	0	0	0	0	0	0	0	0	0	0	0.0139219535285191	0	0	0	0
NCI_Canonical_NF_kappaB_Pathway_(proteasomal_ubiquitin_dependent_protein_catabolic_process)	0	0	0	0	0	0	0	0	0	0	0	0	0	0	0	0	0	0	0	0	0	0	0	0	0	0	0	0	0	0	0	0	0	0	0	0	0	0	0	0	0	0	0	0	0	0	0	0	0
NCI_Canonical_Wnt_signaling_Main_Pathway	0	0	0.0161866021119703	0.023441162681669	0.0117205813408345	0.0117205813408345	0.0117205813408345	0.0117205813408345	0.00586029067041725	0.00586029067041725	0.00586029067041725	0.0117205813408345	0.0117205813408345	0.0751982291067574	0	0	0	0	0	0	0	0	0	0	0	0	0.0442627484277137	0	0	0	0	0.0175808720112518	0	0	0	0	0	0.00586029067041725	0.0117205813408345	0	0	0.0117205813408345	0.0117205813408345	0	0.0718883769565075	0.0777486676269248	0.0117205813408345	0.0117205813408345	0
NCI_Caspase_Cascade_in_Apoptosis_Main_Pathway	0	0	0	0	0	0	0	0	0	0	0	0	0	0.0194010411975532	0	0	0	0	0	0	0	0	0	0	0	0	0.0852769368524283	0	0	0	0	0	0	0	0.0104184074571451	0	0	0	0	0	0	0	0	0.151375610271895	0	0.0568512912349522	0	0	0.00698738776508402
NCI_Caspase_Cascade_in_Apoptosis_Pathway_(apoptosis)	0	0	0	0	0	0	0	0	0	0	0	0	0	0.0269687162891046	0	0	0	0	0	0	0	0	0	0	0	0	0.400801603206413	0	0	0	0	0	0	0	0	0	0	0	0	0	0	0	0	0	0	0.267201068804275	0	0	0
NCI_Caspase_Cascade_in_Apoptosis_Pathway_(DNA_fragmentation_during_apoptosis)	0	0	0	0	0	0	0	0	0	0	0	0	0	0	0	0	0	0	0	0	0	0	0	0	0	0	0.334001336005344	0	0	0	0	0	0	0	0	0	0	0	0	0	0	0	0	0	0	0.222667557336896	0	0	0
NCI_Caspase_Cascade_in_Apoptosis_Pathway_(DNA_repair)	0	0	0	0	0	0	0	0	0	0	0	0	0	0	0	0	0	0	0	0	0	0	0	0	0	0	0.400801603206413	0	0	0	0	0	0	0	0	0	0	0	0	0	0	0	0	0	0	0.267201068804275	0	0	0.0328407224958949
NCI_Caspase_Cascade_in_Apoptosis_Pathway_(neuron_apoptosis)	0	0	0	0	0	0	0	0	0	0	0	0	0	0	0	0	0	0	0	0	0	0	0	0	0	0	0	0	0	0	0	0	0	0	0	0	0	0	0	0	0	0	0	0	0	0	0	0	0
NCI_Caspase_Cascade_in_Apoptosis_Pathway_(nuclear_fragmentation_during_apoptosis)	0	0	0	0	0	0	0	0	0	0	0	0	0	0	0	0	0	0	0	0	0	0	0	0	0	0	0.400801603206413	0	0	0	0	0	0	0	0	0	0	0	0	0	0	0	0	0	0	0.267201068804275	0	0	0
NCI_CD40_CD40L_signaling_Main_Pathway	0	0	0	0	0	0	0	0	0	0	0	0	0	0.0222965440356745	0	0	0	0	0	0	0	0	0	0	0	0	0	0	0	0	0	0	0	0	0.0311090578052272	0	0	0	0	0	0	0	0	0	0	0.113670019309836	0	0	0
NCI_CDC42_signaling_events_Main_Pathway	0	0.0107523413223229	0.00202078988635078	0.00808315954540311	0.00404157977270155	0.00404157977270155	0.0149044395187192	0.00404157977270155	0.00202078988635078	0.00202078988635078	0.00202078988635078	0.00404157977270155	0.00404157977270155	0.0643413492235577	0	0	0	0	0	0	0	0	0	0	0	0	0.0777706730403277	0	0	0.0104350665816722	0	0.00606236965905233	0	0	0.0351036970594791	0	0.0048133387242727	0.00202078988635078	0.00404157977270155	0	0	0.00404157977270155	0.00404157977270155	0.0131513190773035	0.0048133387242727	0.0316533350841905	0.00404157977270155	0.00404157977270155	0.0165342516636149
NCI_CDC42_signaling_events_Pathway_(actin_cytoskeleton_organization)	0	0	0	0	0	0	0	0	0	0	0	0	0	0	0	0	0	0	0	0	0	0	0	0	0	0	0.0530363298859719	0	0	0	0	0	0	0	0	0	0	0	0	0	0	0	0	0	0	0	0	0	0
NCI_CDC42_signaling_events_Pathway_(retrograde_vesicle_mediated_transport_Golgi_to_ER)	0	0	0	0	0	0	0	0	0	0	0	0	0	0	0	0	0	0	0	0	0	0	0	0	0	0	0.0795544948289579	0	0	0	0	0	0	0	0	0	0	0	0	0	0	0	0	0	0	0	0	0	0
NCI_Cellular_roles_of_Anthrax_toxin_Main_Pathway	0	0	0	0	0	0	0	0	0	0	0	0	0	0.0858632177884255	0	0	0	0	0	0	0	0	0	0	0	0	0	0	0	0	0	0	0	0	0	0	0	0	0	0	0	0	0	0	0.12830554500456	0	0	0	0
NCI_Ceramide_signaling_Main_Pathway	0	0	0	0	0	0	0	0	0	0	0	0	0	0.0249854005002049	0	0	0	0	0	0	0	0	0	0.00747518239445042	0	0	0	0	0	0	0	0	0	0	0.0249547906414205	0	0	0	0	0	0	0	0	0.134843581445523	0.0205153454784179	0.0151625424551189	0	0	0
NCI_Ceramide_signaling_Pathway_(cell_survival)	0	0	0	0	0	0	0	0	0	0	0	0	0	0.0153298994358597	0	0	0	0	0	0	0	0	0	0	0	0	0	0	0	0	0	0	0	0	0.0543065059194091	0	0	0	0	0	0	0	0	0	0	0	0	0	0
NCI_Ceramide_signaling_Pathway_(ganglioside_biosynthetic_process)	0	0	0	0	0	0	0	0	0	0	0	0	0	0.0162316582262044	0	0	0	0	0	0	0	0	0	0	0	0	0	0	0	0	0	0	0	0	0	0	0	0	0	0	0	0	0	0	0	0.0428118845791592	0	0	0
NCI_Ceramide_signaling_Pathway_(negative_regulation_of_cell_cycle)	0	0	0	0	0	0	0	0	0	0	0	0	0	0.0162316582262044	0	0	0	0	0	0	0	0	0	0.0211063973490365	0	0	0	0	0	0	0	0	0	0	0	0	0	0	0	0	0	0	0	0	0	0	0	0	0
NCI_Class_I_PI3K_signaling_events_Main_Pathway	0.0201239636158738	0.0152106291876763	0	0	0	0	0.0201239636158738	0	0	0	0	0	0	0.0775224024893645	0	0	0	0	0	0	0	0	0	0	0	0	0.0511174056104609	0	0	0.0147618015057802	0	0	0	0	0.0644093681332145	0	0.00683200109312017	0	0	0	0	0	0	0	0.0467054977645617	0.0926638698063391	0	0	0
NCI_Class_I_PI3K_signaling_events_mediated_by_Akt_Main_Pathway	0	0	0	0	0	0	0	0	0	0	0	0	0	0.0113919588575366	0	0	0	0	0	0	0	0	0	0	0	0	0.0297198058108874	0	0	0	0	0	0	0	0.0769706502966188	0	0	0	0	0	0	0	0	0	0	0.0531106126557432	0	0	0
NCI_Class_I_PI3K_signaling_events_mediated_by_Akt_Pathway_(cell_survival)	0	0	0	0	0	0	0	0	0	0	0	0	0	0.0108932461873638	0	0	0	0	0	0	0	0	0	0	0	0	0.0202020202020202	0	0	0	0	0	0	0	0	0	0	0	0	0	0	0	0	0	0	0.0108932461873638	0	0	0
NCI_Class_I_PI3K_signaling_events_mediated_by_Akt_Pathway_(G1_S_transition_of_mitotic_cell_cycle)	0	0	0	0	0	0	0	0	0	0	0	0	0	0.0100553041729512	0	0	0	0	0	0	0	0	0	0	0	0	0.0777287228900132	0	0	0	0	0	0	0	0	0	0	0	0	0	0	0	0	0	0	0.0100553041729512	0	0	0
NCI_Class_I_PI3K_signaling_events_mediated_by_Akt_Pathway_(negative_regulation_of_cell_cycle)	0	0	0	0	0	0	0	0	0	0	0	0	0	0.00522875816993464	0	0	0	0	0	0	0	0	0	0	0	0	0.0096969696969697	0	0	0	0	0	0	0	0	0	0	0	0	0	0	0	0	0	0	0.0722304332118107	0	0	0
NCI_Class_I_PI3K_signaling_events_Pathway_(actin_cytoskeleton_reorganization)	0.0634678852500635	0.0479719843611331	0	0	0	0	0.0634678852500635	0	0	0	0	0	0	0.2031372379586	0	0	0	0	0	0	0	0	0	0	0	0	0.139669352708536	0	0	0.0465564509028454	0	0	0	0	0.2031372379586	0	0	0	0	0	0	0	0	0	0.126935770500127	0.292247589389223	0	0	0
NCI_Class_I_PI3K_signaling_events_Pathway_(cell_survival)	0.0589344648750589	0.0445454140496236	0	0	0	0	0.0589344648750589	0	0	0	0	0	0	0.188627435247271	0	0	0	0	0	0	0	0	0	0	0	0	0.129692970372212	0	0	0.0432309901240707	0	0	0	0	0.188627435247271	0	0	0	0	0	0	0	0	0	0.117868929750118	0.271372761575707	0	0	0
NCI_Coregulation_of_Androgen_receptor_activity_Main_Pathway	0	0	0	0	0	0	0	0	0	0	0	0	0	0.093462311322959	0	0	0	0	0	0	0	0	0	0	0	0	0	0	0	0	0	0	0	0	0	0	0	0	0	0	0	0	0	0	0	0	0	0	0
NCI_CXCR3_mediated_signaling_events_Main_Pathway	0	0.0164114683340718	0	0	0	0	0	0	0	0	0	0	0	0.100160820043123	0	0	0	0	0	0	0	0	0	0	0	0	0.0477816206634466	0	0	0.0159272068878155	0	0	0	0	0.0477816206634466	0	0	0	0	0	0	0	0	0	0	0.0817067133699327	0	0	0
NCI_CXCR3_mediated_signaling_events_Pathway_(actin_polymerization_or_depolymerization)	0	0	0	0	0	0	0	0	0	0	0	0	0	0.0668806848582129	0	0	0	0	0	0	0	0	0	0	0	0	0	0	0	0	0	0	0	0	0	0	0	0	0	0	0	0	0	0	0	0	0	0	0
NCI_CXCR3_mediated_signaling_events_Pathway_(cell_adhesion)	0	0	0	0	0	0	0	0	0	0	0	0	0	0.0585205992509363	0	0	0	0	0	0	0	0	0	0	0	0	0	0	0	0	0	0	0	0	0	0	0	0	0	0	0	0	0	0	0	0	0	0	0
NCI_CXCR3_mediated_signaling_events_Pathway_(cell_proliferation)	0	0	0	0	0	0	0	0	0	0	0	0	0	0.0808561140077974	0	0	0	0	0	0	0	0	0	0	0	0	0	0	0	0	0	0	0	0	0	0	0	0	0	0	0	0	0	0	0	0	0	0	0
NCI_CXCR3_mediated_signaling_events_Pathway_(chemotaxis)	0	0	0	0	0	0	0	0	0	0	0	0	0	0.0520183104452767	0	0	0	0	0	0	0	0	0	0	0	0	0	0	0	0	0	0	0	0	0	0	0	0	0	0	0	0	0	0	0	0	0	0	0
NCI_CXCR4_mediated_signaling_events_Main_Pathway	0	0.00820573416703592	0	0	0	0	0.0223477085422753	0	0	0	0	0	0	0.0559358988599894	0	0	0	0	0	0	0	0	0	0	0	0	0.0562962159255253	0.0164268348774558	0	0.00796360344390776	0	0.00355138859293984	0	0	0.0682121399716125	0	0.0101292492200478	0	0	0	0	0	0	0.0286987215717409	0.0904490158384169	0.0210062688367499	0	0	0
NCI_CXCR4_mediated_signaling_events_Pathway_(cell_adhesion)	0	0	0	0	0	0	0	0	0	0	0	0	0	0.0563746914788905	0	0	0	0	0	0	0	0	0	0	0	0	0.0629881582262535	0	0	0	0	0	0	0	0.120300751879699	0	0	0	0	0	0	0	0	0.0229343490497841	0.180451127819549	0	0	0	0
NCI_CXCR4_mediated_signaling_events_Pathway_(cell_proliferation)	0	0.0566941633358846	0	0	0	0	0	0	0	0	0	0	0	0.165063780473724	0	0	0	0	0	0	0	0	0	0	0	0	0.165063780473724	0	0	0.0550212601579082	0	0	0	0	0.165063780473724	0	0	0	0	0	0	0	0	0	0	0.110042520315816	0	0	0
NCI_CXCR4_mediated_signaling_events_Pathway_(chemotaxis)	0	0.0103939299449122	0	0	0	0	0.0217864923747277	0	0	0	0	0	0	0.0708521385559865	0	0	0	0	0	0	0	0	0	0	0	0	0.0639109961569452	0.0208073241781107	0	0.0100872310289498	0	0.00449842555105713	0	0	0.0864020439640425	0	0.0128303823453939	0	0	0	0	0	0	0.0152011217742897	0.114568753395328	0.0266079405265498	0	0	0
NCI_CXCR4_mediated_signaling_events_Pathway_(establishment_of_cell_polarity)	0	0.0366844586291018	0	0	0	0	0	0	0	0	0	0	0	0.106805975600645	0	0	0	0	0	0	0	0	0	0	0	0	0.210551177385063	0	0	0.0356019918668818	0	0	0	0	0.106805975600645	0	0	0	0	0	0	0	0	0	0	0.0712039837337635	0	0	0
NCI_CXCR4_mediated_signaling_events_Pathway_(regulation_of_heterotypic_cell_cell_adhesion)	0	0.0519696497245609	0	0	0	0	0	0	0	0	0	0	0	0.151308465434247	0	0	0	0	0	0	0	0	0	0	0	0	0.151308465434247	0	0	0.0504361551447491	0	0	0	0	0.432010219820212	0	0	0	0	0	0	0	0	0	0.421052631578947	0.100872310289498	0	0	0
NCI_Degradation_of_beta_catenin_Main_Pathway	0	0	0.0179851134577448	0.0260457363129656	0.0130228681564828	0.0130228681564828	0.0130228681564828	0.0130228681564828	0.00651143407824139	0.00651143407824139	0.00651143407824139	0.0130228681564828	0.0130228681564828	0.0195343022347242	0	0	0	0	0	0	0	0	0	0	0	0	0.101558790941052	0	0	0	0	0.0195343022347242	0	0	0	0	0	0.00651143407824139	0.0130228681564828	0	0	0.0130228681564828	0.0130228681564828	0	0.0438827453045463	0.00651143407824139	0.0130228681564828	0.0130228681564828	0
NCI_DNA_PK_pathway_in_nonhomologous_end_joining_Main_Pathway	0	0	0	0	0	0	0	0	0	0	0	0	0	0	0	0	0	0	0	0	0	0	0	0	0	0	0	0	0	0	0	0	0	0	0	0	0.0281151596941071	0	0	0	0	0	0	0.0420344682639765	0	0	0	0	0
NCI_DNA_PK_pathway_in_nonhomologous_end_joining_Pathway_(double_strand_break_repair_via_nonhomologous_end_joining)	0	0	0	0	0	0	0	0	0	0	0	0	0	0	0	0	0	0	0	0	0	0	0	0	0	0	0	0	0	0	0	0	0	0	0	0	0.0281151596941071	0	0	0	0	0	0	0.0420344682639765	0	0	0	0	0
NCI_DNA_PK_pathway_in_nonhomologous_end_joining_Pathway_(V_D_J_recombination)	0	0	0	0	0	0	0	0	0	0	0	0	0	0	0	0	0	0	0	0	0	0	0	0	0	0	0	0	0	0	0	0	0	0	0	0	0.0365497076023392	0	0	0	0	0	0	0.0546448087431694	0	0	0	0	0
NCI_Downstream_signaling_in_naive_CD8_T_cells_Main_Pathway	0	0	0	0	0	0	0.0662124094093853	0	0	0	0	0	0	0.0523015184186727	0	0	0	0	0	0	0	0	0	0	0	0	0	0	0	0	0	0.0439463854098	0	0	0	0	0	0	0	0	0	0	0	0.0439463854098	0.0550265190171939	0.0430163031789048	0	0	0
NCI_Downstream_signaling_in_naive_CD8_T_cells_Pathway_(Pathway_regulation_of_survival_gene_product_expression_via_IL2RG)	0	0	0	0	0	0	0.246791707798618	0	0	0	0	0	0	0	0	0	0	0	0	0	0	0	0	0	0	0	0	0	0	0	0	0.163800163800164	0	0	0	0	0	0	0	0	0	0	0	0.163800163800164	0.165590329524756	0	0	0	0
NCI_E_cadherin_signaling_in_keratinocytes_Main_Pathway	0	0.0296969426997491	0	0	0.0147108580843521	0	0	0	0	0	0	0	0	0.0864619802481414	0	0	0	0	0	0	0	0	0	0	0	0	0.121463117785111	0	0	0.0288206600827138	0	0	0	0	0.0864619802481414	0	0	0	0	0	0	0	0	0	0	0.0756175555822066	0	0	0
NCI_E_cadherin_signaling_in_keratinocytes_Pathway_(adherens_junction_organization)	0	0	0	0	0	0	0	0	0	0	0	0	0	0	0	0	0	0	0	0	0	0	0	0	0	0	0.0735023888276369	0	0	0	0	0	0	0	0	0	0	0	0	0	0	0	0	0	0	0.0377500943752359	0	0	0
NCI_E_cadherin_signaling_in_keratinocytes_Pathway_(apoptosis)	0	0.062363579669473	0	0	0	0	0	0	0	0	0	0	0	0.181570158521097	0	0	0	0	0	0	0	0	0	0	0	0	0.255072547348734	0	0	0.060523386173699	0	0	0	0	0.181570158521097	0	0	0	0	0	0	0	0	0	0	0.158796866722634	0	0	0
NCI_E_cadherin_signaling_in_keratinocytes_Pathway_(keratinocyte_differentiation)	0	0.0479719843611331	0	0	0	0	0	0	0	0	0	0	0	0.139669352708536	0	0	0	0	0	0	0	0	0	0	0	0	0.196209651806718	0	0	0.0465564509028454	0	0	0	0	0.139669352708536	0	0	0	0	0	0	0	0	0	0	0.122151435940488	0	0	0
NCI_E_cadherin_signaling_in_the_nascent_adherens_junction_Main_Pathway	0	0.0188980544452949	0	0	0	0	0.00609228594753323	0	0	0	0	0	0	0.0550212601579082	0.00577530594683253	0	0	0	0	0	0	0	0	0	0	0	0.0772947113177981	0	0	0.0362132015936273	0	0	0	0	0.0677109713400817	0	0	0	0	0	0	0	0	0	0	0.0481202626432224	0	0	0
NCI_E_cadherin_signaling_in_the_nascent_adherens_junction_Pathway_(regulation_of_actin_nucleation)	0	0	0	0	0	0	0	0	0	0	0	0	0	0	0	0	0	0	0	0	0	0	0	0	0	0	0.0612519906896974	0	0	0	0	0	0	0	0	0	0	0	0	0	0	0	0	0	0	0.0314584119793633	0	0	0
NCI_E2F_transcription_factor_network_Main_Pathway	0.0190258751902588	0	0	0	0	0	0.00730994152046784	0	0	0	0	0.0190258751902588	0	0.015105388979152	0	0	0	0.00445149701225995	0	0	0	0	0	0.00897021887334051	0	0	0	0	0	0	0	0	0	0	0	0	0	0	0	0	0	0	0	0	0	0.0418760469011725	0	0	0
NCI_Endogenous_TLR_signaling_Main_Pathway	0	0	0	0	0	0	0	0	0	0	0	0	0	0	0	0	0	0	0	0	0	0	0	0	0	0	0.0815275328705437	0	0	0	0	0	0	0	0.0565493887466521	0	0.0057721057218884	0	0	0	0	0	0	0	0	0	0	0	0.170502983802217
NCI_Endogenous_TLR_signaling_Pathway_(regulation_of_apoptosis)	0	0	0	0	0	0	0	0	0	0	0	0	0	0	0	0	0	0	0	0	0	0	0	0	0	0	0.11707656922974	0	0	0	0	0	0	0	0.078473982856453	0	0	0	0	0	0	0	0	0	0	0	0	0	0.263504611330698
NCI_Endogenous_TLR_signaling_Pathway_(regulation_of_cell_proliferation)	0	0	0	0	0	0	0	0	0	0	0	0	0	0	0	0	0	0	0	0	0	0	0	0	0	0	0.11707656922974	0	0	0	0	0	0	0	0.078473982856453	0	0	0	0	0	0	0	0	0	0	0	0	0	0.263504611330698
NCI_Endogenous_TLR_signaling_Pathway_(regulation_of_interleukin_1_beta_production)	0	0	0	0	0	0	0	0	0	0	0	0	0	0	0	0	0	0	0	0	0	0	0	0	0	0	0.11707656922974	0	0	0	0	0	0	0	0.078473982856453	0	0	0	0	0	0	0	0	0	0	0	0	0	0.263504611330698
NCI_Endothelins_Main_Pathway	0	0	0	0	0	0	0.00828366655897089	0	0	0	0	0	0	0.0800876006650269	0	0	0	0	0	0	0	0	0	0	0	0	0.00393295105049123	0	0	0.00469549701835939	0	0.00435331504941013	0	0	0.0392955381702568	0	0	0	0	0	0	0	0	0.00435331504941013	0.0238617721471638	0.0111579207987822	0	0	0.0154937869914164
NCI_Endothelins_Pathway_(cAMP_biosynthetic_process)	0	0	0	0	0	0	0.014012667451376	0	0	0	0	0	0	0.161239534850471	0	0	0	0	0	0	0	0	0	0	0	0	0	0	0	0.0153221481651728	0	0	0	0	0	0	0	0	0	0	0	0	0	0	0	0	0	0	0
NCI_EPHA_forward_signaling_Main_Pathway	0	0	0	0	0	0	0	0	0	0	0	0	0	0.0259787493830047	0	0	0	0	0	0	0	0	0	0	0	0	0.0695904614399336	0	0	0	0.0553590850771445	0	0	0	0	0	0	0	0	0	0	0	0	0.00946163307786924	0.0189232661557385	0.00946163307786924	0	0	0
NCI_EPHA_forward_signaling_Pathway_(axon_guidance)	0	0	0	0	0	0	0	0	0	0	0	0	0	0.0422154677473826	0	0	0	0	0	0	0	0	0	0	0	0	0.113084499839892	0	0	0	0.0899585132503598	0	0	0	0	0	0	0	0	0	0	0	0	0.0153751537515375	0.030750307503075	0.0153751537515375	0	0	0
NCI_EPHA_forward_signaling_Pathway_(cell_cell_adhesion)	0	0	0	0	0	0	0	0	0	0	0	0	0	0.0482462488541516	0	0	0	0	0	0	0	0	0	0	0	0	0.129239428388448	0	0	0	0.102809729428983	0	0	0	0	0	0	0	0	0	0	0	0	0	0	0	0	0	0
NCI_EPHA_forward_signaling_Pathway_(proteasomal_ubiquitin_dependent_protein_catabolic_process)	0	0	0	0	0	0	0	0	0	0	0	0	0	0.0337723741979061	0	0	0	0	0	0	0	0	0	0	0	0	0.0904675998719137	0	0	0	0	0	0	0	0	0	0	0	0	0	0	0	0	0	0	0	0	0	0
NCI_EPHA_forward_signaling_Pathway_(regulation_of_stress_fiber_assembly)	0	0	0	0	0	0	0	0	0	0	0	0	0	0.0482462488541516	0	0	0	0	0	0	0	0	0	0	0	0	0.129239428388448	0	0	0	0.102809729428983	0	0	0	0	0	0	0	0	0	0	0	0	0	0	0	0	0	0
NCI_EPHA2_forward_signaling_Main_Pathway	0	0.062363579669473	0	0	0	0	0	0	0	0	0	0	0	0.181570158521097	0	0	0	0	0	0	0	0	0	0	0	0	0.181570158521097	0	0	0.060523386173699	0	0.212730224486368	0	0	0.22344620542227	0	0	0	0	0	0	0	0	0.0709100748287895	0	0.121046772347398	0	0	0
NCI_Ephrin_B_reverse_signaling_Main_Pathway	0	0.0311817898347365	0	0	0	0	0	0	0	0	0	0	0	0.0907850792605485	0	0	0	0	0	0	0	0	0	0	0	0	0.0974758326393789	0	0	0.0302616930868495	0	0	0	0	0.111723102711135	0	0	0	0	0	0	0	0	0.0348073500206274	0.01605187967511	0.0765752658488089	0	0	0
NCI_Ephrin_B_reverse_signaling_Pathway_(angiogenesis)	0	0	0	0	0	0	0	0	0	0	0	0	0	0	0	0	0	0	0	0	0	0	0	0	0	0	0.00892100450510728	0	0	0	0	0	0	0	0.0279173646007817	0	0	0	0	0	0	0	0	0.0464098000275032	0.0214025062334799	0.0214025062334799	0	0	0
NCI_Ephrin_B_reverse_signaling_Pathway_(cell_adhesion)	0	0.0366844586291018	0	0	0	0	0	0	0	0	0	0	0	0.106805975600645	0	0	0	0	0	0	0	0	0	0	0	0	0.114677450163975	0	0	0.0356019918668818	0	0	0	0	0.131438944366041	0	0	0	0	0	0	0	0	0.0409498235536793	0.0188845643236588	0.0900885480574223	0	0	0
NCI_Ephrin_B_reverse_signaling_Pathway_(endothelial_cell_migration)	0	0	0	0	0	0	0	0	0	0	0	0	0	0	0	0	0	0	0	0	0	0	0	0	0	0	0.00892100450510728	0	0	0	0	0	0	0	0.0279173646007817	0	0	0	0	0	0	0	0	0.0464098000275032	0.0214025062334799	0.0214025062334799	0	0	0
NCI_EPO_signaling_Main_Pathway	0	0	0	0	0	0	0.0139324277255312	0	0	0	0	0	0	0.0550212601579082	0	0	0	0	0	0	0	0	0	0	0	0	0.0769595839682458	0	0	0.0183404200526361	0	0.0644637043898086	0	0	0.0550212601579082	0	0.00848824378236143	0	0	0	0	0	0	0.0599435236752369	0	0.0366808401052721	0	0	0
NCI_ErbB_receptor_signaling_network_Main_Pathway	0	0	0	0	0	0	0	0	0	0	0	0	0	0.0183958793230316	0	0	0	0	0	0	0	0	0	0	0	0	0	0	0	0	0	0	0	0	0	0	0	0	0	0	0	0	0	0	0	0	0	0	0
NCI_ErbB1_downstream_signaling_Main_Pathway	0	0.00760531459383817	0	0	0	0	0.00245177361303167	0	0	0	0	0	0	0.105660435714722	0	0	0	0	0	0	0	0	0	0	0	0	0.0372573070051678	0	0	0.00738090075289012	0	0	0	0	0.0248294442615828	0	0.0087045838338469	0	0	0	0	0	0	0	0.00529992262112973	0.0378640866836273	0	0	0
NCI_ErbB1_downstream_signaling_Pathway_(cell_proliferation)	0	0	0	0	0	0	0.00913842892129985	0	0	0	0	0	0	0.054513601091356	0	0	0	0	0	0	0	0	0	0	0	0	0	0	0	0	0	0	0	0	0	0	0	0	0	0	0	0	0	0	0	0	0	0	0
NCI_ErbB1_downstream_signaling_Pathway_(ruffle_organization)	0	0.0346464331497072	0	0	0	0	0	0	0	0	0	0	0	0.100872310289498	0	0	0	0	0	0	0	0	0	0	0	0	0.145069251861142	0	0	0.0336241034298328	0	0	0	0	0.100872310289498	0	0	0	0	0	0	0	0	0	0	0.0672482068596655	0	0	0
NCI_ErbB2_ErbB3_signaling_events_Main_Pathway	0	0.0188980544452949	0	0	0	0	0	0	0	0	0	0	0	0.0869630779885968	0	0	0	0	0	0	0	0	0	0	0	0	0.0976187870321646	0	0	0.0620935648099155	0	0.0644637043898086	0	0	0.0550212601579082	0	0	0	0	0	0	0	0	0.0214879014632695	0	0.0921121357014235	0	0	0
NCI_ErbB2_ErbB3_signaling_events_Pathway_(myelination)	0	0.062363579669473	0	0	0	0	0	0	0	0	0	0	0	0.194642053945934	0	0	0	0	0	0	0	0	0	0	0	0	0.181570158521097	0	0	0.204908763872721	0	0	0	0	0.181570158521097	0	0	0	0	0	0	0	0	0	0	0.134118667772235	0	0	0
NCI_ErbB4_signaling_events_Main_Pathway	0	0.0230976220998048	0	0	0	0	0.0113487361872786	0	0	0	0	0	0	0.115102265945947	0	0	0	0	0	0	0	0	0	0	0	0	0.114670015651562	0	0	0.0224160689532218	0	0.0787889720319883	0	0	0.0861253918938332	0	0.0143055376736335	0	0	0	0	0	0	0.0732643067141785	0	0.0448321379064437	0	0	0
NCI_ErbB4_signaling_events_Pathway_(apoptosis)	0	0.062363579669473	0	0	0	0	0	0	0	0	0	0	0	0.281730658852991	0	0	0	0	0	0	0	0	0	0	0	0	0.21768427914226	0	0	0.060523386173699	0	0	0	0	0.181570158521097	0	0.0386249517188103	0	0	0	0	0	0	0	0	0.121046772347398	0	0	0
NCI_ErbB4_signaling_events_Pathway_(chemotaxis)	0	0.062363579669473	0	0	0	0	0	0	0	0	0	0	0	0.281730658852991	0	0	0	0	0	0	0	0	0	0	0	0	0.21768427914226	0	0	0.060523386173699	0	0	0	0	0.181570158521097	0	0.0386249517188103	0	0	0	0	0	0	0	0	0.121046772347398	0	0	0
NCI_ErbB4_signaling_events_Pathway_(dendrite_morphogenesis)	0	0.062363579669473	0	0	0	0	0	0	0	0	0	0	0	0.281730658852991	0	0	0	0	0	0	0	0	0	0	0	0	0.21768427914226	0	0	0.060523386173699	0	0	0	0	0.181570158521097	0	0.0386249517188103	0	0	0	0	0	0	0	0	0.121046772347398	0	0	0
NCI_ErbB4_signaling_events_Pathway_(epithelial_cell_differentiation)	0	0	0	0	0	0	0.0218868483611801	0	0	0	0	0	0	0.0715432145227813	0	0	0	0	0	0	0	0	0	0	0	0	0.0914563455272282	0	0	0	0	0	0	0	0	0	0.0275892512277217	0	0	0	0	0	0	0	0	0	0	0	0
NCI_ErbB4_signaling_events_Pathway_(glial_cell_differentiation)	0	0	0	0	0	0	0.0306415877056522	0	0	0	0	0	0	0.0676704109198768	0	0	0	0	0	0	0	0	0	0	0	0	0.128038883738119	0	0	0	0	0	0	0	0	0	0.0386249517188103	0	0	0	0	0	0	0	0	0	0	0	0
NCI_Fanconi_anemia_Main_Pathway	0	0	0	0	0	0	0.0146573295593999	0	0	0	0	0	0.0155291559903719	0.0491459566180671	0	0	0	0.00395688623311995	0	0	0	0	0	0	0	0	0.00794821712750703	0.00216654209049646	0	0.00522384161312229	0	0.0211866769254787	0	0	0	0	0.0213162803090861	0	0	0	0	0.0119138036307317	0	0.0452504942231171	0.0479365328221237	0.0122925637966041	0	0	0.00433308418099293
NCI_Fanconi_anemia_Pathway_(regulation_of_double_strand_break_repair_via_homologous_recombination)	0	0	0	0	0	0	0.0178264818965675	0	0	0	0	0	0	0.0553753260870239	0	0	0	0.00481242920244318	0	0	0	0	0	0	0	0	0.00526996724715356	0.00263498362357678	0	0	0	0.0167765530894023	0	0	0	0	0.0259252057813209	0	0	0	0	0.0144897611725115	0	0.0550343848659532	0.0286642730336539	0.00615684880164634	0	0	0.00526996724715356
NCI_Fanconi_anemia_Pathway_(Sister_Chromatid_Exchange_Process)	0	0	0	0	0	0	0	0	0	0	0	0	0	0.00542269941977116	0	0	0	0	0	0	0	0	0	0	0	0	0.00542269941977116	0	0	0.00783576241968344	0	0.031780015388218	0	0	0	0	0	0	0	0	0	0	0	0.0325231379265026	0.0132584618394546	0.0108453988395423	0	0	0
NCI_FAS_CD95_signaling_Main_Pathway	0	0.0201172837643461	0	0	0	0	0	0	0	0	0	0	0	0.0649867039446246	0	0	0	0	0	0	0	0	0	0	0	0	0.0585710188777732	0	0	0.0195236729592577	0	0	0	0	0.0656778848209609	0	0	0	0	0	0	0	0	0	0	0.0938381136741486	0	0	0
NCI_Fc_epsilon_receptor_I_signaling_in_mast_cells_Main_Pathway	0	0.0111363535124059	0	0	0	0	0	0	0	0	0	0	0	0.104443127483156	0	0	0	0	0	0	0	0	0	0	0	0	0.0374252433933732	0	0	0.0108077475310177	0	0.0379875400868515	0	0	0.0487438840347501	0	0.0177479985570245	0	0	0	0	0	0	0.0464232495065802	0	0.0295520029985433	0	0	0.0242954324586978
NCI_Fc_epsilon_receptor_I_signaling_in_mast_cells_Pathway_(regulation_of_mast_cell_degranulation)	0	0.062363579669473	0	0	0	0	0	0	0	0	0	0	0	0.181570158521097	0	0	0	0	0	0	0	0	0	0	0	0	0.181570158521097	0	0	0.060523386173699	0	0	0	0	0.181570158521097	0	0	0	0	0	0	0	0	0	0	0.121046772347398	0	0	0.136054421768707
NCI_FGF_signaling_Main_Pathway	0	0	0	0	0	0	0.0255427841634738	0	0	0	0	0	0	0	0	0	0	0	0	0	0	0	0	0	0	0	0.120629724277567	0	0	0	0	0.118183458047982	0	0	0	0	0	0	0	0	0	0	0	0.0393944860159942	0	0	0	0	0
NCI_FOXA1_transcription_factor_network_Main_Pathway	0	0	0	0	0	0	0	0	0	0	0	0	0	0	0	0	0	0	0	0	0	0	0	0	0	0	0	0	0	0	0	0	0	0	0	0	0.053746103407503	0	0	0	0	0	0	0	0	0	0	0	0
NCI_FOXA2_and_FOXA3_transcription_factor_networks_Main_Pathway	0	0	0	0	0	0	0	0.00877932293861497	0	0	0	0	0	0	0	0	0	0	0	0	0	0	0	0	0	0	0	0	0	0	0	0	0	0	0	0	0	0	0	0	0	0.0241545893719807	0	0.0361689814814815	0	0.00877932293861497	0	0	0
NCI_FOXM1_transcription_factor_network_Main_Pathway	0	0	0	0	0	0	0.0488400488400488	0	0	0	0	0	0	0.0392540781703041	0	0	0	0	0	0	0	0	0	0.00920022448547745	0	0	0.0104873584536144	0.00249985625826515	0	0	0	0	0	0	0	0	0.0294676839893575	0	0	0	0	0	0	0.0374916089768206	0.0049997125165303	0.0234889893447764	0	0.00854352785047687	0.0049997125165303
NCI_FoxO_family_signaling_Main_Pathway	0	0	0	0	0	0	0.00730994152046784	0	0	0	0	0	0	0.0184507614848172	0	0	0	0	0	0	0	0	0	0	0	0	0.0235700817096166	0	0	0	0	0	0	0	0	0	0	0	0	0	0	0	0	0.0137969094922737	0	0.062102584118001	0	0	0
NCI_Glucocorticoid_receptor_regulatory_network_Main_Pathway	0	0	0	0.0130826123360313	0	0.01943407960199	0.114056547396728	0.0977627549114813	0.114056547396728	0	0.00852427714129842	0	0	0.0696297976364526	0	0	0.0162937924852469	0.0325875849704938	0	0.0162937924852469	0	0.0162937924852469	0	0	0.114056547396728	0.0162937924852469	0.0120007680491551	0	0	0	0	0	0	0.0814689624262344	0.0625695071097047	0.0651751699409875	0	0.114056547396728	0	0	0	0	0	0.120566765686132	0.00881274675690919	0.0459733577336249	0	0.0814689624262344	0
NCI_Glucocorticoid_receptor_regulatory_network_Pathway_(apoptosis)	0	0	0	0.0440677468161053	0	0	0	0	0	0	0	0	0	0.0485979491665452	0	0	0	0	0	0	0	0	0	0	0	0	0.0404236397445226	0	0	0	0	0	0	0	0.0461073840975632	0	0	0	0	0	0	0	0	0	0	0.0893954631802436	0	0	0
NCI_Glucocorticoid_receptor_regulatory_network_Pathway_(histone_acetylation)	0	0	0	0.0440677468161053	0	0	0	0	0	0	0	0	0	0.0485979491665452	0	0	0	0	0	0	0	0	0	0	0	0	0.0404236397445226	0	0	0	0	0	0	0	0.0461073840975632	0	0	0	0	0	0	0	0	0	0	0.0893954631802436	0	0	0
NCI_Glucocorticoid_receptor_regulatory_network_Pathway_(MAPKKK_cascade)	0	0	0	0.0440677468161053	0	0	0	0	0	0	0	0	0	0.0485979491665452	0	0	0	0	0	0	0	0	0	0	0	0	0.0404236397445226	0	0	0	0	0	0	0	0.0461073840975632	0	0	0	0	0	0	0	0	0	0	0.0893954631802436	0	0	0
NCI_Glypican_1_network_Main_Pathway	0	0	0	0	0	0	0	0	0	0	0	0	0	0	0	0	0	0	0	0	0	0	0	0	0	0	0	0	0	0	0	0	0	0	0.00602032461590329	0	0.0809617465620878	0	0	0	0	0	0	0	0	0.0488466991734966	0	0	0
NCI_Glypican_1_network_Pathway_(cell_growth)	0	0	0	0	0	0	0	0	0	0	0	0	0	0	0	0	0	0	0	0	0	0	0	0	0	0	0	0	0	0	0	0	0	0	0.00985144028056902	0	0	0	0	0	0	0	0	0	0	0.0198059021588433	0	0	0
NCI_Glypican_1_network_Pathway_(fibroblast_growth_factor_receptor_signaling_pathway)	0	0	0	0	0	0	0	0	0	0	0	0	0	0	0	0	0	0	0	0	0	0	0	0	0	0	0	0	0	0	0	0	0	0	0.00985144028056902	0	0	0	0	0	0	0	0	0	0	0.0198059021588433	0	0	0
NCI_Hedgehog_signaling_events_mediated_by_Gli_proteins_Main_Pathway	0	0	0	0	0	0	0.0594531201960582	0	0	0	0	0	0	0.023162624788641	0	0	0	0	0	0	0	0	0	0	0	0	0	0	0	0	0	0	0	0	0	0	0	0	0	0	0	0	0	0.023162624788641	0	0	0	0	0
NCI_HIF_1_alpha_transcription_factor_network_Main_Pathway	0	0	0	0	0	0.0116971377104023	0.0303748253447543	0	0	0	0	0	0	0.00441039618588938	0.0123842996802374	0	0	0	0	0	0	0	0	0	0	0	0.0296521532854586	0	0	0	0	0	0	0	0.00529992262112973	0	0	0	0	0	0.0112842144599073	0.0225684289198146	0	0.0114598732538018	0	0.0133824941720944	0	0	0
NCI_HIF_2_alpha_transcription_factor_network_Main_Pathway	0	0.0537114620259963	0	0	0	0	0	0	0	0	0	0	0	0.0153666482266888	0	0	0	0	0	0	0	0	0	0	0	0	0	0	0	0	0	0	0	0	0	0	0	0	0	0	0	0	0	0.0233149145508382	0	0	0	0	0
NCI_HIV_1_Nef_Negative_effector_of_Fas_and_TNF_alpha_Main_Pathway	0	0	0	0	0	0	0	0	0	0	0	0	0	0	0	0	0	0	0	0	0	0	0	0	0	0	0.00808080808080808	0	0	0	0	0	0	0	0	0	0	0	0	0	0	0	0	0	0	0.0242600679281902	0	0	0
NCI_HIV_1_Nef_Negative_effector_of_Fas_and_TNF_alpha_Pathway_(Pathway_degradation_of_CASP3_CASP7_CASP6)	0	0	0	0	0	0	0	0	0	0	0	0	0	0	0	0	0	0	0	0	0	0	0	0	0	0	0.0173160173160173	0	0	0	0	0	0	0	0	0	0	0	0	0	0	0	0	0	0	0	0	0	0
NCI_HIV_1_Nef_Negative_effector_of_Fas_and_TNF_alpha_Pathway_(protein_ubiquitination)	0	0	0	0	0	0	0	0	0	0	0	0	0	0	0	0	0	0	0	0	0	0	0	0	0	0	0.0186480186480186	0	0	0	0	0	0	0	0	0	0	0	0	0	0	0	0	0	0	0	0	0	0
NCI_Hypoxic_and_oxygen_homeostasis_regulation_of_HIF_1_alpha_Main_Pathway	0	0.0819806525659944	0	0	0	0	0.384190475441611	0.329306121807095	0.384190475441611	0	0	0	0	0	0	0	0.0548843536345158	0.109768707269032	0	0.0548843536345158	0	0.0548843536345158	0	0	0.384190475441611	0.0548843536345158	0	0	0	0	0	0	0	0.274421768172579	0.164653060903547	0.219537414538063	0	0.384190475441611	0	0	0	0	0	0	0	0	0	0.274421768172579	0
NCI_IFN_gamma_Main_Pathway	0	0.0178181656198494	0	0	0	0	0.0146070698217937	0	0	0	0	0	0	0.0819937592463913	0	0	0	0	0	0	0	0	0	0	0	0	0.0645586921752624	0	0	0.0172923960496283	0.00824572253143682	0	0	0	0.0581718408414225	0	0	0	0	0	0	0	0	0	0.036381053473267	0.0383196193634956	0	0	0
NCI_IFN_gamma_Pathway_(Antibacterial_Response)	0	0.0415757197796487	0	0	0	0	0	0	0	0	0	0	0	0.121046772347398	0	0	0	0	0	0	0	0	0	0	0	0	0.150636948408946	0	0	0.0403489241157993	0.0192400192400192	0	0	0	0.121046772347398	0	0	0	0	0	0	0	0	0	0.0848891247709564	0.0806978482315986	0	0	0
NCI_IFN_gamma_Pathway_(antigen_processing_and_presentation_of_peptide_antigen_via_MHC_class_I)	0	0.0415757197796487	0	0	0	0	0	0	0	0	0	0	0	0.121046772347398	0	0	0	0	0	0	0	0	0	0	0	0	0.150636948408946	0	0	0.0403489241157993	0.0192400192400192	0	0	0	0.121046772347398	0	0	0	0	0	0	0	0	0	0.0848891247709564	0.0806978482315986	0	0	0
NCI_IFN_gamma_Pathway_(antigen_processing_and_presentation_of_peptide_antigen_via_MHC_class_II)	0	0.0415757197796487	0	0	0	0	0	0	0	0	0	0	0	0.121046772347398	0	0	0	0	0	0	0	0	0	0	0	0	0.150636948408946	0	0	0.0403489241157993	0.0192400192400192	0	0	0	0.121046772347398	0	0	0	0	0	0	0	0	0	0.0848891247709564	0.0806978482315986	0	0	0
NCI_IFN_gamma_Pathway_(Antiviral_Response)	0	0.0415757197796487	0	0	0	0	0	0	0	0	0	0	0	0.121046772347398	0	0	0	0	0	0	0	0	0	0	0	0	0.150636948408946	0	0	0.0403489241157993	0.0192400192400192	0	0	0	0.121046772347398	0	0	0	0	0	0	0	0	0	0.0848891247709564	0.0806978482315986	0	0	0
NCI_IFN_gamma_Pathway_(apoptosis)	0	0.0415757197796487	0	0	0	0	0	0	0	0	0	0	0	0.121046772347398	0	0	0	0	0	0	0	0	0	0	0	0	0.150636948408946	0	0	0.0403489241157993	0.0192400192400192	0	0	0	0.121046772347398	0	0	0	0	0	0	0	0	0	0.0848891247709564	0.0806978482315986	0	0	0
NCI_IFN_gamma_Pathway_(Immunoregulation)	0	0.0415757197796487	0	0	0	0	0	0	0	0	0	0	0	0.121046772347398	0	0	0	0	0	0	0	0	0	0	0	0	0.150636948408946	0	0	0.0403489241157993	0.0192400192400192	0	0	0	0.121046772347398	0	0	0	0	0	0	0	0	0	0.0848891247709564	0.0806978482315986	0	0	0
NCI_IFN_gamma_Pathway_(negative_regulation_of_cell_growth)	0	0.0415757197796487	0	0	0	0	0	0	0	0	0	0	0	0.121046772347398	0	0	0	0	0	0	0	0	0	0	0	0	0.150636948408946	0	0	0.0403489241157993	0.0192400192400192	0	0	0	0.121046772347398	0	0	0	0	0	0	0	0	0	0.0848891247709564	0.0806978482315986	0	0	0
NCI_IGF1_Main_Pathway	0	0.0222727070248118	0	0	0	0	0	0	0	0	0	0	0	0.0877808342358901	0	0	0	0	0	0	0	0	0	0	0	0	0.0648464851861061	0	0	0.0216154950620354	0	0.075975080173703	0	0	0.105065275404896	0	0	0	0	0	0	0	0	0.0482593757743517	0	0.0432309901240707	0	0	0
NCI_IGF1_Pathway_(positive_regulation_of_MAPKKK_cascade)	0	0	0	0	0	0	0	0	0	0	0	0	0	0	0	0	0	0	0	0	0	0	0	0	0	0	0	0	0	0	0	0.212730224486368	0	0	0	0	0	0	0	0	0	0	0	0.0709100748287895	0	0	0	0	0
NCI_IL1_mediated_signaling_events_Main_Pathway	0	0	0	0	0	0	0	0	0	0	0	0	0	0	0	0	0	0	0	0	0	0	0	0	0	0	0	0	0	0	0	0	0	0	0	0	0	0	0	0	0	0	0	0.0214748958467551	0	0	0	0	0
NCI_IL12_mediated_signaling_events_Main_Pathway	0	0	0	0	0	0	0	0	0	0	0	0	0	0.0329687847621851	0	0	0	0	0	0	0	0	0	0	0	0	0.108582162755789	0	0	0	0	0.0439463854098	0	0	0	0	0	0	0	0	0	0	0	0.0507898881882622	0	0.0683592595680761	0	0	0
NCI_IL12_signaling_mediated_by_STAT4_Main_Pathway	0	0	0	0	0	0	0.19047619047619	0	0	0	0	0	0	0.111576011157601	0	0	0	0	0	0	0	0	0	0	0	0	0.111576011157601	0	0	0	0	0	0	0	0	0	0	0	0	0	0	0	0	0	0	0	0	0	0
NCI_IL2_mediated_signaling_events_Main_Pathway	0	0.0129924124311402	0	0	0	0	0	0	0	0	0	0	0	0.110568785169054	0	0	0	0	0	0	0	0	0	0	0	0	0.0470740463777955	0	0	0.0126090387861873	0.00601250601250601	0.081856334305531	0	0	0.0522780137855664	0	0	0	0	0	0	0	0	0.0787487100642629	0.00601250601250601	0.0619611698710224	0	0	0
NCI_IL2_mediated_signaling_events_Pathway_(natural_killer_cell_mediated_cytotoxicity)	0	0.0328229366681437	0	0	0	0	0	0	0	0	0	0	0	0.208424412651397	0	0	0	0	0	0	0	0	0	0	0	0	0.0955632413268931	0	0	0.031854413775631	0.0151894888736994	0.206794949824499	0	0	0.0955632413268931	0	0	0	0	0	0	0	0	0.132152765794195	0.0151894888736994	0.0637088275512621	0	0	0
NCI_IL2_mediated_signaling_events_Pathway_(positive_regulation_of_cell_cell_adhesion)	0	0	0	0	0	0	0	0	0	0	0	0	0	0.0939231708462478	0	0	0	0	0	0	0	0	0	0	0	0	0	0	0	0	0.0222000222000222	0.302238772820422	0	0	0	0	0	0	0	0	0	0	0	0.1931463500069	0.0222000222000222	0	0	0	0
NCI_IL2_mediated_signaling_events_Pathway_(T_cell_proliferation)	0	0	0	0	0	0	0	0	0	0	0	0	0	0.0814000814000814	0	0	0	0	0	0	0	0	0	0	0	0	0	0	0	0	0.0192400192400192	0.261940269777699	0	0	0	0	0	0	0	0	0	0	0	0.167393503339313	0.0192400192400192	0	0	0	0
NCI_IL2_signaling_events_mediated_by_PI3K_Main_Pathway	0.0237823439878234	0.0194886186467103	0	0	0.0263713080168776	0	0	0	0	0	0	0	0	0.0989819300143924	0	0	0	0	0	0	0	0	0	0	0	0	0.0642726099439647	0	0	0.0189135581792809	0.00901875901875902	0.122784501458296	0	0	0.0567406745378428	0	0	0	0	0	0.0494853523357086	0	0	0.078465704690303	0.00901875901875902	0.0419120836788233	0	0	0
NCI_IL2_signaling_events_mediated_by_PI3K_Pathway_(actin_cytoskeleton_organization)	0	0.0415757197796487	0	0	0	0	0	0	0	0	0	0	0	0.202446853747479	0	0	0	0	0	0	0	0	0	0	0	0	0.121046772347398	0	0	0.0403489241157993	0.0192400192400192	0.261940269777699	0	0	0.121046772347398	0	0	0	0	0	0	0	0	0.167393503339313	0.0192400192400192	0.0806978482315986	0	0	0
NCI_IL2_signaling_events_mediated_by_PI3K_Pathway_(cell_proliferation)	0	0.0366844586291018	0	0	0.0496401092082403	0	0	0	0	0	0	0	0	0.178629576836011	0	0	0	0	0	0	0	0	0	0	0	0	0.106805975600645	0	0	0.0356019918668818	0.0169764875647229	0.231123767450911	0	0	0.106805975600645	0	0	0	0	0	0	0	0	0.147700150005276	0.0169764875647229	0.0712039837337635	0	0	0
NCI_IL2_signaling_events_mediated_by_PI3K_Pathway_(cell_survival)	0	0.0346464331497072	0	0	0	0	0	0	0	0	0	0	0	0.168705711456233	0	0	0	0	0	0	0	0	0	0	0	0	0.100872310289498	0	0	0.0336241034298328	0.0160333493666827	0.218283558148083	0	0	0.100872310289498	0	0	0	0	0	0	0	0	0.139494586116094	0.0160333493666827	0.0672482068596655	0	0	0
NCI_IL2_signaling_events_mediated_by_PI3K_Pathway_(T_cell_proliferation)	0	0.0415757197796487	0	0	0	0	0	0	0	0	0	0	0	0.202446853747479	0	0	0	0	0	0	0	0	0	0	0	0	0.121046772347398	0	0	0.0403489241157993	0.0192400192400192	0.261940269777699	0	0	0.121046772347398	0	0	0	0	0	0	0	0	0.167393503339313	0.0192400192400192	0.0806978482315986	0	0	0
NCI_IL23_mediated_signaling_events_Main_Pathway	0	0.0188980544452949	0	0	0	0	0	0	0	0	0	0	0	0.0770278181121785	0	0	0	0	0	0	0	0	0	0	0	0	0.0684713401858843	0	0	0.0183404200526361	0	0	0	0	0.0550212601579082	0	0	0	0	0	0	0	0	0.00850253375505901	0	0.0366808401052721	0	0	0
NCI_IL27_mediated_signaling_events_Main_Pathway	0	0	0	0	0	0	0.0195618153364632	0	0	0	0	0	0	0	0	0	0	0	0	0	0	0	0	0	0	0	0.0221926320461607	0	0	0	0.0144300144300144	0	0	0	0	0.0374531835205993	0	0	0	0	0	0	0	0.0140291806958474	0.0144300144300144	0	0	0	0
NCI_IL3_mediated_signaling_events_Main_Pathway	0	0	0	0	0	0	0	0	0	0	0	0	0	0	0	0	0	0	0	0	0	0	0	0	0	0	0	0	0	0	0	0.144119758494087	0	0	0	0	0	0	0	0	0	0	0	0.109896460071268	0	0	0	0	0
NCI_IL4_mediated_signaling_events_Main_Pathway	0	0	0	0	0	0	0	0	0	0	0	0	0	0.0297895152389974	0	0	0	0	0	0	0	0	0	0	0	0	0.103322540866687	0	0	0	0.0078000078000078	0.106192001261229	0	0	0	0	0.00757059580588992	0	0	0	0	0	0	0.0678622310835053	0.0078000078000078	0	0	0	0
NCI_IL5_mediated_signaling_events_Main_Pathway	0	0.0566941633358846	0	0	0	0	0	0	0	0	0	0	0	0.323567505311258	0	0	0	0	0	0	0	0	0	0	0	0	0.244315642892491	0	0	0.0550212601579082	0	0	0	0	0.165063780473724	0	0	0	0	0	0	0	0	0.115366866635902	0	0.110042520315816	0	0	0
NCI_IL6_mediated_signaling_events_Main_Pathway	0	0.0164114683340718	0	0	0	0	0.0255530936501397	0	0	0	0	0	0	0.0477816206634466	0	0	0	0	0	0	0	0	0	0	0	0	0.0594619533193206	0	0	0.0159272068878155	0.0075947444368497	0	0	0	0.0477816206634466	0	0	0	0	0	0	0	0	0	0.033508865041167	0.031854413775631	0	0	0
NCI_IL8_and_CXCR1_mediated_signaling_events_Main_Pathway	0	0	0	0	0	0	0	0	0	0	0	0	0	0	0	0	0	0	0	0	0	0	0	0	0	0	0	0	0	0	0	0.0107962213225371	0	0	0	0	0	0	0	0	0	0	0	0.0107962213225371	0	0	0	0	0
NCI_IL8_and_CXCR1_mediated_signaling_events_Pathway_(cAMP_biosynthetic_process)	0	0	0	0	0	0	0	0	0	0	0	0	0	0	0	0	0	0	0	0	0	0	0	0	0	0	0	0	0	0	0	0	0	0	0	0	0	0	0	0	0	0	0	0	0	0	0	0	0
NCI_IL8_and_CXCR2_mediated_signaling_events_Main_Pathway	0	0	0	0	0	0	0	0	0	0	0	0	0	0.0384024577572965	0	0	0	0	0	0	0	0	0	0	0	0	0	0	0	0	0	0.00963948332369385	0	0	0	0	0.0254919955134088	0	0	0	0	0	0	0.00963948332369385	0	0	0	0	0
NCI_IL8_and_CXCR2_mediated_signaling_events_Pathway_(cAMP_biosynthetic_process)	0	0	0	0	0	0	0	0	0	0	0	0	0	0.0768049155145929	0	0	0	0	0	0	0	0	0	0	0	0	0	0	0	0	0	0	0	0	0	0	0	0	0	0	0	0	0	0	0	0	0	0	0
NCI_IL8_and_CXCR2_mediated_signaling_events_Pathway_(Pathway_degradation_of_CXCL8)	0	0	0	0	0	0	0	0	0	0	0	0	0	0.0672043010752688	0	0	0	0	0	0	0	0	0	0	0	0	0	0	0	0	0	0	0	0	0	0	0	0	0	0	0	0	0	0	0	0	0	0	0
NCI_Insulin_mediated_glucose_transport_Main_Pathway	0	0	0	0	0	0	0	0	0	0	0	0	0	0.0135056656267304	0	0	0	0	0	0	0	0	0	0	0	0	0	0	0	0	0	0	0	0	0.0270113312534608	0	0.0380066283559853	0	0	0	0	0	0	0.0594069932983239	0	0	0	0	0
NCI_Insulin_Pathway_Main_Pathway	0	0.0141735408339711	0	0	0	0	0.0203167500848523	0	0	0	0	0	0	0.0570305604933452	0	0	0	0	0	0	0	0	0	0	0	0	0.076536777983504	0	0	0.013755315039477	0	0.0483477782923565	0	0	0.0826243360871208	0	0.0148307164409695	0	0	0	0	0	0	0.0417689459308193	0.0303935039893241	0.0275106300789541	0	0	0
NCI_Integrin_linked_kinase_signaling_Main_Pathway	0	0	0	0	0	0	0.0146522294248611	0	0	0	0	0.00522188762442865	0	0.0560097475506438	0	0	0	0	0	0	0	0	0	0	0	0	0.0247926608141802	0	0	0	0	0	0	0	0	0	0.022666485334784	0	0	0	0	0	0	0	0	0	0	0	0.00763737732462672
NCI_Integrin_linked_kinase_signaling_Pathway_(anoikis)	0	0	0	0	0	0	0	0	0	0	0	0.0224541167850432	0	0	0	0	0	0	0	0	0	0	0	0	0	0	0	0	0	0	0	0	0	0	0	0	0	0	0	0	0	0	0	0	0	0	0	0	0
NCI_Integrin_linked_kinase_signaling_Pathway_(apoptosis)	0	0	0	0	0	0	0	0	0	0	0	0.0224541167850432	0	0	0	0	0	0	0	0	0	0	0	0	0	0	0	0	0	0	0	0	0	0	0	0	0	0	0	0	0	0	0	0	0	0	0	0	0
NCI_Integrin_linked_kinase_signaling_Pathway_(centrosome_localization)	0	0	0	0	0	0	0	0	0	0	0	0	0	0	0	0	0	0	0	0	0	0	0	0	0	0	0	0	0	0	0	0	0	0	0	0	0	0	0	0	0	0	0	0	0	0	0	0	0
NCI_Integrin_linked_kinase_signaling_Pathway_(DNA_biosynthetic_process)	0	0	0	0	0	0	0	0	0	0	0	0	0	0	0	0	0	0	0	0	0	0	0	0	0	0	0	0	0	0	0	0	0	0	0	0	0	0	0	0	0	0	0	0	0	0	0	0	0
NCI_Integrins_in_angiogenesis_Main_Pathway	0	0.00989898089991635	0	0	0	0	0.0101931846031797	0	0	0	0	0.00304605946517288	0	0.0981410175133737	0	0	0	0	0	0	0	0	0	0	0	0	0.0697653289497958	0	0	0.00960688669423793	0	0	0	0	0.0288206600827138	0	0.0048556984836966	0	0	0	0	0	0	0.0140978449748977	0.0156618763525286	0.0536326778511989	0	0	0
NCI_Integrins_in_angiogenesis_Pathway_(angiogenesis)	0	0	0	0	0	0	0	0	0	0	0	0	0	0.0937752701514108	0	0	0	0	0	0	0	0	0	0	0	0	0.0551189444719842	0	0	0	0	0	0	0	0	0	0.0161004739196256	0	0	0	0	0	0	0	0	0	0	0	0
NCI_Internalization_of_ErbB1_Main_Pathway	0	0.0164114683340718	0	0	0	0	0	0	0	0	0	0	0	0.15867723624203	0	0	0	0	0	0	0	0	0	0	0	0	0.0477816206634466	0	0	0.0159272068878155	0	0.0559816380227285	0	0	0.0908560586766381	0	0	0	0	0	0	0	0	0.0528973657260565	0.0173378256817974	0.0956045665715099	0	0.0173378256817974	0
NCI_JNK_signaling_in_the_CD4_TCR_Main_Pathway	0	0	0	0	0	0	0	0	0	0	0	0	0	0	0	0	0	0	0	0	0	0	0	0	0	0	0	0	0	0	0	0	0	0	0.0157366317313442	0	0	0	0	0	0	0	0	0.0891742464776173	0	0	0	0	0
NCI_Lissencephaly_gene_LIS1_in_neuronal_migration_and_development_Main_Pathway	0	0	0	0	0	0	0.0143566474768498	0	0	0	0	0	0	0.044505505592819	0	0	0	0	0	0	0	0	0	0	0	0	0	0	0	0	0	0.00710565396886302	0	0	0.0244744200968063	0	0	0	0	0	0	0	0	0	0.0528429507503699	0.0378978604613998	0	0	0
NCI_LKB1_signaling_events_Main_Pathway	0	0	0	0	0	0	0.182490475834765	0.15642040785837	0.182490475834765	0	0	0	0	0.0276344455911019	0	0	0.026070067976395	0.05214013595279	0	0.026070067976395	0	0.026070067976395	0	0	0.182490475834765	0.026070067976395	0.0363833594628407	0	0.00680704302051189	0	0	0	0	0.130350339881975	0.078210203929185	0.10428027190558	0.0465730278179709	0.182490475834765	0	0	0.0166442163283633	0.0332884326567266	0	0	0	0.00326797385620915	0	0.130350339881975	0
NCI_LKB1_signaling_events_Pathway_(establishment_of_cell_polarity)	0	0	0	0	0	0	0	0	0	0	0	0	0	0	0	0	0	0	0	0	0	0	0	0	0	0	0	0	0	0	0	0	0	0	0	0	0	0	0	0	0	0	0	0	0	0	0	0	0
NCI_LKB1_signaling_events_Pathway_(Pathway_positive_regulation_of_CREB_transcription_factor_activity_via_CRTC2)	0	0	0	0	0	0	0	0	0	0	0	0	0	0	0	0	0	0	0	0	0	0	0	0	0	0	0	0	0	0	0	0	0	0	0	0	0.016220600162206	0	0	0	0	0	0	0	0	0	0	0	0
NCI_LPA_receptor_mediated_events_Main_Pathway	0	0	0	0	0	0	0.0121001799419779	0	0	0	0	0	0.012169891687964	0.0565698824436651	0	0	0	0	0	0	0	0	0	0	0	0	0.0724569861781999	0	0	0.0149392446145879	0	0.00449842555105713	0	0	0.0778464236796437	0	0.0118962645729241	0	0	0	0	0	0	0.0152011217742897	0.0164122763827343	0.035868121819356	0	0.0156936597614564	0
NCI_LPA_receptor_mediated_events_Pathway_(cAMP_biosynthetic_process)	0	0	0	0	0	0	0.0156612165633026	0	0	0	0	0	0	0.0550782110597048	0	0	0	0	0	0	0	0	0	0	0	0	0	0	0	0.0171247538316637	0	0	0	0	0	0	0	0	0	0	0	0	0	0	0	0	0	0	0
NCI_mTOR_signaling_Main_Pathway	0	0	0	0	0	0	0.013550135501355	0	0	0	0	0.00695313586427479	0	0.0210511067382615	0	0	0	0	0	0	0	0	0	0	0	0	0.0136500136500136	0	0.00453802868034126	0	0	0	0	0	0.00775023303065531	0	0	0	0	0	0	0	0	0.0107146683810136	0.0225477883413168	0.0639355826233166	0	0	0
NCI_mTOR_signaling_Pathway_(lipid_biosynthetic_process)	0	0	0	0	0	0	0.0677506775067751	0	0	0	0	0	0	0.0283087808442778	0	0	0	0	0	0	0	0	0	0	0	0	0	0	0.0226901434017063	0	0	0	0	0	0	0	0	0	0	0	0	0	0	0.053573341905068	0	0.0108932461873638	0	0	0
NCI_mTOR_signaling_Pathway_(Pathway_rRNA_transcription_via_RRN3)	0	0	0	0	0	0	0.0580720092915215	0	0	0	0	0	0	0.0242646692950953	0	0	0	0	0	0	0	0	0	0	0	0	0	0	0.0194486943443197	0	0	0	0	0	0	0	0	0	0	0	0	0	0	0.0459200073472012	0	0.00933706816059757	0	0	0
NCI_mTOR_signaling_Pathway_(translational_initiation)	0	0	0	0	0	0	0.0625390869293308	0	0	0	0	0	0	0.0261311823177949	0	0	0	0	0	0	0	0	0	0	0	0	0	0	0.0209447477554212	0	0	0	0	0	0	0	0	0	0	0	0	0	0	0.0494523156046782	0	0.0100553041729512	0	0	0
NCI_N_cadherin_signaling_events_Main_Pathway	0	0.0183422293145509	0	0	0	0	0.0203400862419657	0	0	0	0	0	0	0.123903106990964	0	0	0	0	0	0	0	0	0	0	0	0	0.07502133745551	0	0	0.0178009959334409	0	0	0	0	0.0534029878003226	0	0	0	0	0	0	0.0255977064455025	0	0.0218028576579796	0.0144707329426235	0.0428373583381935	0	0	0
NCI_N_cadherin_signaling_events_Pathway_(actin_filament_polymerization)	0	0.0566941633358846	0	0	0	0	0.0628693574751666	0	0	0	0	0	0	0.198473957213559	0	0	0	0	0	0	0	0	0	0	0	0	0.231884133953394	0	0	0.0550212601579082	0	0	0	0	0.165063780473724	0	0	0	0	0	0	0	0	0	0	0.110042520315816	0	0	0
NCI_N_cadherin_signaling_events_Pathway_(myoblast_differentiation)	0	0	0	0	0	0	0.0691562932226833	0	0	0	0	0	0	0.0367511944138185	0	0	0	0	0	0	0	0	0	0	0	0	0.0735023888276369	0	0	0	0	0	0	0	0	0	0	0	0	0	0	0	0	0	0	0	0	0	0
NCI_N_cadherin_signaling_events_Pathway_(regulation_of_cell_cell_adhesion)	0	0.0479719843611331	0	0	0	0	0.0531971486328333	0	0	0	0	0	0	0.199095061967257	0	0	0	0	0	0	0	0	0	0	0	0	0.196209651806718	0	0	0.0465564509028454	0	0	0	0	0.139669352708536	0	0	0	0	0	0	0	0	0	0	0.0931129018056907	0	0	0
NCI_Nectin_adhesion_Main_Pathway	0	0.0207878598898243	0	0	0	0	0.00670151454228656	0	0	0	0	0.0105318588730911	0	0.152116801690228	0	0	0	0	0	0	0	0	0	0	0	0	0.0958306539822444	0	0	0.03983452175299	0	0	0	0	0.060523386173699	0	0	0	0	0	0	0	0	0.0214053924464651	0	0.0529322889075446	0	0	0
NCI_Nephrin_Neph1_signaling_in_the_kidney_podocyte_Main_Pathway	0	0.0230976220998048	0	0	0	0	0	0	0	0	0	0	0	0.0672482068596655	0.00705870726835087	0	0	0	0	0	0	0	0	0	0	0	0.0672482068596655	0	0	0.0224160689532218	0	0	0	0	0.0672482068596655	0	0	0	0	0	0	0	0	0.0206795293339124	0.0520944033940546	0.107740056440689	0	0	0
NCI_Netrin_mediated_signaling_events_Main_Pathway	0	0	0	0	0	0.0239549646664271	0	0	0	0	0	0	0	0.0899104263265799	0	0	0	0	0	0	0	0	0	0	0	0	0	0	0	0	0	0.00586988806123467	0	0	0	0	0.0112424394594635	0	0	0	0	0	0	0.0279200771040849	0	0.00586988806123467	0	0	0
NCI_Neurotrophic_factor_mediated_Trk_receptor_signaling_Main_Pathway	0	0.0115488110499024	0	0	0	0	0.00851426138782461	0	0	0	0	0	0	0.0653897899795909	0	0	0	0	0	0	0	0	0	0	0	0	0.0336241034298328	0	0	0.0112080344766109	0	0.0393944860159942	0	0	0.0542241690873873	0	0	0	0	0	0	0	0	0.0234712600056209	0	0.0550765954409088	0	0	0
NCI_Neurotrophic_factor_mediated_Trk_receptor_signaling_Pathway_(MAPKKK_cascade)	0	0.062363579669473	0	0	0	0	0	0	0	0	0	0	0	0.181570158521097	0	0	0	0	0	0	0	0	0	0	0	0	0.181570158521097	0	0	0.060523386173699	0	0	0	0	0.181570158521097	0	0	0	0	0	0	0	0	0	0	0.121046772347398	0	0	0
NCI_Neurotrophic_factor_mediated_Trk_receptor_signaling_Pathway_(neuron_projection_morphogenesis)	0	0.0271145998562926	0	0	0	0	0	0	0	0	0	0	0	0.123365460104421	0	0	0	0	0	0	0	0	0	0	0	0	0.0789435471830856	0	0	0.0263145157276952	0	0	0	0	0.0971505240966389	0	0	0	0	0	0	0	0	0	0	0.129310267556916	0	0	0
NCI_Neurotrophic_factor_mediated_Trk_receptor_signaling_Pathway_(Schwann_cell_development)	0	0	0	0	0	0	0	0	0	0	0	0	0	0.0510851998595359	0	0	0	0	0	0	0	0	0	0	0	0	0	0	0	0	0	0	0	0	0.0209380234505863	0	0	0	0	0	0	0	0	0	0	0.0881834215167548	0	0	0
NCI_Nongenotropic_Androgen_signaling_Main_Pathway	0	0.0230976220998048	0	0	0	0	0	0	0	0	0	0	0	0.172224113955038	0	0	0	0	0	0	0	0	0	0	0	0	0.0672482068596655	0	0	0.0224160689532218	0	0.0099965012245714	0	0	0.0672482068596655	0	0.0360984766442856	0	0	0	0	0	0	0.0099965012245714	0	0.0448321379064437	0	0	0
NCI_Nongenotropic_Androgen_signaling_Pathway_(apoptosis)	0	0	0	0	0	0	0	0	0	0	0	0	0	0.18895663277167	0	0	0	0	0	0	0	0	0	0	0	0	0	0	0	0	0	0.0179937022042285	0	0	0	0	0.0649772579597141	0	0	0	0	0	0	0.0179937022042285	0	0	0	0	0
NCI_Nongenotropic_Androgen_signaling_Pathway_(cell_proliferation)	0	0	0	0	0	0	0	0	0	0	0	0	0	0.10331614567663	0	0	0	0	0	0	0	0	0	0	0	0	0	0	0	0	0	0.0149947518368571	0	0	0	0	0	0	0	0	0	0	0	0.0149947518368571	0	0	0	0	0
NCI_Notch_mediated_HES_HEY_network_Main_Pathway	0	0	0	0	0	0	0	0	0	0	0.0102893361320328	0	0.077555452148286	0.0366695321448914	0	0	0	0	0	0	0	0	0	0.0128145983904864	0	0	0.0171896966918617	0	0	0	0.00931515016022058	0	0	0	0.00741504025855478	0	0	0	0	0.0047237213476777	0	0	0.0974468914441629	0.0111225603878322	0.0269643531251685	0	0	0.0271488298854319	0
NCI_Notch_signaling_Main_Pathway	0	0	0	0	0	0	0	0	0	0	0.00612981727014718	0	0	0.0507574649841056	0	0	0	0	0	0	0	0	0	0	0	0	0.0343752915291222	0	0	0.00306708615642183	0.00554945115928035	0	0	0	0.00441747079233051	0	0.00821807483378944	0	0	0.00281413186670161	0	0	0.0580534672433311	0.0321383716214814	0.0275213797717236	0.0202811603835099	0	0.0161737709955765	0
NCI_Notch_signaling_Pathway_(Bergmann_glial_cell_differentiation)	0	0	0	0	0	0	0	0	0	0	0	0	0	0.0467192655709299	0	0	0	0	0	0	0	0	0	0	0	0	0.0380836209671073	0	0	0	0.0100317001725452	0	0	0	0	0	0.0148557506610809	0	0	0	0	0	0	0.0461181452057818	0.0207116523756265	0	0	0	0
NCI_Notch_signaling_Pathway_(oligodendrocyte_development)	0	0	0	0	0	0	0	0	0	0	0	0	0	0.048530498364143	0	0	0	0	0	0	0	0	0	0	0	0	0.0405116855177363	0	0	0.00514832319113665	0.00931515016022058	0	0	0	0	0	0.0137946256138608	0	0	0	0	0	0	0.0428239919767973	0.0192322486345103	0.00514832319113665	0	0	0
NCI_Osteopontin_mediated_events_Main_Pathway	0	0.0207878598898243	0	0	0	0	0	0	0	0	0	0	0	0.119914390602926	0	0	0	0	0	0	0	0	0	0	0	0	0.0713298577063654	0	0	0.0201744620578997	0	0	0	0	0.0838658677507181	0	0.0168095478231636	0	0	0	0	0	0	0	0	0.0403489241157993	0	0	0
NCI_Osteopontin_mediated_events_Pathway_(bone_resorption)	0	0	0	0	0	0	0	0	0	0	0	0	0	0.0780335544284042	0	0	0	0	0	0	0	0	0	0	0	0	0.0294721950890902	0	0	0	0	0	0	0	0.0436328730065231	0	0	0	0	0	0	0	0	0	0	0	0	0	0
NCI_p38_MAPK_signaling_Main_Pathway	0	0	0	0	0	0	0.00807698986741621	0	0	0	0	0	0	0.0161539797348324	0	0	0	0	0	0	0	0	0	0	0	0	0.00897867564534231	0	0	0	0	0	0	0	0.00815973497180811	0	0.046680423926218	0	0	0	0	0	0	0	0	0.0153457787599076	0	0	0
NCI_p38_signaling_mediated_by_MAPKAP_kinases_Main_Pathway	0	0	0	0	0	0	0	0	0	0	0	0	0	0.0464123271140815	0	0	0	0	0	0	0	0	0	0	0	0	0	0	0	0	0	0	0	0	0	0	0.0464123271140815	0	0	0	0	0	0	0	0	0	0	0	0
NCI_p53_Main_Pathway	0	0	0	0	0	0	0.170856767268428	0.142200370780336	0.165900432577059	0	0	0	0.0158820913537895	0.0238386943381748	0	0	0.0237000617967227	0.0474001235934455	0	0.0237000617967227	0	0.0237000617967227	0	0	0.165900432577059	0.0237000617967227	0.0388830096256953	0	0	0	0	0	0	0.118500308983614	0.0711001853901682	0.094800247186891	0	0.165900432577059	0	0	0	0	0	0.0167138287768776	0.107764831319681	0.0183877611062077	0	0.118500308983614	0
NCI_p53_Pathway_(apoptosis)	0	0	0	0	0	0	0.187942443995271	0.15642040785837	0.182490475834765	0	0	0	0.0174703004891684	0.0262225637719923	0	0	0.026070067976395	0.05214013595279	0	0.026070067976395	0	0.026070067976395	0	0	0.182490475834765	0.026070067976395	0.0427713105882648	0	0	0	0	0	0	0.130350339881975	0.078210203929185	0.10428027190558	0	0.182490475834765	0	0	0	0	0	0.0183852116545654	0.0420887150632698	0.0202265372168285	0	0.130350339881975	0
NCI_p73_transcription_factor_network_Main_Pathway	0	0	0	0	0	0.00403864172401538	0	0	0	0	0	0	0.00919489499429917	0.0621350448580654	0	0	0	0	0	0	0	0	0	0.00472116782807395	0	0	0.00256564194927213	0.00128282097463606	0	0	0.00379737221842485	0	0	0	0.00559434300035804	0	0.00508223048931715	0	0	0	0	0	0	0.114580728085089	0.072471431004601	0	0	0	0.00256564194927213
NCI_p73_transcription_factor_network_Pathway_(apoptosis)	0	0	0	0	0	0.0139516714102349	0	0	0	0	0	0	0.0317641827075789	0.0378128325346399	0	0	0	0	0	0	0	0	0	0	0	0	0	0	0	0	0	0	0	0	0	0	0.0175567962358229	0	0	0	0	0	0	0.0650577325138095	0.0700438925473783	0	0	0	0
NCI_p75_NTR_mediated_signaling_Main_Pathway	0.0126839167935058	0.0103939299449122	0	0	0	0	0.121660317223177	0.10428027190558	0.121660317223177	0	0	0	0	0.0865567435039731	0	0	0.0173800453175967	0.0347600906351933	0	0.0173800453175967	0	0.0173800453175967	0	0	0.121660317223177	0.0173800453175967	0.0369390435141999	0	0	0.0100872310289498	0	0.0354550374143947	0	0.0869002265879834	0.132005003642814	0.0695201812703867	0	0.121660317223177	0	0	0	0	0	0.0118183458047982	0	0.0484830253983101	0	0.0869002265879834	0
NCI_p75_NTR_mediated_signaling_Pathway_(neuron_apoptosis)	0.0317097919837646	0	0	0	0	0	0.304150793057942	0.26070067976395	0.304150793057942	0	0	0	0	0	0	0	0.0434501132939917	0.0869002265879834	0	0.0434501132939917	0	0.0434501132939917	0	0	0.304150793057942	0.0434501132939917	0.0166933760683761	0	0	0	0	0	0	0.217250566469958	0.130350339881975	0.173800453175967	0	0.304150793057942	0	0	0	0	0	0	0	0.0707714083510262	0	0.217250566469958	0
NCI_p75_NTR_mediated_signaling_Pathway_(neuron_projection_morphogenesis)	0.04476676515355	0	0	0	0	0	0	0	0	0	0	0	0	0.036396257849545	0	0	0	0	0	0	0	0	0	0	0	0	0.0235671191553544	0	0	0	0	0	0	0	0	0	0	0	0	0	0	0	0	0	0	0	0	0	0
NCI_PAR1_mediated_thrombin_signaling_events_Main_Pathway	0	0.0145031580626681	0	0	0	0	0	0	0	0	0	0	0	0.0715646800591056	0	0	0	0	0	0	0	0	0	0	0	0	0.0832411631522341	0	0	0.0140752060869067	0	0.0100588504121214	0	0	0.110046198949736	0	0	0	0	0	0	0	0	0.015779837854554	0.0343428256514711	0.033871399616246	0	0	0
NCI_PAR1_mediated_thrombin_signaling_events_Pathway_(cAMP_biosynthetic_process)	0	0	0	0	0	0	0	0	0	0	0	0	0	0.0445871232388086	0	0	0	0	0	0	0	0	0	0	0	0	0	0	0	0	0	0	0	0	0.116015398407425	0	0	0	0	0	0	0	0	0	0	0	0	0	0
NCI_PAR1_mediated_thrombin_signaling_events_Pathway_(MAPKKK_cascade)	0	0	0	0	0	0	0	0	0	0	0	0	0	0	0	0	0	0	0	0	0	0	0	0	0	0	0	0	0	0	0	0.0207619640818021	0	0	0.187409489735071	0	0	0	0	0	0	0	0	0.0207619640818021	0	0	0	0	0
NCI_PAR1_mediated_thrombin_signaling_events_Pathway_(platelet_aggregation)	0	0	0	0	0	0	0	0	0	0	0	0	0	0	0	0	0	0	0	0	0	0	0	0	0	0	0	0	0	0	0	0.0158767960625546	0	0	0.171546174683981	0	0	0	0	0	0	0	0	0.0303475290051781	0.0289414658852471	0.0144707329426235	0	0	0
NCI_PAR1_mediated_thrombin_signaling_events_Pathway_(positive_regulation_of_stress_fiber_assembly)	0	0	0	0	0	0	0	0	0	0	0	0	0	0.0271041724429657	0	0	0	0	0	0	0	0	0	0	0	0	0.146972369194591	0	0	0	0	0.0135520862214829	0	0	0.0399968002559795	0	0	0	0	0	0	0	0	0.0340522912235329	0.0410004100041	0.02050020500205	0	0	0
NCI_PAR1_mediated_thrombin_signaling_events_Pathway_(regulation_of_vascular_permeability)	0	0	0	0	0	0	0	0	0	0	0	0	0	0.0271041724429657	0	0	0	0	0	0	0	0	0	0	0	0	0.146972369194591	0	0	0	0	0.0135520862214829	0	0	0.0399968002559795	0	0	0	0	0	0	0	0	0.0340522912235329	0.0410004100041	0.02050020500205	0	0	0
NCI_PAR4_mediated_thrombin_signaling_events_Main_Pathway	0	0	0	0	0	0	0	0	0	0	0	0	0	0	0	0	0	0	0	0	0	0	0	0	0	0	0.117577895355673	0	0	0	0	0	0	0	0.194418997975179	0	0	0	0	0	0	0	0	0.01640016400164	0.03280032800328	0.01640016400164	0	0	0
NCI_PDGFR_alpha_signaling_Main_Pathway	0	0.0311817898347365	0	0	0	0	0	0	0	0	0	0	0	0.0907850792605485	0	0	0	0	0	0	0	0	0	0	0	0	0.106994786559548	0	0	0.0302616930868495	0.0144300144300144	0.106365112243184	0	0	0.0907850792605485	0	0	0	0	0	0	0	0	0.0354550374143947	0.0144300144300144	0.060523386173699	0	0	0
NCI_PDGFR_beta_signaling_Main_Pathway	0.00676297137910512	0.00511176882536664	0	0	0	0	0.0121794922906717	0	0	0	0	0	0	0.0569845530087284	0	0	0	0	0	0	0	0	0	0	0	0	0.030745714780831	0	0	0.00979537420155492	0	0.0174369036464236	0	0	0.0365619122629848	0	0.0187860078356093	0	0	0	0	0	0	0.0240235301991455	0.0251597971671996	0.0487063680895818	0	0	0
NCI_PDGFR_beta_signaling_Pathway_(cell_migration)	0	0	0	0	0	0	0	0	0	0	0	0	0	0.0462428717664146	0	0	0	0	0	0	0	0	0	0	0	0	0	0	0	0	0	0	0	0	0.0462428717664146	0	0	0	0	0	0	0	0	0.0586262490408573	0	0	0	0	0
NCI_PDGFR_beta_signaling_Pathway_(chemotaxis)	0	0	0	0	0	0	0	0	0	0	0	0	0	0	0	0	0	0	0	0	0	0	0	0	0	0	0.0195623096240858	0	0	0.0310421995185637	0	0	0	0	0	0	0	0	0	0	0	0	0	0.0462838808217295	0	0	0	0	0
NCI_PDGFR_beta_signaling_Pathway_(receptor_recycling)	0.0634678852500635	0.0479719843611331	0	0	0	0	0.0634678852500635	0	0	0	0	0	0	0.2031372379586	0	0	0	0	0	0	0	0	0	0	0	0	0.139669352708536	0	0	0.0465564509028454	0	0	0	0	0.2031372379586	0	0.117082308863131	0	0	0	0	0	0	0	0.126935770500127	0.156580787055754	0	0	0
NCI_PDGFR_beta_signaling_Pathway_(ruffle_organization)	0.0284511209741664	0.0215046826446459	0	0	0	0	0.0443052628687363	0	0	0	0	0	0	0.0910615204641998	0	0	0	0	0	0	0	0	0	0	0	0	0.090042983913812	0	0	0.0208701331633445	0	0	0	0	0.0910615204641998	0	0	0	0	0	0	0	0	0.0303239219176848	0.0569022419483328	0.0701913873008553	0	0	0
NCI_Plasma_membrane_estrogen_receptor_signaling_Main_Pathway	0	0.0173232165748536	0	0	0	0	0	0	0	0	0	0	0	0.0764453103673875	0	0	0	0	0	0	0	0	0	0	0	0	0.0994269448762796	0	0	0.0168120517149164	0	0.00749737591842855	0	0	0.13144407096774	0	0.031923324321804	0	0	0	0	0	0	0.00749737591842855	0	0.0826148931613632	0	0	0
NCI_Plasma_membrane_estrogen_receptor_signaling_Pathway_(cell_adhesion)	0	0.0389772372934206	0	0	0	0	0	0	0	0	0	0	0	0.172001948326622	0	0	0	0	0	0	0	0	0	0	0	0	0.113481349075686	0	0	0.0378271163585619	0	0	0	0	0.113481349075686	0	0.0403095775556272	0	0	0	0	0	0	0	0	0.0756542327171237	0	0	0
NCI_Plasma_membrane_estrogen_receptor_signaling_Pathway_(vasodilation)	0	0.0389772372934206	0	0	0	0	0	0	0	0	0	0	0	0.172001948326622	0	0	0	0	0	0	0	0	0	0	0	0	0.113481349075686	0	0	0.0378271163585619	0	0	0	0	0.113481349075686	0	0.0403095775556272	0	0	0	0	0	0	0	0	0.0756542327171237	0	0	0
NCI_Plexin_D1_Signaling_Main_Pathway	0	0	0	0	0	0	0.0169342274605432	0	0	0	0	0	0	0.03187474500204	0	0	0	0	0	0	0	0	0	0	0	0	0.0170628497884207	0	0	0	0	0	0	0	0	0	0	0	0	0	0.0169834072111547	0	0	0	0.0188104285015613	0	0	0	0.0184478019443983
NCI_Plexin_D1_Signaling_Pathway_(cell_adhesion_mediated_by_integrin)	0	0	0	0	0	0	0.0214500214500215	0	0	0	0	0	0	0.040374677002584	0	0	0	0	0	0	0	0	0	0	0	0	0.0216129430653328	0	0	0	0	0	0	0	0	0	0	0	0	0	0.021512315800796	0	0	0	0	0	0	0	0.0233672157962379
NCI_PLK1_signaling_events_Main_Pathway	0	0	0	0	0	0.00730801835774211	0	0	0	0	0	0	0	0.0360953939131844	0	0	0	0	0	0	0	0	0	0	0	0	0	0	0	0	0	0	0	0	0.017771788260365	0	0.0127099263964424	0	0	0	0	0	0	0.029883601431929	0.0380270446299688	0.0141219002428967	0	0	0
NCI_PLK1_signaling_events_Pathway_(cytokinesis)	0	0	0	0	0	0.0236105208480899	0	0	0	0	0	0	0	0	0	0	0	0	0	0	0	0	0	0	0	0	0	0	0	0	0	0	0	0	0.0369201233132119	0	0	0	0	0	0	0	0	0.0424520292069961	0.0772320049428483	0	0	0	0
NCI_PLK1_signaling_events_Pathway_(Golgi_organization)	0	0	0	0	0	0.0219240550732263	0	0	0	0	0	0	0	0	0	0	0	0	0	0	0	0	0	0	0	0	0	0	0	0	0	0	0	0	0	0	0	0	0	0	0	0	0	0.0394197414064964	0.0717154331612163	0	0	0	0
NCI_PLK1_signaling_events_Pathway_(metaphase_plate_congression)	0	0	0	0	0	0.0279033428204699	0	0	0	0	0	0	0	0	0	0	0	0	0	0	0	0	0	0	0	0	0	0	0	0	0	0	0	0	0	0	0	0	0	0	0	0	0	0.0501705799719045	0.0912741876597298	0	0	0	0
NCI_PLK1_signaling_events_Pathway_(microtubule_cytoskeleton_organization)	0	0	0	0	0	0.0255780642520974	0	0	0	0	0	0	0	0	0	0	0	0	0	0	0	0	0	0	0	0	0	0	0	0	0	0	0	0	0	0	0	0	0	0	0	0	0	0.0459896983075791	0.0836680053547523	0	0	0	0
NCI_PLK1_signaling_events_Pathway_(positive_regulation_of_microtubule_depolymerization)	0	0	0	0	0	0.0255780642520974	0	0	0	0	0	0	0	0	0	0	0	0	0	0	0	0	0	0	0	0	0	0	0	0	0	0	0	0	0	0	0	0	0	0	0	0	0	0.0459896983075791	0.0836680053547523	0	0	0	0
NCI_PLK1_signaling_events_Pathway_(proteasomal_ubiquitin_dependent_protein_catabolic_process)	0	0	0	0	0	0.0255780642520974	0	0	0	0	0	0	0	0	0	0	0	0	0	0	0	0	0	0	0	0	0	0	0	0	0	0	0	0	0	0	0	0	0	0	0	0	0	0.0459896983075791	0.0836680053547523	0	0	0	0
NCI_PLK1_signaling_events_Pathway_(regulation_of_attachment_of_spindle_microtubules_to_kinetochore)	0	0	0	0	0	0.0191835481890731	0	0	0	0	0	0	0	0	0	0	0	0	0	0	0	0	0	0	0	0	0	0	0	0	0	0	0	0	0	0	0	0	0	0	0	0	0	0.0344922737306843	0.0627510040160642	0	0	0	0
NCI_PLK1_signaling_events_Pathway_(regulation_of_centriole_centriole_cohesion)	0	0	0	0	0	0.0219240550732263	0	0	0	0	0	0	0	0.0768049155145929	0	0	0	0	0	0	0	0	0	0	0	0	0	0	0	0	0	0	0	0	0	0	0	0	0	0	0	0	0	0.0394197414064964	0.114081133889906	0.0423657007286901	0	0	0
NCI_PLK1_signaling_events_Pathway_(regulation_of_mitotic_centrosome_separation)	0	0	0	0	0	0.0219240550732263	0	0	0	0	0	0	0	0	0	0	0	0	0	0	0	0	0	0	0	0	0	0	0	0	0	0	0	0	0	0	0	0	0	0	0	0	0	0.0394197414064964	0.0717154331612163	0	0	0	0
NCI_PLK1_signaling_events_Pathway_(spindle_assembly)	0	0	0	0	0	0.0191835481890731	0	0	0	0	0	0	0	0	0	0	0	0	0	0	0	0	0	0	0	0	0	0	0	0	0	0	0	0	0	0	0	0	0	0	0	0	0	0.0344922737306843	0.0627510040160642	0	0	0	0
NCI_PLK1_signaling_events_Pathway_(spindle_elongation)	0	0	0	0	0	0.0219240550732263	0	0	0	0	0	0	0	0	0	0	0	0	0	0	0	0	0	0	0	0	0	0	0	0	0	0	0	0	0	0	0	0	0	0	0	0	0	0.0394197414064964	0.0717154331612163	0	0	0	0
NCI_PLK1_signaling_events_Pathway_(spindle_stabilization)	0	0	0	0	0	0.0255780642520974	0	0	0	0	0	0	0	0	0	0	0	0	0	0	0	0	0	0	0	0	0	0	0	0	0	0	0	0	0	0	0	0	0	0	0	0	0	0.0459896983075791	0.0836680053547523	0	0	0	0
NCI_Posttranslational_regulation_of_adherens_junction_stability_and_dissassembly_Main_Pathway	0	0	0	0	0	0	0.0041884465889291	0	0	0	0	0	0	0.0401933190152491	0	0	0	0	0	0	0	0	0	0	0	0	0.0544740720199735	0	0	0	0	0	0	0	0.00872417643774428	0	0	0	0	0	0	0	0	0.0183207028252679	0	0.0228562076962081	0	0	0
NCI_Posttranslational_regulation_of_adherens_junction_stability_and_dissassembly_Pathway_(axonogenesis)	0	0	0	0	0	0	0	0	0	0	0	0	0	0.0742030504896905	0	0	0	0	0	0	0	0	0	0	0	0	0.0961035507158256	0	0	0	0	0	0	0	0	0	0	0	0	0	0	0	0	0.03382283598511	0	0.0421960757468456	0	0	0
NCI_Presenilin_action_in_Notch_and_Wnt_signaling_Main_Pathway	0	0	0.00789590346925382	0.0423710959264381	0.00571735675162659	0.00571735675162659	0.00571735675162659	0.00571735675162659	0.00285867837581329	0.00285867837581329	0.00285867837581329	0.00571735675162659	0.00571735675162659	0.0310970359607169	0	0	0	0	0	0	0	0	0	0	0	0	0.0445867862668034	0	0	0	0.00636156596307747	0.00857603512743988	0	0	0	0	0.025638340119311	0.00285867837581329	0.00571735675162659	0	0	0.00571735675162659	0.0722664533476403	0	0	0.00285867837581329	0.00571735675162659	0.00571735675162659	0
NCI_Presenilin_action_in_Notch_and_Wnt_signaling_Pathway_(apoptosis)	0	0	0	0	0	0	0	0	0	0	0	0	0	0.0615574022776239	0	0	0	0	0	0	0	0	0	0	0	0	0	0	0	0	0.0173882802990784	0	0	0	0	0	0.0357845768473788	0	0	0	0	0	0	0	0	0	0	0	0
NCI_Presenilin_action_in_Notch_and_Wnt_signaling_Pathway_(Pathway_degradation_of_CTNNB1)	0	0	0.00981006188604262	0.0526428767570898	0.00710338263080879	0.00710338263080879	0.00710338263080879	0.00710338263080879	0.0035516913154044	0.0035516913154044	0.0035516913154044	0.00710338263080879	0.00710338263080879	0.0106550739462132	0	0	0	0	0	0	0	0	0	0	0	0	0.0553957041496648	0	0	0	0.00790376377230837	0.0106550739462132	0	0	0	0	0.03185369529975	0.0035516913154044	0.00710338263080879	0	0	0.00710338263080879	0.00710338263080879	0	0	0.0035516913154044	0.00710338263080879	0.00710338263080879	0
NCI_RAC1_signaling_Main_Pathway	0	0	0	0	0	0	0.00783007594742656	0	0	0	0	0	0	0	0	0	0	0	0	0	0	0	0	0	0	0	0.0411082170257262	0	0	0	0	0.01578731331502	0	0	0.00407986748590406	0	0.00410701231282291	0	0	0	0	0	0	0.00821402462564583	0	0.0178013352862402	0	0	0
NCI_RAC1_signaling_Pathway_(lamellipodium_assembly)	0	0	0	0	0	0	0	0	0	0	0	0	0	0	0	0	0	0	0	0	0	0	0	0	0	0	0.0824899906173805	0	0	0	0	0	0	0	0	0	0	0	0	0	0	0	0	0	0	0	0	0	0
NCI_Ras_signaling_in_the_CD4_TCR_Main_Pathway	0	0	0	0	0	0	0	0	0	0	0	0	0	0.0659543595831684	0	0	0	0	0	0	0	0	0	0	0	0	0	0	0	0	0	0	0	0	0	0	0	0	0	0	0	0	0	0	0.0310424039237599	0.125976316452507	0	0	0
NCI_Reelin_signaling_Main_Pathway	0	0.0283470816679423	0	0	0	0	0	0	0	0	0	0	0	0.0869122068461468	0	0	0	0	0	0	0	0	0	0	0	0	0.0825318902368622	0	0	0.0275106300789541	0	0.00613670115492716	0	0	0.0825318902368622	0	0	0	0	0	0	0	0	0	0	0.0877512305563898	0	0	0
NCI_Regulation_of_Androgen_receptor_activity_Main_Pathway	0	0	0	0	0	0	0	0	0	0	0	0	0	0.0660545480882388	0	0	0	0	0	0	0	0	0	0	0	0	0.0256016385048643	0	0	0	0	0	0	0	0.02920134326179	0	0	0	0	0	0	0	0	0.0203128173877717	0	0	0	0	0
NCI_Regulation_of_Androgen_receptor_activity_Pathway_(cell_proliferation)	0	0	0	0	0	0	0	0	0	0	0	0	0	0.0258909263125284	0	0	0	0	0	0	0	0	0	0	0	0	0.0295403521209973	0	0	0	0	0	0	0	0.0336938576097577	0	0	0	0	0	0	0	0	0.0234378662166596	0	0	0	0	0
NCI_Regulation_of_CDC42_activity_Main_Pathway	0	0	0.00390686044694484	0.0156274417877793	0.00781372089388967	0.0537422745728868	0.022113735193904	0.00781372089388967	0.00390686044694484	0.00390686044694484	0.00390686044694484	0.0183455797669808	0.00781372089388967	0.142040928446404	0	0	0	0	0	0	0	0	0	0	0	0	0.05493717108212	0	0	0	0.0479778737335252	0.0312126533835328	0	0	0.0324867867378304	0	0.0749645583247578	0.00390686044694484	0.00781372089388967	0	0	0.00781372089388967	0.00781372089388967	0.02196124586361	0.0322609860615426	0.0258681063105548	0.00781372089388967	0.0297749667574997	0
NCI_Regulation_of_cytoplasmic_and_nuclear_SMAD2_3_signaling_Main_Pathway	0	0	0	0	0	0	0	0	0	0	0	0	0	0.0724135918089114	0	0	0	0	0	0	0	0	0	0	0	0	0	0	0	0	0.0349406009783368	0	0	0	0.0122396024577122	0	0.0809617465620878	0	0	0	0.0369871473963629	0.0739742947927258	0	0	0	0	0	0	0
NCI_Regulation_of_nuclear_beta_catenin_signaling_and_target_gene_transcription_Main_Pathway	0	0	0.047767467502482	0.00601055453376128	0.00300527726688064	0.0189511887351802	0.0142980910307621	0.00522787733111379	0.00449738584682804	0.00150263863344032	0.00150263863344032	0.00300527726688064	0.00300527726688064	0.00742498366380511	0	0	0	0	0	0	0	0	0	0	0	0	0.0248577766760559	0	0	0	0	0.00856247403457549	0	0	0.00125802304195004	0	0.0925307856078197	0.0323458578794681	0.00300527726688064	0	0	0.00300527726688064	0.00300527726688064	0.0420730731162081	0.0332592018124931	0.0222883057908727	0.00300527726688064	0.00300527726688064	0
NCI_Regulation_of_nuclear_SMAD2_3_signaling_Main_Pathway	0	0	0	0	0	0.0197425570559899	0.0104669141735042	0	0	0	0	0	0	0.0531880486883195	0	0	0	0	0	0	0	0	0	0	0	0	0.00817775160897263	0	0	0	0	0	0	0	0.0139054015532334	0.011889899530349	0.0333692806191685	0	0	0	0.0105677563989608	0.0211355127979216	0	0.0197425570559899	0	0.0197425570559899	0	0	0
NCI_Regulation_of_nuclear_SMAD2_3_signaling_Pathway_(muscle_cell_differentiation)	0	0	0	0	0	0.0296138355839848	0.0157003712602563	0	0	0	0	0	0	0.0797820730324792	0	0	0	0	0	0	0	0	0	0	0	0	0.0122666274134589	0	0	0	0	0	0	0	0.02085810232985	0	0	0	0	0	0.0158516345984412	0.0317032691968825	0	0.0296138355839848	0	0.0296138355839848	0	0	0
NCI_Regulation_of_nuclear_SMAD2_3_signaling_Pathway_(Pathway_degradation_of_SMAD3)	0	0	0	0	0	0.0327310814349306	0.0173530419192307	0	0	0	0	0	0	0.00764354189501748	0	0	0	0	0	0	0	0	0	0	0	0	0.0135578513517178	0	0	0	0	0	0	0	0.0230536920487816	0	0	0	0	0	0.0175202277140666	0.0350404554281333	0	0.0327310814349306	0	0.0327310814349306	0	0	0
NCI_Regulation_of_p38_alpha_and_p38_beta_Main_Pathway	0	0	0	0	0	0	0	0	0	0	0	0	0	0.076527446459184	0	0	0	0	0	0	0	0	0	0	0	0	0.0192500192500193	0	0	0	0	0	0	0	0	0	0	0	0	0	0	0	0	0	0	0	0	0	0
NCI_Regulation_of_p38_alpha_and_p38_beta_Pathway_(positive_regulation_of_innate_immune_response)	0	0	0	0	0	0	0	0	0	0	0	0	0	0.076527446459184	0	0	0	0	0	0	0	0	0	0	0	0	0.0192500192500193	0	0	0	0	0	0	0	0	0	0	0	0	0	0	0	0	0	0	0	0	0	0
NCI_Regulation_of_RAC1_activity_Main_Pathway	0	0	0	0	0	0.0362593844834188	0.0368870051490398	0.00546011928871522	0	0	0	0	0	0.122750893930683	0	0	0	0	0	0	0	0	0	0	0	0	0.0174414848488072	0	0	0	0.0378772687369936	0	0	0	0.0110200123424138	0	0.0362593844834188	0	0	0	0	0	0	0.0340666422822729	0	0	0	0	0
NCI_Regulation_of_Ras_family_activation_Main_Pathway	0	0	0	0	0	0	0.0140296305797845	0	0	0	0	0	0	0.0366739717795636	0	0	0	0	0	0	0	0	0	0.00374940640976418	0	0	0.0130534670008354	0	0	0	0	0	0	0	0.0216763461405069	0	0	0	0	0	0	0	0	0.0245098039215686	0	0.0911625636738708	0	0	0
NCI_Regulation_of_retinoblastoma_protein_Main_Pathway	0.0146352886078913	0	0	0	0	0	0	0	0	0	0	0.0146352886078913	0	0.0928252232861393	0	0	0	0	0	0	0	0	0	0.00690016836410808	0	0	0.00678417766947215	0	0	0	0	0	0	0	0	0	0.00765860980914744	0.0101762665042082	0.0298846452692607	0	0	0	0	0.0391692527503898	0.0101762665042082	0.0768011803808003	0	0	0
NCI_Regulation_of_retinoblastoma_protein_Pathway_(Pathway_rRNA_transcription_via_RB1)	0.030441400304414	0	0	0	0	0	0	0	0	0	0	0.030441400304414	0	0.060836064631131	0	0	0	0	0	0	0	0	0	0.0143523501973448	0	0	0	0	0	0	0	0	0	0	0	0	0	0	0	0	0	0	0	0.0814720457208107	0	0	0	0	0
NCI_Regulation_of_retinoblastoma_protein_Pathway_(proteasomal_ubiquitin_dependent_protein_catabolic_process)	0.0400544740847553	0	0	0	0	0	0	0	0	0	0	0.0400544740847553	0	0.0800474534620145	0	0	0	0	0	0	0	0	0	0.0188846713122958	0	0	0	0	0	0	0	0	0	0	0	0	0	0	0	0	0	0	0	0.107200060158961	0	0.130742282353686	0	0	0
NCI_Regulation_of_RhoA_activity_Main_Pathway	0	0	0	0	0	0.0299534	0.03928498	0	0	0	0	0	0	0.06446712	0	0	0	0	0	0	0	0	0	0	0	0	0.007180012	0	0	0	0.03319999	0.003535327	0	0	0	0	0.03477468	0	0	0	0	0	0	0.03387689	0.001910076	0.03641395	0	0	0
NCI_Regulation_of_Telomerase_Main_Pathway	0	0	0	0	0	0.03109453	0.006541078	0	0	0	0	0	0	0.026352	0	0	0	0	0	0	0	0	0	0	0	0	0	0	0	0.005595423	0	0	0	0	0	0	0.04095005	0	0	0	0	0	0	0.06674057	0	0.07623855	0	0	0
NCI_Retinoic_acid_receptors_mediated_signaling_Main_Pathway	0	0	0	0	0	0	0	0	0	0	0	0	0	0.03968594	0	0	0	0	0	0	0	0	0	0	0	0	0	0	0	0	0	0	0	0	0	0.05080333	0	0	0	0.004560834	0	0	0	0	0	0	0	0	0.05745929
NCI_Retinoic_acid_receptors_mediated_signaling_Pathway_(proteasomal_ubiquitin_dependent_protein_catabolic_process)	0	0	0	0	0	0	0	0	0	0	0	0	0	0	0	0	0	0	0	0	0	0	0	0	0	0	0	0	0	0	0	0	0	0	0	0.07754192	0	0	0	0	0	0	0	0	0	0	0	0	0.08770103
NCI_RhoA_signaling_Main_Pathway	0	0	0	0	0	0	0.01959632	0	0	0	0	0	0	0	0	0	0	0	0	0	0	0	0	0	0	0	0	0	0	0	0	0	0	0	0.01777636	0	0.02643614	0	0	0	0	0	0	0.02235764	0.0182224	0.07114979	0	0	0
NCI_Role_of_Calcineurin_dependent_NFAT_signaling_in_lymphocytes_Main_Pathway	0	0	0	0	0	0	0	0	0	0	0	0	0	0.01770231	0	0	0	0	0	0	0	0	0	0	0	0	0.03491536	0	0	0	0.01283532	0	0	0	0	0	0	0	0	0	0	0	0	0.1320917	0.02009666	0	0	0	0
NCI_RXR_and_RAR_heterodimerization_with_other_nuclear_receptor_Main_Pathway	0	0	0	0	0	0	0	0	0	0	0	0	0	0	0	0	0	0	0	0	0	0	0	0	0	0	0	0	0	0	0	0	0	0	0	0.1227747	0	0	0	0	0	0	0	0	0	0	0	0	0.13886
NCI_S1P1_Main_Pathway	0	0	0	0	0	0	0	0	0	0	0	0	0	0.09787845	0	0	0	0	0	0	0	0	0	0	0	0	0	0	0	0	0	0	0	0	0	0	0	0	0	0	0	0	0	0	0	0	0	0	0
NCI_S1P1_Pathway_(receptor_internalization)	0	0	0	0	0	0	0	0	0	0	0	0	0	0.08512087	0	0	0	0	0	0	0	0	0	0	0	0	0	0	0	0	0	0	0	0	0	0	0	0	0	0	0	0	0	0	0	0	0	0	0
NCI_S1P2_Main_Pathway	0	0.02398599	0	0	0	0	0	0	0	0	0	0	0	0.1413612	0	0	0	0	0	0	0	0	0	0	0	0	0.1376681	0	0	0.02327823	0	0	0	0	0.1635394	0	0	0	0	0	0	0	0	0	0	0.04655645	0	0	0
NCI_S1P3_Main_Pathway	0	0	0	0	0	0	0	0	0	0	0	0	0	0.08085611	0	0	0	0	0	0	0	0	0	0	0	0	0.07668124	0	0	0	0	0	0	0	0.1973961	0	0	0	0	0	0	0	0	0	0	0	0	0	0
NCI_S1P4_Main_Pathway	0	0	0	0	0	0	0	0	0	0	0	0	0	0.132835	0	0	0	0	0	0	0	0	0	0	0	0	0.1259763	0	0	0	0	0	0	0	0	0	0	0	0	0	0	0	0	0	0	0	0	0	0
NCI_SHP2_signaling_Main_Pathway	0	0	0	0	0	0	0.009578544	0	0	0	0	0	0	0.04875017	0	0	0	0.01394467	0	0	0	0	0	0	0	0	0.00924693	0	0	0.01228754	0.006012506	0.08185633	0	0	0	0	0	0	0	0	0	0	0	0.05231047	0.006012506	0	0	0	0
NCI_Signaling_events_mediated_by_focal_adhesion_kinase_Main_Pathway	0	0	0	0	0	0	0	0	0	0	0	0	0	0.08237365	0	0	0	0	0	0	0	0	0	0	0	0	0.03746757	0	0	0	0	0	0	0	0.01475836	0	0	0	0	0	0	0	0	0.03979217	0.009246674	0	0	0	0
NCI_Signaling_events_mediated_by_focal_adhesion_kinase_Pathway_(cell_migration)	0	0	0	0	0	0	0	0	0	0	0	0	0	0.1878798	0	0	0	0	0	0	0	0	0	0	0	0	0	0	0	0	0	0	0	0	0	0	0	0	0	0	0	0	0	0.05351348	0	0	0	0	0
NCI_Signaling_events_mediated_by_focal_adhesion_kinase_Pathway_(negative_regulation_of_cell_adhesion_involved_in_substrate_bound_cell_migration)	0	0	0	0	0	0	0	0	0	0	0	0	0	0.1304602	0	0	0	0	0	0	0	0	0	0	0	0	0	0	0	0	0	0	0	0	0	0	0	0	0	0	0	0	0	0.05351348	0.03621614	0	0	0	0
NCI_Signaling_events_mediated_by_HDAC_Class_I_Main_Pathway	0	0	0	0	0	0.02391887	0.007019275	0	0	0	0	0	0	0.005585665	0	0	0	0	0	0	0	0	0	0	0	0	0	0	0	0	0	0	0	0	0	0	0.03509722	0	0	0.002543542	0	0	0	0.02712239	0	0.02391887	0	0	0
NCI_Signaling_events_mediated_by_HDAC_Class_I_Pathway_(histone_deacetylation)	0	0	0	0	0	0.06909895	0.01453573	0	0	0	0	0	0	0	0	0	0	0	0	0	0	0	0	0	0	0	0	0	0	0	0	0	0	0	0	0	0.101392	0	0	0	0	0	0	0.07835358	0	0.06909895	0	0	0
NCI_Signaling_events_mediated_by_HDAC_Class_II_Main_Pathway	0	0	0	0	0	0	0.003564109	0	0	0	0	0	0	0.09768487	0	0	0	0	0	0	0	0	0	0	0	0	0	0	0	0	0	0	0	0	0	0	0.02223977	0	0	0.004560834	0	0	0	0	0.01469603	0	0	0	0
NCI_Signaling_events_mediated_by_HDAC_Class_III_Main_Pathway	0	0	0	0	0	0	0.4293894	0.368048	0.4293894	0	0	0.02454048	0	0.02621369	0	0	0.06134134	0.1226827	0	0.06134134	0	0.06134134	0	0	0.4293894	0.06134134	0	0	0	0	0	0	0	0.3067067	0.184024	0.2453653	0	0.4293894	0	0	0	0	0	0.03214401	0	0	0	0.3067067	0
NCI_Signaling_events_mediated_by_Hepatocyte_Growth_Factor_Receptor_c_Met__Main_Pathway	0	0.008661608	0.001627859	0.006511434	0.003255717	0.003255717	0.02728385	0.003255717	0.001627859	0.001627859	0.001627859	0.003255717	0.003255717	0.06551102	0	0	0	0	0	0	0	0	0	0	0	0	0.06090035	0	0.003781691	0.008406026	0	0.03442944	0	0	0.02827798	0	0.003890445	0.001627859	0.003255717	0	0	0.003255717	0.003255717	0.02652236	0.003677228	0.02549852	0.003255717	0.003255717	0
NCI_Signaling_events_mediated_by_Hepatocyte_Growth_Factor_Receptor_c_Met__Pathway_(positive_regulation_of_tyrosine_phosphorylation_of_STAT_protein)	0	0.03668446	0	0	0	0	0.05394221	0	0	0	0	0	0	0.1569961	0	0	0	0	0	0	0	0	0	0	0	0	0.1232832	0	0	0.03560199	0	0	0	0	0.106806	0	0.01647718	0	0	0	0	0	0	0	0.01557414	0.07120398	0	0	0
NCI_Signaling_events_mediated_by_PRL_Main_Pathway	0	0	0	0	0	0	0	0	0	0	0	0	0	0.04396957	0	0	0	0	0	0	0	0	0	0	0	0	0	0	0	0	0	0	0	0	0	0	0	0	0	0	0	0	0	0.0117144	0.02342881	0.0117144	0	0	0
NCI_Signaling_events_mediated_by_PTP1B_Main_Pathway	0	0	0	0	0	0	0	0	0	0	0	0	0	0.02827015	0	0	0	0	0	0	0	0	0	0	0	0	0	0	0	0	0	0.1636386	0	0	0	0	0	0	0	0	0	0	0	0.05454621	0	0	0	0	0
NCI_Signaling_events_mediated_by_Stem_cell_factor_receptor_c_Kit__Main_Pathway	0.01650165	0.01247272	0	0	0	0	0.02569705	0	0	0	0	0	0	0.06091613	0	0	0	0	0	0	0	0	0	0	0	0	0.06055207	0	0	0.02708595	0	0.04254604	0	0	0.0753382	0	0	0	0	0	0	0	0	0.01418201	0.0330033	0.040711	0	0	0
NCI_Signaling_events_mediated_by_TCPTP_Main_Pathway	0	0	0	0	0	0	0.04463328	0	0	0	0	0	0	0.03528658	0	0	0	0	0	0	0	0	0	0	0	0	0.0138704	0	0	0	0.02867285	0.0664782	0	0	0	0	0	0	0	0	0	0	0	0.06181676	0.009018759	0	0	0	0
NCI_Signaling_events_mediated_by_TCPTP_Pathway_(G1_S_transition_of_mitotic_cell_cycle)	0	0	0	0	0	0	0.03810395	0	0	0	0	0	0	0.0711027	0	0	0	0	0	0	0	0	0	0	0	0	0	0	0	0	0.0524109	0	0	0	0	0	0	0	0	0	0	0	0	0	0	0	0	0	0
NCI_Signaling_events_mediated_by_TCPTP_Pathway_(macrophage_differentiation)	0	0	0	0	0	0	0.03517287	0	0	0	0	0	0	0.06563326	0	0	0	0	0	0	0	0	0	0	0	0	0	0	0	0	0.04837929	0	0	0	0	0	0	0	0	0	0	0	0	0	0	0	0	0	0
NCI_Signaling_events_mediated_by_TCPTP_Pathway_(MAPKKK_cascade)	0	0	0	0	0	0	0.03810395	0	0	0	0	0	0	0.0711027	0	0	0	0	0	0	0	0	0	0	0	0	0	0	0	0	0.0524109	0	0	0	0	0	0	0	0	0	0	0	0	0	0	0	0	0	0
NCI_Signaling_events_mediated_by_TCPTP_Pathway_(positive_regulation_of_S_phase_of_mitotic_cell_cycle)	0	0	0	0	0	0	0.03266053	0	0	0	0	0	0	0.06094517	0	0	0	0	0	0	0	0	0	0	0	0	0	0	0	0	0.06553794	0	0	0	0	0	0	0	0	0	0	0	0	0	0.02061431	0	0	0	0
NCI_Signaling_events_mediated_by_TCPTP_Pathway_(regulation_of_gluconeogenesis)	0	0	0	0	0	0	0.04156794	0	0	0	0	0	0	0.07756658	0	0	0	0	0	0	0	0	0	0	0	0	0	0	0	0	0.05717553	0	0	0	0	0	0	0	0	0	0	0	0	0	0	0	0	0	0
NCI_Signaling_events_mediated_by_the_Hedgehog_family_Main_Pathway	0	0.02969694	0	0	0	0	0.006818306	0	0	0	0	0	0	0.08646198	0	0	0	0	0	0	0	0	0	0	0	0	0.09878575	0	0	0.02882066	0	0	0	0	0.08646198	0	0.003409153	0	0.07400007	0	0	0	0	0	0	0.05764132	0	0	0
NCI_Signaling_events_mediated_by_the_Hedgehog_family_Pathway_(receptor_mediated_endocytosis)	0	0	0	0	0	0	0.01101419	0	0	0	0	0	0	0	0	0	0	0	0	0	0	0	0	0	0	0	0	0	0	0	0	0	0	0	0	0	0.005507093	0	0	0	0	0	0	0	0	0	0	0	0
NCI_Signaling_events_mediated_by_VEGFR1_and_VEGFR2_Main_Pathway	0	0.009898981	0	0	0	0	0.01048914	0	0	0	0	0	0	0.06729513	0	0	0	0	0	0	0	0	0	0	0	0	0.04563364	0	0	0.009606887	0	0	0	0	0.02882066	0	0	0	0	0	0	0	0	0.01409784	0.03833188	0.02311857	0	0	0
NCI_Signaling_events_mediated_by_VEGFR1_and_VEGFR2_Pathway_(angiogenesis)	0	0.02011728	0	0	0	0	0.02131663	0	0	0	0	0	0	0.08626034	0	0	0	0	0	0	0	0	0	0	0	0	0.09273934	0	0	0.01952367	0	0	0	0	0.05857102	0	0	0	0	0	0	0	0	0	0.0162443	0.03904735	0	0	0
NCI_Signaling_events_mediated_by_VEGFR1_and_VEGFR2_Pathway_(cell_proliferation)	0	0	0	0	0	0	0.01546503	0	0	0	0	0	0	0.07102777	0	0	0	0	0	0	0	0	0	0	0	0	0	0	0	0	0	0	0	0	0	0	0	0	0	0	0	0	0	0	0.03343028	0	0	0	0
NCI_Signaling_events_mediated_by_VEGFR1_and_VEGFR2_Pathway_(focal_adhesion_assembly)	0	0	0	0	0	0	0	0	0	0	0	0	0	0.1154255	0	0	0	0	0	0	0	0	0	0	0	0	0.02493801	0	0	0	0	0	0	0	0	0	0	0	0	0	0	0	0	0.06832033	0.03784653	0.01892327	0	0	0
NCI_Signaling_events_mediated_by_VEGFR1_and_VEGFR2_Pathway_(regulation_of_vascular_permeability)	0	0.01948862	0	0	0	0	0.02065049	0	0	0	0	0	0	0.08356471	0	0	0	0	0	0	0	0	0	0	0	0	0.08984124	0	0	0.01891356	0	0	0	0	0.05674067	0	0	0	0	0	0	0	0	0	0.01573667	0.03782712	0	0	0
NCI_Signaling_events_regulated_by_Ret_tyrosine_kinase_Main_Pathway	0	0.02011728	0	0	0	0	0.01483129	0	0	0	0	0	0	0.1107265	0	0	0	0	0	0	0	0	0	0	0	0	0.05857102	0	0	0.01952367	0	0.06862265	0	0	0.09489767	0	0.03144061	0	0	0	0	0	0	0.08320428	0	0.06226015	0	0	0
NCI_Signaling_events_regulated_by_Ret_tyrosine_kinase_Pathway_(lamellipodium_assembly)	0	0.05196965	0	0	0	0	0.03831418	0	0	0	0	0	0	0.1513085	0	0	0	0	0	0	0	0	0	0	0	0	0.1513085	0	0	0.05043616	0	0.1772752	0	0	0.1513085	0	0	0	0	0	0	0	0	0.05909173	0	0.1608387	0	0	0
NCI_Signaling_mediated_by_p38_alpha_and_p38_beta_Main_Pathway	0	0	0	0	0	0	0.2212006	0.1896005	0.2212006	0	0	0.01264207	0	0.1153794	0	0	0.03160008	0.06320016	0	0.03160008	0	0.03160008	0	0	0.2212006	0.03160008	0.01505367	0	0	0	0	0	0	0.1580004	0.09480025	0.1264003	0.04907915	0.2212006	0	0	0	0	0	0.04807923	0	0	0	0.1580004	0
NCI_Signaling_mediated_by_p38_gamma_and_p38_delta_Main_Pathway	0	0	0	0	0	0	0	0	0	0	0	0	0	0	0	0	0	0	0	0	0	0	0	0	0	0	0	0	0	0	0	0	0	0	0	0	0	0	0	0	0	0	0	0	0.08347942	0	0	0	0
NCI_Sphingosine_1_phosphate_S1P_Main_Pathway	0	0	0	0	0	0	0	0	0	0	0	0	0	0.04681648	0	0	0	0	0	0	0	0	0	0	0	0	0.08818342	0	0	0	0	0	0	0	0.1218162	0	0	0	0	0	0	0	0	0	0	0	0	0	0
NCI_Stabilization_and_expansion_of_the_E_cadherin_adherens_junction_Main_Pathway	0	0	0	0	0	0	0.03295572	0	0	0	0	0	0	0.01827041	0	0	0	0	0	0	0	0	0	0	0	0	0.02882908	0	0	0.01438541	0.006320026	0	0	0	0	0	0	0	0	0	0	0	0	0.01926284	0.01200012	0.0152074	0	0	0
NCI_Stabilization_and_expansion_of_the_E_cadherin_adherens_junction_Pathway_(actin_cable_formation)	0	0	0	0	0	0	0	0	0	0	0	0	0	0	0	0	0	0	0	0	0	0	0	0	0	0	0.04900159	0	0	0	0	0	0	0	0	0	0	0	0	0	0	0	0	0.05265175	0.03280033	0.04156689	0	0	0
NCI_Stabilization_and_expansion_of_the_E_cadherin_adherens_junction_Pathway_(adherens_junction_assembly)	0	0	0	0	0	0	0	0	0	0	0	0	0	0	0	0	0	0	0	0	0	0	0	0	0	0	0.0565403	0	0	0	0	0	0	0	0	0	0	0	0	0	0	0	0	0	0	0.02903853	0	0	0
NCI_Sumoylation_by_RanBP2_regulates_transcriptional_repression_Main_Pathway	0	0	0	0	0	0	0.04097377	0	0	0	0	0	0	0.07438401	0	0	0	0	0	0	0	0	0	0	0	0	0.07438401	0	0	0	0	0	0	0	0	0	0	0	0	0	0	0	0	0	0	0	0	0	0
NCI_Syndecan_1_mediated_signaling_events_Main_Pathway	0	0	0	0	0	0	0.03435681	0	0	0	0	0.00599693	0	0.07551373	0	0	0	0	0	0	0	0	0	0	0	0	0.04788294	0	0	0	0	0	0	0	0	0	0	0	0	0	0	0	0	0	0.01545917	0.007729583	0	0	0.04800307
NCI_Syndecan_1_mediated_signaling_events_Pathway_(homophilic_cell_adhesion)	0	0	0	0	0	0	0.0237841	0	0	0	0	0.007107472	0	0.07197373	0	0	0	0	0	0	0	0	0	0	0	0	0.05675016	0	0	0	0	0	0	0	0	0	0	0	0	0	0	0	0	0	0.01832197	0.009160987	0	0	0.05689253
NCI_Syndecan_1_mediated_signaling_events_Pathway_(positive_regulation_of_cell_migration)	0	0	0	0	0	0	0.0237841	0	0	0	0	0.007107472	0	0.07197373	0	0	0	0	0	0	0	0	0	0	0	0	0.05675016	0	0	0	0	0	0	0	0	0	0	0	0	0	0	0	0	0	0.01832197	0.009160987	0	0	0.05689253
NCI_Syndecan_1_mediated_signaling_events_Pathway_(Tumor_Cell_Invasion)	0	0	0	0	0	0	0.0237841	0	0	0	0	0.007107472	0	0.07197373	0	0	0	0	0	0	0	0	0	0	0	0	0.05675016	0	0	0	0	0	0	0	0	0	0	0	0	0	0	0	0	0	0.01832197	0.009160987	0	0	0.05689253
NCI_Syndecan_2_mediated_signaling_events_Main_Pathway	0	0	0	0	0	0	0	0	0	0	0	0	0	0.04346545	0	0	0	0	0	0	0	0	0	0.004443741	0	0	0.02052141	0	0	0	0	0	0	0	0.02970403	0	0.03000724	0	0	0	0	0	0	0.2516122	0.04836201	0.01189028	0	0	0
NCI_Syndecan_3_mediated_signaling_events_Main_Pathway	0	0	0	0	0	0	0	0	0	0	0	0	0	0	0	0	0	0	0	0	0	0	0	0	0	0	0.0336191	0	0	0	0	0	0	0	0	0	0	0	0	0	0	0	0	0	0	0	0	0	0
NCI_Syndecan_3_mediated_signaling_events_Pathway_(limb_bud_formation)	0	0	0	0	0	0	0	0	0	0	0	0	0	0	0	0	0	0	0	0	0	0	0	0	0	0	0.04202387	0	0	0	0	0	0	0	0	0	0	0	0	0	0	0	0	0	0	0	0	0	0
NCI_Syndecan_4_mediated_signaling_events_Main_Pathway	0	0	0	0	0	0	0	0	0	0	0	0	0	0	0	0	0	0	0	0	0	0	0	0	0	0	0.1113408	0	0	0	0	0	0	0	0.005160278	0	0	0	0	0	0	0	0	0	0	0.1113408	0	0	0
NCI_Syndecan_4_mediated_signaling_events_Pathway_(cell_migration)	0	0	0	0	0	0	0	0	0	0	0	0	0	0	0	0	0	0	0	0	0	0	0	0	0	0	0.2125596	0	0	0	0	0	0	0	0.00985144	0	0	0	0	0	0	0	0	0	0	0.2125596	0	0	0
NCI_TCR_signaling_in_naive_CD4_T_cells_Main_Pathway	0.01375138	0	0	0	0	0	0.03553787	0	0	0	0	0	0	0.03481556	0	0	0	0	0	0	0	0	0	0	0	0	0.01713686	0.02080732	0	0	0	0.03545504	0	0	0.01375138	0	0	0	0	0	0	0	0	0.03743567	0.05786098	0.04314585	0	0	0
NCI_TCR_signaling_in_naive_CD4_T_cells_Pathway_(proteasomal_ubiquitin_dependent_protein_catabolic_process)	0	0	0	0	0	0	0.06879945	0	0	0	0	0	0	0.06651846	0	0	0	0	0	0	0	0	0	0	0	0	0	0.06570734	0	0	0	0	0	0	0	0	0	0	0	0	0	0	0	0.06570734	0.09586809	0	0	0	0
NCI_TCR_signaling_in_naive_CD8_T_cells_Main_Pathway	0	0	0	0	0	0	0.05122092	0	0	0	0	0	0	0.01014405	0	0	0	0	0	0	0	0	0	0	0	0	0.01269813	0	0	0	0	0.04013778	0	0	0	0	0.01452496	0	0	0	0	0	0	0.04238001	0.0343678	0.03809355	0	0	0
NCI_TCR_signaling_in_naive_CD8_T_cells_Pathway_(Pathway_regulation_of_survival_gene_product_expression_via_AKT1)	0	0	0	0	0	0	0.1596888	0	0	0	0	0	0	0	0	0	0	0	0	0	0	0	0	0	0	0	0	0	0	0	0	0	0	0	0	0	0	0	0	0	0	0	0	0.07343761	0.1071467	0	0	0	0
NCI_TGF_beta_receptor_signaling_Main_Pathway	0	0	0	0	0	0	0	0	0	0	0	0	0	0	0	0	0	0	0	0	0	0	0	0	0	0	0	0	0	0	0	0	0	0	0	0	0.0428621	0	0	0	0.01958143	0.03916286	0	0	0	0.04603846	0	0	0.008635485
NCI_Thromboxane_A2_receptor_signaling_Main_Pathway	0	0	0	0	0	0	0	0	0	0	0.0113657	0	0	0.02528579	0	0	0	0	0	0	0	0	0	0	0	0	0.05459513	0	0	0	0	0	0	0	0.05075674	0	0	0	0	0	0	0	0	0.005125051	0.03076545	0.005125051	0	0	0
NCI_Thromboxane_A2_receptor_signaling_Pathway_(cAMP_biosynthetic_process)	0	0	0	0	0	0	0	0	0	0	0	0	0	0.02320616	0	0	0	0	0	0	0	0	0	0	0	0	0.08398421	0	0	0	0	0	0	0	0.1160154	0	0	0	0	0	0	0	0	0	0.04689222	0	0	0	0
NCI_Thromboxane_A2_receptor_signaling_Pathway_(chemotaxis)	0	0	0	0	0	0	0	0	0	0	0	0	0	0.04430268	0	0	0	0	0	0	0	0	0	0	0	0	0	0	0	0	0	0	0	0	0	0	0	0	0	0	0	0	0	0	0.08952151	0	0	0	0
NCI_Thromboxane_A2_receptor_signaling_Pathway_(JNK_cascade)	0	0	0	0	0	0	0	0	0	0	0	0	0	0	0	0	0	0	0	0	0	0	0	0	0	0	0.1356668	0	0	0	0	0	0	0	0.1874095	0	0	0	0	0	0	0	0	0	0	0	0	0	0
NCI_Thromboxane_A2_receptor_signaling_Pathway_(MAPKKK_cascade)	0	0	0	0	0	0	0	0	0	0	0	0	0	0.01949318	0	0	0	0	0	0	0	0	0	0	0	0	0.07054674	0	0	0	0	0	0	0	0.09745293	0	0	0	0	0	0	0	0	0	0.03938946	0	0	0	0
NCI_Thromboxane_A2_receptor_signaling_Pathway_(muscle_contraction)	0	0	0	0	0	0	0	0	0	0	0	0	0	0.04430268	0	0	0	0	0	0	0	0	0	0	0	0	0	0	0	0	0	0	0	0	0	0	0	0	0	0	0	0	0	0	0.08952151	0	0	0	0
NCI_Thromboxane_A2_receptor_signaling_Pathway_(platelet_activation)	0	0	0	0	0	0	0	0	0	0	0	0	0	0.02030539	0	0	0	0	0	0	0	0	0	0	0	0	0.07348618	0	0	0	0	0	0	0	0.1015135	0	0	0	0	0	0	0	0	0	0.04103069	0	0	0	0
NCI_TNF_receptor_signaling_pathway__Main_Pathway	0	0	0	0	0	0	0	0	0	0	0	0	0	0.01034554	0	0	0	0	0	0	0	0	0	0	0	0	0.01906325	0	0	0	0	0	0	0	0.006119801	0	0	0	0	0	0	0	0	0.02644148	0	0	0	0	0
NCI_TNF_receptor_signaling_pathway__Pathway_(JNK_cascade)	0	0	0	0	0	0	0	0	0	0	0	0	0	0.02660282	0	0	0	0	0	0	0	0	0	0	0	0	0.01731602	0	0	0	0	0	0	0	0.01573663	0	0	0	0	0	0	0	0	0.02811042	0	0	0	0	0
NCI_TRAIL_signaling_Main_Pathway	0	0.02969694	0	0	0	0	0	0	0	0	0	0	0	0.1304316	0	0	0	0	0	0	0	0	0	0	0	0	0.08646198	0	0	0.02882066	0	0	0	0	0.08646198	0	0	0	0	0	0	0	0.03384438	0	0	0.05764132	0	0	0
NCI_Trk_receptor_signaling_mediated_by_PI3K_and_PLC_gamma_Main_Pathway	0	0.01889805	0	0	0	0	0.01393243	0	0	0	0	0	0	0.08455638	0	0	0	0	0	0	0	0	0	0	0	0	0.07829548	0	0	0.01834042	0	0.0644637	0	0	0.05502126	0	0.02953512	0	0	0	0	0	0	0.0214879	0.0298405	0.09012534	0	0	0
NCI_Trk_receptor_signaling_mediated_by_PI3K_and_PLC_gamma_Pathway_(axonogenesis)	0	0.05669416	0	0	0	0	0.04179728	0	0	0	0	0	0	0.1650638	0	0	0	0	0	0	0	0	0	0	0	0	0.1650638	0	0	0.05502126	0	0.1933911	0	0	0.1650638	0	0	0	0	0	0	0	0	0.0644637	0	0.270376	0	0	0
NCI_Trk_receptor_signaling_mediated_by_PI3K_and_PLC_gamma_Pathway_(neuron_apoptosis)	0	0.05669416	0	0	0	0	0.04179728	0	0	0	0	0	0	0.1650638	0	0	0	0	0	0	0	0	0	0	0	0	0.1650638	0	0	0.05502126	0	0.1933911	0	0	0.1650638	0	0	0	0	0	0	0	0	0.0644637	0	0.270376	0	0	0
NCI_Trk_receptor_signaling_mediated_by_the_MAPK_Main_Pathway	0	0	0	0	0	0	0	0	0	0	0	0	0	0.157696	0	0	0	0	0	0	0	0	0	0	0	0	0	0	0	0	0	0	0	0	0	0	0.03248863	0	0	0	0	0	0	0	0.04731101	0.05878895	0	0	0
NCI_Trk_receptor_signaling_mediated_by_the_MAPK_Pathway_(neuron_apoptosis)	0	0	0	0	0	0	0	0	0	0	0	0	0	0.4730881	0	0	0	0	0	0	0	0	0	0	0	0	0	0	0	0	0	0	0	0	0	0	0.09746589	0	0	0	0	0	0	0	0	0	0	0	0
NCI_Urokinase_type_plasminogen_activator_uPA_and_uPAR_mediated_signaling_Main_Pathway	0	0	0	0	0	0	0.07066877	0	0	0	0	0	0	0.02802714	0	0	0	0	0	0	0	0	0	0	0	0	0.0272878	0	0	0	0	0	0	0	0.007813538	0	0	0	0	0	0	0	0	0.00198218	0	0	0	0	0
NCI_Validated_nuclear_estrogen_receptor_alpha_network_Main_Pathway	0	0	0	0	0	0	0	0	0	0	0	0	0	0.01876355	0	0	0	0.003788508	0	0	0	0	0	0	0	0	0.02181709	0	0	0	0	0	0	0	0.01755495	0	0.02316056	0	0	0.002814132	0.01416529	0.02833058	0	0	0.01680616	0	0	0	0
NCI_Validated_nuclear_estrogen_receptor_beta_network_Main_Pathway	0	0	0	0	0	0	0	0	0	0	0	0	0	0.01516875	0	0	0	0	0	0	0	0	0	0	0	0	0.0133547	0	0	0	0	0	0	0	0	0	0	0	0	0	0	0	0	0	0	0	0	0	0
NCI_Validated_targets_of_C_MYC_transcriptional_activation_Main_Pathway	0	0	0	0	0	0	0.1382343	0.1117289	0.1303503	0	0	0	0	0.006394264	0	0	0.01862148	0.03724295	0	0.01862148	0	0.01862148	0	0	0.1303503	0.01862148	0.0173705	0	0	0	0	0	0	0.09310739	0.07078268	0.07448591	0.01491825	0.1303503	0	0	0	0	0	0.135538	0.007883948	0	0	0.09310739	0
NCI_Validated_targets_of_C_MYC_transcriptional_repression_Main_Pathway	0	0	0	0	0	0	0.02037573	0	0	0	0	0	0.006932277	0.062892	0	0	0	0	0	0	0	0	0	0	0	0	0.004600811	0	0	0	0	0	0	0	0	0	0.03942632	0	0	0	0.01256167	0.02512335	0	0	0	0.03160456	0	0	0
NCI_Validated_targets_of_C_MYC_transcriptional_repression_Pathway_(cell_cycle_arrest)	0	0	0	0	0	0	0	0	0	0	0	0	0	0	0	0	0	0	0	0	0	0	0	0	0	0	0	0	0	0	0	0	0	0	0	0	0.1214426	0	0	0	0.05548072	0.1109614	0	0	0	0	0	0	0
NCI_Validated_transcriptional_targets_of_AP1_family_members_Fra1_and_Fra2_Main_Pathway	0	0	0	0	0	0	0.1269116	0	0	0	0	0	0	0.03745529	0	0	0	0	0	0	0	0	0	0	0	0	0.05446623	0	0	0	0	0	0	0	0	0	0.02966391	0	0	0	0	0	0	0	0	0	0	0	0
NCI_Validated_transcriptional_targets_of_deltaNp63_isoforms_Main_Pathway	0	0	0	0	0	0	0.0231508	0	0	0	0	0	0	0.04523951	0	0	0	0	0	0	0	0	0	0	0	0	0.07782335	0.002074349	0	0	0.005549451	0	0	0	0	0	0.04399166	0	0	0	0	0.02776624	0.02776624	0.1001102	0.0513692	0.0305908	0	0	0.004148698
NCI_Validated_transcriptional_targets_of_TAp63_isoforms_Main_Pathway	0	0	0	0	0	0	0.003270571	0	0	0	0	0	0.006932277	0.01422	0	0	0	0	0	0	0	0	0	0	0	0	0.009280978	0	0	0	0	0	0	0	0	0	0.007287727	0	0	0	0	0	0	0.1515946	0.01857994	0.002466993	0	0	0
NCI_Validated_transcriptional_targets_of_TAp63_isoforms_Pathway_(Metastasis)	0	0	0	0	0	0	0.01238145	0	0	0	0	0	0	0.02758925	0	0	0	0	0	0	0	0	0	0	0	0	0.0257958	0	0	0	0	0	0	0	0	0	0.02758925	0	0	0	0	0	0	0.1022336	0	0	0	0	0
NCI_Validated_transcriptional_targets_of_TAp63_isoforms_Pathway_(Pathway_degradation_of_TP63)	0	0	0	0	0	0	0	0	0	0	0	0	0	0.0297115	0	0	0	0	0	0	0	0	0	0	0	0	0.02778009	0	0	0	0	0	0	0	0	0	0.0297115	0	0	0	0	0	0	0.1100977	0	0	0	0	0
NCI_VEGF_and_VEGFR_signaling_network_Main_Pathway	0	0	0	0	0	0	0	0	0	0	0	0	0	0	0	0	0	0	0	0	0	0	0	0	0	0	0	0	0	0.1797407	0	0	0	0	0	0	0	0	0	0	0	0	0	0.3337687	0	0	0	0	0
NCI_VEGFR3_signaling_in_lymphatic_endothelium_Main_Pathway	0	0.03897724	0	0	0	0	0	0	0	0	0	0	0	0.2321076	0	0	0	0	0	0	0	0	0	0	0	0	0.1134813	0	0	0.03782712	0	0.1329564	0	0	0.1134813	0	0.06091618	0	0	0	0	0	0	0.0443188	0	0.07565423	0	0	0
NCI_VEGFR3_signaling_in_lymphatic_endothelium_Pathway_(cell_migration)	0	0	0	0	0	0	0	0	0	0	0	0	0	0.0243843	0	0	0	0	0	0	0	0	0	0	0	0	0.0243843	0	0	0	0	0	0	0	0	0	0.0305909	0	0	0	0.03226847	0	0	0	0	0	0	0	0
NCI_Wnt_signaling_network_Main_Pathway	0	0	0.007375937	0	0	0	0	0	0	0	0	0	0	0	0	0	0	0	0	0	0	0	0	0	0	0	0	0	0	0	0	0	0	0	0	0	0.04049936	0	0	0	0	0	0	0	0	0	0	0	0
NCI_Wnt_signaling_network_Pathway_(Wnt_receptor_signaling_pathway_through_beta_catenin)	0	0	0.00860526	0	0	0	0	0	0	0	0	0	0	0	0	0	0	0	0	0	0	0	0	0	0	0	0	0	0	0	0	0	0	0	0	0	0.04724925	0	0	0	0	0	0	0	0	0	0	0	0
Neuronal_Development_Induced_by_CDK5	0	0.007699207	0	0	0	0	0.0008855662	0	0	0	0	0	0	0.02897906	0	0	0	0	0	0	0	0	0	0	0	0	0.04575028	0	0	0.007472023	0	0	0	0	0.04838875	0	0	0	0	0	0	0	0.01295908	0	0.03514512	0.02216691	0	0	0
Neuronal_Intermediate_Filaments	0	0	0	0	0	0	0.04716568	0	0	0	0	0	0	0	0	0	0	0	0	0	0	0	0	0	0	0	0.01307506	0	0	0	0	0	0	0	0	0	0	0	0	0	0	0	0	0.01307506	0	0.01307506	0	0	0
NGF_Pathway	0	0.007168228	0	0	0	0	0.1032706	0.07191743	0.08390367	0	0	0	0	0.0440029	0	0	0.01198624	0.02397248	0	0.01198624	0	0.01198624	0	0	0.08390367	0.01198624	0.02497306	0	0	0.006956711	0	0.02445175	0	0.05993119	0.06234565	0.04794495	0.01120298	0.08390367	0	0	0	0	0	0.08537466	0.02196937	0.06129872	0	0.05993119	0
NGF_Pathway_Actin_Polymerization_Neurite_Outgrowth_and_Differentiation	0	0	0	0	0	0	0	0	0	0	0	0	0	0.01041189	0	0	0	0	0	0	0	0	0	0	0	0	0.01041189	0	0	0	0	0	0	0	0.04363287	0	0	0	0	0	0	0	0	0.02236386	0.04472772	0.02236386	0	0	0
NGF_Pathway_Apoptosis	0	0	0	0	0	0	0.6083016	0.5214014	0.6083016	0	0	0	0	0	0	0	0.08690023	0.1738005	0	0.08690023	0	0.08690023	0	0	0.6083016	0.08690023	0	0	0	0	0	0	0	0.4345011	0.2607007	0.3476009	0	0.6083016	0	0	0	0	0	0.5393743	0	0.1415428	0	0.4345011	0
NGF_Pathway_Gene_Expression_via_MYC_ELK1_CREB3_NFKB2	0	0	0	0	0	0	0.02443793	0	0	0	0	0	0	0.08627363	0	0	0	0	0	0	0	0	0	0	0	0	0	0	0	0	0	0	0	0	0	0	0.04430268	0	0	0	0	0	0	0	0	0	0	0	0
NGF_Pathway_Neurite_Outgrowth_and_Differentiation	0	0.02969694	0	0	0	0	0.03273891	0	0	0	0	0	0	0.08646198	0	0	0	0	0	0	0	0	0	0	0	0	0.08646198	0	0	0.02882066	0	0	0	0	0.08646198	0	0	0	0	0	0	0	0	0	0.04689222	0.05764132	0	0	0
NGF_Pathway_Neuronal_Survival	0	0.03897724	0	0	0	0	0.04296981	0	0	0	0	0	0	0.1134813	0	0	0	0	0	0	0	0	0	0	0	0	0.1134813	0	0	0.03782712	0	0	0	0	0.1134813	0	0	0	0	0	0	0	0	0	0	0.07565423	0	0	0
nicotine_degradation_IV	0	0	0	0	0	0	0	0	0	0	0	0	0	0	0	0	0	0	0	0	0	0	0	0	0	0	0	0	0	0	0	0	0	0	0	0	0	0	0	0	0	0	0	0	0	0	0	0	0
Nicotine_Influence_on_Glutamatergic_Neurons	0	0	0	0	0	0	0	0	0	0	0	0	0	0.09069587	0	0	0	0	0	0	0	0	0	0	0	0	0.02329024	0	0	0.02329024	0.08153947	0	0	0	0	0	0	0.07936508	0	0	0	0	0	0.02097893	0	0	0	0	0
Nitric_Oxide_Pathway_in_Skeletal_Muscle	0	0	0	0	0	0	0	0	0	0	0	0	0	0.01158256	0	0	0	0	0	0	0	0	0	0	0	0	0.08048779	0	0	0.006452445	0	0	0	0	0	0	0	0.05755064	0	0	0	0	0	0.006452445	0	0	0	0	0
Non-Junctional_Cell_Adhesion_in_Endothelium	0	0	0	0	0	0.02068426	0.03196495	0	0	0	0	0	0	0.05584782	0	0	0	0	0	0.0112659	0	0	0	0	0	0	0.05108197	0	0	0	0	0	0	0	0.003096167	0	0.008740257	0	0.005329496	0	0	0.01465693	0	0.03664232	0	0	0	0.009519931	0
noradrenaline_and_adrenaline_degradation	0	0	0	0	0	0	0	0	0	0	0	0	0	0	0	0	0	0	0	0	0	0	0	0	0	0	0.0573921	0	0	0	0	0	0	0	0	0	0	0	0	0	0	0	0	0	0	0	0	0	0
Notch_Signaling_Pathway	0	0	0	0	0	0.03769034	0	0	0	0	0.008730346	0	0	0.02668016	0	0	0	0	0	0	0	0	0	0	0	0	0.0684876	0	0	0.004368274	0.007903764	0	0	0	0.01773663	0	0.06066673	0	0	0.004008006	0	0	0.08268221	0.1308356	0	0.04205861	0	0	0
Notch_Signaling_Pathway_Gene_Expression_Chromatin_Remodeling_via_RBPJ	0	0	0	0	0	0.04606597	0	0	0	0	0.01067042	0	0	0.03260909	0	0	0	0	0	0	0	0	0	0	0	0	0.08370707	0	0	0.005339002	0.009660156	0	0	0	0.0216781	0	0.07414822	0	0	0.004898674	0	0	0.101056	0.1599101	0	0.05140497	0	0	0
Notch_Signaling_Pathway_Transcription_of_Target_Genes_Hairy_E-SpI_via_RBPJ	0	0	0	0	0	0.04606597	0	0	0	0	0.01067042	0	0	0.03260909	0	0	0	0	0	0	0	0	0	0	0	0	0.08370707	0	0	0.005339002	0.009660156	0	0	0	0.0216781	0	0.07414822	0	0	0.004898674	0	0	0.101056	0.1599101	0	0.05140497	0	0	0
Outside-in_Signaling_through_Integrins	0	0	0	0	0	0	0.00789648	0	0	0	0	0	0	0.05343084	0	0	0	0	0	0	0	0	0	0	0	0	0.05232878	0	0	0	0	0	0	0	0.04424305	0	0.00611818	0	0.003730647	0	0	0	0	0.01284324	0	0	0	0	0
p38_Signaling_Pathway	0	0	0	0	0	0	0.02341847	0.01421114	0.01536462	0	0	0.001599212	0.003003684	0.0479162	0	0	0.002141279	0.00565698	0	0.002141279	0	0.002141279	0.001727956	0	0.01498895	0.002141279	0.02611175	0	0	0	0.009376201	0.01458493	0	0.01070639	0.01362058	0.008565115	0.002001353	0.02411512	0.01511643	0	0	0	0.001459409	0.02433877	0.00880515	0.009541827	0	0.01070639	0.001741635
p38_Signaling_Pathway_Gene_Expression_Cell_Motility_Inflammation_Apoptosis_Osmoregulation_via_MEF2D_TP53_CREB1_ATF2_JUND_ETV1_NFKB2_AP2A1_MAX_FOSL1_CEBPG_ELK1_CDC25C_JUNB_STAT1_SP1_DDIT3_ELK4_CEBPA	0	0	0	0	0	0	0.2177015	0.1738005	0.2027672	0	0	0	0	0.1206987	0	0	0.02896674	0.05793348	0	0.02896674	0	0.02896674	0	0	0.2027672	0.02896674	0.01232924	0	0	0	0	0	0	0.1448337	0.08690023	0.115867	0.02707386	0.2027672	0	0	0	0	0	0.06360693	0	0.02529852	0	0.1448337	0
p53_Signaling_Pathway	0.0122009	0	0	0	0	0.009567547	0.06417523	0.04812936	0.05615092	0	0	0.005854115	0.005375477	0.02499293	0	0	0.008021559	0.01741281	0	0.008021559	0	0.008021559	0	0.002760067	0.05615092	0.008021559	0.01458314	0	0	0	0	0	0	0.0401078	0.03210618	0.03208624	0.008952	0.05615092	0	0	0	0	0.008199006	0.0717775	0.04159293	0.04449074	0	0.0401078	0
p53_Signaling_Pathway_Apoptosis	0	0	0	0	0	0.02538329	0.1534224	0.1276901	0.1489718	0	0	0	0	0.03050072	0	0	0.02128169	0.04619725	0	0.02128169	0	0.02128169	0	0	0.1489718	0.02128169	0.01924088	0	0	0	0	0	0	0.1064084	0.06384506	0.08512675	0	0.1489718	0	0	0	0	0	0.05576652	0	0.09274241	0	0.1064084	0
p53_Signaling_Pathway_Breast_Cancer	0	0	0	0	0	0.0355366	0.2085605	0.1787662	0.2085605	0	0	0	0	0.03023937	0	0	0.02979436	0.06467615	0	0.02979436	0	0.02979436	0	0	0.2085605	0.02979436	0.02693724	0	0	0	0	0	0	0.1489718	0.08938309	0.1191775	0.01842724	0.2085605	0	0	0	0	0	0.07807312	0	0.1008034	0	0.1489718	0
p53_Signaling_Pathway_Cancer	0	0	0	0	0	0.03189182	0.1927615	0.1604312	0.1871697	0	0	0	0	0.03832142	0	0	0.02673853	0.0580427	0	0.02673853	0	0.02673853	0	0	0.1871697	0.02673853	0.02417444	0	0	0	0	0	0	0.1336927	0.08021559	0.1069541	0	0.1871697	0	0	0	0	0	0.07006562	0	0.1165225	0	0.1336927	0
p53_Signaling_Pathway_Cell_Cycle_Arrest	0	0	0	0	0	0.02538329	0.1489718	0.1276901	0.1489718	0	0	0	0	0.02159955	0	0	0.02128169	0.04619725	0	0.02128169	0	0.02128169	0	0	0.1489718	0.02128169	0.01924088	0	0	0	0	0	0	0.1064084	0.06384506	0.08512675	0	0.1489718	0	0	0	0	0	0.05576652	0	0.07200241	0	0.1064084	0
p53_Signaling_Pathway_Cell_Growth_Accumulation	0	0	0	0	0	0.0355366	0.2085605	0.1787662	0.2085605	0	0	0	0	0.03023937	0	0	0.02979436	0.06467615	0	0.02979436	0	0.02979436	0	0	0.2085605	0.02979436	0.02693724	0	0	0	0	0	0	0.1489718	0.08938309	0.1191775	0	0.2085605	0	0	0	0	0	0.07807312	0	0.1008034	0	0.1489718	0
p53_Signaling_Pathway_DNA_Repair	0	0	0	0	0	0.03454947	0.2027672	0.1738005	0.2027672	0	0	0	0	0.02939939	0	0	0.02896674	0.06287959	0	0.02896674	0	0.02896674	0	0	0.2027672	0.02896674	0.02618898	0	0	0	0	0	0	0.1448337	0.08690023	0.115867	0	0.2027672	0	0	0	0	0	0.07590443	0	0.09800328	0	0.1448337	0
p53_Signaling_Pathway_Exosome_Mediated_Secretion	0	0	0	0	0	0.0355366	0.2085605	0.1787662	0.2085605	0	0	0	0	0.03023937	0	0	0.02979436	0.06467615	0	0.02979436	0	0.02979436	0	0	0.2085605	0.02979436	0.02693724	0	0	0	0	0	0	0.1489718	0.08938309	0.1191775	0	0.2085605	0	0	0	0	0	0.07807312	0	0.1008034	0	0.1489718	0
p53_Signaling_Pathway_Gene_Expression_Anti-Apoptosis_via_TP53	0	0	0	0	0	0.03189182	0.1927615	0.1604312	0.1871697	0	0	0	0	0.03832142	0	0	0.02673853	0.0580427	0	0.02673853	0	0.02673853	0	0	0.1871697	0.02673853	0.02417444	0	0	0	0	0	0	0.1336927	0.08021559	0.1069541	0	0.1871697	0	0	0	0	0	0.07006562	0	0.1165225	0	0.1336927	0
p53_Signaling_Pathway_Gene_Expression_Cell_Cycle_and_Cell_Growth_via_TP53	0	0	0	0	0	0.03189182	0.1927615	0.1604312	0.1871697	0	0	0	0	0.03832142	0	0	0.02673853	0.0580427	0	0.02673853	0	0.02673853	0	0	0.1871697	0.02673853	0.02417444	0	0	0	0	0	0	0.1336927	0.08021559	0.1069541	0	0.1871697	0	0	0	0	0	0.07006562	0	0.1165225	0	0.1336927	0
p53_Signaling_Pathway_Gene_Expression_Cell_Fate_and_Development_via_TP53	0	0	0	0	0	0.03189182	0.1927615	0.1604312	0.1871697	0	0	0	0	0.03832142	0	0	0.02673853	0.0580427	0	0.02673853	0	0.02673853	0	0	0.1871697	0.02673853	0.02417444	0	0	0	0	0	0	0.1336927	0.08021559	0.1069541	0	0.1871697	0	0	0	0	0	0.07006562	0	0.1165225	0	0.1336927	0
p53_Signaling_Pathway_Gene_Expression_Cell_Signaling_via_TP53	0	0	0	0	0	0.03189182	0.1927615	0.1604312	0.1871697	0	0	0	0	0.03832142	0	0	0.02673853	0.0580427	0	0.02673853	0	0.02673853	0	0	0.1871697	0.02673853	0.02417444	0	0	0	0	0	0	0.1336927	0.08021559	0.1069541	0	0.1871697	0	0	0	0	0	0.07006562	0	0.1165225	0	0.1336927	0
p53_Signaling_Pathway_Gene_Expression_DNA_Replication_and_Repair_via_TP53	0	0	0	0	0	0.03189182	0.1927615	0.1604312	0.1871697	0	0	0	0	0.03832142	0	0	0.02673853	0.0580427	0	0.02673853	0	0.02673853	0	0	0.1871697	0.02673853	0.02417444	0	0	0	0	0	0	0.1336927	0.08021559	0.1069541	0	0.1871697	0	0	0	0	0	0.07006562	0	0.1165225	0	0.1336927	0
p53_Signaling_Pathway_Gene_Expression_ECM_and_Adhesion_via_TP53	0	0	0	0	0	0.03189182	0.1927615	0.1604312	0.1871697	0	0	0	0	0.03832142	0	0	0.02673853	0.0580427	0	0.02673853	0	0.02673853	0	0	0.1871697	0.02673853	0.02417444	0	0	0	0	0	0	0.1336927	0.08021559	0.1069541	0	0.1871697	0	0	0	0	0	0.07006562	0	0.1165225	0	0.1336927	0
p53_Signaling_Pathway_Gene_Expression_Infection_and_Immune_Response_via_TP53	0	0	0	0	0	0.03189182	0.1927615	0.1604312	0.1871697	0	0	0	0	0.03832142	0	0	0.02673853	0.0580427	0	0.02673853	0	0.02673853	0	0	0.1871697	0.02673853	0.02417444	0	0	0	0	0	0	0.1336927	0.08021559	0.1069541	0	0.1871697	0	0	0	0	0	0.07006562	0	0.1165225	0	0.1336927	0
p53_Signaling_Pathway_Inhibition_of_Angiogenesis_and_Metastasis	0	0	0	0	0	0.03273108	0.1920952	0.1646531	0.1920952	0	0	0	0	0.02785205	0	0	0.02744218	0.05957014	0	0.02744218	0	0.02744218	0	0	0.1920952	0.02744218	0.02481061	0	0	0	0	0	0	0.1372109	0.08232653	0.1097687	0	0.1920952	0	0	0	0	0	0.07190946	0	0.09284521	0	0.1372109	0
p53_Signaling_Pathway_Normal_Cell_Cycle_Progression	0	0	0	0	0	0.03189182	0.1927615	0.1604312	0.1871697	0	0	0	0	0.03832142	0	0	0.02673853	0.0580427	0	0.02673853	0	0.02673853	0	0	0.1871697	0.02673853	0.02417444	0	0	0	0	0	0	0.1336927	0.08021559	0.1069541	0	0.1871697	0	0	0	0	0	0.07006562	0	0.1165225	0	0.1336927	0
PAK_Pathway	0	0.00181818	0	0.002648605	0	0.001130469	0.01173799	0.001935891	0.0005333794	0	0	0	0.002135862	0.03571414	0	0	0	0.00195144	0	0	0	0	0	0	0	0	0.03118909	0	0	0.007004783	0.000755455	0.008466036	0	0	0.01030845	0	0.001530425	0	0.02146269	0	0	0	0	0.02223472	0.008361705	0.01906328	0	0	0.002973496
PAK_Pathway_Actin_Organization	0	0.002494543	0	0	0	0	0.01522443	0.002656042	0.0007317966	0	0	0	0.002930403	0.03224466	0	0	0	0.002677376	0	0	0	0	0	0	0	0	0.02543259	0	0	0.002420935	0	0.0116154	0	0	0.01065551	0	0	0	0.02944681	0	0	0	0	0.02071321	0.003310778	0.01189654	0	0	0.003392706
PAK_Pathway_Cell_Survival	0	0.002494543	0	0	0	0	0.01522443	0.002656042	0.0007317966	0	0	0	0.002930403	0.03224466	0	0	0	0.002677376	0	0	0	0	0	0	0	0	0.02543259	0	0	0.002420935	0	0.0116154	0	0	0.01065551	0	0	0	0.02944681	0	0	0	0	0.02071321	0.003310778	0.01189654	0	0	0.003392706
PAK_Pathway_Contractility_Stress_Fibres_and_Focal_Adhesion	0	0	0	0.01714097	0	0.007316051	0.004151359	0	0	0	0	0	0	0.01904537	0	0	0	0	0	0	0	0	0	0	0	0	0.03714431	0	0	0	0.004889077	0	0	0	0.003238573	0	0.00990445	0	0	0	0	0	0	0.02943476	0.02921444	0.01808827	0	0	0.003240241
PAK_Pathway_Lamelliopodia_and_Filopodia_Outgrowth	0	0.002398599	0	0	0	0	0.01463888	0.002553887	0.0007036505	0	0	0	0.002817695	0.03100448	0	0	0	0.0025744	0	0	0	0	0	0	0	0	0.02700322	0	0	0.002327823	0	0.01116865	0	0	0.01024568	0	0	0	0.02831424	0	0	0	0	0.01991655	0.00318344	0.01143899	0	0	0.003262217
phospholipases	0	0	0	0	0	0	0.01151149	0	0	0	0	0	0	0.04156342	0	0	0	0	0	0	0	0	0	0	0	0	0.05854115	0	0	0	0	0.006920655	0	0	0.01017501	0	0.01830195	0	0	0	0	0	0	0.02727068	0	0.01139601	0	0	0
PLAU-mediated_Signaling_Events_During_Cell_Adhesion	0	0.02078786	0	0	0	0	0.03056725	0	0	0	0	0	0	0.1643864	0	0	0	0	0	0	0	0	0	0	0	0	0.06052339	0	0	0.02017446	0.00962001	0	0	0	0.1306496	0	0	0	0	0	0	0	0	0.02140539	0.00962001	0.04034892	0	0	0
PPAR_Pathway	0	0.0027233	0	0	0	0	0.01926863	0.00289961	0.0007989045	0	0	0.001821782	0.004803543	0.06492178	0	0	0	0	0	0	0	0	0	0	0	0	0.02602243	0	0	0.01585193	0	0.0219701	0	0	0.0128951	0	0	0	0.03214717	0	0.001409104	0	0.00378079	0.02075817	0.0007989045	0.0158756	0	0	0.007276504
PRL_Pathway	0	0.01022354	0	0	0	0	0	0	0	0	0	0	0	0.04490267	0	0	0	0	0	0	0	0	0	0	0	0	0.03704187	0	0	0.009921867	0	0.03487381	0	0	0.07861522	0	0	0	0	0	0	0	0	0.03242846	0.01614322	0.01984373	0	0	0
PTEN_Pathway	0.001680412	0.001270134	0	0	0	0.0006465587	0.03326086	0.01409537	0.01523945	0	0	0.00406719	0.003727505	0.04375099	0	0.0003958523	0.002123834	0.004247669	0.003750755	0.002123834	0	0.002123834	0.0002215687	0	0.01486684	0.002123834	0.03044067	0.0004531953	0	0.002337751	0.009299817	0.01067751	0	0.01061917	0.02100291	0.008495338	0.01030921	0.02391866	0.01537319	0	0.0006571991	0.0006715033	0	0.02693569	0.01399703	0.008298071	0	0.01129778	0.0002215687
PTEN_Pathway_Adhesion_or_Migration	0.002405488	0	0	0	0	0.0009255403	0.01983726	0.001935891	0.0005333794	0	0	0.00582213	0.00320703	0.04716821	0	0.0005666573	0	0	0	0	0	0	0.0003171727	0	0	0	0.03114079	0.0006487432	0	0.003346459	0	0.01528472	0	0	0.007708194	0	0.009834949	0	0.02200651	0	0.0009407718	0.0009612481	0	0.02370785	0.01126085	0.004062585	0	0.0009714215	0.0003171727
PTEN_Pathway_Angiogenesis_and_Tumorigenesis	0.004714757	0	0	0	0	0.001814059	0.02106051	0	0	0	0	0.006960996	0.00209949	0.03739516	0	0.001110648	0	0	0	0	0	0	0.0006216586	0	0	0	0.03828917	0.001271537	0	0.00655906	0	0.001208605	0	0	0.02228298	0	0.0192765	0	0.001065899	0	0.001843913	0.001884046	0	0.01542646	0.01795242	0.006128167	0	0.001903986	0.0006216586
PTEN_Pathway_Apoptosis	0.0434254	0	0	0	0	0	0.4559124	0.3293061	0.3841905	0	0	0	0	0.0434254	0	0	0.05488435	0.1097687	0	0.05488435	0	0.05488435	0	0	0.3841905	0.05488435	0	0	0	0	0	0	0	0.2744218	0.3188041	0.2195374	0	0.3841905	0	0	0	0	0	0	0.08685079	0.0434254	0	0.2744218	0
PTEN_Pathway_Ca2+_Signaling	0.004714757	0	0	0	0	0.001814059	0.02106051	0	0	0	0	0.006960996	0.00209949	0.03739516	0	0.001110648	0	0	0	0	0	0	0.0006216586	0	0	0	0.03828917	0.001271537	0	0.00655906	0	0.001208605	0	0	0.02228298	0	0.0192765	0	0.001065899	0	0.001843913	0.001884046	0	0.01542646	0.01795242	0.006128167	0	0.001903986	0.0006216586
PTEN_Pathway_Cell_Cycle	0.008685079	0	0	0	0	0.003341688	0.01506831	0	0	0	0	0	0.01155373	0.0364601	0	0	0	0	0	0	0	0	0	0	0	0	0.03447375	0	0	0.009856101	0	0	0	0	0.01560534	0	0.002456489	0	0	0	0.003396681	0	0	0.008873729	0.02773581	0.008685079	0	0	0
PTEN_Pathway_Cell_Survival	0.05156766	0	0	0	0	0	0.05156766	0	0	0	0	0	0	0.1174477	0	0	0	0	0	0	0	0	0	0	0	0	0	0	0	0	0	0	0	0	0.1830543	0	0	0	0	0	0	0	0	0	0.1302974	0.05973759	0	0	0
PTEN_Pathway_Differentiation	0.008089044	0	0	0	0	0.003112356	0.01403421	0	0	0	0	0	0.01076083	0.0430105	0	0	0	0	0	0	0	0	0	0	0	0	0.0321079	0	0	0.009179702	0	0	0	0	0.01453439	0	0.002287907	0	0	0	0.003163576	0	0	0.008264748	0.03009309	0.008089044	0	0	0
PTEN_Pathway_DNA_Repair	0.009593983	0	0	0	0	0.003691399	0.01664523	0	0	0	0	0	0.004272217	0.03460907	0	0	0	0	0	0	0	0	0	0	0	0	0.04844502	0	0	0.01088755	0	0	0	0	0.01723846	0	0.002713564	0	0	0	0.003752148	0	0	0.003309965	0.01918797	0.009593983	0	0	0
PTEN_Pathway_Genomic_Stability	0.009940753	0	0	0	0	0.003824823	0.01724687	0	0	0	0	0	0.004426635	0.03586	0	0	0	0	0	0	0	0	0	0	0	0	0.03945791	0	0	0.01128108	0	0	0	0	0.01786154	0	0.002811645	0	0	0	0.003887768	0	0	0.003429602	0.01988151	0.009940753	0	0	0
PTEN_Pathway_Growth	0.008685079	0	0	0	0	0.003341688	0.01506831	0	0	0	0	0	0.01155373	0.0364601	0	0	0	0	0	0	0	0	0	0	0	0	0.03447375	0	0	0.009856101	0	0	0	0	0.01560534	0	0.002456489	0	0	0	0.003396681	0	0	0.008873729	0.02773581	0.008685079	0	0	0
PTEN_Pathway_Migration	0.007174631	0.00542292	0	0	0	0.002760524	0.01244774	0	0	0	0	0	0.003194875	0.03391079	0	0	0	0	0	0	0	0	0	0	0	0	0.02847831	0	0	0.008141996	0.03970617	0	0	0	0.03407679	0	0.002029274	0.03864734	0	0	0.002805954	0	0	0.002475278	0.01812834	0.007174631	0	0	0
PTEN_Pathway_Proliferation	0.007237566	0.005470489	0	0	0	0.00278474	0.01255693	0	0	0	0	0	0.003222901	0.03535491	0	0	0	0	0	0	0	0	0	0	0	0	0.02872812	0	0	0.008213417	0.04005447	0	0	0	0.05282998	0	0.002047075	0.03898635	0	0	0.002830568	0	0	0.002496991	0.01828736	0.008384223	0	0	0
PTEN_Pathway_Proliferation_CyclinA2_Geminin_AuroraA_PLK1	0.02229953	0	0	0	0	0	0.06796574	0	0	0	0	0	0	0.07724067	0	0	0	0	0	0	0	0	0	0	0	0	0.03069831	0	0	0	0	0	0	0	0.02229953	0	0	0	0	0	0	0	0	0.04773109	0.07016641	0.04355625	0	0	0
PTEN_Pathway_Senescence_Ets2_p16	0.02229953	0	0	0	0	0	0.06796574	0	0	0	0	0	0	0.07724067	0	0	0	0	0	0	0	0	0	0	0	0	0.03069831	0	0	0	0	0	0	0	0.02229953	0	0	0	0	0	0	0	0	0.04773109	0.07016641	0.04355625	0	0	0
PTEN_Pathway_Synaptic_Transmission	0.009706853	0	0	0	0	0.003734827	0.01684106	0	0	0	0	0	0.004322479	0.04388856	0	0	0	0	0	0	0	0	0	0	0	0	0.03852948	0	0	0.01101564	0	0	0	0	0.01744127	0	0.002745488	0	0	0	0.003796291	0	0	0.003348906	0.01941371	0.009706853	0	0	0
purine_deoxyribonucleosides_salvage	0	0	0	0	0	0	0	0	0	0	0	0	0	0.1304121	0	0	0	0	0	0	0	0	0	0	0	0	0	0	0	0	0	0	0	0	0	0	0	0	0	0	0	0	0	0	0	0	0	0	0
purine_nucleotides_degradation	0	0	0	0	0	0	0.02271591	0	0	0	0	0	0	0	0	0	0	0	0	0	0	0	0	0	0	0	0	0	0	0	0	0	0	0	0	0	0	0	0	0	0	0	0	0	0.02271591	0	0	0	0
purine_nucleotides_ide_novoi_biosynthesis	0	0	0	0	0	0	0	0	0	0	0	0	0	0.0312989	0	0	0	0	0	0	0	0	0	0	0	0	0	0	0	0	0	0	0	0	0	0	0	0	0	0	0	0	0	0	0	0	0	0	0
putrescine_degradation_III	0	0	0	0	0	0	0	0	0	0	0	0	0	0	0	0	0	0	0	0	0	0	0	0	0	0	0.06313131	0	0	0	0	0	0	0	0	0	0	0	0	0	0	0	0	0	0	0	0	0	0
pyrimidine_deoxyribonucleotide_phosphorylation	0	0	0	0	0	0	0	0	0	0	0	0	0	0.1422677	0	0	0	0	0	0	0	0	0	0	0	0	0	0	0	0	0	0	0	0	0	0	0	0	0	0	0	0	0	0	0	0	0	0	0
pyrimidine_deoxyribonucleotides_biosynthesis_from_CTP	0	0	0	0	0	0	0	0	0	0	0	0	0	0.2151637	0	0	0	0	0	0	0	0	0	0	0	0	0	0	0	0	0	0	0	0	0	0	0.2216681	0	0	0	0	0	0	0	0	0	0	0	0
pyrimidine_deoxyribonucleotides_ide_novoi_biosynthesis	0	0	0	0	0	0	0	0	0	0	0	0	0	0.2151637	0	0	0	0	0	0	0	0	0	0	0	0	0	0	0	0	0	0	0	0	0	0	0.2216681	0	0	0	0	0	0	0	0	0	0	0	0
Rac1_Signaling	0	0	0	0	0	0	0	0	0	0	0	0	0	0	0	0	0	0	0	0	0	0	0	0	0	0	0.05303633	0	0	0	0	0	0	0	0	0	0	0	0	0	0	0	0	0	0	0	0	0	0
RANK_Signaling_in_Osteoclasts_Pathway	0	0.008542956	0	0	0	0	0.0167829	0	0	0	0	0	0	0.03752141	0	0	0	0	0	0	0	0	0	0	0	0	0.03637668	0	0	0.008290875	0	0	0	0	0.02789061	0	0.006076128	0	0	0	0	0	0	0.01300915	0.005953338	0.0455249	0	0	0
RANK_Signaling_in_Osteoclasts_Pathway_Expression_of_Osteoclastic_Genes_via_JUN_NFAT5_NFKB2_MITF_FOS	0	0	0	0	0	0	0.01629195	0	0	0	0	0	0	0.02798064	0	0	0	0	0	0	0	0	0	0	0	0	0	0	0	0	0	0	0	0	0	0	0.01344113	0	0	0	0	0	0	0.02877781	0	0.05147012	0	0	0
RANK_Signaling_in_Osteoclasts_Pathway_Inhibition_of_Death	0	0.02150468	0	0	0	0	0.0422466	0	0	0	0	0	0	0.09445044	0	0	0	0	0	0	0	0	0	0	0	0	0.0626104	0	0	0.02087013	0	0	0	0	0.0626104	0	0	0	0	0	0	0	0	0	0.01498599	0.04174027	0	0	0
RANK_Signaling_in_Osteoclasts_Pathway_Resorption	0	0.01948862	0	0	0	0	0.03828598	0	0	0	0	0	0	0.05674067	0	0	0	0	0	0	0	0	0	0	0	0	0.05674067	0	0	0.01891356	0	0	0	0	0.05674067	0	0	0	0	0	0	0	0	0.02967711	0	0.03782712	0	0	0
Ras_Pathway	0.001870935	0.00141414	0	0	0	0	0.01538308	0.001976179	0.0004148507	0	0	0.001766023	0.004150125	0.05713954	0	0	0	0.001517787	0	0	0	0	0	0.0002720658	0	0	0.02674888	0	0	0.004833028	0.01035422	0.01307916	0	0	0.0218841	0	0.007065729	0.01007811	0.0166932	0	0.0007317114	0	0.001963267	0.02492205	0.008976904	0.02235077	0	0	0
Ras_Pathway_Apoptosis	0.0250025	0.01889805	0	0	0	0	0.0621283	0	0	0	0	0	0	0.08002376	0	0	0	0	0	0	0	0	0	0	0	0	0.05502126	0	0	0.01834042	0	0	0	0	0.1437749	0	0	0	0	0	0	0	0	0	0.050005	0.1151278	0	0	0
Ras_Pathway_Cell-Cell_Junctions	0	0	0	0	0	0	0	0	0	0	0	0	0	0.02774572	0	0	0	0	0	0	0	0	0	0	0	0	0.02640541	0	0	0.02359207	0	0	0	0	0.03655824	0	0.05710207	0	0	0	0	0	0	0	0	0.1064159	0	0	0
Ras_Pathway_Gene_Expression_Cell_Proliferation_Cell_Survival_Differentiation_Development_Cell_Cycle_Control_Cell_Motility_Tumorigenesis_via_ELK4_ATF2_MEF2D_STAT2_CREB3_CCNA1_MYC_ELK1_JUN_CDK4	0	0	0	0	0	0	0.006113067	0	0	0	0	0	0	0.07392002	0	0	0	0	0	0	0	0	0	0	0	0	0.01788722	0	0	0	0	0	0	0	0.003442388	0	0.01522904	0	0	0	0	0	0	0.04461954	0	0.05436864	0	0	0
Ras_Pathway_Golgi_Trafficking_and_Vesicle_Formation	0	0	0	0	0	0	0	0	0	0	0	0	0	0.1610306	0	0	0	0	0	0	0	0	0	0	0	0	0.03963535	0	0	0	0	0	0	0	0	0	0.07137759	0	0	0	0	0	0	0	0	0	0	0	0
Ras_Pathway_Increased_T-cell_Adhesion	0	0	0	0	0	0	0.03769127	0	0	0	0	0	0.01312181	0.06540714	0	0	0	0	0	0	0	0	0	0	0	0	0.07043215	0	0	0.03344034	0	0	0	0	0.01032503	0	0	0	0	0	0.01152445	0	0	0.01016632	0	0	0	0	0
Ras_Signaling	0	0.01732322	0	0	0	0	0	0	0	0	0	0	0	0.01926786	0	0	0	0.01859289	0	0	0	0	0	0	0	0	0.01160308	0	0	0	0	0.05909173	0	0	0.01926786	0	0	0	0	0	0	0.01424979	0	0.05532172	0	0.0333886	0	0	0
reactome_A_tetrasaccharide_linker_sequence_is_required_for_GAG_synthesis_Main_Pathway	0	0	0	0	0	0	0	0	0	0	0	0	0	0.05815615	0	0	0	0	0	0.01741918	0	0	0	0	0	0	0.06644949	0	0	0	0	0.02498751	0	0	0.0295591	0	0.03910469	0	0	0	0	0	0.02601931	0	0	0	0	0	0
reactome_ABC_family_proteins_mediated_transport_Main_Pathway	0	0	0	0	0	0	0.02190256	0.01404692	0	0	0	0.01600056	0	0.0901757	0	0	0	0	0	0	0	0	0	0	0	0	0.01600056	0	0	0	0	0	0	0	0	0	0	0	0	0	0	0	0.01600056	0.03351768	0.03351768	0.04611561	0	0	0
reactome_ABCA_transporters_in_lipid_homeostasis_Main_Pathway	0	0	0.01945967	0	0	0	0	0	0	0	0	0	0	0.01542068	0	0	0	0	0	0	0	0	0	0	0	0	0	0	0	0	0	0	0	0	0.01945967	0	0.01396453	0	0	0	0	0	0	0	0	0.009729836	0	0	0.01465201
reactome_Abortive_elongation_of_HIV_1_transcript_in_the_absence_of_Tat_Main_Pathway	0	0	0	0	0	0	0	0	0	0	0	0	0	0.01233426	0	0	0	0	0	0	0	0	0	0	0	0	0	0	0	0	0	0	0	0	0	0	0	0	0	0	0	0	0	0	0	0	0	0	0
reactome_Acetylcholine_Neurotransmitter_Release_Cycle_Main_Pathway	0	0	0	0	0	0	0.04570177	0	0	0	0	0	0	0	0	0	0	0	0	0	0	0	0	0	0	0	0	0	0	0	0	0	0	0	0.0333962	0	0	0	0	0	0	0	0	0	0	0	0	0	0
reactome_Acetylcholine_regulates_insulin_secretion_Main_Pathway	0	0	0	0	0	0	0	0	0	0	0	0	0	0	0	0	0	0	0	0	0	0	0	0	0	0	0	0	0	0	0	0.02699055	0	0	0.2436323	0	0	0	0	0	0	0	0	0.02699055	0	0	0	0	0
reactome_Activated_NOTCH1_Transmits_Signal_to_the_Nucleus_Main_Pathway	0	0	0	0	0	0	0	0	0	0	0	0	0	0.01287498	0	0	0	0	0	0	0	0	0	0	0	0	0.01505571	0	0	0	0.00869414	0	0	0	0	0	0.03076727	0	0	0	0	0	0	0.03996906	0	0	0	0	0
reactome_Activated_point_mutants_of_FGFR2_Main_Pathway	0	0	0	0	0	0	0	0	0	0	0	0	0	0	0	0	0	0	0	0	0	0	0	0	0	0	0.1550954	0	0	0	0	0	0	0	0	0	0	0	0	0	0	0	0	0	0	0	0	0	0
reactome_Activation_of_ATR_in_response_to_replication_stress_Main_Pathway	0	0	0	0	0	0	0.02603781	0	0	0	0	0	0.01888681	0.02061558	0	0	0	0	0	0	0	0	0	0	0	0	0	0	0	0	0	0	0	0	0.009954706	0	0	0	0.01566784	0	0	0	0	0.0224124	0.05449554	0	0	0	0
reactome_Activation_of_DNA_fragmentation_factor_Main_Pathway	0	0	0	0	0	0	0	0	0	0	0	0	0	0.03455306	0	0	0	0	0	0	0	0	0	0	0	0	0	0	0	0	0	0	0	0	0	0	0	0	0	0	0	0	0	0	0	0	0	0	0
reactome_Activation_of_G_protein_gated_Potassium_channels_Main_Pathway	0	0	0	0	0	0	0	0	0	0	0	0	0	0	0	0	0	0	0	0	0	0	0	0	0	0	0	0	0	0	0.304414	0	0	0	0	0	0	0.2962963	0	0	0	0	0	0	0	0	0	0	0
reactome_Activation_of_gene_expression_by_SREBF_SREBP__Main_Pathway	0	0	0	0	0	0	0.03423274	0	0	0	0	0	0	0.01461953	0	0	0	0	0	0	0	0	0	0	0	0	0	0	0	0	0	0	0	0	0	0	0	0	0	0	0	0	0	0	0.02209554	0	0	0	0
reactome_Activation_of_IRF3_IRF7_mediated_by_TBK1_IKK_epsilon_Main_Pathway	0	0	0	0	0	0	0	0	0	0	0	0	0	0	0	0	0	0	0	0	0	0	0	0	0	0	0	0	0	0	0	0	0	0	0	0	0.041511	0	0	0	0	0	0	0	0	0.05325664	0	0	0
reactome_Activation_of_Matrix_Metalloproteinases_Main_Pathway	0	0	0	0	0	0	0	0	0	0	0	0	0	0	0	0	0	0	0	0	0	0	0	0	0	0	0	0	0	0	0	0	0	0	0	0	0.02401364	0	0	0	0	0	0	0	0	0	0	0	0
reactome_Activation_of_NF_kappaB_in_B_cells_Main_Pathway	0	0	0	0	0	0	0	0	0	0	0	0	0	0	0	0	0	0	0	0	0	0	0	0	0	0	0	0	0	0	0	0	0	0	0	0	0	0	0	0	0	0	0	0.005153577	0	0	0	0	0
reactome_Activation_of_PPARGC1A_PGC_1alpha_by_phosphorylation_Main_Pathway	0	0	0	0	0	0	0	0	0	0	0	0.04171882	0	0	0	0	0	0	0	0	0	0	0	0	0	0	0	0	0	0	0	0	0	0	0	0	0	0	0	0	0	0	0	0	0	0	0	0	0
reactome_Activation_of_Rac_Main_Pathway	0	0	0	0	0	0	0	0	0	0	0	0	0	0.0580486	0	0	0	0	0	0	0	0	0	0	0	0	0.03306878	0	0	0	0	0	0	0	0	0	0	0	0	0	0	0	0	0	0	0.01556178	0	0	0
reactome_Activation_of_the_AP_1_family_of_transcription_factors_Main_Pathway	0	0	0	0	0	0	0	0	0	0	0	0	0	0.0923361	0	0	0	0	0	0	0	0	0	0	0	0	0	0	0	0	0	0	0	0	0	0	0	0	0	0	0	0	0	0	0	0.1698514	0	0	0
reactome_Activation_of_the_phototransduction_cascade_Main_Pathway	0	0	0	0	0	0	0	0	0	0	0	0	0	0	0	0	0	0	0	0	0	0	0	0	0	0	0	0	0	0	0	0	0	0	0	0	0	0.4444444	0	0.04823927	0	0	0	0	0	0	0	0	0
reactome_Activation_of_the_pre_replicative_complex_Main_Pathway	0	0	0	0	0	0.009716757	0.05389979	0	0	0	0	0	0	0.03514264	0	0	0	0	0	0	0	0	0	0	0	0	0.007594744	0	0	0	0	0	0	0	0.01227747	0	0	0	0.01932367	0	0	0	0	0.02639219	0.04391744	0	0	0	0
reactome_Acyl_chain_remodelling_of_PC_Main_Pathway	0	0	0	0	0	0	0	0	0	0	0	0	0	0.0294205	0	0	0	0	0	0	0	0	0	0	0	0	0	0	0	0	0	0	0	0	0.02334267	0	0	0	0	0	0	0	0	0.04668534	0	0.02614379	0	0	0
reactome_Acyl_chain_remodelling_of_PE_Main_Pathway	0	0	0	0	0	0	0	0	0	0	0	0	0	0	0	0	0	0	0	0	0	0	0	0	0	0	0	0	0	0	0	0	0	0	0.02645503	0	0	0	0	0	0	0	0	0.05291005	0	0.02962963	0	0	0
reactome_Acyl_chain_remodelling_of_PG_Main_Pathway	0	0	0	0	0	0	0	0	0	0	0	0	0	0	0	0	0	0	0	0	0	0	0	0	0	0	0	0	0	0	0	0	0	0	0	0	0	0	0	0	0	0	0	0	0	0.04444444	0	0	0
reactome_Acyl_chain_remodelling_of_PS_Main_Pathway	0	0	0	0	0	0	0	0	0	0	0	0	0	0	0	0	0	0	0	0	0	0	0	0	0	0	0	0	0	0	0	0	0	0	0.03968254	0	0	0	0	0	0	0	0	0.07936508	0	0.04444444	0	0	0
reactome_Adenylate_cyclase_activating_Main_Pathway	0	0	0	0	0	0	0.02662407	0	0	0	0	0	0	0	0	0	0	0	0	0	0	0	0	0	0	0	0	0	0	0.02911208	0	0	0	0	0	0	0	0	0	0	0	0	0	0	0	0	0	0	0
reactome_Adenylate_cyclase_inhibitory_Main_Pathway	0	0	0	0	0	0	0.01901719	0	0	0	0	0	0	0	0	0	0	0	0	0	0	0	0	0	0	0	0	0	0	0.02079434	0	0	0	0	0	0	0	0	0	0	0	0	0	0	0	0	0	0	0
reactome_Adherens_junctions_interactions_Main_Pathway	0	0	0	0	0	0	0.05243457	0	0	0	0	0	0	0.119937	0	0	0	0	0	0	0	0	0	0	0	0	0.06569945	0	0	0	0	0	0	0	0	0	0	0	0	0	0	0	0	0.07358543	0.03520631	0.03277079	0	0	0
reactome_ADP_signalling_through_P2Y_purinoceptor_1_Main_Pathway	0	0	0	0	0	0	0	0	0	0	0	0	0	0	0	0	0	0	0	0	0	0	0	0	0	0	0	0	0	0	0.1902588	0	0	0	0.1015135	0	0	0.1851852	0	0	0	0	0	0	0	0.01851852	0	0	0
reactome_ADP_signalling_through_P2Y_purinoceptor_12_Main_Pathway	0	0	0	0	0	0	0	0	0	0	0	0	0	0	0	0	0	0	0	0	0	0	0	0	0	0	0	0	0	0	0.207555	0	0	0	0	0	0	0.2020202	0	0	0	0	0	0	0	0	0	0	0
reactome_Adrenaline_noradrenaline_inhibits_insulin_secretion_Main_Pathway	0	0	0	0	0	0	0	0	0	0	0	0	0	0	0	0	0	0	0	0	0	0	0	0	0	0	0	0	0	0	0.1985309	0	0	0	0	0	0	0.1932367	0	0	0	0	0	0	0	0	0	0	0
reactome_AKT_phosphorylates_targets_in_the_cytosol_Main_Pathway	0	0	0	0	0	0	0	0	0	0	0	0	0	0	0	0	0	0	0	0	0	0	0	0	0	0	0.0590807	0	0	0	0	0	0	0	0.1618298	0	0	0	0	0	0	0	0	0	0	0.1288494	0	0	0
reactome_alpha_linolenic_acid_ALA_metabolism_Main_Pathway	0	0	0	0	0	0	0	0	0	0	0	0	0	0.04768717	0	0	0	0	0	0	0	0	0	0	0	0	0	0	0	0	0	0	0	0	0.06082725	0	0	0	0	0	0	0	0	0	0	0	0	0	0.1530556
reactome_Amino_acid_transport_across_the_plasma_membrane_Main_Pathway	0	0	0	0	0	0	0	0	0	0	0	0	0	0.01619695	0	0	0	0	0	0	0	0	0	0	0	0	0	0	0	0	0	0	0	0	0	0	0	0	0	0	0	0	0	0	0	0	0	0	0
reactome_Amyloids_Main_Pathway	0	0	0	0	0	0	0.02380952	0	0	0	0	0	0	0	0	0	0	0	0	0	0	0	0	0	0	0	0.02496879	0	0	0	0	0	0	0	0	0	0	0	0	0	0	0	0	0	0	0	0	0	0
reactome_Antigen_activates_B_Cell_Receptor_BCR_leading_to_generation_of_second_messengers_Main_Pathway	0	0	0	0	0	0	0.008780942	0	0	0	0	0	0	0.06700087	0	0	0	0	0	0	0	0	0	0	0	0	0.07749232	0	0	0.02087013	0	0	0	0	0.08799763	0	0	0	0	0	0	0	0	0	0.008603483	0.05036194	0	0	0
reactome_Antigen_Presentation_Folding_assembly_and_peptide_loading_of_class_I_MHC_Main_Pathway	0	0	0	0	0	0.03229405	0.1005448	0	0	0	0	0	0	0	0	0	0	0	0	0	0	0	0	0	0	0	0.01127459	0	0	0	0	0	0	0	0	0	0	0	0	0	0	0	0	0.05114242	0.06105271	0.03229405	0	0	0
reactome_Antigen_processing_Ubiquitination_Proteasome_degradation_Main_Pathway	0	0.007382144	0	0	0	0	0.02743637	0	0	0	0	0	0	0.048575	0	0	0	0	0	0	0	0	0	0	0	0	0.03215694	0	0	0	0	0	0	0	0.01727558	0	0.009371349	0	0	0	0	0	0.001500265	0.01623596	0	0.01393354	0	0	0
reactome_APC_C_Cdc20_mediated_degradation_of_Cyclin_B_Main_Pathway	0	0	0	0	0	0	0	0	0	0	0	0	0	0	0	0	0	0	0	0	0	0	0	0	0	0	0	0	0	0	0	0	0	0	0	0	0	0	0	0	0	0	0	0	0	0	0	0	0
reactome_APC_C_Cdc20_mediated_degradation_of_mitotic_proteins_Main_Pathway	0	0	0	0	0	0	0	0	0	0	0	0	0	0	0	0	0	0	0	0	0	0	0	0	0	0	0	0	0	0	0	0	0	0	0	0	0	0	0	0	0	0	0	0	0	0	0	0	0
reactome_APC_C_Cdc20_mediated_degradation_of_Securin_Main_Pathway	0	0	0	0	0	0	0	0	0	0	0	0	0	0	0	0	0	0	0	0	0	0	0	0	0	0	0	0	0	0	0	0	0	0	0	0	0	0	0	0	0	0	0	0	0	0	0	0	0
reactome_APC_C_Cdh1_mediated_degradation_of_Cdc20_and_other_APC_C_Cdh1_targeted_proteins_in_late_mitosis_early_G1_Main_Pathway	0	0	0	0	0	0	0	0	0	0	0	0	0	0	0	0	0	0	0	0	0	0	0	0	0	0	0	0	0	0	0	0	0	0	0	0	0	0	0	0	0	0	0	0.007998208	0	0.01172553	0	0	0
reactome_APC_Cdc20_mediated_degradation_of_Nek2A_Main_Pathway	0	0	0	0	0	0	0	0	0	0	0	0	0	0	0	0	0	0	0	0	0	0	0	0	0	0	0	0	0	0	0	0	0	0	0	0	0	0	0	0	0	0	0	0	0	0	0	0	0
reactome_Apoptotic_cleavage_of_cell_adhesion_proteins_Main_Pathway	0	0	0	0	0	0	0	0	0	0	0	0	0	0	0.01905851	0	0	0	0	0	0	0	0	0	0	0	0.07314085	0	0	0	0	0	0	0	0	0	0.06322835	0	0	0	0	0	0	0	0	0.03775009	0	0	0
reactome_Apoptotic_cleavage_of_cellular_proteins_Main_Pathway	0	0	0.01172058	0.04688233	0.02344116	0.02344116	0.02344116	0.02344116	0.01172058	0.01172058	0.01172058	0.02344116	0.02344116	0.03516174	0	0	0	0	0	0	0	0	0	0	0	0	0.01172058	0	0	0	0	0.03516174	0	0	0	0	0	0.01172058	0.02344116	0	0	0.02344116	0.02344116	0.02460025	0.1476742	0.03632083	0.02344116	0.02344116	0
reactome_Association_of_TriC_CCT_with_target_proteins_during_biosynthesis_Main_Pathway	0	0	0	0	0	0	0	0	0	0	0	0	0	0.01720341	0	0	0	0	0	0	0	0	0	0	0	0	0.08808736	0	0	0	0	0	0	0	0	0	0.01251815	0	0	0	0	0.02775003	0	0.1420902	0.03898167	0.03898167	0	0	0
reactome_Asymmetric_localization_of_PCP_proteins_Main_Pathway	0	0	0	0	0	0	0	0	0	0	0	0	0	0	0	0	0	0	0	0	0	0	0	0	0	0	0	0	0	0	0	0	0	0	0	0	0.06670482	0	0	0	0	0	0	0	0	0	0	0	0
reactome_Attenuation_phase_Main_Pathway	0	0	0	0	0	0	0	0	0	0	0	0	0	0	0	0	0	0	0	0	0	0	0	0	0	0	0.04683621	0	0	0	0	0	0	0	0	0	0	0	0	0	0	0	0	0	0	0	0	0	0
reactome_Autodegradation_of_Cdh1_by_Cdh1_APC_C_Main_Pathway	0	0	0	0	0	0	0	0	0	0	0	0	0	0	0	0	0	0	0	0	0	0	0	0	0	0	0	0	0	0	0	0	0	0	0	0	0	0	0	0	0	0	0	0	0	0	0	0	0
reactome_Autodegradation_of_the_E3_ubiquitin_ligase_COP1_Main_Pathway	0	0	0	0	0	0	0.1474058	0.1226827	0.1431298	0	0	0	0	0.008552107	0	0	0.02044711	0.04089422	0	0.02044711	0	0.02044711	0	0	0.1431298	0.02044711	0	0	0	0	0	0	0	0.1022356	0.06134134	0.08178845	0	0.1431298	0	0	0	0	0	0.00892889	0	0	0	0.1022356	0
reactome_Basigin_interactions_Main_Pathway	0	0	0	0	0	0	0	0.1018635	0	0	0	0	0	0	0	0	0	0	0	0	0	0	0	0	0	0	0.05093176	0	0	0	0	0	0	0	0	0	0	0	0	0	0	0	0	0	0	0	0	0	0
reactome_Beta_catenin_phosphorylation_cascade_Main_Pathway	0	0	0.007325363	0.02930145	0.01465073	0.01465073	0.01465073	0.01465073	0.007325363	0.007325363	0.007325363	0.01465073	0.01465073	0.1341106	0	0	0	0	0	0	0	0	0	0	0	0	0.1924275	0	0	0	0	0.02197609	0	0	0	0	0	0.007325363	0.04053064	0	0	0.04053064	0.01465073	0	0.08986047	0.09718583	0.01465073	0.01465073	0
reactome_Biosynthesis_of_the_N_glycan_precursor_dolichol_lipid_linked_oligosaccharide_LLO_and_transfer_to_a_nascent_protein_Main_Pathway	0	0	0	0	0	0	0.03006524	0	0	0	0	0	0	0	0	0	0	0	0	0	0	0	0	0	0	0	0.04391744	0	0	0	0	0	0	0	0.04391744	0	0	0	0	0	0	0	0	0.1163467	0	0	0	0	0
reactome_Biotin_transport_and_metabolism_Main_Pathway	0	0	0	0	0	0	0	0	0	0	0	0	0	0.01513746	0	0	0	0	0	0	0	0	0	0	0	0	0	0	0	0	0	0	0	0	0	0	0	0	0	0	0	0	0	0.08313589	0	0	0	0	0
reactome_Branched_chain_amino_acid_catabolism_Main_Pathway	0	0	0	0	0	0	0	0	0	0	0	0	0	0.0452837	0	0	0	0	0	0	0	0	0	0	0	0	0.0365818	0	0	0	0	0	0	0	0	0	0	0	0	0	0	0	0	0	0	0	0	0	0
reactome_Budding_and_maturation_of_HIV_virion_Main_Pathway	0	0	0	0	0	0	0	0	0	0	0	0	0	0	0	0	0	0	0	0	0	0	0	0	0	0	0	0	0	0	0	0	0	0	0.0341006	0	0	0	0	0	0	0	0	0	0	0	0	0	0
reactome_Butyrate_Response_Factor_1_BRF1_destabilizes_mRNA_Main_Pathway	0	0	0	0	0	0	0	0	0	0	0	0	0	0.0633517	0	0	0	0	0	0	0	0	0	0	0	0	0.02044613	0	0	0	0	0	0	0	0	0	0	0	0	0	0	0	0	0	0	0.04657445	0	0	0
reactome_Ca2_Main_Pathway	0	0	0	0	0	0	0	0	0	0	0	0	0	0	0	0	0	0	0	0	0	0	0	0	0	0	0	0	0	0	0.152207	0.008996851	0	0	0	0	0.02065262	0.1481481	0	0	0	0	0	0.04029576	0	0	0	0	0
reactome_CD28_dependent_PI3K_Akt_signaling_Main_Pathway	0	0.02969694	0	0	0	0	0	0	0	0	0	0	0	0.09268669	0	0	0	0	0	0	0	0	0	0	0	0	0.08646198	0	0	0.02882066	0	0	0	0	0.1866423	0	0	0	0	0	0	0	0	0	0	0.06386603	0	0	0
reactome_CD28_dependent_Vav1_Main_Pathway	0	0	0	0	0	0	0	0	0	0	0	0	0	0	0	0	0	0	0	0	0	0	0	0	0	0	0	0	0	0	0	0	0	0	0	0	0	0	0	0	0	0	0	0	0	0	0	0	0
reactome_Cdc20_Phospho_APC_C_mediated_degradation_of_Cyclin_A_Main_Pathway	0	0	0	0	0	0	0	0	0	0	0	0	0	0	0	0	0	0	0	0	0	0	0	0	0	0	0	0	0	0	0	0	0	0	0	0	0	0	0	0	0	0	0	0	0	0	0	0	0
reactome_CDC6_association_with_the_ORC_origin_complex_Main_Pathway	0.069185	0	0	0	0	0	0.08758172	0	0	0	0	0.069185	0	0.06934332	0	0	0	0	0	0	0	0	0	0	0	0	0	0	0	0	0	0	0	0	0	0	0	0	0	0	0	0	0	0	0.1197748	0	0	0	0
reactome_CDK_mediated_phosphorylation_and_removal_of_Cdc6_Main_Pathway	0	0	0	0	0	0	0	0	0	0	0	0	0	0	0	0	0	0	0	0	0	0	0	0	0	0	0	0	0	0	0	0	0	0	0	0	0	0	0	0	0	0	0	0	0	0	0	0	0
reactome_CDO_in_myogenesis_Main_Pathway	0	0	0	0	0	0.02585533	0.02585533	0	0	0	0	0	0	0.1414804	0	0	0	0	0	0	0	0	0	0	0	0	0.1330343	0	0	0	0	0	0	0	0	0	0.008142792	0	0	0	0	0	0	0.03140692	0.02718139	0.04713374	0	0	0
reactome_CDT1_association_with_the_CDC6_ORC_origin_complex_Main_Pathway	0	0	0	0	0	0	0.01661033	0	0	0	0	0	0	0.01315132	0	0	0	0	0	0	0	0	0	0	0	0	0	0	0	0	0	0	0	0	0	0	0	0	0	0	0	0	0	0	0.02271591	0	0	0	0
reactome_cGMP_effects_Main_Pathway	0	0	0	0	0	0	0.01761711	0	0	0	0	0	0	0.220969	0	0	0	0	0	0	0	0	0	0	0	0	0.04997304	0.01661043	0	0	0	0	0	0	0.04330763	0	0.01761711	0	0	0	0	0	0	0	0	0.02483505	0	0	0
reactome_Cholesterol_biosynthesis_Main_Pathway	0	0	0	0	0	0	0.03439972	0	0	0	0	0	0	0	0	0	0	0	0	0	0	0	0	0	0	0	0.07594744	0	0	0	0	0	0	0	0	0	0	0	0	0	0	0	0	0	0.04419108	0	0	0	0
reactome_Chondroitin_sulfate_biosynthesis_Main_Pathway	0	0	0	0	0	0	0	0	0	0	0	0	0	0	0	0	0	0	0	0.02108637	0	0	0	0	0	0	0.08043885	0	0	0	0	0	0	0	0.005164516	0	0.04733726	0	0	0	0	0	0	0	0	0	0	0	0
reactome_Chylomicron_mediated_lipid_transport_Main_Pathway	0	0	0	0	0	0	0.03921569	0	0	0	0	0	0	0.0219082	0	0	0	0	0	0	0	0	0	0	0	0	0	0	0	0	0	0	0	0	0	0	0	0	0	0	0	0	0	0.004296197	0	0	0	0	0
reactome_Circadian_Clock_Main_Pathway	0	0	0	0	0	0	0.01639774	0	0	0	0	0.01738284	0	0.01210227	0	0	0	0	0	0	0	0	0	0	0	0	0	0	0	0	0	0	0	0	0	0	0	0	0	0	0	0.03237503	0	0	0.03237503	0.04877278	0	0	0
reactome_Citric_acid_cycle_TCA_cycle__Main_Pathway	0	0	0	0	0	0	0	0	0	0	0	0	0	0.08836872	0	0	0	0	0	0	0	0	0	0	0	0	0.03433241	0	0	0	0	0	0	0.02638174	0	0	0	0	0	0	0	0	0	0.03864286	0	0	0	0	0
reactome_Class_A_1_Rhodopsin_like_receptors__Main_Pathway	0	0	0	0	0	0	0	0	0	0	0	0	0	0	0	0	0	0	0	0	0	0	0	0	0	0	0.06218905	0	0	0	0	0	0	0	0	0	0	0	0	0	0	0	0	0	0	0	0	0	0
reactome_Class_C_3_Metabotropic_glutamate_pheromone_receptors__Main_Pathway	0	0	0	0	0.008129685	0	0.0384711	0	0	0	0	0.02923977	0	0.02602915	0	0	0	0	0	0	0	0	0	0	0	0	0.01004803	0	0	0	0	0.03479251	0	0	0.0115975	0	0	0	0	0	0	0	0	0.03757705	0	0	0	0	0
reactome_Classical_antibody_mediated_complement_activation_Main_Pathway	0	0	0	0	0	0	0	0	0	0	0	0	0	0	0	0	0	0	0	0	0	0	0	0	0	0	0	0	0	0	0	0	0	0	0	0	0	0	0	0	0	0	0	0	0	0	0	0	0
reactome_Cleavage_of_Growing_Transcript_in_the_Termination_Region_Main_Pathway	0	0	0	0	0	0	0	0	0	0	0	0	0	0.02927829	0	0	0	0	0	0	0	0	0	0	0	0	0.09806806	0	0	0	0	0	0	0	0	0	0	0	0	0	0	0	0	0.03750387	0.01258301	0.04173971	0	0	0
reactome_Cobalamin_Cbl_vitamin_B12_transport_and_metabolism_Main_Pathway	0	0	0.01487188	0	0	0.04099033	0.004841021	0	0	0	0	0	0	0	0	0	0	0	0	0	0	0	0	0	0	0	0.004841021	0	0	0	0	0	0	0	0	0	0	0	0	0	0	0	0	0	0.01487188	0	0	0	0
reactome_Cohesin_Loading_onto_Chromatin_Main_Pathway	0	0	0	0	0	0	0.0494963	0	0	0	0	0	0	0	0	0	0	0	0	0	0	0	0	0	0	0	0	0	0	0	0	0	0	0	0	0	0.1291794	0	0	0	0.02302026	0	0	0.04604052	0.02302026	0.02302026	0	0	0
reactome_Collagen_biosynthesis_and_modifying_enzymes_Main_Pathway	0	0	0	0	0	0	0.0367725	0	0	0	0	0.02255878	0	0.04961895	0	0.003599323	0	0	0	0	0	0	0.002014634	0	0	0	0.04988633	0.004120721	0	0	0	0.005453038	0	0	0	0	0.01373873	0	0	0	0	0	0	0.005453038	0.01197937	0.004580493	0	0	0.03591394
reactome_Collagen_degradation_Main_Pathway	0	0	0	0	0	0	0	0	0	0	0	0	0	0	0	0	0	0	0	0	0	0	0	0	0	0	0.009599232	0	0	0	0	0	0	0	0	0	0.02017146	0	0	0	0	0	0	0	0	0	0	0	0
reactome_Common_Pathway_Main_Pathway	0	0	0	0	0	0	0.03596605	0	0	0	0	0	0	0	0	0	0	0	0	0	0	0	0	0	0	0	0.03516916	0	0	0	0	0	0	0	0	0	0	0	0	0	0	0	0	0	0	0	0	0	0
reactome_Condensation_of_Prophase_Chromosomes_Main_Pathway	0	0	0	0	0	0	0	0	0	0	0	0	0	0	0	0	0	0	0	0	0	0	0	0.008970219	0	0	0.00646496	0	0	0	0	0	0	0	0	0	0	0	0	0	0	0	0.00646496	0.02582113	0	0.01368344	0	0	0
reactome_Constitutive_PI3K_AKT_Signaling_in_Cancer_Main_Pathway	0	0	0	0	0	0	0	0	0	0	0	0	0	0.04805991	0	0	0	0	0	0	0	0	0	0	0	0	0.03339344	0	0	0	0	0	0	0	0.09146899	0	0.04237647	0	0	0	0	0	0	0	0	0.07851134	0	0	0
reactome_Constitutive_Signaling_by_NOTCH1_HD_Domain_Mutants_Main_Pathway	0	0	0	0	0	0	0	0	0	0	0	0	0	0	0	0	0	0	0	0	0	0	0	0	0	0	0	0	0	0	0.01738828	0	0	0	0	0	0	0	0	0	0	0	0	0.02206775	0	0	0	0	0
reactome_Constitutive_Signaling_by_NOTCH1_HD_PEST_Domain_Mutants_Main_Pathway	0	0	0	0	0	0.02346757	0.01971739	0	0	0	0.005435876	0	0.04097269	0.01937258	0	0	0	0	0	0	0	0	0	0	0	0	0	0	0	0	0.004921211	0	0	0	0.01104356	0	0.03777362	0	0	0.002495551	0	0	0.05148138	0.04778588	0	0.02346757	0	0	0
reactome_Constitutive_Signaling_by_NOTCH1_PEST_Domain_Mutants_Main_Pathway	0	0	0	0	0	0.02346757	0.01971739	0	0	0	0.005435876	0	0.04097269	0.01937258	0	0	0	0	0	0	0	0	0	0	0	0	0	0	0	0	0.004921211	0	0	0	0.01104356	0	0.03777362	0	0	0.002495551	0	0	0.05148138	0.04778588	0	0.02346757	0	0	0
reactome_Conversion_from_APC_C_Cdc20_to_APC_C_Cdh1_in_late_anaphase_Main_Pathway	0	0	0	0	0	0	0	0	0	0	0	0	0	0	0	0	0	0	0	0	0	0	0	0	0	0	0	0	0	0	0	0	0	0	0	0	0	0	0	0	0	0	0	0.1908767	0.1908767	0	0	0	0
reactome_COPI_Mediated_Transport_Main_Pathway	0	0	0	0	0	0	0	0	0	0	0	0	0	0	0	0	0	0	0	0	0	0	0	0	0	0	0	0	0	0	0	0	0	0	0	0	0	0	0	0	0	0	0	0	0	0	0	0	0
reactome_CREB_phosphorylation_through_the_activation_of_CaMKII_Main_Pathway	0	0	0	0	0	0	0.01136683	0	0	0	0	0	0	0.07634409	0	0	0	0	0	0	0	0	0	0	0.01136683	0	0	0	0	0	0	0	0	0	0	0	0.06497726	0	0	0	0	0.01136683	0	0	0	0	0	0	0
reactome_CREB_phosphorylation_through_the_activation_of_Ras_Main_Pathway	0	0	0	0	0	0	0	0	0	0	0	0	0	0.1460015	0	0	0	0	0	0	0	0	0	0	0	0	0	0	0	0	0	0	0	0	0	0	0.07497376	0	0	0	0	0	0	0	0.03343028	0	0	0	0
reactome_CRMPs_in_Sema3A_signaling_Main_Pathway	0	0	0	0	0	0	0	0	0	0	0	0	0	0.0122079	0	0	0	0	0	0	0	0	0	0	0	0	0.04800307	0	0	0.1123379	0	0	0	0	0	0	0	0	0	0	0	0	0	0.01099384	0	0	0	0	0
reactome_Cross_presentation_of_soluble_exogenous_antigens_endosomes__Main_Pathway	0	0	0	0	0	0	0	0	0	0	0	0	0	0	0	0	0	0	0	0	0	0	0	0	0	0	0	0	0	0	0	0	0	0	0	0	0	0	0	0	0	0	0	0	0.02067696	0	0	0	0
reactome_CS_DS_degradation_Main_Pathway	0	0	0	0	0	0	0	0	0	0	0	0	0	0	0	0	0	0	0	0.03338675	0	0	0	0	0	0	0.1273615	0	0	0	0	0	0	0	0.00817715	0	0.07495065	0	0	0	0	0	0	0	0	0	0	0	0
reactome_CTLA4_inhibitory_signaling_Main_Pathway	0	0	0	0	0	0	0	0	0	0	0	0	0	0.08543584	0	0	0	0	0	0	0	0	0	0	0	0	0.05956104	0	0	0	0	0	0	0	0.1001803	0	0	0	0	0	0	0	0	0	0.06846512	0.06846512	0	0	0
reactome_Cyclin_A_B1_associated_events_during_G2_M_transition_Main_Pathway	0	0	0	0	0	0	0	0	0	0	0	0	0	0.05120328	0	0	0	0	0	0	0	0	0	0	0	0	0	0	0	0	0	0	0	0	0	0	0	0	0	0	0	0	0	0.0597672	0	0	0	0	0
reactome_Cyclin_A_Cdk2_associated_events_at_S_phase_entry_Main_Pathway	0	0	0	0	0	0	0	0	0	0	0	0	0	0	0	0	0	0	0	0	0	0	0	0.02760067	0	0	0	0	0	0	0	0	0	0	0	0	0	0	0	0	0	0	0	0	0	0.1288494	0	0	0
reactome_Cyclin_D_associated_events_in_G1_Main_Pathway	0.02002724	0	0	0	0	0	0.007694675	0	0	0	0	0.02002724	0	0.04419696	0	0	0	0	0	0	0	0	0	0.009442336	0	0	0	0	0	0	0	0	0	0	0	0	0	0	0	0	0	0	0	0.03045809	0	0.06537114	0	0	0
reactome_Cyclin_E_associated_events_during_G1_S_transition_Main_Pathway	0	0	0	0	0	0	0	0	0	0	0	0	0	0	0	0	0	0	0	0	0	0	0	0.0256292	0	0	0	0	0	0	0	0	0	0	0	0	0	0	0	0	0	0	0	0	0	0.1196458	0	0	0
reactome_CYP2E1_reactions_Main_Pathway	0	0	0	0	0	0	0	0	0	0	0	0	0	0	0	0	0	0	0	0	0	0	0	0	0	0	0	0	0	0	0	0	0	0	0	0	0	0	0	0	0	0	0	0	0	0	0	0	0
reactome_Cytosolic_iron_sulfur_cluster_assembly_Main_Pathway	0	0	0	0	0	0	0	0.05375477	0	0	0	0	0	0	0	0	0	0	0	0	0	0	0	0	0	0	0	0	0	0	0	0	0	0	0	0	0	0	0	0	0	0	0	0	0	0	0	0	0
reactome_Cytosolic_sensors_of_pathogen_associated_DNA_Main_Pathway	0	0	0	0	0	0	0	0	0	0	0	0	0	0.01336112	0	0	0	0	0	0	0	0	0	0	0	0	0	0	0	0	0	0	0	0	0.03797372	0	0.0815752	0	0	0	0	0	0	0.02483855	0	0	0	0	0
reactome_Cytosolic_tRNA_aminoacylation_Main_Pathway	0	0	0	0	0	0	0	0	0	0	0	0	0	0	0	0	0	0	0	0	0	0	0	0	0	0	0	0	0	0	0	0	0	0	0	0	0.01099674	0	0	0	0	0	0.01590746	0	0.03641069	0.01590746	0	0	0
reactome_DAP12_interactions_Main_Pathway	0	0	0	0	0	0.1368363	0.07996482	0	0	0	0	0	0	0	0	0	0	0	0	0	0	0	0	0	0	0	0.07166147	0	0	0	0	0	0	0	0	0	0	0	0	0	0	0	0	0	0	0	0	0	0
reactome_DAP12_signaling_Main_Pathway	0	0.02398599	0	0	0	0.1105217	0	0	0	0	0	0	0	0.06983468	0	0	0	0	0	0	0	0	0	0	0	0	0.1277151	0	0	0.02327823	0	0	0	0	0.06983468	0	0	0	0	0	0	0	0	0.0480169	0	0.1143899	0	0	0
reactome_DARPP_32_events_Main_Pathway	0	0	0	0	0	0	0	0	0	0	0	0	0	0.2772192	0	0	0	0	0	0	0	0	0	0	0	0	0.02953512	0	0	0.06562972	0	0	0	0	0	0	0	0	0	0	0	0	0	0	0	0	0	0	0
reactome_DCC_mediated_attractive_signaling_Main_Pathway	0	0	0	0	0	0.04238186	0	0	0	0	0	0	0	0.07194829	0	0	0	0	0	0	0	0	0	0	0	0	0.086252	0	0	0	0	0	0	0	0	0	0.01989047	0	0	0	0	0	0	0.04939706	0	0	0	0	0
reactome_Deadenylation_of_mRNA_Main_Pathway	0	0	0	0	0	0	0.05067396	0	0	0	0	0	0	0.02114534	0	0	0	0	0	0	0	0	0	0	0	0	0.03560873	0	0	0	0	0	0	0	0	0	0.03788955	0.04946332	0	0	0	0.02275158	0	0.06512332	0	0	0	0	0
reactome_degradation_of_AXIN_Main_Pathway	0	0	0	0	0	0	0	0	0	0	0	0	0	0	0	0	0	0	0	0	0	0	0	0	0	0	0	0	0	0	0	0	0	0	0	0	0	0	0	0	0	0	0	0	0.01991708	0	0	0	0
reactome_Degradation_of_beta_catenin_by_the_destruction_complex_Main_Pathway	0	0	0.001775846	0.007103383	0.003551691	0.003551691	0.003551691	0.003551691	0.001775846	0.001775846	0.001775846	0.003551691	0.003551691	0.03251167	0	0	0	0	0	0	0	0	0	0	0	0	0.04664909	0	0	0	0	0.005327537	0	0	0	0	0	0.001775846	0.009825611	0	0	0.009825611	0.003551691	0	0.02178436	0.0235602	0.003551691	0.003551691	0
reactome_degradation_of_DVL_Main_Pathway	0	0	0	0	0	0	0	0	0	0	0.007542758	0	0	0.007881152	0	0	0	0	0	0	0	0	0	0	0	0	0	0	0	0	0	0	0	0	0	0	0	0	0	0	0	0	0	0	0	0	0	0	0
reactome_Degradation_of_the_extracellular_matrix_Main_Pathway	0	0	0	0	0	0	0	0	0	0	0	0	0	0	0	0	0	0	0	0	0	0	0	0	0	0	0.02893519	0	0	0	0	0	0	0	0	0	0.02463931	0	0.005829136	0	0	0	0	0	0	0.0117969	0	0	0
reactome_Depolymerisation_of_the_Nuclear_Lamina_Main_Pathway	0	0	0	0	0	0	0	0	0	0	0	0	0	0	0	0	0	0	0	0	0	0	0	0	0	0	0	0	0	0	0	0.03260303	0	0	0.03045809	0	0	0	0	0	0	0	0	0	0	0	0	0	0
reactome_Deposition_of_new_CENPA_containing_nucleosomes_at_the_centromere_Main_Pathway	0	0	0	0	0	0	0	0	0	0	0	0	0	0	0	0	0	0	0	0	0	0	0	0	0	0	0	0	0	0	0	0	0	0	0	0	0	0	0	0	0	0	0	0	0	0.006537871	0	0	0
reactome_Dermatan_sulfate_biosynthesis_Main_Pathway	0	0	0	0	0	0	0.02477762	0	0	0	0	0	0	0.03159857	0	0	0	0	0	0.03642191	0	0	0	0	0	0	0.1389398	0	0	0	0	0	0	0	0.008920527	0	0.08176435	0	0	0	0	0	0	0.07445462	0	0	0	0	0
reactome_Detoxification_of_Reactive_Oxygen_Species_Main_Pathway	0	0	0	0	0	0	0.09172208	0	0	0	0	0	0	0.05685856	0	0	0	0	0	0	0	0	0	0	0	0	0	0	0	0	0	0	0	0	0	0	0	0	0	0	0	0	0	0	0	0	0	0	0
reactome_disassembly_of_the_destruction_complex_and_recruitment_of_AXIN_to_the_membrane_Main_Pathway	0	0	0.01199008	0.01736382	0.008681912	0.008681912	0.008681912	0.008681912	0.004340956	0.004340956	0.004340956	0.008681912	0.008681912	0.07947296	0	0	0	0	0	0	0	0	0	0	0	0	0.1140311	0	0	0	0	0.01302287	0	0	0	0	0.01905197	0.004340956	0.02401816	0	0	0.02401816	0.008681912	0	0.05325065	0.05759161	0.008681912	0.008681912	0
reactome_Dissolution_of_Fibrin_Clot_Main_Pathway	0	0	0	0	0	0	0.1659613	0	0	0	0	0	0	0.06163708	0	0	0	0	0	0	0	0	0	0	0	0	0	0	0	0	0	0	0	0	0	0	0	0	0	0	0	0	0	0	0	0	0	0	0
reactome_DNA_Damage_Telomere_Stress_Induced_Senescence_Main_Pathway	0	0	0	0	0	0	0.2094526	0.1646531	0.1920952	0	0	0	0	0.02558628	0	0	0.02744218	0.05488435	0	0.02744218	0	0.02744218	0	0	0.1920952	0.02744218	0	0	0	0.005585438	0	0	0	0.1372109	0.08232653	0.1097687	0.02524296	0.1920952	0	0	0	0.01410845	0	0.01161845	0.01161845	0	0	0.1372109	0
reactome_Dopamine_Neurotransmitter_Release_Cycle_Main_Pathway	0	0	0	0	0	0	0.04301343	0	0	0	0	0	0	0	0	0	0	0	0	0	0	0	0	0	0	0	0.03814755	0	0	0	0	0	0	0	0.03143171	0	0	0	0	0	0	0	0	0	0	0	0	0	0
reactome_Downregulation_of_SMAD2_3_SMAD4_transcriptional_activity_Main_Pathway	0	0	0	0	0	0	0	0	0	0	0	0	0	0.01262846	0	0	0	0	0	0	0	0	0	0	0	0	0	0	0	0	0	0	0	0	0	0	0.06336137	0	0	0.005750617	0.02894646	0.05789293	0	0	0	0.02913817	0	0	0.01427857
reactome_Downregulation_of_TGF_beta_receptor_signaling_Main_Pathway	0	0	0	0	0	0	0	0.03950617	0	0	0	0	0	0	0	0	0	0	0	0	0	0	0	0	0	0	0	0	0	0	0	0	0	0	0	0	0.05829246	0	0	0	0	0	0	0.05266698	0	0.02645503	0	0	0
reactome_Downstream_signal_transduction_Main_Pathway	0	0.02834708	0	0	0	0	0	0	0	0	0	0	0	0.08253189	0	0	0	0	0	0	0	0	0	0	0	0	0.102707	0	0	0.02751063	0	0	0	0	0.08253189	0	0	0	0	0	0	0	0	0.1135048	0	0.135188	0	0	0
reactome_Downstream_TCR_signaling_Main_Pathway	0.02012396	0.01521063	0	0	0	0	0.05200664	0	0	0	0	0	0	0.08212196	0	0	0	0	0	0	0	0	0	0	0	0	0.05111741	0.03044974	0	0.0147618	0	0	0	0	0.06440937	0	0.006832001	0	0	0	0	0	0	0.007039031	0.0846746	0.08279399	0	0	0
reactome_DSCAM_interactions_Main_Pathway	0	0	0	0	0	0.05509642	0	0	0	0	0	0	0	0	0	0	0	0	0	0	0	0	0	0	0	0	0	0	0	0	0	0	0	0	0	0	0.02585761	0	0	0	0	0	0	0	0	0	0	0	0
reactome_Dual_incision_reaction_in_GG_NER_Main_Pathway	0	0	0	0	0	0	0	0	0	0	0	0	0	0	0	0	0	0	0	0	0	0	0	0	0	0	0.01817521	0	0	0	0	0	0	0	0	0	0	0	0	0	0	0	0	0	0	0	0	0	0
reactome_Dual_incision_reaction_in_TC_NER_Main_Pathway	0	0	0	0	0	0	0	0	0	0	0	0	0	0.01013171	0	0	0	0	0	0	0	0	0	0	0	0	0.1266316	0	0	0	0	0	0	0	0	0	0.01390743	0	0	0	0	0	0	0	0	0	0	0	0.007968381
reactome_E2F_enabled_inhibition_of_pre_replication_complex_formation_Main_Pathway	0	0	0	0	0	0	0.09633989	0	0	0	0	0	0	0.07627765	0	0	0	0	0	0	0	0	0	0	0	0	0	0	0	0	0	0	0	0	0	0	0	0	0	0	0	0	0	0	0.1317523	0	0	0	0
reactome_E2F_mediated_regulation_of_DNA_replication_Main_Pathway	0.04476677	0	0	0	0	0	0.02274692	0	0	0	0	0	0	0	0	0	0	0	0	0	0	0	0	0	0	0	0.01340249	0	0	0	0	0	0	0	0	0	0	0	0	0	0	0	0	0	0	0	0	0	0
reactome_ECM_proteoglycans_Main_Pathway	0	0	0	0	0	0	0.00832792	0	0	0	0	0	0	0	0	0	0	0	0	0.01907814	0	0	0	0	0	0	0.07277801	0	0	0	0	0	0	0	0.004672657	0	0.04282895	0	0	0	0	0	0	0	0	0	0	0	0
reactome_Effects_of_PIP2_hydrolysis_Main_Pathway	0	0	0	0	0	0	0.01157488	0	0	0	0	0	0	0.02793878	0	0	0	0	0	0	0	0	0	0	0	0	0.03170854	0	0	0	0	0	0	0	0.03346499	0	0.03764352	0	0	0	0	0	0	0.0266752	0.05610171	0.02399541	0	0	0
reactome_EGFR_downregulation_Main_Pathway	0	0	0	0	0	0	0	0	0	0	0	0	0	0.101526	0	0	0	0	0	0	0	0	0	0	0	0	0	0	0	0	0	0	0	0	0	0	0	0	0	0	0	0	0	0	0	0	0	0	0
reactome_Eicosanoids_Main_Pathway	0	0	0	0.05533422	0	0	0	0.1044277	0	0	0	0	0	0	0	0	0	0	0	0	0	0	0	0	0	0	0	0	0	0	0	0	0	0	0	0	0	0	0	0	0	0	0	0	0	0.05291005	0	0	0
reactome_Elastic_fibre_formation_Main_Pathway	0	0	0	0	0	0	0	0	0	0	0	0	0	0.03571173	0	0	0	0	0	0	0	0	0	0	0	0	0	0	0	0	0	0	0	0	0	0	0	0	0	0.05710696	0	0	0	0	0.06858946	0	0	0.03400667	0
reactome_Elongation_arrest_and_recovery_Main_Pathway	0	0	0	0	0	0	0	0	0	0	0	0	0	0.009151224	0	0	0	0	0	0	0	0	0	0	0	0	0.1174415	0	0	0	0	0	0	0	0	0	0	0	0	0	0	0	0	0	0.01391033	0.01470956	0	0	0
reactome_Endogenous_sterols_Main_Pathway	0	0	0	0	0	0	0.03631082	0	0	0	0	0	0	0.01264063	0	0	0	0	0	0	0	0	0	0	0	0	0	0	0	0	0	0	0	0	0	0	0	0	0	0	0	0	0	0	0	0.0394011	0	0	0
reactome_Endosomal_Sorting_Complex_Required_For_Transport_ESCRT__Main_Pathway	0	0	0	0	0	0	0	0	0	0	0	0	0	0	0	0	0	0	0	0	0	0	0	0	0	0	0	0	0	0	0	0	0	0	0.03044696	0	0	0	0	0	0	0	0	0	0	0	0	0	0
reactome_Endosomal_Vacuolar_Main_Pathway	0	0	0	0	0	0	0.1939078	0	0	0	0	0	0	0	0	0	0	0	0	0	0	0	0	0	0	0	0	0	0	0	0	0	0	0	0	0	0	0	0	0	0	0	0	0	0.05546312	0	0	0	0
reactome_EPH_ephrin_mediated_repulsion_of_cells_Main_Pathway	0	0	0	0	0	0	0	0	0	0	0	0	0	0.01900725	0	0	0	0	0	0	0	0	0	0	0	0	0.03933374	0	0	0	0	0	0	0	0.009103488	0	0.01096275	0	0	0	0	0	0	0.006979078	0.02822945	0.006979078	0	0	0
reactome_EPHA_mediated_growth_cone_collapse_Main_Pathway	0	0	0	0	0	0	0	0	0	0	0	0	0	0.0464872	0	0	0	0	0	0	0	0	0	0	0	0	0.05654225	0	0	0	0.04497926	0	0	0	0.0149988	0	0	0	0	0	0	0	0	0.06062868	0.03220817	0.007687577	0	0	0
reactome_EPHB_mediated_forward_signaling_Main_Pathway	0	0	0	0	0	0	0	0	0	0	0	0	0	0.04006695	0	0	0	0	0	0	0	0	0	0	0	0	0.01988862	0	0	0	0	0	0	0	0.03980913	0	0	0	0	0	0	0	0	0.04670098	0.06123492	0.03064694	0	0.01647093	0
reactome_Ephrin_signaling_Main_Pathway	0	0	0	0	0	0	0	0	0	0	0	0	0	0.07965335	0	0	0	0	0	0	0	0	0	0	0	0	0	0	0	0	0	0	0	0	0	0	0	0	0	0	0	0	0	0.01783542	0.07214193	0.01783542	0	0	0
reactome_ER_Phagosome_Main_Pathway	0	0	0	0	0	0	0.04051804	0	0	0	0	0	0	0	0	0	0	0	0	0	0	0	0	0	0	0	0	0	0	0	0	0	0	0	0	0	0	0	0	0	0	0	0	0	0.01158931	0	0	0	0
reactome_ERK_MAPK_targets_Main_Pathway	0	0	0	0	0	0	0	0	0	0	0	0	0	0.2842054	0	0	0	0	0	0	0	0	0	0	0	0	0	0	0	0	0	0	0	0	0	0	0	0	0	0	0	0	0	0	0	0	0	0	0
reactome_ERKs_are_inactivated_Main_Pathway	0	0	0	0	0	0	0	0	0	0	0	0	0	0.1665525	0	0	0	0	0	0	0	0	0	0	0	0	0	0	0	0	0	0	0	0	0	0	0	0	0	0	0	0	0	0	0	0	0	0	0
reactome_Establishment_of_Sister_Chromatid_Cohesion_Main_Pathway	0	0	0	0	0	0	0.04499663	0	0	0	0	0	0	0	0	0	0	0	0	0	0	0	0	0	0	0	0.03603214	0	0	0	0	0	0	0	0	0	0.07340815	0	0	0	0.02092751	0	0	0.09219227	0.02092751	0.02092751	0	0	0
reactome_Eukaryotic_Translation_Termination_Main_Pathway	0	0	0	0	0	0	0	0	0	0	0	0	0	0	0	0	0	0	0	0	0	0	0	0	0	0	0	0	0	0	0	0	0	0	0	0	0	0	0	0	0.01885156	0	0	0.00630883	0.03076166	0	0	0	0
reactome_Fanconi_Anemia_Main_Pathway	0	0	0	0	0	0	0	0	0	0	0	0	0	0.00956947	0	0	0	0	0	0	0	0	0	0	0	0	0.00956947	0	0	0	0	0.03651367	0	0	0	0	0	0	0	0	0	0	0	0.0499806	0.00956947	0.03253914	0	0	0
reactome_Fatty_acids_Main_Pathway	0	0	0	0	0	0	0	0.08354219	0	0	0	0	0	0.04417937	0	0	0	0	0	0	0	0	0	0	0	0	0	0	0	0	0	0	0	0	0	0	0	0	0	0	0	0	0	0	0	0.04232804	0	0	0
reactome_FCERI_mediated_Ca_2_mobilization_Main_Pathway	0	0	0	0	0	0	0.009794127	0	0	0	0	0	0	0.02945743	0	0	0	0	0	0	0	0	0	0	0	0	0	0	0	0.05553284	0	0	0	0	0.02831653	0	0	0	0	0	0	0	0	0.0480169	0.009596192	0.009616485	0	0	0
reactome_FCERI_mediated_MAPK_activation_Main_Pathway	0	0	0	0	0	0	0	0	0	0	0	0	0	0	0	0	0	0	0	0	0	0	0	0	0	0	0	0	0	0	0	0	0	0	0.008159735	0	0	0	0	0	0	0	0	0.0462385	0	0.128229	0	0	0
reactome_FCERI_mediated_NF_kB_activation_Main_Pathway	0	0	0	0	0	0	0	0	0	0	0	0	0	0	0	0	0	0	0	0	0	0	0	0	0	0	0.01816135	0	0	0	0	0	0	0	0	0	0	0	0	0	0	0	0	0.01254784	0	0	0	0	0
reactome_FCGR_activation_Main_Pathway	0	0	0	0	0	0	0	0	0	0	0	0	0	0	0	0	0	0	0	0	0	0	0	0	0	0	0	0	0	0	0	0	0	0	0	0	0	0	0	0	0	0	0	0	0.1214329	0	0	0	0
reactome_FGFR4_ligand_binding_and_activation_Main_Pathway	0	0	0	0	0	0	0	0	0	0	0	0	0	0	0	0	0	0	0	0	0	0	0	0	0	0	0	0	0	0	0	0	0	0	0	0	0	0	0	0	0	0	0	0	0	0	0	0	0
reactome_Formation_of_a_pool_of_free_40S_subunits_Main_Pathway	0	0	0	0	0	0	0.01928975	0	0	0	0	0	0	0.01619223	0	0	0	0	0	0	0	0	0	0	0	0	0.002564063	0	0	0	0	0	0	0	0	0	0	0	0	0	0.01684608	0	0	0	0.04118064	0	0	0	0
reactome_Formation_of_ATP_by_chemiosmotic_coupling_Main_Pathway	0	0	0	0	0	0	0	0	0	0	0	0	0	0	0	0	0	0	0	0	0	0	0	0	0	0	0	0	0	0	0	0	0	0	0	0	0	0	0	0	0	0	0	0	0	0	0	0	0
reactome_Formation_of_HIV_1_elongation_complex_containing_HIV_1_Tat_Main_Pathway	0	0	0	0	0	0	0	0	0	0	0	0	0	0.006919218	0	0	0	0	0	0	0	0	0	0	0	0	0.0887972	0	0	0	0	0	0	0	0	0	0	0	0	0	0	0	0	0	0.01051757	0	0	0	0
reactome_Formation_of_HIV_elongation_complex_in_the_absence_of_HIV_Tat_Main_Pathway	0	0	0	0	0	0	0	0	0	0	0	0	0	0.006754475	0	0	0	0	0	0	0	0	0	0	0	0	0.08668298	0	0	0	0	0	0	0	0	0	0	0	0	0	0	0	0	0	0.01026715	0.01085706	0	0	0
reactome_Formation_of_incision_complex_in_GG_NER_Main_Pathway	0	0	0	0	0	0	0	0	0	0	0	0	0	0	0	0	0	0	0	0	0	0	0	0	0	0	0.01817521	0	0	0	0	0	0	0	0	0	0	0	0	0	0	0	0	0	0	0	0	0	0
reactome_Formation_of_RNA_Pol_II_elongation_complex_Main_Pathway	0	0	0	0	0	0	0	0	0	0	0	0	0	0.006754475	0	0	0	0	0	0	0	0	0	0	0	0	0.08668298	0	0	0	0	0	0	0	0	0	0	0	0	0	0	0	0	0	0.01026715	0.01085706	0	0	0
reactome_Formation_of_Senescence_Associated_Heterochromatin_Foci_SAHF__Main_Pathway	0	0	0	0	0	0	0.4562262	0.391051	0.4562262	0	0	0	0	0	0	0	0.06517517	0.1303503	0	0.06517517	0	0.06517517	0	0.02242555	0.4562262	0.06517517	0	0	0	0.01326541	0	0	0	0.3258758	0.1955255	0.2607007	0	0.4562262	0	0	0	0	0	0.01835536	0	0	0	0.3258758	0
reactome_formation_of_the_beta_catenin_TCF_transactivating_complex_Main_Pathway	0	0	0.07075797	0	0.01338477	0	0.004580202	0.003399271	0.004580202	0	0	0	0	0.01228562	0	0	0	0	0	0	0	0	0	0	0	0	0	0	0	0	0	0	0	0	0	0	0.01039101	0.04717198	0	0	0	0	0	0.0519079	0.03537899	0	0	0	0
reactome_Formation_of_the_Early_Elongation_Complex_Main_Pathway	0	0	0	0	0	0	0	0	0	0	0	0	0	0.008865248	0	0	0	0	0	0	0	0	0	0	0	0	0	0	0	0	0	0	0	0	0	0	0	0	0	0	0	0	0	0	0	0	0	0	0
reactome_Formation_of_the_HIV_1_Early_Elongation_Complex_Main_Pathway	0	0	0	0	0	0	0	0	0	0	0	0	0	0.008865248	0	0	0	0	0	0	0	0	0	0	0	0	0	0	0	0	0	0	0	0	0	0	0	0	0	0	0	0	0	0	0	0	0	0	0
reactome_Formation_of_the_ternary_complex_and_subsequently_the_43S_complex_Main_Pathway	0	0	0	0	0	0	0.03777576	0	0	0	0	0	0	0.03170979	0	0	0	0	0	0	0	0	0	0	0	0	0.00502129	0	0	0	0	0	0	0	0	0	0	0	0	0	0.03299023	0	0	0	0.02681253	0	0	0	0
reactome_Formation_of_transcription_coupled_NER_TC_NER_repair_complex_Main_Pathway	0	0	0	0	0	0	0	0	0	0	0	0	0	0.01013171	0	0	0	0	0	0	0	0	0	0	0	0	0.1266316	0	0	0	0	0	0	0	0	0	0.01390743	0	0	0	0	0	0	0	0	0	0	0	0.007968381
reactome_Formation_of_tubulin_folding_intermediates_by_CCT_TriC_Main_Pathway	0	0	0	0	0	0	0	0	0	0	0	0	0	0	0	0	0	0	0	0	0	0	0	0	0	0	0	0	0	0	0	0	0	0	0	0	0	0	0	0	0	0	0	0	0.03736921	0	0	0	0
reactome_FRS2_mediated_cascade_Main_Pathway	0	0	0	0	0	0	0	0	0	0	0	0	0	0	0	0	0	0	0	0	0	0	0	0	0	0	0	0	0	0	0	0	0	0	0	0	0	0	0	0	0	0	0	0	0	0.08016675	0	0	0
reactome_G_alpha_12_13_signalling_events_Main_Pathway	0	0.008427511	0	0	0	0.01861968	0.01885653	0	0	0	0	0	0	0.07499625	0	0	0	0	0	0	0	0	0	0	0	0	0.05283312	0	0	0.008178836	0.08234337	0.002197636	0	0	0.0366814	0	0.01861968	0.06006006	0	0	0	0	0	0.04053096	0.01673927	0.02858524	0	0.008903208	0
reactome_G_alpha_i_signalling_events_Main_Pathway	0	0	0	0	0.001417101	0	0.007927259	0	0	0	0	0.00509684	0	0.008108187	0	0	0	0	0	0	0	0	0	0	0	0	0.02081812	0	0.004484023	0.004501156	0.02094592	0.01024249	0	0	0.002021583	0	0	0.02935541	0	0	0.008968047	0	0.004523822	0.01263045	0.0129708	0.004319356	0	0.004319356	0
reactome_G_alpha_q_signalling_events_Main_Pathway	0	0.003873514	0	0	0.001918808	0.008581941	0.005966552	0	0	0	0	0.006292989	0	0.05882552	0	0	0	0	0	0	0	0	0	0	0	0	0.03174817	0	0.006071535	0.003759217	0.02836155	0.001676432	0	0	0.02641009	0	0.003884415	0.03974831	0	0	0.01214307	0	0	0.01772959	0.01214307	0.013367	0	0.005848569	0.0147394
reactome_G_alpha_s_signalling_events_Main_Pathway	0	0	0	0	0	0.008102415	0.01948633	0	0	0	0	0	0	0.01475927	0	0	0	0	0	0	0	0	0	0	0	0	0.007021006	0	0	0.006693616	0.03773727	0	0	0	0	0	0.005794192	0.03673095	0	0	0	0	0	0	0	0.02366606	0	0	0
reactome_G_alpha_z_signalling_events_Main_Pathway	0	0	0	0	0	0	0.006191644	0	0	0	0	0	0	0.03310835	0	0	0	0	0	0	0	0	0	0	0	0	0	0	0	0.006770252	0.1061909	0	0	0	0	0	0	0.1033592	0	0	0	0	0	0	0.02290085	0	0	0	0
reactome_G_beta_gamma_signalling_through_PI3Kgamma_Main_Pathway	0	0	0	0	0	0	0	0	0	0	0	0	0	0	0	0	0	0	0	0	0	0	0	0	0	0	0	0	0	0	0.1826484	0	0	0	0.08415147	0	0	0.1777778	0	0	0	0	0	0	0	0	0	0	0
reactome_G_beta_gamma_signalling_through_PLC_beta_Main_Pathway	0	0	0	0	0	0	0	0	0	0	0	0	0	0	0	0	0	0	0	0	0	0	0	0	0	0	0	0	0	0	0.2283105	0.01349528	0	0	0	0	0	0.2222222	0	0	0	0	0	0.01349528	0	0	0	0	0
reactome_G_protein_activation_Main_Pathway	0	0	0	0	0	0	0	0	0	0	0	0	0	0.03344034	0	0	0	0	0	0	0	0	0	0	0	0	0	0	0	0	0.1630789	0	0	0	0	0	0	0.1587302	0	0	0	0	0	0	0	0	0	0	0
reactome_G0_and_Early_G1_Main_Pathway	0.03805175	0	0	0	0	0	0.01461988	0	0	0	0	0	0	0.052433	0	0	0	0	0	0	0	0	0	0	0	0	0	0	0	0	0	0	0	0	0	0	0	0	0	0	0	0	0	0	0	0	0	0	0
reactome_G1_S_Specific_Transcription_Main_Pathway	0.04476677	0	0	0	0	0	0.02274692	0	0	0	0	0	0	0	0	0	0	0	0	0	0	0	0	0	0	0	0.01340249	0	0	0	0	0	0	0	0	0	0	0	0	0	0	0	0	0	0	0	0	0	0
reactome_GABA_synthesis_release_reuptake_and_degradation_Main_Pathway	0	0	0	0	0	0	0.01968892	0	0	0	0	0	0	0	0	0	0	0	0	0	0	0	0	0	0	0	0.05151984	0	0	0	0	0	0	0	0	0	0	0	0	0	0	0	0	0	0	0	0	0	0
reactome_Gap_junction_assembly_Main_Pathway	0	0	0	0	0	0	0	0	0	0	0	0	0	0.04580642	0	0	0	0	0	0	0	0	0	0	0	0	0.03399973	0	0	0	0	0	0	0	0	0	0	0	0	0	0	0.04580642	0	0	0	0	0	0	0
reactome_Generation_of_second_messenger_molecules_Main_Pathway	0	0	0	0	0	0	0.04084967	0	0	0	0	0	0	0.03949534	0	0	0	0	0	0	0	0	0	0	0	0	0.02070908	0.03901373	0	0	0	0	0	0	0	0	0	0	0	0	0	0	0	0.03901373	0.05692168	0.04246886	0	0	0
reactome_Glucagon_like_Peptide_1_GLP1_regulates_insulin_secretion_Main_Pathway	0	0	0	0	0	0	0.0119817	0	0	0	0	0	0	0.07074273	0	0	0	0	0	0	0	0	0	0	0	0	0.009949952	0	0	0	0.1170823	0	0	0	0	0	0.01689923	0.1139601	0	0	0	0	0	0.009949952	0	0	0	0	0
reactome_Glucagon_signaling_in_metabolic_regulation_Main_Pathway	0	0	0	0	0	0	0.01024003	0	0	0	0	0	0	0	0	0	0	0	0	0	0	0	0	0	0	0	0	0	0	0.01119695	0.1756235	0	0	0	0	0	0	0	0	0	0	0	0	0	0	0	0	0	0
reactome_Glucagon_type_ligand_receptors_Main_Pathway	0	0	0	0	0	0	0	0	0	0	0	0	0	0	0	0	0	0	0	0	0	0	0	0	0	0	0	0	0	0	0.207555	0	0	0	0	0	0	0.2020202	0	0	0	0	0	0	0	0	0	0	0
reactome_Gluconeogenesis_Main_Pathway	0	0	0	0	0	0	0	0	0	0	0	0	0	0.1452088	0	0	0	0	0	0	0	0	0	0	0	0	0.02583779	0	0	0	0	0	0	0	0	0	0	0	0	0	0	0	0	0	0	0	0	0	0
reactome_Glucose_transport_Main_Pathway	0	0	0	0	0	0	0	0	0	0	0	0	0	0	0	0	0	0	0	0	0	0	0	0	0	0	0	0	0	0	0	0	0	0	0	0	0	0	0	0	0	0	0	0.06761325	0	0	0	0	0
reactome_Glucuronidation_Main_Pathway	0	0	0	0	0	0	0	0	0	0	0	0	0	0.03923415	0	0	0	0	0	0	0	0	0	0	0	0	0.03930818	0	0	0	0	0	0	0	0	0	0	0	0	0	0	0	0	0.1179991	0	0	0	0	0
reactome_Glutamate_Neurotransmitter_Release_Cycle_Main_Pathway	0	0	0	0	0	0	0.04062379	0	0	0	0	0	0	0	0	0	0	0	0	0	0	0	0	0	0	0	0.03527337	0	0	0	0	0	0	0	0.02968551	0	0	0	0	0	0	0	0	0	0	0	0	0	0
reactome_Glycogen_breakdown_glycogenolysis__Main_Pathway	0	0	0	0	0	0	0	0	0	0	0	0	0	0	0	0	0	0	0	0	0	0	0	0	0	0	0.01819955	0	0	0	0	0	0	0	0	0	0	0	0	0	0	0	0	0.07279819	0	0	0	0	0
reactome_Glycogen_synthesis_Main_Pathway	0	0	0	0	0	0	0	0	0	0	0	0	0	0	0	0	0	0	0	0	0	0	0	0	0	0	0.03642191	0	0	0	0	0	0	0	0	0	0	0	0	0	0	0	0	0	0	0	0	0	0
reactome_Glycoprotein_hormones_Main_Pathway	0	0	0	0	0	0	0	0	0	0	0	0	0	0	0	0	0	0	0	0	0	0	0	0	0	0	0	0	0	0	0	0	0	0	0	0	0	0	0	0	0	0	0	0	0	0.2564103	0	0	0
reactome_Glycosphingolipid_metabolism_Main_Pathway	0	0	0	0	0.02411091	0	0	0	0	0	0	0	0	0	0	0	0	0	0	0	0	0	0	0	0	0	0	0	0	0	0	0	0	0	0	0	0	0	0	0	0	0	0	0	0.04786077	0	0	0	0.02499688
reactome_Golgi_Associated_Vesicle_Biogenesis_Main_Pathway	0	0	0	0	0.006929287	0.01242854	0	0	0	0.006240444	0	0	0	0.0146793	0	0	0	0	0	0	0	0	0	0	0	0	0.2027505	0	0	0	0	0	0	0	0.006240444	0	0.006240444	0	0	0	0	0	0	0.006929287	0.006764756	0.006764756	0	0	0.07334067
reactome_GPVI_mediated_activation_cascade_Main_Pathway	0	0	0	0	0	0	0	0	0	0	0	0	0	0.06052339	0	0	0	0	0	0	0	0	0	0	0	0	0.06052339	0	0	0.02017446	0	0	0	0	0.1306496	0	0	0	0	0	0	0	0	0.04161465	0	0.04034892	0	0	0
reactome_GRB2_SOS_provides_linkage_to_MAPK_signaling_for_Integrins_Main_Pathway	0	0	0	0	0	0	0	0	0	0	0	0	0	0.1154255	0	0	0	0	0	0	0	0	0	0	0	0	0.07202535	0	0	0.07202535	0	0	0	0	0	0	0.02353146	0	0	0	0	0	0	0.04939706	0	0.09025352	0	0	0
reactome_Growth_hormone_receptor_signaling_Main_Pathway	0	0	0	0	0	0	0	0	0	0	0	0	0	0.04396957	0	0	0	0	0	0	0	0	0	0	0	0	0	0	0	0	0	0	0	0	0	0	0	0	0	0	0	0	0	0.06043026	0	0	0	0	0
reactome_GTP_hydrolysis_and_joining_of_the_60S_ribosomal_subunit_Main_Pathway	0	0	0	0	0	0	0.01986892	0	0	0	0	0	0	0.01648003	0	0	0	0	0	0	0	0	0	0	0	0	0.01009545	0	0	0	0	0	0	0	0	0	0	0	0	0	0.01508125	0	0	0	0.03686648	0	0	0	0
reactome_HATs_acetylate_histones_Main_Pathway	0	0	0	0	0	0	0.004981593	0.002194466	0	0	0.01460003	0	0	0.007699652	0	0	0	0	0	0	0	0	0	0	0	0	0.007699652	0	0	0.002686666	0	0	0	0	0.007664799	0	0.007300016	0	0	0	0	0	0	0.05043208	0.007643857	0.008813993	0	0	0.01876529
reactome_HDACs_deacetylate_histones_Main_Pathway	0	0	0	0	0	0	0.01797914	0	0	0	0	0	0	0.008068183	0	0	0	0	0	0	0	0	0	0	0	0	0	0	0	0	0	0	0	0	0	0	0.05561117	0	0	0.003674005	0	0	0	0	0	0.02822945	0	0	0
reactome_HDL_mediated_lipid_transport_Main_Pathway	0	0	0	0	0	0	0.00766495	0	0	0	0	0	0	0	0	0	0	0	0	0	0	0	0	0	0	0	0.03970075	0	0	0	0	0	0	0	0	0	0	0	0	0	0	0	0	0.01320341	0	0	0	0	0
reactome_HDMs_demethylate_histones_Main_Pathway	0	0	0	0	0	0	0.03343072	0	0	0	0	0	0	0.05067191	0	0	0	0	0	0	0	0	0	0	0	0	0.01032493	0	0	0	0	0	0	0	0	0	0	0	0	0	0	0	0	0.01763109	0.02856223	0	0	0.03305075	0
reactome_Hedgehog_ligand_biogenesis_Main_Pathway	0	0	0	0	0	0	0	0	0	0	0	0.007000889	0	0.02354049	0	0	0	0	0	0	0	0	0	0	0	0	0	0	0	0	0	0	0	0	0.007106563	0	0	0	0	0	0	0	0	0	0	0.007000889	0	0	0
reactome_Hh_ligand_biogenesis_disease_Main_Pathway	0	0	0	0	0	0	0	0	0	0	0	0.007510045	0	0.02525253	0	0	0	0	0	0	0	0	0	0	0	0	0	0	0	0	0	0	0	0	0.007623404	0	0	0	0	0	0	0	0	0	0	0.007510045	0	0	0
reactome_HIV_elongation_arrest_and_recovery_Main_Pathway	0	0	0	0	0	0	0	0	0	0	0	0	0	0.009151224	0	0	0	0	0	0	0	0	0	0	0	0	0.1174415	0	0	0	0	0	0	0	0	0	0	0	0	0	0	0	0	0	0.01391033	0.01470956	0	0	0
reactome_HIV_Transcription_Initiation_Main_Pathway	0	0	0	0	0	0	0.01547348	0	0	0	0.008335417	0	0	0.0191758	0	0	0	0	0	0	0	0	0	0	0	0	0.008204122	0	0	0	0	0	0	0	0	0	0	0.01230618	0	0	0	0	0	0	0.01230618	0.0480259	0	0	0
reactome_Hormone_sensitive_lipase_HSL_mediated_triacylglycerol_hydrolysis_Main_Pathway	0	0	0	0	0	0	0	0	0	0	0	0	0	0.2299139	0	0	0	0	0	0	0	0	0	0	0	0	0	0	0	0	0	0	0	0	0	0	0	0	0	0	0	0	0	0	0	0	0	0	0
reactome_HS_GAG_biosynthesis_Main_Pathway	0	0	0	0	0	0	0.05936056	0	0	0	0	0	0	0.03316009	0	0	0	0	0	0	0	0	0	0	0	0	0	0	0	0	0	0.01853912	0	0	0.0187656	0	0	0	0	0	0	0	0.01930465	0	0	0	0	0	0
reactome_HS_GAG_degradation_Main_Pathway	0	0	0	0	0	0	0	0	0	0	0	0	0	0.1248448	0	0	0	0	0	0	0	0	0	0	0	0	0	0	0	0	0	0.0410509	0	0	0.0415524	0	0	0	0	0	0	0	0.042746	0	0	0	0	0	0
reactome_HSF1_activation_Main_Pathway	0	0	0	0	0	0	0	0	0	0	0	0.04130525	0	0	0	0	0	0	0	0	0	0	0	0	0	0	0	0	0	0	0	0	0	0	0	0	0	0	0	0	0	0	0	0	0	0.04130525	0	0	0
reactome_HSF1_dependent_transactivation_Main_Pathway	0	0	0	0	0	0	0	0	0	0	0	0	0	0.008169935	0	0	0	0	0	0	0	0	0	0	0	0	0.0321999	0	0.01701761	0	0	0	0	0	0	0	0	0	0	0	0	0	0	0	0	0.008169935	0	0	0
reactome_Hyaluronan_uptake_and_degradation_Main_Pathway	0	0	0	0	0	0	0	0	0	0	0	0	0	0	0	0	0	0	0	0	0	0	0	0	0	0	0.04597701	0	0	0	0	0	0	0	0.05903866	0	0	0	0	0	0	0	0	0.04597701	0.04597701	0	0	0	0
reactome_Inactivation_of_APC_C_via_direct_inhibition_of_the_APC_C_complex_Main_Pathway	0	0	0	0	0	0	0	0	0	0	0	0	0	0	0	0	0	0	0	0	0	0	0	0	0	0	0	0	0	0	0	0	0	0	0	0	0	0	0	0	0	0	0	0	0	0	0	0	0
reactome_Inhibition_of_replication_initiation_of_damaged_DNA_by_RB1_E2F1_Main_Pathway	0.06341958	0	0	0	0	0	0.05446623	0	0	0	0	0	0	0.08960573	0	0	0	0	0	0	0	0	0	0.02990073	0	0	0.01898686	0	0	0	0	0	0	0	0	0	0	0	0	0	0	0	0	0.1624311	0	0	0	0	0
reactome_Inhibition_of_voltage_gated_Ca2_channels_via_Gbeta_gamma_subunits_Main_Pathway	0	0	0	0	0	0	0	0	0	0	0	0	0	0	0	0	0	0	0	0	0	0	0	0	0	0	0	0	0	0	0.304414	0	0	0	0	0	0	0.2962963	0	0	0	0	0	0	0	0	0	0	0
reactome_Initial_triggering_of_complement_Main_Pathway	0	0	0	0	0	0	0	0	0	0	0	0	0	0	0	0	0	0	0	0	0	0	0	0	0	0	0.03688948	0	0	0	0	0	0	0	0	0	0	0	0	0	0	0	0	0	0	0	0	0	0
reactome_Insulin_processing_Main_Pathway	0	0	0	0	0	0	0.03842016	0	0	0	0	0	0	0.1196926	0	0	0	0	0	0	0	0	0	0	0	0	0.07922783	0	0	0	0	0	0	0	0	0	0.01982917	0	0	0	0	0	0	0.06061708	0	0	0	0	0
reactome_Insulin_receptor_recycling_Main_Pathway	0	0	0	0	0	0	0.03652568	0	0	0	0	0	0	0.1327755	0	0	0	0	0	0	0	0	0	0	0	0	0	0	0	0	0	0	0	0	0.02504006	0	0	0	0	0	0	0	0	0	0	0	0	0	0
reactome_Integrin_alphaIIb_beta3_signaling_Main_Pathway	0	0	0	0	0	0	0	0	0	0	0	0	0	0.07502654	0	0	0	0	0	0	0	0	0	0	0	0	0.06770203	0	0	0.04681648	0	0.1063651	0	0	0	0	0.04824895	0	0	0	0	0	0	0.06756313	0	0.05866479	0	0	0
reactome_Integrin_cell_surface_interactions_Main_Pathway	0	0	0	0	0	0	0.007150007	0	0	0	0	0	0	0.0394016	0	0	0	0	0	0	0	0	0	0	0	0	0.0344361	0	0	0.02080732	0	0	0	0	0.006424464	0	0.006797978	0	0	0	0.007170772	0	0	0	0	0	0	0	0
reactome_Interaction_With_The_Zona_Pellucida_Main_Pathway	0	0	0	0	0	0	0	0	0	0	0	0	0	0.04468275	0	0	0	0	0	0	0	0	0	0	0	0	0.09386289	0	0	0	0	0	0	0	0	0	0	0	0	0	0	0	0	0	0	0	0	0	0
reactome_Interferon_alpha_beta_signaling_Main_Pathway	0	0	0	0	0	0	0.05176575	0	0	0	0	0	0	0.01286536	0	0	0	0	0	0	0	0	0	0	0	0	0	0	0	0	0.004810005	0	0	0	0	0	0.02097923	0	0	0	0	0	0	0.06008288	0.0177514	0	0	0	0
reactome_Interferon_gamma_signaling_Main_Pathway	0	0	0	0	0	0	0.06093785	0	0	0	0	0	0	0.02354314	0	0	0	0	0	0	0	0	0	0	0	0	0.01995523	0.01891575	0	0.01207613	0.004372732	0	0	0	0	0	0.01907202	0	0	0	0	0	0	0.016948	0.03709595	0.02059096	0	0	0
reactome_Interleukin_1_signaling_Main_Pathway	0	0	0	0	0	0	0	0	0	0	0	0	0	0	0	0	0	0	0	0	0	0	0	0	0	0	0	0	0	0	0	0	0	0	0	0	0	0	0	0	0	0	0	0	0	0	0	0	0
reactome_Interleukin_2_signaling_Main_Pathway	0	0	0	0	0	0	0	0	0	0	0	0	0	0.1017501	0	0	0	0	0	0	0	0	0	0	0	0	0	0	0	0	0.02405002	0.3274253	0	0	0	0	0	0	0	0	0	0	0	0.3149948	0.02405002	0	0	0	0
reactome_Interleukin_7_signaling_Main_Pathway	0	0	0	0	0	0	0.04156794	0	0	0	0	0	0	0.1650638	0	0	0	0	0	0	0	0	0	0	0	0	0.1650638	0	0	0.05502126	0.02623639	0.1638002	0	0	0.1650638	0	0	0	0	0	0	0	0	0.3450432	0.02623639	0.1100425	0	0	0
reactome_Interleukin_receptor_SHC_signaling_Main_Pathway	0	0	0	0	0	0	0	0	0	0	0	0	0	0.09392317	0	0	0	0	0	0	0	0	0	0	0	0	0.02154708	0	0	0	0.02220002	0.3022388	0	0	0	0	0.02154708	0	0	0	0	0	0	0.1931464	0.04256621	0	0	0	0
reactome_Intrinsic_Pathway_Main_Pathway	0	0	0	0	0	0	0	0	0	0	0	0	0	0.09349334	0	0	0	0	0	0	0	0	0	0	0	0	0.1072567	0	0	0	0	0	0	0	0	0	0	0	0	0	0	0	0	0	0	0	0	0	0
reactome_Ion_transport_by_P_type_ATPases_Main_Pathway	0	0	0	0.01514601	0	0	0.04948536	0	0	0	0	0	0	0.006652563	0	0	0	0	0	0	0	0	0	0.01301649	0	0	0.02663459	0	0	0.01322237	0	0	0	0	0.02823358	0	0.01332198	0	0	0	0	0.005291005	0	0.02009278	0.02352188	0.01598999	0	0	0.005428528
reactome_IRAK1_recruits_IKK_complex_Main_Pathway	0	0	0	0	0	0	0	0	0	0	0	0	0	0	0	0	0	0	0	0	0	0	0	0	0	0	0	0	0	0	0	0	0	0	0	0	0	0	0	0	0	0	0	0	0	0	0	0	0
reactome_IRAK1_recruits_IKK_complex_upon_TLR7_8_or_9_stimulation_Main_Pathway	0	0	0	0	0	0	0	0	0	0	0	0	0	0	0	0	0	0	0	0	0	0	0	0	0	0	0	0	0	0	0	0	0	0	0	0	0	0	0	0	0	0	0	0	0	0	0	0	0
reactome_IRAK2_mediated_activation_of_TAK1_complex_Main_Pathway	0	0	0	0	0	0	0	0	0	0	0	0	0	0	0	0	0	0	0	0	0	0	0	0	0	0	0	0	0	0	0	0	0	0	0	0	0	0	0	0	0	0	0	0	0	0	0	0	0
reactome_IRAK2_mediated_activation_of_TAK1_complex_upon_TLR7_8_or_9_stimulation_Main_Pathway	0	0	0	0	0	0	0	0	0	0	0	0	0	0	0	0	0	0	0	0	0	0	0	0	0	0	0	0	0	0	0	0	0	0	0	0	0	0	0	0	0	0	0	0	0	0	0	0	0
reactome_IRF3_mediated_induction_of_type_I_IFN_Main_Pathway	0	0	0	0	0	0	0	0	0	0	0	0	0	0	0	0	0	0	0	0	0	0	0	0	0	0	0	0	0	0	0	0	0	0	0	0	0.1179878	0	0	0	0	0	0	0.04553734	0	0.02884932	0	0	0
reactome_Iron_uptake_and_transport_Main_Pathway	0	0	0	0	0	0	0	0	0	0	0	0	0	0	0	0	0	0	0	0	0	0	0	0	0	0	0.02405349	0	0	0	0	0	0	0	0.02405349	0	0	0	0	0	0	0	0	0	0	0.06073594	0	0	0
reactome_ISG15_antiviral_mechanism_Main_Pathway	0	0	0	0	0	0	0.00934503	0	0	0	0	0	0	0.05050325	0	0	0	0	0	0	0	0	0	0	0	0	0.04922926	0	0	0	0.01369449	0	0	0	0.01333814	0	0	0	0	0	0	0.002471497	0	0	0.02311032	0	0	0	0.01333814
reactome_Keratan_sulfate_biosynthesis_Main_Pathway	0	0	0	0	0	0	0.03590406	0	0	0	0	0	0	0.03590406	0	0	0	0	0	0	0	0	0	0	0	0	0	0	0	0	0	0	0	0	0	0	0	0	0	0	0	0	0	0.04062068	0	0	0	0	0
reactome_Keratan_sulfate_degradation_Main_Pathway	0	0	0	0	0	0	0.07898894	0	0	0	0	0	0	0.07898894	0	0	0	0	0	0	0	0	0	0	0	0	0	0	0	0	0	0	0	0	0	0	0	0	0	0	0	0	0	0	0	0	0	0	0
reactome_Kinesins_Main_Pathway	0	0	0	0	0	0	0.03143468	0	0	0	0	0	0	0	0	0	0	0	0	0	0	0	0	0	0	0	0	0	0.02247999	0	0	0.01908251	0	0	0	0	0	0	0	0	0	0	0	0	0	0.02025604	0	0	0
reactome_KSRP_destabilizes_mRNA_Main_Pathway	0	0	0	0	0	0	0	0	0	0	0	0	0	0.0633517	0	0	0	0	0	0	0	0	0	0	0	0	0.02044613	0	0	0	0	0	0	0	0	0	0	0	0	0	0	0	0	0	0	0.04657445	0	0	0
reactome_L13a_mediated_translational_silencing_of_Ceruloplasmin_expression_Main_Pathway	0	0	0	0	0	0	0.01743497	0	0	0	0	0	0	0.01663849	0	0	0	0	0	0	0	0	0	0	0	0	0.01019253	0	0	0	0	0	0	0	0	0	0	0	0	0	0.01522626	0.005031598	0	0	0.03722097	0	0	0	0
reactome_L1CAM_interactions_Main_Pathway	0	0	0	0	0	0	0	0	0	0	0	0	0	0	0	0	0	0	0	0	0	0	0	0	0	0	0.04584422	0	0	0	0	0	0	0	0.00985144	0	0	0	0.01695749	0	0	0	0	0.02918524	0.02918524	0.02918524	0	0	0
reactome_Laminin_interactions_Main_Pathway	0	0	0	0	0	0	0	0	0	0	0	0	0	0.06233673	0	0	0	0	0	0	0	0	0	0	0	0	0	0	0	0	0	0	0	0	0.007740417	0	0.02029797	0	0.01332374	0	0	0	0	0	0.01730343	0	0	0	0
reactome_Ligand_gated_ion_channel_transport_Main_Pathway	0	0	0	0	0	0	0.04959579	0	0	0	0	0	0	0.05723443	0	0	0	0	0	0	0	0	0	0	0	0	0	0	0	0.05514199	0	0	0	0	0	0	0	0	0	0	0	0	0	0	0	0	0	0	0
reactome_Loss_of_Nlp_from_mitotic_centrosomes_Main_Pathway	0	0	0	0	0	0	0.01736454	0	0	0	0	0	0	0.01825556	0	0	0	0	0	0	0	0	0	0	0.002841709	0	0.02584633	0	0	0	0	0	0	0	0.00778089	0	0	0.002240143	0	0	0	0.002841709	0.01749475	0.01761545	0.08454266	0.02479528	0	0	0
reactome_Loss_of_proteins_required_for_interphase_microtubule_organizationA_from_the_centrosome_Main_Pathway	0	0	0	0	0	0	0.01736454	0	0	0	0	0	0	0.01825556	0	0	0	0	0	0	0	0	0	0	0.002841709	0	0.02584633	0	0	0	0	0	0	0	0.00778089	0	0	0.002240143	0	0	0	0.002841709	0.01749475	0.01761545	0.08454266	0.02479528	0	0	0
reactome_Lysosome_Vesicle_Biogenesis_Main_Pathway	0	0	0	0	0	0	0	0	0	0	0	0	0	0.01618885	0	0	0	0	0	0	0	0	0	0	0	0	0.3974649	0	0	0	0	0	0	0	0	0	0	0	0	0	0	0	0	0	0	0	0	0	0.150015
reactome_Meiotic_recombination_Main_Pathway	0	0	0	0	0	0	0.01221444	0	0	0	0	0	0	0.0610156	0	0	0	0.003297405	0	0	0	0	0	0	0	0	0.03871415	0.001805452	0	0.004353201	0	0.006160518	0	0	0	0	0.01997605	0	0	0	0	0.02803034	0	0.01399934	0.03012157	0.006494509	0	0	0.003610903
reactome_Meiotic_synapsis_Main_Pathway	0	0	0	0	0	0	0.01524998	0	0	0	0	0.001016635	0	0.005511989	0	0	0	0.003237452	0	0	0	0	0.003958593	0	0	0	0.01600216	0	0	0	0	0	0	0	0	0	0.01468163	0	0	0	0	0	0	0.01556894	0.03921277	0.03776732	0	0	0
reactome_Membrane_binding_and_targetting_of_GAG_proteins_Main_Pathway	0	0	0	0	0	0	0	0	0	0	0	0	0	0	0	0	0	0	0	0	0	0	0	0	0	0	0	0	0	0	0	0	0	0	0.07750136	0	0	0	0	0	0	0	0	0	0	0	0	0	0
reactome_Metabolism_of_Angiotensinogen_to_Angiotensins_Main_Pathway	0	0	0	0	0	0	0	0	0	0	0	0.08400538	0	0	0	0	0	0	0	0	0	0	0	0	0	0	0	0	0	0	0	0	0	0	0	0	0.02174669	0	0	0	0	0	0	0	0	0	0	0	0
reactome_MHC_class_II_antigen_presentation_Main_Pathway	0	0	0	0	0	0.009375693	0.03744358	0	0	0	0	0	0.01018247	0.0101296	0	0	0	0	0	0	0	0	0	0	0	0	0.08597872	0.01342408	0	0	0	0.004514143	0	0	0	0	0.004997844	0	0	0	0	0	0.01128694	0.009375693	0.03194957	0.02878038	0	0	0
reactome_MicroRNA_miRNA_biogenesis_Main_Pathway	0	0	0	0	0	0	0.01575821	0	0	0	0	0	0	0	0	0	0	0	0	0	0	0	0	0	0	0	0.1077173	0	0	0	0	0	0	0	0	0	0	0	0	0	0	0	0	0	0	0	0	0	0
reactome_Miscellaneous_substrates_Main_Pathway	0	0	0	0	0	0	0	0.1044277	0	0	0	0	0	0	0	0	0	0	0	0	0	0	0	0	0	0	0	0	0	0	0	0	0	0	0	0	0	0	0	0	0	0	0	0	0	0	0	0	0
reactome_Mismatch_repair_MMR_directed_by_MSH2_MSH3_MutSbeta__Main_Pathway	0	0	0	0	0	0	0	0	0	0	0	0	0	0.02546473	0	0	0	0	0	0	0	0	0	0	0	0	0.02101238	0	0	0	0	0.02758925	0	0	0.02546473	0	0.101968	0	0	0	0	0	0.04202477	0.04202477	0.02546473	0	0	0	0
reactome_Mismatch_repair_MMR_directed_by_MSH2_MSH6_MutSalpha__Main_Pathway	0	0	0	0	0	0	0	0	0	0	0	0	0	0.04295887	0	0	0	0	0	0	0	0	0	0	0	0	0	0	0	0	0	0.02758925	0	0	0.02546473	0	0.101968	0	0	0	0	0	0	0	0.02546473	0.01749414	0	0	0
reactome_Mitochondrial_tRNA_aminoacylation_Main_Pathway	0	0	0	0	0	0	0	0	0	0	0	0	0	0.01566931	0	0	0	0	0	0	0	0	0	0	0	0.03334667	0.02457123	0	0	0	0	0	0	0	0	0	0	0	0	0	0	0	0	0	0.02343226	0	0	0	0
reactome_Mitotic_Prometaphase_Main_Pathway	0	0	0	0	0	0.003611021	0.003944987	0	0	0	0	0	0	0.03800937	0	0	0	0	0	0	0	0	0	0	0	0	0.03346046	0	0.005818351	0	0	0	0	0	0.0086055	0	0	0	0	0	0	0	0	0.006492663	0.06176908	0.03134693	0	0	0
reactome_Molecules_associated_with_elastic_fibres_Main_Pathway	0	0	0	0	0	0	0	0.0301823	0.00831587	0	0	0	0	0	0	0	0	0	0	0	0	0	0	0	0	0	0	0	0	0	0	0	0	0	0	0	0	0	0	0.03374502	0	0	0	0.01918982	0.00831587	0	0	0	0
reactome_mRNA_3_end_processing_Main_Pathway	0	0	0	0	0	0	0	0	0	0	0	0	0	0.02927829	0	0	0	0	0	0	0	0	0	0	0	0	0.09806806	0	0	0	0	0	0	0	0	0	0	0	0	0	0	0	0	0.03750387	0.01258301	0.04173971	0	0	0
reactome_mRNA_Capping_Main_Pathway	0	0	0	0	0	0	0	0	0	0	0	0	0	0.05122985	0	0	0	0	0	0	0	0	0	0	0	0	0	0	0	0	0	0	0	0	0	0	0	0	0	0	0	0	0	0	0	0	0	0	0
reactome_mRNA_decay_by_3_to_5_exoribonuclease_Main_Pathway	0	0	0	0	0	0	0	0	0	0	0	0	0	0.09790717	0	0	0	0	0	0	0	0	0	0	0	0	0.03159857	0	0	0	0	0	0	0	0	0	0	0	0	0	0	0	0	0	0	0	0	0	0
reactome_mRNA_decay_by_5_to_3_exoribonuclease_Main_Pathway	0	0	0	0	0	0	0	0	0	0	0	0	0	0.09288285	0	0	0	0	0	0	0	0	0	0	0	0	0	0	0	0	0	0	0	0	0	0	0	0	0	0	0	0	0	0	0	0.05278438	0	0	0
reactome_MyD88_Mal_cascade_initiated_on_plasma_membrane_Main_Pathway	0	0	0	0	0	0	0	0	0	0	0	0	0	0	0	0	0	0	0	0	0	0	0	0	0	0	0	0	0	0	0	0	0	0	0.0183594	0	0	0	0	0	0	0	0	0	0	0	0	0	0
reactome_Na_Cl_dependent_neurotransmitter_transporters_Main_Pathway	0	0	0	0	0	0	0	0	0	0	0	0	0	0	0	0	0	0	0	0	0	0	0	0	0	0	0	0	0	0	0	0	0	0	0	0	0	0	0	0	0	0	0	0	0	0	0	0	0
reactome_NCAM_signaling_for_neurite_out_growth_Main_Pathway	0	0	0	0	0	0	0	0	0	0	0	0	0	0.0951071	0	0	0	0	0	0	0	0	0	0	0	0	0	0	0	0	0	0	0	0	0.01584425	0	0.06266834	0	0	0	0	0	0	0.03777422	0	0.1037452	0	0	0.01727097
reactome_NCAM1_interactions_Main_Pathway	0	0	0	0	0	0	0	0	0	0	0	0	0	0.06102101	0	0	0	0	0	0	0	0	0	0	0	0	0.01924979	0	0	0	0	0.009202002	0	0	0	0	0.009202002	0	0	0	0	0	0	0.0187923	0.004756019	0.05142259	0	0	0.009202002
reactome_Nef_mediated_downregulation_of_MHC_class_I_complex_cell_surface_expression_Main_Pathway	0	0	0	0	0	0	0	0	0	0	0	0	0	0	0	0	0	0	0	0	0	0	0	0	0	0	0.7459207	0	0	0	0	0	0	0	0	0	0	0	0	0	0	0	0	0	0	0	0	0	0
reactome_Negative_regulation_of_FGFR_signaling_Main_Pathway	0	0	0	0	0	0	0	0	0	0	0	0	0	0	0	0	0	0	0	0	0	0	0	0	0	0	0	0	0	0	0	0	0	0	0	0	0	0	0	0	0	0	0	0	0	0	0	0	0
reactome_Negative_regulators_of_RIG_I_MDA5_signaling_Main_Pathway	0	0	0	0	0	0	0	0	0	0	0	0	0	0.01839283	0	0	0	0	0	0	0	0	0	0	0	0	0	0	0	0	0	0	0	0	0	0	0.01839283	0	0	0	0	0	0	0	0.03097174	0.02789634	0	0	0
reactome_NEP_NS2_Interacts_with_the_Cellular_Export_Machinery_Main_Pathway	0	0	0	0	0	0	0.02408142	0	0	0	0	0	0	0	0	0	0	0	0	0	0	0	0	0	0	0	0.07828874	0	0	0	0	0	0	0	0	0	0	0	0	0	0	0.006368859	0	0	0.02343787	0	0	0	0
reactome_Nephrin_interactions_Main_Pathway	0	0.03118179	0	0	0	0	0.0808738	0	0	0	0	0	0	0.102948	0	0	0	0	0	0	0	0	0	0	0	0	0.09078508	0	0	0.03026169	0	0	0	0	0.1042527	0	0	0	0	0	0	0	0	0	0	0.0726863	0	0	0.01468032
reactome_NF_kB_is_activated_and_signals_survival_Main_Pathway	0	0	0	0	0	0	0	0	0	0	0	0	0	0	0	0	0	0	0	0	0	0	0	0	0	0	0	0	0	0	0	0	0	0	0	0	0	0	0	0	0	0	0	0	0	0	0	0	0
reactome_NICD_traffics_to_nucleus_Main_Pathway	0	0	0	0	0	0	0.03059788	0	0	0	0.02216165	0	0	0.06772657	0	0	0	0	0	0	0	0	0	0	0	0	0.0110887	0	0	0.0110887	0.0200634	0	0	0	0.04502375	0	0	0	0	0	0	0	0.2098856	0	0	0.0110887	0	0	0
reactome_NOD1_2_Signaling_Pathway_Main_Pathway	0	0	0	0	0	0	0	0	0	0	0	0	0	0.01331895	0	0	0	0	0	0	0	0	0	0	0	0	0	0	0	0	0	0.02140457	0	0	0	0	0.01331895	0	0	0	0	0	0	0	0.01104155	0	0	0	0
reactome_Nonsense_Mediated_Decay_NMD_enhanced_by_the_Exon_Junction_Complex_EJC__Main_Pathway	0	0	0	0	0	0.005428837	0	0	0	0	0	0	0	0.01210945	0	0	0	0	0	0	0	0	0	0	0	0	0.006267372	0	0	0	0	0	0	0	0	0	0.003170014	0	0	0	0.01493897	0.004936663	0	0.01159202	0.03953225	0.019587	0	0	0
reactome_Nonsense_Mediated_Decay_NMD_independent_of_the_Exon_Junction_Complex_EJC__Main_Pathway	0	0	0	0	0	0	0	0	0	0	0	0	0	0.002340824	0	0	0	0	0	0	0	0	0	0	0	0	0	0	0	0	0	0	0	0	0	0	0	0	0	0	0.01779249	0.005879621	0	0.005954401	0.02903348	0	0	0	0
reactome_NoRC_negatively_regulates_rRNA_expression_Main_Pathway	0	0	0	0	0	0.0223847	0.003633932	0	0	0	0	0	0	0.01441924	0	0	0	0	0	0	0	0	0	0	0	0	0.0228812	0	0	0	0	0	0	0	0	0	0.02534799	0	0	0	0	0	0	0.0259107	0	0.05259492	0	0	0
reactome_Norepinephrine_Neurotransmitter_Release_Cycle_Main_Pathway	0	0	0	0	0	0	0.04301343	0	0	0	0	0	0	0	0	0	0	0	0	0	0	0	0	0	0	0	0.03713607	0	0	0	0	0	0	0	0.03143171	0	0	0	0	0	0	0	0	0	0	0	0	0	0
reactome_Notch_HLH_transcription_Main_Pathway	0	0	0	0	0	0	0.03059788	0	0	0	0.02216165	0	0	0.06772657	0	0	0	0	0	0	0	0	0	0	0	0	0.0110887	0	0	0.0110887	0.0200634	0	0	0	0.04502375	0	0	0	0	0	0	0	0.2098856	0	0	0.0110887	0	0	0
reactome_NOTCH1_Intracellular_Domain_Regulates_Transcription_Main_Pathway	0	0	0	0	0	0.02961384	0.02488147	0	0	0	0.006859557	0	0.05170363	0.02444635	0	0	0	0	0	0	0	0	0	0	0	0	0	0	0	0	0.0062101	0	0	0	0.01393592	0	0.04766671	0	0	0.003149148	0	0	0.06496459	0.05241989	0	0.02961384	0	0	0
reactome_NOTCH2_Activation_and_Transmission_of_Signal_to_the_Nucleus_Main_Pathway	0	0	0	0	0	0	0	0	0	0	0	0	0	0.006864431	0	0	0	0	0	0	0	0	0	0	0	0	0.006864431	0	0	0.006864431	0	0	0	0	0	0	0	0	0	0	0	0	0	0.01576268	0	0.006864431	0	0	0
reactome_NOTCH2_intracellular_domain_regulates_transcription_Main_Pathway	0	0	0	0	0	0	0	0	0	0	0.02400845	0	0	0.154592	0	0	0	0	0	0	0	0	0	0	0	0	0.3460141	0	0	0.01201275	0	0	0	0	0.04877573	0	0.08122157	0	0	0	0	0	0.2273761	0	0	0.2346803	0	0	0
reactome_NRAGE_signals_death_through_JNK_Main_Pathway	0	0	0	0	0	0.03061904	0.03100852	0	0	0	0	0	0	0.08297824	0	0	0	0	0	0	0	0	0	0	0	0	0.007339568	0	0	0	0.03393777	0.00361389	0	0	0.009305788	0	0.03061904	0	0	0	0	0	0	0.0611842	0.01659335	0.01464083	0	0.01464083	0
reactome_NRIF_signals_cell_death_from_the_nucleus_Main_Pathway	0	0	0	0	0	0	0	0	0	0	0	0	0	0	0	0	0	0	0	0	0	0	0	0	0	0	0	0	0	0	0	0	0	0	0	0	0	0	0	0	0	0	0	0	0	0	0	0	0
reactome_Nuclear_import_of_Rev_protein_Main_Pathway	0	0	0	0	0	0	0.02236132	0	0	0	0	0	0	0.01357441	0	0	0	0	0	0	0	0	0	0	0	0	0.07269668	0	0	0	0	0	0	0	0	0	0	0	0	0	0	0.00591394	0	0	0.02176373	0	0	0	0
reactome_Nuclear_Pore_Complex_NPC_Disassembly_Main_Pathway	0	0	0	0	0	0	0.02318952	0	0	0	0	0	0	0	0	0	0	0	0	0	0	0	0	0	0	0	0.07538915	0	0	0	0	0	0	0	0	0	0	0	0	0	0	0.006132975	0	0	0.0225698	0	0	0	0
reactome_Nuclear_Receptor_transcription_Main_Pathway	0	0	0	0	0	0	0	0	0	0	0	0	0	0	0	0	0	0	0	0	0	0	0	0	0	0	0	0	0	0	0	0	0	0	0	0.03877096	0.01697245	0	0	0	0	0.01424015	0	0.02903764	0.02903764	0	0	0	0.04385051
reactome_Nuclear_signaling_by_ERBB4_Main_Pathway	0	0	0	0	0	0	0	0	0	0	0	0	0	0.01708556	0	0	0	0	0	0	0	0	0	0	0	0	0	0	0	0	0	0	0	0	0	0	0.03793843	0	0	0	0	0	0	0	0	0	0	0	0
reactome_O_glycosylation_of_TSR_domain_containing_proteins_Main_Pathway	0	0	0	0	0	0	0	0	0	0	0	0	0.01028362	0.008159935	0	0	0	0	0	0	0	0	0	0	0	0	0.01757902	0	0	0	0	0	0	0	0	0	0.01435258	0	0	0	0	0	0	0.05295372	0.007178339	0	0	0	0.01215229
reactome_O_linked_glycosylation_of_mucins_Main_Pathway	0	0	0	0	0	0	0.01924728	0	0	0	0	0.00139949	0	0.03067378	0	0	0	0	0	0	0	0	0	0	0	0	0.04879731	0	0	0	0	0.0138531	0	0	0.001130445	0	0.001091325	0	0	0	0	0	0	0.02828001	0	0	0	0	0.01049968
reactome_Olfactory_Signaling_Pathway_Main_Pathway	0	0	0	0.005453306	0	0	0.0165619	0.002718315	0	0.002849003	0	0	0	0.03088002	0	0	0	0	0	0	0	0	0	0	0	0	0.03933052	0	0	0.002839901	0	0.002830856	0	0	0	0	0.005504431	0.01185185	0	0	0	0.005504167	0	0.02243976	0.01391878	0.005617678	0	0	0.01089172
reactome_Oncogene_Induced_Senescence_Main_Pathway	0.0345925	0	0	0	0	0	0.3318009	0.2844007	0.3318009	0	0	0.0345925	0	0.01849946	0	0	0.04740012	0.09480025	0	0.04740012	0	0.04740012	0	0	0.3318009	0.04740012	0.06530825	0	0	0	0	0	0	0.2370006	0.1422004	0.1896005	0	0.3318009	0	0	0	0	0	0.01773484	0	0	0	0.2370006	0
reactome_Orc1_removal_from_chromatin_Main_Pathway	0	0	0	0	0	0	0.01376284	0	0	0	0	0	0	0.01089681	0	0	0	0	0	0	0	0	0	0.005125839	0	0	0	0	0	0	0	0	0	0	0.005261773	0	0	0	0	0	0	0	0	0	0.01882176	0.02392917	0	0	0
reactome_Oxidative_Stress_Induced_Senescence_Main_Pathway	0.009512938	0	0	0	0	0	0.09124524	0.0782102	0.09124524	0	0	0.009512938	0	0.005087352	0	0	0.01303503	0.02607007	0	0.01303503	0	0.01303503	0	0	0.09124524	0.01303503	0.003030303	0	0	0	0	0	0	0.06517517	0.0391051	0.05214014	0	0.09124524	0	0	0	0	0	0.009946017	0.005818067	0.02123142	0	0.06517517	0
reactome_Oxygen_dependent_proline_hydroxylation_of_Hypoxia_inducible_Factor_Alpha_Main_Pathway	0	0.1038422	0	0	0	0	0	0	0	0	0	0	0	0	0	0	0	0	0	0	0	0	0	0	0	0	0	0	0	0	0	0	0	0	0	0	0	0	0	0	0	0	0	0	0	0	0	0	0
reactome_p130Cas_linkage_to_MAPK_signaling_for_integrins_Main_Pathway	0	0	0	0	0	0	0	0	0	0	0	0	0	0.1071808	0	0	0	0	0	0	0	0	0	0	0	0	0.06688068	0	0	0.06688068	0	0	0	0	0	0	0.02185064	0	0	0	0	0	0	0.0458687	0	0.08380684	0	0	0
reactome_P2Y_receptors_Main_Pathway	0	0	0	0	0	0	0	0	0	0	0	0	0	0	0	0	0	0	0	0	0	0	0	0	0	0	0	0	0	0	0	0.07589557	0	0	0	0	0	0	0	0	0	0	0	0	0	0	0	0	0
reactome_p38MAPK_events_Main_Pathway	0	0	0	0	0	0	0	0	0	0	0	0	0	0	0	0	0	0	0	0	0	0	0	0	0	0	0	0	0	0	0	0	0	0	0	0	0	0	0	0	0	0	0	0	0	0.1763668	0	0	0
reactome_p75NTR_recruits_signalling_complexes_Main_Pathway	0	0	0	0	0	0	0	0	0	0	0	0	0	0	0	0	0	0	0	0	0	0	0	0	0	0	0	0	0	0	0	0	0	0	0	0	0	0	0	0	0	0	0	0.04294979	0	0	0	0	0
reactome_Packaging_Of_Telomere_Ends_Main_Pathway	0	0	0	0	0	0	0	0	0	0	0	0	0	0	0	0	0	0	0	0	0	0	0	0	0	0	0	0	0	0	0	0	0	0	0	0	0	0	0	0	0	0	0	0	0	0	0	0	0
reactome_Pausing_and_recovery_of_HIV_elongation_Main_Pathway	0	0	0	0	0	0	0	0	0	0	0	0	0	0.009151224	0	0	0	0	0	0	0	0	0	0	0	0	0.1174415	0	0	0	0	0	0	0	0	0	0	0	0	0	0	0	0	0	0.01391033	0.01470956	0	0	0
reactome_Pausing_and_recovery_of_Tat_mediated_HIV_elongation_Main_Pathway	0	0	0	0	0	0	0	0	0	0	0	0	0	0.009456265	0	0	0	0	0	0	0	0	0	0	0	0	0.1213562	0	0	0	0	0	0	0	0	0	0	0	0	0	0	0	0	0	0.01437401	0	0	0	0
reactome_PCP_CE_Main_Pathway	0	0	0	0.06081615	0	0	0	0	0	0	0	0	0	0	0	0	0	0	0	0	0	0	0	0	0	0	0.01471086	0	0	0	0	0	0	0	0	0	0.02449539	0	0	0	0	0	0	0.04471272	0	0	0	0	0
reactome_PD_1_signaling_Main_Pathway	0	0	0	0	0	0	0.05683433	0	0	0	0	0	0	0.03157463	0	0	0	0	0	0	0	0	0	0	0	0	0	0.05427998	0	0	0	0	0	0	0	0	0	0	0	0	0	0	0	0	0.07919537	0.0590871	0	0	0
reactome_PECAM1_interactions_Main_Pathway	0	0	0	0	0	0	0	0	0	0	0	0	0	0.07803355	0	0	0	0	0	0	0	0	0	0	0	0	0.05493693	0	0	0	0	0	0	0	0	0	0.02546473	0	0	0	0	0	0	0	0	0	0	0	0
reactome_Peptide_chain_elongation_Main_Pathway	0	0	0	0	0	0	0	0	0	0	0	0	0	0	0	0	0	0	0	0	0	0	0	0	0	0	0	0	0	0	0	0	0	0	0	0	0	0	0	0	0.01885156	0	0	0	0.03076166	0	0	0	0
reactome_Phagosomal_maturation_early_endosomal_stage__Main_Pathway	0	0	0	0	0	0	0.02877781	0	0	0	0	0	0	0.104611	0	0	0	0	0	0	0	0	0	0	0	0	0	0	0	0.007039031	0	0.02583379	0	0	0.01972854	0	0	0	0	0	0	0	0	0.007039031	0	0.01769004	0	0	0
reactome_Phospholipase_C_mediated_cascade_Main_Pathway	0	0	0	0	0	0	0	0	0	0	0	0	0	0	0	0	0	0	0	0	0	0	0	0	0	0	0	0	0	0	0	0	0	0	0	0	0	0	0	0	0	0	0	0	0	0	0	0	0
reactome_Phosphorylation_of_CD3_and_TCR_zeta_chains_Main_Pathway	0	0	0	0	0	0	0.06535948	0	0	0	0	0	0	0.03631082	0	0	0	0	0	0	0	0	0	0	0	0	0.01276449	0.06242197	0	0	0	0	0	0	0	0	0.03849115	0	0	0	0	0	0	0	0.09107468	0.08071466	0	0	0
reactome_Phosphorylation_of_the_APC_C_Main_Pathway	0	0	0	0	0	0	0	0	0	0	0	0	0	0	0	0	0	0	0	0	0	0	0	0	0	0	0	0	0	0	0	0	0	0	0	0	0	0	0	0	0	0	0	0.03246332	0	0	0	0	0
reactome_PI_3K_cascade_Main_Pathway	0	0.03118179	0	0	0	0	0.02298851	0	0	0	0	0	0	0.09078508	0	0	0	0	0	0	0	0	0	0	0	0	0.09078508	0	0	0.03026169	0	0	0	0	0.09078508	0	0	0	0	0	0	0	0	0	0	0.06052339	0	0	0
reactome_PIP3_activates_AKT_signaling_Main_Pathway	0	0	0	0	0	0	0	0	0	0	0	0	0	0.0130719	0	0	0	0	0	0	0	0	0	0	0	0	0	0	0	0	0	0	0	0	0.2103787	0	0	0	0	0	0	0	0	0	0	0.0130719	0	0	0
reactome_PKA_activation_in_glucagon_signalling_Main_Pathway	0	0	0	0	0	0	0.01566122	0	0	0	0	0	0	0.1622922	0	0	0	0	0	0	0	0	0	0	0	0	0	0	0	0.01712475	0	0	0	0	0	0	0	0	0	0	0	0	0	0	0	0	0	0	0
reactome_Platelet_sensitization_by_LDL_Main_Pathway	0	0	0	0	0	0	0	0	0	0	0	0	0	0.1055384	0	0	0	0	0	0	0	0	0	0	0	0	0.0735754	0	0	0	0	0	0	0	0	0	0	0	0	0	0	0	0	0.004296197	0.08457456	0.1107184	0	0	0
reactome_PLC_beta_mediated_events_Main_Pathway	0	0	0	0	0	0	0.01697649	0	0	0	0	0	0	0.07091022	0	0	0	0	0	0	0	0	0	0	0	0	0	0	0	0	0	0.0179937	0	0	0.04908198	0	0	0	0	0	0	0	0	0.0179937	0.0166334	0.01666857	0	0	0
reactome_Polo_like_kinase_mediated_events_Main_Pathway	0	0	0	0	0	0	0	0	0	0	0	0	0	0.02777778	0	0	0	0	0	0	0	0	0	0	0	0	0.01337614	0	0	0	0	0	0	0	0	0	0	0	0	0	0	0	0	0.07844445	0	0.006688068	0	0	0
reactome_Polymerase_switching_Main_Pathway	0	0	0	0	0	0	0.04668534	0	0	0	0	0	0	0	0	0	0	0	0	0	0	0	0	0	0	0	0.01627445	0	0	0	0	0	0	0	0	0	0.101968	0	0	0	0	0	0	0.05655469	0	0	0	0	0
reactome_Polymerase_switching_on_the_C_strand_of_the_telomere_Main_Pathway	0	0	0	0	0	0	0.04668534	0	0	0	0	0	0	0	0	0	0	0	0	0	0	0	0	0	0	0	0.01627445	0	0	0	0	0	0	0	0	0	0.101968	0	0	0	0	0	0	0.05655469	0	0	0	0	0
reactome_Post_chaperonin_tubulin_folding_Main_Pathway	0	0	0	0	0	0	0	0	0	0	0	0	0	0	0	0	0	0	0	0	0	0	0	0	0	0	0	0	0	0	0	0	0	0	0	0	0	0	0	0	0	0	0	0	0.04152134	0	0	0	0
reactome_PPARA_activates_gene_expression_Main_Pathway	0	0	0	0	0	0	0.04820166	0	0	0	0	0	0	0.01419511	0	0	0	0	0	0	0	0	0	0	0	0	0.01111343	0	0	0	0	0	0	0	0	0	0	0	0	0	0	0	0	0.002597392	0	0	0	0	0
reactome_PRC2_methylates_histones_and_DNA_Main_Pathway	0	0	0	0	0	0	0	0	0	0	0	0	0	0.02240896	0	0	0	0	0	0	0	0	0	0	0	0	0	0	0	0	0	0	0	0	0	0	0	0	0	0	0	0	0	0	0	0	0	0	0
reactome_pre_mRNA_splicing_Main_Pathway	0	0	0.002562861	0	0	0	0.002320891	0	0	0	0	0	0	0.01558166	0	0	0	0	0	0	0	0	0	0	0	0	0.03319862	0	0	0.006555228	0	0	0	0	0.003655331	0	0	0	0	0	0	0	0	0.01789329	0.003674684	0.01580449	0	0	0.002260423
reactome_Pre_NOTCH_Processing_in_Golgi_Main_Pathway	0	0	0	0	0	0	0.01775505	0	0	0	0	0	0	0.008008503	0	0	0	0	0	0	0	0	0	0	0	0	0.008008503	0	0	0.008008503	0.01449023	0	0	0	0.02329373	0	0	0	0	0	0	0	0	0	0	0.02576355	0	0	0
reactome_Prefoldin_mediated_transfer_of_substrate_to_CCT_TriC_Main_Pathway	0	0	0	0	0	0	0	0	0	0	0	0	0	0	0	0	0	0	0	0	0	0	0	0	0	0	0	0	0	0	0	0	0	0	0	0	0	0	0	0	0	0	0	0	0.02874554	0	0	0	0
reactome_Presynaptic_function_of_Kainate_receptors_Main_Pathway	0	0	0	0	0	0	0	0	0	0	0	0	0	0	0	0	0	0	0	0	0	0	0	0	0	0	0	0	0	0	0.2174386	0.01285264	0	0	0	0	0	0.2116402	0	0	0	0	0	0.01285264	0	0	0	0	0
reactome_Processing_of_Capped_Intron_Containing_Pre_mRNA_Main_Pathway	0	0	0	0	0	0	0	0	0	0	0	0	0	0.00810537	0	0	0	0	0	0	0	0	0	0	0	0	0	0	0	0.02116402	0	0	0	0	0.0118015	0	0	0	0	0	0	0	0	0	0	0	0	0	0
reactome_Processing_of_Intronless_Pre_mRNAs_Main_Pathway	0	0	0	0	0	0	0	0	0	0	0	0	0	0	0	0	0	0	0	0	0	0	0	0	0	0	0	0	0	0	0	0	0	0	0	0	0	0	0	0	0	0	0	0	0.02965995	0	0	0	0
reactome_Prolactin_receptor_signaling_Main_Pathway	0	0	0	0	0	0	0	0	0	0	0	0	0	0	0	0	0	0	0	0	0	0	0	0	0	0	0	0	0	0	0	0	0	0	0	0	0	0	0	0	0	0	0	0.09761812	0	0	0	0	0
reactome_Prostacyclin_signalling_through_prostacyclin_receptor_Main_Pathway	0	0	0	0	0	0	0	0	0	0	0	0	0	0	0	0	0	0	0	0	0	0	0	0	0	0	0	0	0	0	0.2403268	0	0	0	0	0	0	0.2339181	0	0	0	0	0	0	0	0	0	0	0
reactome_Purine_catabolism_Main_Pathway	0	0	0	0	0	0	0.02498751	0	0	0	0	0	0	0	0	0	0	0	0	0	0	0	0	0	0	0	0	0	0	0	0	0	0	0	0	0	0	0	0	0	0	0	0	0	0.02498751	0	0	0	0
reactome_Pyrimidine_catabolism_Main_Pathway	0	0	0	0	0	0	0	0	0	0	0	0	0	0	0	0	0	0	0	0	0	0	0	0	0	0	0	0	0	0	0	0	0	0	0	0	0	0	0	0	0	0	0	0	0	0.08811349	0	0	0
reactome_Rap1_signalling_Main_Pathway	0	0	0	0	0	0	0	0	0	0	0	0	0	0.1839311	0	0	0	0	0	0	0	0	0	0	0	0	0.0278474	0	0	0	0	0	0	0	0	0	0.043938	0	0	0	0	0	0	0	0	0	0	0	0
reactome_Ras_activation_uopn_Ca2_infux_through_NMDA_receptor_Main_Pathway	0	0	0	0	0	0	0.01002956	0	0	0	0	0	0	0.01002956	0	0	0	0	0	0	0	0	0	0	0.01002956	0	0	0	0	0	0	0	0	0	0	0	0	0	0	0	0	0.01002956	0	0	0	0	0	0	0
reactome_Receptor_ligand_binding_initiates_the_second_proteolytic_cleavage_of_Notch_receptor_Main_Pathway	0	0	0	0	0	0	0	0	0	0	0	0	0	0.01029665	0	0	0	0	0	0	0	0	0	0	0	0	0.01029665	0	0	0.01029665	0.0186303	0	0	0	0	0	0	0	0	0	0	0	0	0	0	0.01029665	0	0	0
reactome_Recruitment_of_mitotic_centrosome_proteins_and_complexes_Main_Pathway	0	0	0	0	0	0	0.01532165	0	0	0	0	0	0	0.01610784	0	0	0	0	0	0	0	0	0	0	0.00250739	0	0.02280558	0	0	0	0	0	0	0	0.01226413	0	0	0.001976597	0	0	0	0.00250739	0.01543655	0.01554304	0.07459646	0.02727683	0	0	0
reactome_Recruitment_of_NuMA_to_mitotic_centrosomes_Main_Pathway	0	0	0	0	0	0	0	0	0	0	0	0	0	0	0	0	0	0	0	0	0	0	0	0	0	0	0.04563709	0	0	0	0	0	0	0	0.03337338	0	0	0	0	0	0	0	0	0	0	0.03337338	0	0	0
reactome_Recycling_of_bile_acids_and_salts_Main_Pathway	0	0	0	0	0	0	0	0	0	0	0	0	0	0.01422071	0	0	0	0	0	0	0	0	0	0	0	0	0.0296349	0	0	0	0	0	0	0	0	0	0	0	0	0	0	0	0	0	0	0	0	0	0
reactome_Recycling_pathway_of_L1_Main_Pathway	0	0	0	0	0	0	0	0	0	0	0	0	0	0.03551389	0	0	0	0	0	0	0	0	0	0	0	0	0	0	0	0	0	0	0	0	0	0	0	0	0	0	0	0	0	0	0	0	0	0	0
reactome_Reduction_of_cytosolic_Ca_levels_Main_Pathway	0	0	0	0	0	0	0.03195909	0	0	0	0	0	0	0	0	0	0	0	0	0	0	0	0	0.05466925	0	0	0.05553396	0	0	0.05553396	0	0	0	0	0	0	0	0	0	0	0	0	0	0.05609311	0	0.03195909	0	0	0
reactome_Regulated_proteolysis_of_p75NTR_Main_Pathway	0	0	0	0	0	0	0	0	0	0	0	0	0	0	0	0	0	0	0	0	0	0	0	0	0	0	0	0	0	0	0	0	0	0	0	0	0	0	0	0	0	0	0	0	0	0	0	0	0
reactome_Regulation_of_actin_dynamics_for_phagocytic_cup_formation_Main_Pathway	0	0	0	0	0	0	0	0	0	0	0	0	0	0.04015942	0	0	0	0	0	0	0	0	0	0	0	0	0.04768934	0	0	0	0	0	0	0	0.002860739	0	0.005948752	0	0	0	0	0	0	0.02535926	0.03035823	0	0	0	0
reactome_Regulation_of_activated_PAK_2p34_by_proteasome_mediated_degradation_Main_Pathway	0	0	0	0	0	0	0	0	0	0	0	0	0	0	0	0	0	0	0	0	0	0	0	0	0	0	0	0	0	0	0	0	0	0	0	0	0	0	0	0	0	0	0	0	0	0	0	0	0
reactome_Regulation_of_AMPK_activity_via_LKB1_Main_Pathway	0	0	0	0	0	0	0	0	0	0	0	0	0	0.04251701	0	0	0	0	0	0	0	0	0	0	0	0	0	0	0.01944869	0	0	0	0	0	0	0	0	0	0	0	0	0	0	0	0	0	0	0	0
reactome_Regulation_of_APC_C_activators_between_G1_S_and_early_anaphase_Main_Pathway	0	0	0	0	0	0	0	0	0	0	0	0	0	0	0	0	0	0	0	0	0	0	0	0	0	0	0	0	0	0	0	0	0	0	0	0	0	0	0	0	0	0	0	0	0	0	0	0	0
reactome_Regulation_of_cholesterol_biosynthesis_by_SREBP_SREBF__Main_Pathway	0	0	0	0	0	0	0	0	0	0	0	0	0	0.1325007	0	0	0	0	0	0	0	0	0	0	0	0	0.02174386	0	0	0	0	0	0	0	0	0	0	0	0	0	0	0	0	0.02261113	0	0	0	0	0
reactome_Regulation_of_Complement_cascade_Main_Pathway	0	0	0	0	0	0	0	0	0	0	0	0	0	0.06578157	0	0	0	0	0	0	0	0	0	0	0	0	0.08733558	0	0	0	0	0	0	0	0.04287797	0	0	0	0	0	0	0	0	0	0	0.04287797	0	0	0
reactome_regulation_of_FZD_by_ubiquitination_Main_Pathway	0	0	0.009834582	0	0	0	0.1288501	0	0	0	0	0	0	0	0	0	0	0	0	0	0	0	0	0	0	0	0	0	0	0	0	0	0	0	0.02024619	0	0.02950375	0	0	0	0	0	0	0	0.07282231	0	0	0	0
reactome_Regulation_of_Glucokinase_by_Glucokinase_Regulatory_Protein_Main_Pathway	0	0	0	0	0	0	0.02408142	0	0	0	0	0	0	0	0	0	0	0	0	0	0	0	0	0	0	0	0.07828874	0	0	0	0	0	0	0	0	0	0	0	0	0	0	0.006368859	0	0	0.02343787	0	0	0	0
reactome_Regulation_of_HSF1_mediated_heat_shock_response_Main_Pathway	0	0	0	0	0	0	0	0	0	0	0	0	0	0.02970885	0	0	0	0	0	0	0	0	0	0	0	0	0.08554983	0	0	0	0	0	0	0	0	0	0	0	0	0	0	0	0	0	0	0	0	0	0
reactome_Regulation_of_IFNA_signaling_Main_Pathway	0	0	0	0	0	0	0.01701027	0	0	0	0	0	0	0	0	0	0	0	0	0	0	0	0	0	0	0	0	0	0	0	0.01254784	0	0	0	0.03885457	0	0	0	0	0	0	0	0	0.01219929	0.01254784	0	0	0	0.03885457
reactome_Regulation_of_IFNG_signaling_Main_Pathway	0	0	0	0	0	0	0.04260395	0	0	0	0	0	0	0	0	0	0	0	0	0	0	0	0	0	0	0	0	0	0	0	0.02405002	0	0	0	0	0	0	0	0	0	0	0	0	0	0.02405002	0	0	0	0
reactome_Regulation_of_IGF_Activity_by_IGFBP_Main_Pathway	0	0	0	0	0	0	0	0	0	0	0	0	0	0	0	0	0	0	0	0	0	0	0	0	0	0	0	0	0	0	0	0	0	0	0	0	0.08215656	0	0	0	0	0	0	0	0	0.0100862	0	0	0
reactome_Regulation_of_innate_immune_responses_to_cytosolic_DNA_Main_Pathway	0	0	0	0	0	0	0	0	0	0	0	0	0	0.1273237	0	0	0	0	0	0	0	0	0	0	0	0	0	0	0	0	0	0	0	0	0	0	0	0	0	0	0	0	0	0	0	0.03147199	0	0	0
reactome_Regulation_of_KIT_signaling_Main_Pathway	0	0	0	0	0	0	0	0	0	0	0	0	0	0	0	0	0	0	0	0	0	0	0	0	0	0	0	0	0	0	0	0	0	0	0	0	0	0	0	0	0	0	0	0	0	0	0	0	0
reactome_Regulation_of_lipid_metabolism_by_Peroxisome_proliferator_activated_receptor_alpha_PPARalpha__Main_Pathway	0	0	0	0	0	0	0.04783644	0	0	0	0	0	0	0.03576235	0	0	0	0	0	0	0	0	0	0	0	0	0	0	0	0	0	0	0	0	0	0	0	0	0	0.006961274	0	0	0	0	0	0	0	0	0
reactome_Regulation_of_ornithine_decarboxylase_ODC__Main_Pathway	0	0	0	0	0	0	0	0	0	0	0	0	0	0	0	0	0	0	0	0	0	0	0	0	0	0	0	0	0	0	0	0	0	0	0	0	0	0	0	0	0	0	0	0	0	0	0	0	0
reactome_Regulation_of_PLK1_Activity_at_G2_M_Transition_Main_Pathway	0	0	0	0	0	0	0.01467426	0	0	0	0	0	0	0.01542723	0	0	0	0	0	0	0	0	0	0	0.002401444	0	0.02996452	0	0	0	0	0	0	0	0.0065754	0	0	0.001893079	0	0	0	0.002401444	0.0147843	0.01488629	0.0714445	0.02095376	0	0	0
reactome_Regulation_of_pyruvate_dehydrogenase_PDH_complex_Main_Pathway	0	0	0	0	0	0	0	0	0	0	0	0	0	0	0	0	0	0	0	0	0	0	0	0	0	0	0.1868577	0	0	0	0	0	0	0	0	0	0	0.03956948	0	0	0	0	0	0.03956948	0	0	0	0	0
reactome_Regulation_of_Rheb_GTPase_activity_by_AMPK_Main_Pathway	0	0	0	0	0	0	0	0	0	0	0	0	0	0.05952381	0	0	0	0	0	0	0	0	0	0	0	0	0	0	0	0	0	0	0	0	0	0	0	0	0	0	0	0	0	0	0	0	0	0	0
reactome_Regulation_of_signaling_by_CBL_Main_Pathway	0	0	0	0	0	0	0	0	0	0	0	0	0	0	0	0	0	0	0	0	0	0	0	0	0	0	0	0	0	0	0	0	0	0	0	0	0	0	0	0	0	0	0	0	0	0	0	0	0
reactome_Removal_of_the_Flap_Intermediate_from_the_C_strand_Main_Pathway	0	0	0	0	0	0	0	0	0	0	0	0	0	0	0	0	0	0	0	0	0	0	0	0	0	0	0	0	0	0	0	0	0	0	0.02906132	0	0.1427552	0	0	0	0	0	0	0.02906132	0.02906132	0	0	0	0
reactome_Removal_of_the_Flap_Intermediate_Main_Pathway	0	0	0	0	0	0	0.04668534	0	0	0	0	0	0	0	0	0	0	0	0	0	0	0	0	0	0	0	0.01627445	0	0	0	0	0	0	0	0.02075809	0	0.101968	0	0	0	0	0	0	0.07731277	0.02075809	0	0	0	0
reactome_Repair_synthesis_for_gap_filling_by_DNA_polymerase_in_TC_NER_Main_Pathway	0	0	0	0	0	0.01943351	0	0	0	0	0	0	0	0.01943351	0	0	0	0	0	0	0	0	0	0	0	0	0	0	0	0	0	0	0	0	0	0	0.09517012	0	0	0	0	0	0	0	0	0	0	0	0
reactome_Repair_synthesis_of_patch_27_30_bases_long_by_DNA_polymerase_Main_Pathway	0	0	0	0	0	0.01943351	0	0	0	0	0	0	0	0.01943351	0	0	0	0	0	0	0	0	0	0	0	0	0	0	0	0	0	0	0	0	0	0	0.09517012	0	0	0	0	0	0	0	0	0	0	0	0
reactome_repression_of_WNT_target_genes_Main_Pathway	0	0	0.3608657	0	0	0	0	0	0	0	0	0	0	0	0	0	0	0	0	0	0	0	0	0	0	0	0.04214916	0	0	0	0	0	0	0	0	0	0.08429833	0.2405771	0	0	0	0	0	0.1804328	0.1804328	0	0	0	0
reactome_Resolution_of_Sister_Chromatid_Cohesion_Main_Pathway	0	0	0	0	0	0.003265285	0.008832839	0	0	0	0	0	0	0.03437017	0	0	0	0	0	0	0	0	0	0	0	0	0.0302568	0	0.005261275	0	0	0	0	0	0.007781569	0	0.008590315	0	0	0	0.002448964	0	0	0.01076895	0.05830398	0.0307946	0	0	0
reactome_Respiratory_electron_transport_Main_Pathway	0	0	0	0	0	0	0	0	0	0	0	0	0	0	0	0	0	0	0	0	0	0	0	0	0	0	0	0	0	0	0	0	0	0.005828525	0	0	0	0	0	0.01188948	0.002778472	0	0	0	0	0.002778472	0	0	0
reactome_Retinoid_metabolism_and_transport_Main_Pathway	0	0	0	0	0	0	0.003492303	0	0	0	0.03489305	0	0	0.02638737	0	0	0	0	0	0	0	0	0	0	0	0	0	0	0	0	0	0.01401738	0	0	0.01418862	0	0.001746151	0	0	0	0	0	0.0145962	0.003570147	0	0	0	0	0
reactome_Retrograde_neurotrophin_signalling_Main_Pathway	0	0	0	0	0	0	0	0	0	0	0	0	0	0	0	0	0	0	0	0	0	0	0	0	0	0	0	0	0	0	0	0	0	0	0	0	0	0	0	0	0	0	0	0	0	0	0	0	0
reactome_Rev_mediated_nuclear_export_of_HIV_RNA_Main_Pathway	0	0	0	0	0	0	0.02159024	0	0	0	0	0	0	0	0	0	0	0	0	0	0	0	0	0	0	0	0.0701899	0	0	0	0	0	0	0	0	0	0	0	0	0	0	0.005710011	0	0	0.02101326	0	0	0	0
reactome_Rho_GTPase_cycle_Main_Pathway	0	0	0	0	0	0.01374626	0.02300939	0	0	0	0	0	0	0.06647585	0	0	0	0	0	0	0	0	0	0	0	0	0.008685429	0	0	0	0.01283361	0.001366597	0	0	0.0145668	0	0.01344231	0	0	0	0	0	0	0.03521665	0.006274797	0.005536449	0	0.005536449	0
reactome_Ribosomal_scanning_and_start_codon_recognition_Main_Pathway	0	0	0	0	0	0	0.03296794	0	0	0	0	0	0	0.03146188	0	0	0	0	0	0	0	0	0	0	0	0	0.01927314	0	0	0	0	0	0	0	0	0	0	0	0	0	0.02879148	0	0	0	0.02340002	0	0	0	0
reactome_RIG_I_MDA5_mediated_induction_of_IFN_alpha_beta_pathways_Main_Pathway	0	0	0	0	0	0	0	0	0	0	0	0	0	0	0	0	0	0	0	0	0	0	0	0	0	0	0	0	0	0	0	0	0	0	0	0	0	0	0	0	0	0	0	0.02499125	0.05003127	0.03776292	0	0	0
reactome_RIP_mediated_NFkB_activation_via_ZBP1_Main_Pathway	0	0	0	0	0	0	0.0124886	0	0	0	0	0	0	0	0	0	0	0	0	0	0	0	0	0	0	0	0	0	0	0	0	0	0	0	0.01753924	0	0	0	0	0	0	0	0	0.04522227	0	0	0	0	0
reactome_RMTs_methylate_histone_arginines_Main_Pathway	0	0	0	0.0194718	0	0	0.006918604	0	0	0	0	0	0	0.04720278	0	0	0	0	0	0	0	0	0	0	0	0	0.01100429	0	0	0	0	0.003391049	0	0	0	0	0.004222188	0	0	0	0	0	0	0.07653241	0.003391049	0.003391049	0	0	0
reactome_RNA_Pol_II_CTD_phosphorylation_and_interaction_with_CE_Main_Pathway	0	0	0	0	0	0	0	0	0	0	0	0	0	0.05517061	0	0	0	0	0	0	0	0	0	0	0	0	0	0	0	0	0	0	0	0	0	0	0	0	0	0	0	0	0	0	0	0	0	0	0
reactome_RNA_Polymerase_I_Chain_Elongation_Main_Pathway	0	0	0	0	0	0	0	0	0	0	0	0	0	0	0	0	0	0	0	0	0	0	0	0	0	0	0.02941869	0	0	0	0	0	0	0	0	0	0	0	0	0	0	0	0	0	0	0.0388417	0	0	0
reactome_RNA_Polymerase_I_Promoter_Escape_Main_Pathway	0	0	0	0	0	0	0	0	0	0	0	0	0	0	0	0	0	0	0	0	0	0	0	0	0	0	0.0568085	0	0	0	0	0	0	0	0	0	0	0	0	0	0	0	0	0	0	0.07500467	0	0	0
reactome_RNA_Polymerase_I_Promoter_Opening_Main_Pathway	0	0	0	0	0	0	0	0	0	0	0	0	0	0	0	0	0	0	0	0	0	0	0	0	0	0	0	0	0	0	0	0	0	0	0	0	0.06083518	0	0	0	0	0	0	0	0	0	0	0	0
reactome_RNA_Polymerase_I_Transcription_Initiation_Main_Pathway	0	0	0	0	0	0.03503693	0.008647228	0	0	0	0	0	0	0	0	0	0	0	0	0	0	0	0	0	0	0	0.03581405	0	0	0	0	0	0	0	0	0	0	0	0	0	0	0	0	0.03865831	0	0.08232248	0	0	0.004850319
reactome_RNA_Polymerase_I_Transcription_Termination_Main_Pathway	0	0	0	0	0	0.01226392	0	0	0	0	0	0	0	0	0	0	0	0	0	0	0	0	0	0	0	0	0.05491488	0	0	0	0	0	0	0	0	0	0	0	0	0	0	0	0	0.01226392	0	0.08476843	0	0	0
reactome_RNA_Polymerase_II_HIV_Promoter_Escape_Main_Pathway	0	0	0	0	0	0	0.01547348	0	0	0	0.008335417	0	0	0.0191758	0	0	0	0	0	0	0	0	0	0	0	0	0.008204122	0	0	0	0	0	0	0	0	0	0	0.01230618	0	0	0	0	0	0	0.01230618	0.0480259	0	0	0
reactome_RNA_Polymerase_II_Pre_transcription_Events_Main_Pathway	0	0	0	0	0	0	0.01108933	0	0	0	0.005973716	0	0	0.01374266	0	0	0	0	0	0	0	0	0	0	0	0	0.06655771	0	0	0	0	0	0	0	0	0	0	0.008819431	0	0	0	0	0	0	0.01600644	0.0420185	0	0	0
reactome_RNA_Polymerase_II_Promoter_Escape_Main_Pathway	0	0	0	0	0	0	0.01547348	0	0	0	0.008335417	0	0	0.0191758	0	0	0	0	0	0	0	0	0	0	0	0	0.008204122	0	0	0	0	0	0	0	0	0	0	0.01230618	0	0	0	0	0	0	0.01230618	0.0480259	0	0	0
reactome_RNA_Polymerase_II_Transcription_Elongation_Main_Pathway	0	0	0	0	0	0	0	0	0	0	0	0	0	0.007092199	0	0	0	0	0	0	0	0	0	0	0	0	0.09101713	0	0	0	0	0	0	0	0	0	0	0	0	0	0	0	0	0	0.01078051	0.01139991	0	0	0
reactome_RNA_Polymerase_II_Transcription_Initiation_And_Promoter_Clearance_Main_Pathway	0	0	0	0	0	0	0.01547348	0	0	0	0.008335417	0	0	0.0191758	0	0	0	0	0	0	0	0	0	0	0	0	0.008204122	0	0	0	0	0	0	0	0	0	0	0.01230618	0	0	0	0	0	0	0.01230618	0.0480259	0	0	0
reactome_RNA_Polymerase_II_Transcription_Initiation_Main_Pathway	0	0	0	0	0	0	0.01547348	0	0	0	0.008335417	0	0	0.0191758	0	0	0	0	0	0	0	0	0	0	0	0	0.008204122	0	0	0	0	0	0	0	0	0	0	0.01230618	0	0	0	0	0	0	0.01230618	0.0480259	0	0	0
reactome_RNA_Polymerase_II_Transcription_Pre_Initiation_And_Promoter_Opening_Main_Pathway	0	0	0	0	0	0	0.01547348	0	0	0	0.008335417	0	0	0.0191758	0	0	0	0	0	0	0	0	0	0	0	0	0.008204122	0	0	0	0	0	0	0	0	0	0	0.01230618	0	0	0	0	0	0	0.01230618	0.0480259	0	0	0
reactome_RNA_Polymerase_III_Abortive_And_Retractive_Initiation_Main_Pathway	0	0	0	0	0	0	0	0	0	0	0	0	0	0.02382338	0	0	0	0	0	0	0	0	0	0	0	0	0	0	0	0	0	0	0	0	0.03028051	0	0.02088555	0	0	0	0	0	0	0.009137427	0.0203749	0.02768441	0	0	0
reactome_RNA_Polymerase_III_Chain_Elongation_Main_Pathway	0	0	0	0	0	0	0	0	0	0	0	0	0	0.01633026	0	0	0	0	0	0	0	0	0	0	0	0	0	0	0	0	0	0	0	0	0.04641233	0	0.04641233	0	0	0	0	0	0	0	0	0	0	0	0
reactome_RNA_Polymerase_III_Transcription_Initiation_From_Type_1_Promoter_Main_Pathway	0	0	0	0	0	0	0	0	0	0	0	0	0	0.0352939	0	0	0	0	0	0	0	0	0	0	0	0	0	0	0	0	0	0	0	0	0.04486002	0	0.03094155	0	0	0	0	0	0	0.01353693	0	0.04101394	0	0	0
reactome_RNA_Polymerase_III_Transcription_Initiation_From_Type_2_Promoter_Main_Pathway	0	0	0	0	0	0	0	0	0	0	0	0	0	0.03665136	0	0	0	0	0	0	0	0	0	0	0	0	0	0	0	0	0	0	0	0	0.0465854	0	0.03213161	0	0	0	0	0	0	0.01405758	0	0.0425914	0	0	0
reactome_RNA_Polymerase_III_Transcription_Initiation_From_Type_3_Promoter_Main_Pathway	0	0	0	0	0	0	0	0	0	0	0	0	0	0.01956832	0	0	0	0	0	0	0	0	0	0	0	0	0	0	0	0	0	0	0	0	0.0298365	0	0.0298365	0	0	0	0	0	0	0	0	0.03954915	0	0	0
reactome_RNA_Polymerase_III_Transcription_Termination_Main_Pathway	0	0	0	0	0	0	0	0	0	0	0	0	0	0.01278021	0	0	0	0	0	0	0	0	0	0	0	0	0	0	0	0	0	0	0	0	0.03632269	0	0.03632269	0	0	0	0	0	0	0	0.03543461	0	0	0	0
reactome_Role_of_DCC_in_regulating_apoptosis_Main_Pathway	0	0	0	0	0	0	0	0	0	0	0	0	0	0	0	0	0	0	0	0	0	0	0	0	0	0	0	0	0	0	0	0	0	0	0	0	0.02585761	0	0	0	0	0	0	0.06952063	0	0	0	0	0
reactome_Role_of_LAT2_NTAL_LAB_on_calcium_mobilization_Main_Pathway	0	0.04797198	0	0	0	0	0	0	0	0	0	0	0	0.1396694	0	0	0	0	0	0	0	0	0	0	0	0	0.1396694	0	0	0.04655645	0	0	0	0	0.1396694	0	0	0	0	0	0	0	0	0	0	0.0931129	0	0	0
reactome_Role_of_phospholipids_in_phagocytosis_Main_Pathway	0	0.02227271	0	0	0	0	0.009094547	0	0	0	0	0	0	0.06939376	0	0	0	0	0	0	0	0	0	0	0	0	0.06484649	0	0	0.0216155	0	0	0	0	0.0911404	0	0.025492	0	0	0	0	0	0	0	0.1091333	0.05216058	0	0	0
reactome_Role_of_second_messengers_in_netrin_1_signaling_Main_Pathway	0	0	0	0	0	0.05509642	0	0	0	0	0	0	0	0	0	0	0	0	0	0	0	0	0	0	0	0	0.04315756	0	0	0	0	0	0	0	0	0	0.02585761	0	0	0	0	0	0	0	0	0	0	0	0
reactome_Scavenging_of_heme_from_plasma_Main_Pathway	0	0	0	0	0	0	0	0	0	0	0.04119203	0	0	0	0	0	0	0	0	0	0	0	0	0	0	0	0	0	0	0	0	0	0	0	0	0	0	0	0	0	0	0	0	0.005238619	0.06478782	0	0	0	0.1097213
reactome_SCF_beta_TrCP_mediated_degradation_of_Emi1_Main_Pathway	0	0	0	0	0	0	0	0	0	0	0	0	0	0	0	0	0	0	0	0	0	0	0	0	0	0	0	0	0	0	0	0	0	0	0	0	0	0	0	0	0	0	0	0	0	0	0	0	0
reactome_SCF_Skp2_mediated_degradation_of_p27_p21_Main_Pathway	0	0	0	0	0	0	0	0	0	0	0	0	0	0	0	0	0	0	0	0	0	0	0	0	0	0	0	0	0	0	0	0	0	0	0	0	0	0	0	0	0	0	0	0	0	0.04435899	0	0	0
reactome_Sema3A_PAK_dependent_Axon_repulsion_Main_Pathway	0	0	0	0	0	0	0	0	0	0	0	0	0	0.0122079	0	0	0	0	0	0	0	0	0	0	0	0	0	0	0	0.1123379	0	0	0	0	0	0	0	0	0	0	0	0	0	0.01099384	0	0	0	0	0
reactome_SEMA3A_Plexin_repulsion_signaling_by_inhibiting_Integrin_adhesion_Main_Pathway	0	0	0	0	0	0	0	0	0	0	0	0.02256827	0	0.01395188	0	0	0	0	0	0	0	0	0	0	0	0	0	0	0	0.1283862	0	0	0	0	0	0	0	0	0	0	0	0	0	0.01256439	0	0	0	0	0
reactome_Sema4D_induced_cell_migration_and_growth_cone_collapse_Main_Pathway	0	0	0	0	0	0	0	0	0	0	0	0	0	0.01607213	0	0	0	0	0	0	0	0	0	0	0	0	0.008989572	0	0	0	0	0	0	0	0.0199984	0	0	0	0	0	0	0	0	0.0540815	0.04294423	0.0102501	0	0	0
reactome_Senescence_Associated_Secretory_Phenotype_SASP__Main_Pathway	0	0	0	0	0	0	0	0	0	0	0	0	0	0.01338204	0	0	0	0	0	0	0	0	0	0	0	0	0	0	0	0	0	0	0	0	0	0	0	0	0	0	0	0	0	0	0.01707038	0.02427597	0	0	0
reactome_Separation_of_Sister_Chromatids_Main_Pathway	0	0	0	0	0	0.001942638	0.00525498	0	0	0	0	0	0	0.02044808	0	0	0	0	0	0	0	0	0	0	0	0	0.01899556	0	0.003130126	0	0	0	0	0	0.004629541	0	0.005110694	0	0	0	0.001456978	0	0	0.006406845	0.03468718	0.01832084	0	0	0
reactome_Serotonin_Neurotransmitter_Release_Cycle_Main_Pathway	0	0	0	0	0	0	0.04301343	0	0	0	0	0	0	0	0	0	0	0	0	0	0	0	0	0	0	0	0.03814755	0	0	0	0	0	0	0	0.03143171	0	0	0	0	0	0	0	0	0	0	0	0	0	0
reactome_Serotonin_receptors_Main_Pathway	0	0	0	0	0	0	0	0	0	0	0	0	0	0	0	0	0	0	0	0	0	0	0	0	0	0	0	0	0	0	0	0	0	0	0	0	0	0	0	0	0	0	0	0	0	0	0	0	0
reactome_SHC_mediated_cascade_Main_Pathway	0	0	0	0	0	0	0	0	0	0	0	0	0	0	0	0	0	0	0	0	0	0	0	0	0	0	0	0	0	0	0	0	0	0	0	0	0	0	0	0	0	0	0	0	0	0.09282465	0	0	0
reactome_SHC1_events_in_ERBB2_signaling_Main_Pathway	0	0	0	0	0	0	0	0	0	0	0	0	0	0.02759382	0	0	0	0	0	0	0	0	0	0	0	0	0	0	0	0	0	0.2127302	0	0	0	0	0	0	0	0	0	0	0	0.07091007	0	0.1763668	0	0	0
reactome_SHC1_events_in_ERBB4_signaling_Main_Pathway	0	0	0	0	0	0	0	0	0	0	0	0	0	0	0	0	0	0	0	0	0	0	0	0	0	0	0	0	0	0	0	0.1772752	0	0	0	0	0	0	0	0	0	0	0	0.05909173	0	0.1469724	0	0	0
reactome_Sialic_acid_metabolism_Main_Pathway	0	0	0	0	0	0	0	0	0	0	0	0	0	0.02651184	0	0	0	0	0	0	0	0	0	0	0	0	0	0	0	0	0	0	0	0	0	0	0	0	0	0	0	0	0	0.04052562	0	0.02805836	0	0	0.02651184
reactome_Signal_attenuation_Main_Pathway	0	0	0	0	0	0	0	0	0	0	0	0	0	0.0923361	0	0	0	0	0	0	0	0	0	0	0	0	0	0	0	0	0	0.2127302	0	0	0	0	0	0	0	0	0	0	0	0.07091007	0	0	0	0	0
reactome_Signal_transduction_by_L1_Main_Pathway	0	0	0	0	0	0	0	0	0	0	0	0	0	0.07694675	0	0	0	0	0	0	0	0	0	0	0	0	0	0	0	0.1497839	0	0	0	0	0	0	0	0	0	0	0	0	0	0	0	0	0	0	0
reactome_Signaling_by_BMP_Main_Pathway	0	0	0	0	0	0	0	0	0	0	0	0	0	0	0	0	0	0	0	0	0	0	0	0	0	0	0.09267991	0	0	0	0	0	0	0	0	0	0	0	0	0	0.02894646	0.05789293	0	0.02819602	0.02819602	0.02819602	0	0	0
reactome_Signaling_by_constitutively_active_EGFR_Main_Pathway	0	0.04454541	0	0	0	0	0.03284072	0	0	0	0	0	0	0.1494028	0	0	0	0	0	0	0	0	0	0	0	0	0.129693	0	0	0.04323099	0	0.1519502	0	0	0.129693	0	0	0	0	0	0	0	0	0.05065005	0	0.2124383	0	0	0
reactome_Signaling_by_ERBB2_Main_Pathway	0	0	0	0	0	0	0	0	0	0	0	0	0	0.02871536	0	0	0	0	0	0	0	0	0	0	0	0	0	0	0	0	0	0	0	0	0	0	0	0	0	0	0	0	0	0	0	0.02371129	0	0	0
reactome_Signaling_by_FGFR_mutants_Main_Pathway	0	0.0271146	0	0	0	0	0.01999	0	0	0	0	0	0	0.07894355	0	0	0	0	0	0	0	0	0	0	0	0	0.07894355	0	0	0.02631452	0	0	0	0	0.07894355	0	0	0	0	0	0	0	0	0	0	0.1293103	0	0	0
reactome_Signaling_by_FGFR1_fusion_mutants_Main_Pathway	0	0.03668446	0	0	0	0	0	0.0202665	0	0	0	0	0	0.106806	0	0	0	0	0	0	0	0	0	0	0	0	0.1930822	0	0	0.03560199	0	0	0	0	0.1329011	0	0.02845841	0	0	0	0	0	0	0.07464915	0	0.08543319	0	0	0
reactome_Signaling_by_Hippo_Main_Pathway	0	0	0	0	0	0	0	0	0	0	0	0	0	0.03312777	0.01003079	0	0	0	0	0	0	0	0	0	0	0	0.04375027	0	0	0	0	0	0	0	0	0	0.03327808	0	0	0	0	0	0	0	0.03698399	0	0	0	0
reactome_Signaling_by_NODAL_Main_Pathway	0	0	0	0	0	0	0	0	0	0	0	0	0	0	0	0	0	0	0	0	0	0	0	0	0	0	0.0432339	0	0	0	0	0	0	0	0	0	0.0971541	0	0	0	0.04438458	0.08876915	0	0.0432339	0.0432339	0.0432339	0	0	0
reactome_Signaling_by_NOTCH3_Main_Pathway	0	0	0	0	0	0	0	0	0	0	0	0	0	0	0	0	0	0	0	0	0	0	0	0	0	0	0	0	0	0	0	0	0	0	0	0	0	0	0	0	0	0	0	0	0	0	0	0	0
reactome_Signaling_by_NOTCH4_Main_Pathway	0	0	0	0	0	0	0	0	0	0	0	0	0	0	0	0	0	0	0	0	0	0	0	0	0	0	0	0	0	0	0	0	0	0	0	0	0	0	0	0	0	0	0	0	0	0	0	0	0
reactome_Signaling_by_SCF_KIT_Main_Pathway	0	0.01834223	0	0	0	0	0.02038237	0	0	0	0	0.03953194	0.02055329	0.06531541	0	0	0	0	0	0	0	0	0	0	0	0	0.06645748	0	0	0.017801	0	0	0	0	0.08652434	0	0.02038237	0	0	0	0	0	0	0.07344429	0.02055329	0.08747459	0	0	0
reactome_SIRT1_negatively_regulates_rRNA_Expression_Main_Pathway	0	0	0	0	0	0	0	0	0	0	0	0	0	0.01273237	0	0	0	0	0	0	0	0	0	0	0	0	0.0470699	0	0	0	0	0	0	0	0	0	0	0	0	0	0	0	0	0	0	0.06214672	0	0	0
reactome_SLBP_Dependent_Processing_of_Replication_Dependent_Histone_Pre_mRNAs_Main_Pathway	0	0	0	0	0	0	0	0	0	0	0	0	0	0	0	0	0	0	0	0	0	0	0	0	0	0	0	0	0	0	0	0	0	0	0	0	0	0	0	0	0	0	0	0	0	0	0	0	0
reactome_SLBP_independent_Processing_of_Histone_Pre_mRNAs_Main_Pathway	0	0	0	0	0	0	0	0	0	0	0	0	0	0	0	0	0	0	0	0	0	0	0	0	0	0	0	0	0	0	0	0	0	0	0	0	0	0	0	0	0	0	0	0	0	0	0	0	0
reactome_SMAD2_SMAD3_SMAD4_heterotrimer_regulates_transcription_Main_Pathway	0	0	0	0	0	0	0	0	0	0	0	0	0	0.01948862	0	0	0	0	0	0	0	0	0	0	0	0	0.05195345	0	0	0	0	0	0	0	0	0	0.09108196	0	0	0	0.04161054	0.08322108	0	0	0	0	0	0	0
reactome_Smooth_Muscle_Contraction_Main_Pathway	0	0	0	0	0	0	0	0	0	0	0	0	0	0	0	0	0	0	0	0	0	0	0	0	0	0	0	0	0	0	0	0	0	0	0	0	0	0	0	0	0	0	0	0.02333168	0	0.1153852	0	0	0
reactome_snRNP_Assembly_Main_Pathway	0	0	0	0	0	0	0.01361124	0	0	0	0	0	0	0	0	0	0	0	0	0	0	0	0	0	0	0	0.04425016	0	0	0	0	0	0	0	0	0	0	0	0	0	0	0.00359979	0	0	0.01324749	0	0	0	0.004802105
reactome_Sphingolipid_de_novo_biosynthesis_Main_Pathway	0	0	0	0	0	0	0	0	0	0	0	0	0.02607834	0.04074826	0	0	0	0	0	0	0	0	0	0	0	0	0	0	0	0	0	0	0	0	0	0	0	0	0	0	0	0	0	0	0	0	0	0	0
reactome_SRP_dependent_cotranslational_protein_targeting_to_membrane_Main_Pathway	0	0	0	0	0	0	0.01145318	0	0	0	0	0	0	0.006168841	0	0	0	0	0	0	0	0	0	0	0	0	0.01674874	0	0	0	0	0	0	0	0	0	0	0	0	0	0.01479936	0	0	0	0.02414934	0.01104406	0	0	0
reactome_Striated_Muscle_Contraction_Main_Pathway	0	0	0	0	0	0	0.003728979	0.001491592	0	0	0	0	0	0.03200536	0	0	0	0	0	0	0	0.0007457958	0	0	0	0	0.02126524	0	0	0	0	0	0	0	0.004847673	0	0.002610285	0	0	0.009418757	0	0	0	0.004831339	0	0.08460995	0	0	0.005539767
reactome_Synthesis_of_bile_acids_and_bile_salts_via_24_hydroxycholesterol_Main_Pathway	0	0	0	0.04742933	0	0	0	0	0	0	0	0	0	0	0	0	0	0	0	0	0	0	0	0	0	0	0.072812	0	0	0	0	0	0	0	0	0	0	0	0	0	0	0	0	0	0	0.2319494	0	0	0
reactome_Synthesis_of_bile_acids_and_bile_salts_via_27_hydroxycholesterol_Main_Pathway	0	0	0	0.04426737	0	0	0	0	0	0	0	0	0	0.01516875	0	0	0	0	0	0	0	0	0	0	0	0	0.06795787	0	0	0	0	0	0	0	0	0	0	0	0	0	0	0	0	0	0	0.1692047	0	0	0
[truncated: 145 more rows]
[truncated: 5,000 more columns]
