# Supplementary material for: Pathway Instability Is an Effective New Mutation-Based Type of Cancer Biomarkers
Source: Front Oncol. 2019 Jan 4;8:658. doi: 10.3389/fonc.2018.00658 (PMC6328788; doi:10.3389/fonc.2018.00658)
Supplement: Supplementary Table 2 — Tumor localizations and numbers of tumor samples investigated for each cancer type, for only truncating mutation. [file Table_2.XLSX]

## Sheet: Sheet1
Tumor localization by COSMIC	Number of samples	Cancer type, TCGA abbreviation
Breast	799	Breast invasive carcinoma, BRCA
Central nervous system	481	Brain Lower Grade Glioma, LGG; Glioblastoma multiforme, GBM
Cervix	169	Cervical squamous cell carcinoma and endocervical adenocarcinoma,CESC
Endometrium	248	Uterine Corpus Endometrial Carcinoma, UCEC
Hematopoietic and lymphoid tissue	142	Acute Myeloid Leukemia, LAML
Kidney	550	Kidney renal papillary cell carcinoma,KIRP; Kidney renal clear cell carcinoma,KIRC
Large intestine	600	Colorectal cancer, COADREAD
Liver	178	Liver Cancer, LICA; Liver hepatocellular carcinoma, LIHC
Lung	568	Lung adenocarcinoma, LUAD; Lung squamous cell carcinoma, LUSC
Ovary	437	Ovarian serous cystadenocarcinoma, OV
Prostate	215	Prostate adenocarcinoma,PRAD
Skin	327	Skin Cutaneous Melanoma, SKCM
Stomach	276	Stomach adenocarcinoma, STAD
Thyroid	172	Thyroid carcinoma, THCA
Urinary tract	135	Bladder Urothelial Carcinoma, BLCA
