# Supplementary material for: Pathway Instability Is an Effective New Mutation-Based Type of Cancer Biomarkers
Source: Front Oncol. 2019 Jan 4;8:658. doi: 10.3389/fonc.2018.00658 (PMC6328788; doi:10.3389/fonc.2018.00658)
Supplement: Supplementary Table 3 — The database accession numbers and primary localizations of 5956 tumor samples. [file Table_3.XLSX]

## Sheet: Sheet1
Cosmic ID of tumor	TCGA barcode	Primary site (by COSMIC)
1798412	TCGA-02-0001-01	central_nervous_system
1798413	TCGA-02-0003-01	central_nervous_system
1798414	TCGA-02-0004-01	central_nervous_system
1798415	TCGA-02-0006-01	central_nervous_system
1798416	TCGA-02-0007-01	central_nervous_system
1798417	TCGA-02-0009-01	central_nervous_system
1799125	TCGA-02-0010-01	central_nervous_system
1798418	TCGA-02-0011-01	central_nervous_system
1799115	TCGA-02-0014-01	central_nervous_system
1798419	TCGA-02-0015-01	central_nervous_system
1798420	TCGA-02-0016-01	central_nervous_system
1798421	TCGA-02-0021-01	central_nervous_system
1798422	TCGA-02-0023-01	central_nervous_system
1798423	TCGA-02-0024-01	central_nervous_system
1799126	TCGA-02-0025-01	central_nervous_system
1798424	TCGA-02-0026-01	central_nervous_system
1798425	TCGA-02-0027-01	central_nervous_system
1799127	TCGA-02-0028-01	central_nervous_system
1798426	TCGA-02-0033-01	central_nervous_system
1798427	TCGA-02-0034-01	central_nervous_system
1798428	TCGA-02-0037-01	central_nervous_system
1798429	TCGA-02-0038-01	central_nervous_system
1798430	TCGA-02-0039-01	central_nervous_system
1799128	TCGA-02-0043-01	central_nervous_system
1798431	TCGA-02-0046-01	central_nervous_system
1798432	TCGA-02-0047-01	central_nervous_system
1798433	TCGA-02-0048-01	central_nervous_system
1798434	TCGA-02-0052-01	central_nervous_system
1798435	TCGA-02-0054-01	central_nervous_system
1798436	TCGA-02-0055-01	central_nervous_system
1798437	TCGA-02-0057-01	central_nervous_system
1798438	TCGA-02-0058-01	central_nervous_system
1798439	TCGA-02-0060-01	central_nervous_system
1798440	TCGA-02-0064-01	central_nervous_system
1799129	TCGA-02-0068-01	central_nervous_system
1798441	TCGA-02-0069-01	central_nervous_system
1799130	TCGA-02-0070-01	central_nervous_system
1798442	TCGA-02-0071-01	central_nervous_system
1798443	TCGA-02-0074-01	central_nervous_system
1798444	TCGA-02-0075-01	central_nervous_system
1798445	TCGA-02-0080-01	central_nervous_system
1799131	TCGA-02-0083-01	central_nervous_system
1798446	TCGA-02-0084-01	central_nervous_system
1798447	TCGA-02-0085-01	central_nervous_system
1798448	TCGA-02-0086-01	central_nervous_system
1798449	TCGA-02-0089-01	central_nervous_system
1798450	TCGA-02-0099-01	central_nervous_system
1798451	TCGA-02-0102-01	central_nervous_system
1798452	TCGA-02-0104-01	central_nervous_system
1798453	TCGA-02-0107-01	central_nervous_system
1798454	TCGA-02-0113-01	central_nervous_system
1799132	TCGA-02-0114-01	central_nervous_system
1798455	TCGA-02-0115-01	central_nervous_system
1798456	TCGA-02-0116-01	central_nervous_system
1248192	TCGA-02-2470-01	central_nervous_system
1248193	TCGA-02-2483-01	central_nervous_system
1248194	TCGA-02-2485-01	central_nervous_system
1248195	TCGA-02-2486-01	central_nervous_system
1398584	TCGA-04-1331-01	ovary
1398708	TCGA-04-1332-01	ovary
1398585	TCGA-04-1336-01	ovary
1398783	TCGA-04-1337-01	ovary
1398523	TCGA-04-1338-01	ovary
1398717	TCGA-04-1342-01	ovary
1398574	TCGA-04-1343-01	ovary
1398622	TCGA-04-1346-01	ovary
1398520	TCGA-04-1347-01	ovary
1398649	TCGA-04-1348-01	ovary
1398696	TCGA-04-1349-01	ovary
1398790	TCGA-04-1350-01	ovary
1398837	TCGA-04-1351-01	ovary
1398619	TCGA-04-1356-01	ovary
1398671	TCGA-04-1357-01	ovary
1398576	TCGA-04-1361-01	ovary
1398561	TCGA-04-1362-01	ovary
1398745	TCGA-04-1364-01	ovary
1398778	TCGA-04-1365-01	ovary
1398553	TCGA-04-1367-01	ovary
1637084	TCGA-04-1369-01	ovary
1398732	TCGA-04-1514-01	ovary
1637086	TCGA-04-1516-01	ovary
1398791	TCGA-04-1517-01	ovary
1398829	TCGA-04-1519-01	ovary
1398815	TCGA-04-1525-01	ovary
1398736	TCGA-04-1530-01	ovary
1398565	TCGA-04-1542-01	ovary
1637088	TCGA-04-1638-01	ovary
1637089	TCGA-04-1644-01	ovary
1637090	TCGA-04-1646-01	ovary
1637091	TCGA-04-1648-01	ovary
1637092	TCGA-04-1649-01	ovary
1637093	TCGA-04-1651-01	ovary
1637094	TCGA-04-1652-01	ovary
1637096	TCGA-04-1655-01	ovary
1684051	TCGA-05-4250-01	lung
1684052	TCGA-05-4382-01	lung
1684054	TCGA-05-4389-01	lung
1684056	TCGA-05-4395-01	lung
1684057	TCGA-05-4396-01	lung
1684060	TCGA-05-4402-01	lung
1684061	TCGA-05-4403-01	lung
1684063	TCGA-05-4410-01	lung
1684064	TCGA-05-4415-01	lung
1684065	TCGA-05-4417-01	lung
1684066	TCGA-05-4418-01	lung
1684068	TCGA-05-4422-01	lung
1684070	TCGA-05-4425-01	lung
1684071	TCGA-05-4426-01	lung
1684073	TCGA-05-4430-01	lung
1684074	TCGA-05-4432-01	lung
1684076	TCGA-05-4434-01	lung
1684077	TCGA-05-5420-01	lung
1684078	TCGA-05-5423-01	lung
1684079	TCGA-05-5425-01	lung
1684080	TCGA-05-5428-01	lung
1684081	TCGA-05-5429-01	lung
1994480	TCGA-06-0119-01	central_nervous_system
1798457	TCGA-06-0122-01	central_nervous_system
1798458	TCGA-06-0124-01	central_nervous_system
1798459	TCGA-06-0125-01	central_nervous_system
1994481	TCGA-06-0125-02	central_nervous_system
1798460	TCGA-06-0126-01	central_nervous_system
1798461	TCGA-06-0127-01	central_nervous_system
1798462	TCGA-06-0128-01	central_nervous_system
1798463	TCGA-06-0129-01	central_nervous_system
1798464	TCGA-06-0130-01	central_nervous_system
1798465	TCGA-06-0132-01	central_nervous_system
1798466	TCGA-06-0133-01	central_nervous_system
1798467	TCGA-06-0138-01	central_nervous_system
1798468	TCGA-06-0139-01	central_nervous_system
1994482	TCGA-06-0140-01	central_nervous_system
1798469	TCGA-06-0141-01	central_nervous_system
1994483	TCGA-06-0142-01	central_nervous_system
1798470	TCGA-06-0143-01	central_nervous_system
1798471	TCGA-06-0147-01	central_nervous_system
1994484	TCGA-06-0151-01	central_nervous_system
1798472	TCGA-06-0152-01	central_nervous_system
1798473	TCGA-06-0154-01	central_nervous_system
1248206	TCGA-06-0155-01	central_nervous_system
1798474	TCGA-06-0156-01	central_nervous_system
1798475	TCGA-06-0157-01	central_nervous_system
1798476	TCGA-06-0158-01	central_nervous_system
1994485	TCGA-06-0165-01	central_nervous_system
1798477	TCGA-06-0166-01	central_nervous_system
1994486	TCGA-06-0167-01	central_nervous_system
1798478	TCGA-06-0168-01	central_nervous_system
1798479	TCGA-06-0169-01	central_nervous_system
1994487	TCGA-06-0171-02	central_nervous_system
1798480	TCGA-06-0173-01	central_nervous_system
1798481	TCGA-06-0174-01	central_nervous_system
1798482	TCGA-06-0176-01	central_nervous_system
1798483	TCGA-06-0178-01	central_nervous_system
1798484	TCGA-06-0184-01	central_nervous_system
1798485	TCGA-06-0185-01	central_nervous_system
1798486	TCGA-06-0187-01	central_nervous_system
1798487	TCGA-06-0188-01	central_nervous_system
1798488	TCGA-06-0189-01	central_nervous_system
1798489	TCGA-06-0190-01	central_nervous_system
1994488	TCGA-06-0190-02	central_nervous_system
1248217	TCGA-06-0192-01	central_nervous_system
1798490	TCGA-06-0195-01	central_nervous_system
1798491	TCGA-06-0197-01	central_nervous_system
1798492	TCGA-06-0201-01	central_nervous_system
1798493	TCGA-06-0206-01	central_nervous_system
1798494	TCGA-06-0208-01	central_nervous_system
1798495	TCGA-06-0209-01	central_nervous_system
1798496	TCGA-06-0210-01	central_nervous_system
1994489	TCGA-06-0210-02	central_nervous_system
1798497	TCGA-06-0211-01	central_nervous_system
1994490	TCGA-06-0211-02	central_nervous_system
1798498	TCGA-06-0213-01	central_nervous_system
1798499	TCGA-06-0214-01	central_nervous_system
1994491	TCGA-06-0216-01	central_nervous_system
1798500	TCGA-06-0219-01	central_nervous_system
1798501	TCGA-06-0221-01	central_nervous_system
1994492	TCGA-06-0221-02	central_nervous_system
1798502	TCGA-06-0237-01	central_nervous_system
1798503	TCGA-06-0238-01	central_nervous_system
1994493	TCGA-06-0240-01	central_nervous_system
1799133	TCGA-06-0241-01	central_nervous_system
1798504	TCGA-06-0644-01	central_nervous_system
1798505	TCGA-06-0645-01	central_nervous_system
1798506	TCGA-06-0646-01	central_nervous_system
1798507	TCGA-06-0648-01	central_nervous_system
1248234	TCGA-06-0649-01	central_nervous_system
1994494	TCGA-06-0650-01	central_nervous_system
1248241	TCGA-06-0686-01	central_nervous_system
1248242	TCGA-06-0743-01	central_nervous_system
1248243	TCGA-06-0744-01	central_nervous_system
1248244	TCGA-06-0745-01	central_nervous_system
1248245	TCGA-06-0747-01	central_nervous_system
1248246	TCGA-06-0749-01	central_nervous_system
1248247	TCGA-06-0750-01	central_nervous_system
1248248	TCGA-06-0875-01	central_nervous_system
1248249	TCGA-06-0876-01	central_nervous_system
1248250	TCGA-06-0877-01	central_nervous_system
1248251	TCGA-06-0878-01	central_nervous_system
1248252	TCGA-06-0879-01	central_nervous_system
1248253	TCGA-06-0881-01	central_nervous_system
1248254	TCGA-06-0882-01	central_nervous_system
1994495	TCGA-06-0939-01	central_nervous_system
1994496	TCGA-06-1804-01	central_nervous_system
2046531	TCGA-06-1806-01	central_nervous_system
1248262	TCGA-06-2557-01	central_nervous_system
1248263	TCGA-06-2558-01	central_nervous_system
1248264	TCGA-06-2559-01	central_nervous_system
1248265	TCGA-06-2561-01	central_nervous_system
1248266	TCGA-06-2562-01	central_nervous_system
1248267	TCGA-06-2563-01	central_nervous_system
1248268	TCGA-06-2564-01	central_nervous_system
1248269	TCGA-06-2565-01	central_nervous_system
1248271	TCGA-06-2567-01	central_nervous_system
1248272	TCGA-06-2569-01	central_nervous_system
1248273	TCGA-06-2570-01	central_nervous_system
1994497	TCGA-06-5408-01	central_nervous_system
1994498	TCGA-06-5410-01	central_nervous_system
1994499	TCGA-06-5411-01	central_nervous_system
1994500	TCGA-06-5412-01	central_nervous_system
1994501	TCGA-06-5413-01	central_nervous_system
1994502	TCGA-06-5414-01	central_nervous_system
1994503	TCGA-06-5415-01	central_nervous_system
1994504	TCGA-06-5417-01	central_nervous_system
1994505	TCGA-06-5418-01	central_nervous_system
1994506	TCGA-06-5856-01	central_nervous_system
1994507	TCGA-06-5858-01	central_nervous_system
1994508	TCGA-06-5859-01	central_nervous_system
1994509	TCGA-06-6388-01	central_nervous_system
1994510	TCGA-06-6693-01	central_nervous_system
1994511	TCGA-06-6694-01	central_nervous_system
1994512	TCGA-06-6695-01	central_nervous_system
1994513	TCGA-06-6697-01	central_nervous_system
1994514	TCGA-06-6698-01	central_nervous_system
1994515	TCGA-06-6699-01	central_nervous_system
1994516	TCGA-06-6700-01	central_nervous_system
1994517	TCGA-06-6701-01	central_nervous_system
1798508	TCGA-08-0244-01	central_nervous_system
1798509	TCGA-08-0245-01	central_nervous_system
1798510	TCGA-08-0246-01	central_nervous_system
1798511	TCGA-08-0344-01	central_nervous_system
1798512	TCGA-08-0345-01	central_nervous_system
1798513	TCGA-08-0346-01	central_nervous_system
1798514	TCGA-08-0347-01	central_nervous_system
1798515	TCGA-08-0348-01	central_nervous_system
1798516	TCGA-08-0349-01	central_nervous_system
1798517	TCGA-08-0350-01	central_nervous_system
1798518	TCGA-08-0351-01	central_nervous_system
1798519	TCGA-08-0352-01	central_nervous_system
1798520	TCGA-08-0353-01	central_nervous_system
1798521	TCGA-08-0354-01	central_nervous_system
1798522	TCGA-08-0355-01	central_nervous_system
1798523	TCGA-08-0356-01	central_nervous_system
1798524	TCGA-08-0357-01	central_nervous_system
1798525	TCGA-08-0358-01	central_nervous_system
1798526	TCGA-08-0359-01	central_nervous_system
1798527	TCGA-08-0360-01	central_nervous_system
1798528	TCGA-08-0373-01	central_nervous_system
1798529	TCGA-08-0375-01	central_nervous_system
1798530	TCGA-08-0380-01	central_nervous_system
1798531	TCGA-08-0385-01	central_nervous_system
1798532	TCGA-08-0386-01	central_nervous_system
1798533	TCGA-08-0389-01	central_nervous_system
1798534	TCGA-08-0390-01	central_nervous_system
1798535	TCGA-08-0392-01	central_nervous_system
1398800	TCGA-09-0364-01	ovary
1637097	TCGA-09-0365-01	ovary
1398670	TCGA-09-0366-01	ovary
1398834	TCGA-09-0367-01	ovary
1398582	TCGA-09-0369-01	ovary
1398794	TCGA-09-1659-01	ovary
1398756	TCGA-09-1661-01	ovary
1398731	TCGA-09-1662-01	ovary
1637098	TCGA-09-1664-01	ovary
1398551	TCGA-09-1665-01	ovary
1398792	TCGA-09-1666-01	ovary
1398652	TCGA-09-1669-01	ovary
1637101	TCGA-09-1670-01	ovary
1637102	TCGA-09-1672-01	ovary
1637103	TCGA-09-1673-01	ovary
1637104	TCGA-09-1674-01	ovary
1637105	TCGA-09-1675-01	ovary
1398543	TCGA-09-2044-01	ovary
1398709	TCGA-09-2045-01	ovary
1398524	TCGA-09-2049-01	ovary
1398529	TCGA-09-2050-01	ovary
1398825	TCGA-09-2051-01	ovary
1398694	TCGA-09-2053-01	ovary
1398569	TCGA-09-2056-01	ovary
1398675	TCGA-10-0926-01	ovary
1398773	TCGA-10-0927-01	ovary
1398669	TCGA-10-0928-01	ovary
1398516	TCGA-10-0930-01	ovary
1398738	TCGA-10-0931-01	ovary
1398668	TCGA-10-0933-01	ovary
1398786	TCGA-10-0934-01	ovary
1398625	TCGA-10-0935-01	ovary
1398714	TCGA-10-0937-01	ovary
1398656	TCGA-10-0938-01	ovary
1798536	TCGA-12-0615-01	central_nervous_system
1798537	TCGA-12-0616-01	central_nervous_system
1798538	TCGA-12-0618-01	central_nervous_system
1798111	TCGA-12-0619-01	central_nervous_system
1798112	TCGA-12-0620-01	central_nervous_system
1248332	TCGA-12-0688-01	central_nervous_system
1248334	TCGA-12-0692-01	central_nervous_system
1248347	TCGA-12-0821-01	central_nervous_system
1994518	TCGA-12-1597-01	central_nervous_system
1994519	TCGA-12-3649-01	central_nervous_system
1994520	TCGA-12-3650-01	central_nervous_system
1994521	TCGA-12-3652-01	central_nervous_system
1994522	TCGA-12-3653-01	central_nervous_system
1994523	TCGA-12-5295-01	central_nervous_system
1994524	TCGA-12-5299-01	central_nervous_system
1994525	TCGA-12-5301-01	central_nervous_system
1398611	TCGA-13-0714-01	ovary
1398777	TCGA-13-0717-01	ovary
1398644	TCGA-13-0720-01	ovary
1398628	TCGA-13-0723-01	ovary
1398634	TCGA-13-0724-01	ovary
1398835	TCGA-13-0725-01	ovary
1398570	TCGA-13-0726-01	ovary
1398753	TCGA-13-0727-01	ovary
1398724	TCGA-13-0730-01	ovary
1398716	TCGA-13-0751-01	ovary
1398535	TCGA-13-0755-01	ovary
1637112	TCGA-13-0757-01	ovary
1398836	TCGA-13-0758-01	ovary
1398514	TCGA-13-0760-01	ovary
1398661	TCGA-13-0761-01	ovary
1398629	TCGA-13-0762-01	ovary
1398830	TCGA-13-0764-01	ovary
1398721	TCGA-13-0765-01	ovary
1398838	TCGA-13-0766-01	ovary
1398558	TCGA-13-0791-01	ovary
1398637	TCGA-13-0792-01	ovary
1398664	TCGA-13-0793-01	ovary
1398563	TCGA-13-0795-01	ovary
1398615	TCGA-13-0800-01	ovary
1398775	TCGA-13-0801-01	ovary
1398810	TCGA-13-0802-01	ovary
1398655	TCGA-13-0804-01	ovary
1398588	TCGA-13-0807-01	ovary
1398605	TCGA-13-0883-01	ovary
1398537	TCGA-13-0884-01	ovary
1398515	TCGA-13-0885-01	ovary
1398632	TCGA-13-0886-01	ovary
1398526	TCGA-13-0887-01	ovary
1398757	TCGA-13-0889-01	ovary
1398573	TCGA-13-0890-01	ovary
1398749	TCGA-13-0891-01	ovary
1398555	TCGA-13-0893-01	ovary
1398593	TCGA-13-0894-01	ovary
1398616	TCGA-13-0897-01	ovary
1398733	TCGA-13-0899-01	ovary
1398560	TCGA-13-0900-01	ovary
1398827	TCGA-13-0901-01	ovary
1398581	TCGA-13-0903-01	ovary
1398534	TCGA-13-0904-01	ovary
1398591	TCGA-13-0905-01	ovary
1398602	TCGA-13-0906-01	ovary
1398728	TCGA-13-0910-01	ovary
1398766	TCGA-13-0911-01	ovary
1398687	TCGA-13-0912-01	ovary
1398554	TCGA-13-0913-01	ovary
1398579	TCGA-13-0916-01	ovary
1398726	TCGA-13-0919-01	ovary
1398522	TCGA-13-0920-01	ovary
1398525	TCGA-13-0923-01	ovary
1398583	TCGA-13-0924-01	ovary
1398614	TCGA-13-1403-01	ovary
1398595	TCGA-13-1404-01	ovary
1398678	TCGA-13-1405-01	ovary
1398747	TCGA-13-1407-01	ovary
1398739	TCGA-13-1408-01	ovary
1398631	TCGA-13-1409-01	ovary
1398600	TCGA-13-1410-01	ovary
1398612	TCGA-13-1411-01	ovary
1398692	TCGA-13-1412-01	ovary
1398819	TCGA-13-1477-01	ovary
1398531	TCGA-13-1481-01	ovary
1398572	TCGA-13-1482-01	ovary
1398586	TCGA-13-1483-01	ovary
1398682	TCGA-13-1484-01	ovary
1398684	TCGA-13-1487-01	ovary
1398521	TCGA-13-1488-01	ovary
1398594	TCGA-13-1489-01	ovary
1398645	TCGA-13-1491-01	ovary
1398676	TCGA-13-1492-01	ovary
1398805	TCGA-13-1494-01	ovary
1398702	TCGA-13-1495-01	ovary
1398598	TCGA-13-1496-01	ovary
1398519	TCGA-13-1497-01	ovary
1398528	TCGA-13-1498-01	ovary
1398564	TCGA-13-1499-01	ovary
1398577	TCGA-13-1501-01	ovary
1398706	TCGA-13-1504-01	ovary
1398627	TCGA-13-1505-01	ovary
1398737	TCGA-13-1506-01	ovary
1398541	TCGA-13-1507-01	ovary
1398538	TCGA-13-1509-01	ovary
1398760	TCGA-13-1510-01	ovary
1398609	TCGA-13-1512-01	ovary
1637132	TCGA-13-2057-01	ovary
1637133	TCGA-13-2059-01	ovary
1398662	TCGA-13-2060-01	ovary
1637134	TCGA-13-2061-01	ovary
1637135	TCGA-13-2065-01	ovary
1637136	TCGA-13-2066-01	ovary
1637137	TCGA-13-2071-01	ovary
1994526	TCGA-14-0740-01	central_nervous_system
1994527	TCGA-14-0781-01	central_nervous_system
1248371	TCGA-14-0786-01	central_nervous_system
1248372	TCGA-14-0787-01	central_nervous_system
1248373	TCGA-14-0789-01	central_nervous_system
1248374	TCGA-14-0790-01	central_nervous_system
1248376	TCGA-14-0813-01	central_nervous_system
1248377	TCGA-14-0817-01	central_nervous_system
1994528	TCGA-14-0862-01	central_nervous_system
1248381	TCGA-14-0871-01	central_nervous_system
1994529	TCGA-14-1034-02	central_nervous_system
1994530	TCGA-14-1043-01	central_nervous_system
1994531	TCGA-14-1395-01	central_nervous_system
1994532	TCGA-14-1450-01	central_nervous_system
1248392	TCGA-14-1456-01	central_nervous_system
1248398	TCGA-14-1823-01	central_nervous_system
1248399	TCGA-14-1825-01	central_nervous_system
1248401	TCGA-14-1829-01	central_nervous_system
1248402	TCGA-14-2554-01	central_nervous_system
1994533	TCGA-14-3476-01	central_nervous_system
1994534	TCGA-14-4157-01	central_nervous_system
1248403	TCGA-15-0742-01	central_nervous_system
1994535	TCGA-15-1444-01	central_nervous_system
1248407	TCGA-16-0846-01	central_nervous_system
1248411	TCGA-16-0861-01	central_nervous_system
1248412	TCGA-16-1045-01	central_nervous_system
2275830	TCGA-17-Z000-01	lung
2275822	TCGA-17-Z001-01	lung
2275823	TCGA-17-Z002-01	lung
2275825	TCGA-17-Z003-01	lung
2275798	TCGA-17-Z004-01	lung
2275806	TCGA-17-Z005-01	lung
2275802	TCGA-17-Z007-01	lung
2275811	TCGA-17-Z010-01	lung
2275819	TCGA-17-Z015-01	lung
2275805	TCGA-17-Z016-01	lung
2275815	TCGA-17-Z017-01	lung
2275824	TCGA-17-Z018-01	lung
2275829	TCGA-17-Z022-01	lung
2275826	TCGA-17-Z023-01	lung
2275821	TCGA-17-Z025-01	lung
2275817	TCGA-17-Z026-01	lung
2275804	TCGA-17-Z027-01	lung
2275816	TCGA-17-Z028-01	lung
2275827	TCGA-17-Z032-01	lung
2275820	TCGA-17-Z033-01	lung
2275810	TCGA-17-Z036-01	lung
2275799	TCGA-17-Z037-01	lung
2275818	TCGA-17-Z041-01	lung
2275807	TCGA-17-Z042-01	lung
2275832	TCGA-17-Z043-01	lung
2275809	TCGA-17-Z045-01	lung
2275812	TCGA-17-Z048-01	lung
2275828	TCGA-17-Z049-01	lung
2275800	TCGA-17-Z050-01	lung
2275808	TCGA-17-Z052-01	lung
2275801	TCGA-17-Z053-01	lung
2272985	TCGA-17-Z055-01	lung
2275814	TCGA-17-Z057-01	lung
2275803	TCGA-17-Z058-01	lung
2275813	TCGA-17-Z059-01	lung
2275831	TCGA-17-Z061-01	lung
1684240	TCGA-18-3406-01	lung
1684256	TCGA-18-3407-01	lung
1684273	TCGA-18-3408-01	lung
1684289	TCGA-18-3409-01	lung
1684304	TCGA-18-3410-01	lung
1684321	TCGA-18-3411-01	lung
1684338	TCGA-18-3412-01	lung
1684354	TCGA-18-3414-01	lung
1684370	TCGA-18-3415-01	lung
1684386	TCGA-18-3416-01	lung
1684403	TCGA-18-3417-01	lung
1684409	TCGA-18-3419-01	lung
1684424	TCGA-18-3421-01	lung
1684445	TCGA-18-4083-01	lung
1684461	TCGA-18-4086-01	lung
1684474	TCGA-18-4721-01	lung
1684480	TCGA-18-5592-01	lung
1684487	TCGA-18-5595-01	lung
1994536	TCGA-19-1390-01	central_nervous_system
1994537	TCGA-19-1790-01	central_nervous_system
1994538	TCGA-19-2619-01	central_nervous_system
1994539	TCGA-19-2620-01	central_nervous_system
1994540	TCGA-19-2623-01	central_nervous_system
1994541	TCGA-19-2624-01	central_nervous_system
1994542	TCGA-19-2625-01	central_nervous_system
1994543	TCGA-19-2629-01	central_nervous_system
1994544	TCGA-19-2631-01	central_nervous_system
1994545	TCGA-19-4068-01	central_nervous_system
1994546	TCGA-19-5947-01	central_nervous_system
1994547	TCGA-19-5950-01	central_nervous_system
1994548	TCGA-19-5951-01	central_nervous_system
1994549	TCGA-19-5952-01	central_nervous_system
1994550	TCGA-19-5953-01	central_nervous_system
1994551	TCGA-19-5954-01	central_nervous_system
1994552	TCGA-19-5955-01	central_nervous_system
1994553	TCGA-19-5958-01	central_nervous_system
1994554	TCGA-19-5959-01	central_nervous_system
1994555	TCGA-19-5960-01	central_nervous_system
1398758	TCGA-20-0987-01	ovary
1398571	TCGA-20-0990-01	ovary
1398580	TCGA-20-0991-01	ovary
1637139	TCGA-20-1682-01	ovary
1637140	TCGA-20-1683-01	ovary
1637141	TCGA-20-1684-01	ovary
1637142	TCGA-20-1685-01	ovary
1637143	TCGA-20-1686-01	ovary
1637144	TCGA-20-1687-01	ovary
1684497	TCGA-21-1070-01	lung
1684510	TCGA-21-1071-01	lung
1684549	TCGA-21-1076-01	lung
1684562	TCGA-21-1077-01	lung
1684576	TCGA-21-1078-01	lung
1684616	TCGA-21-1081-01	lung
1684653	TCGA-21-5782-01	lung
1684666	TCGA-21-5784-01	lung
1684673	TCGA-21-5786-01	lung
1684680	TCGA-21-5787-01	lung
1684704	TCGA-22-0944-01	lung
1684731	TCGA-22-1002-01	lung
1684757	TCGA-22-1011-01	lung
1684771	TCGA-22-1012-01	lung
1684785	TCGA-22-1016-01	lung
1684808	TCGA-22-4591-01	lung
1684821	TCGA-22-4593-01	lung
1684845	TCGA-22-4595-01	lung
1684874	TCGA-22-4599-01	lung
1684881	TCGA-22-4601-01	lung
1684890	TCGA-22-4604-01	lung
1684911	TCGA-22-4607-01	lung
1684931	TCGA-22-4613-01	lung
1684937	TCGA-22-5471-01	lung
1684944	TCGA-22-5472-01	lung
1684951	TCGA-22-5473-01	lung
1684958	TCGA-22-5474-01	lung
1684965	TCGA-22-5477-01	lung
1684972	TCGA-22-5478-01	lung
1684986	TCGA-22-5480-01	lung
1685000	TCGA-22-5482-01	lung
1685014	TCGA-22-5485-01	lung
1685021	TCGA-22-5489-01	lung
1685028	TCGA-22-5491-01	lung
1685035	TCGA-22-5492-01	lung
1398540	TCGA-23-1021-01	ovary
1398513	TCGA-23-1022-01	ovary
1398686	TCGA-23-1023-01	ovary
1398727	TCGA-23-1024-01	ovary
1398752	TCGA-23-1026-01	ovary
1398690	TCGA-23-1027-01	ovary
1398722	TCGA-23-1028-01	ovary
1637145	TCGA-23-1029-01	ovary
1398707	TCGA-23-1030-01	ovary
1398549	TCGA-23-1031-01	ovary
1398575	TCGA-23-1032-01	ovary
1398816	TCGA-23-1107-01	ovary
1398814	TCGA-23-1109-01	ovary
1398533	TCGA-23-1110-01	ovary
1637146	TCGA-23-1111-01	ovary
1637148	TCGA-23-1114-01	ovary
1398802	TCGA-23-1116-01	ovary
1398527	TCGA-23-1117-01	ovary
1398566	TCGA-23-1118-01	ovary
1398795	TCGA-23-1119-01	ovary
1398647	TCGA-23-1120-01	ovary
1398542	TCGA-23-1122-01	ovary
1398539	TCGA-23-1123-01	ovary
1398517	TCGA-23-1124-01	ovary
1637150	TCGA-23-1809-01	ovary
1398623	TCGA-23-2072-01	ovary
1398610	TCGA-23-2077-01	ovary
1398596	TCGA-23-2078-01	ovary
1398640	TCGA-23-2079-01	ovary
1398654	TCGA-23-2081-01	ovary
1637152	TCGA-23-2641-01	ovary
1637153	TCGA-23-2643-01	ovary
1637154	TCGA-23-2645-01	ovary
1637155	TCGA-23-2647-01	ovary
1637156	TCGA-23-2649-01	ovary
1398672	TCGA-24-0966-01	ovary
1398787	TCGA-24-0968-01	ovary
1398740	TCGA-24-0970-01	ovary
1398784	TCGA-24-0975-01	ovary
1398546	TCGA-24-0979-01	ovary
1398667	TCGA-24-0980-01	ovary
1398618	TCGA-24-0982-01	ovary
1398552	TCGA-24-1103-01	ovary
1398578	TCGA-24-1104-01	ovary
1398798	TCGA-24-1105-01	ovary
1398666	TCGA-24-1413-01	ovary
1398789	TCGA-24-1416-01	ovary
1398720	TCGA-24-1417-01	ovary
1398648	TCGA-24-1418-01	ovary
1398725	TCGA-24-1419-01	ovary
1398548	TCGA-24-1422-01	ovary
1398606	TCGA-24-1423-01	ovary
1398635	TCGA-24-1424-01	ovary
1398718	TCGA-24-1425-01	ovary
1398763	TCGA-24-1426-01	ovary
1398599	TCGA-24-1427-01	ovary
1398793	TCGA-24-1428-01	ovary
1398713	TCGA-24-1431-01	ovary
1398673	TCGA-24-1434-01	ovary
1398550	TCGA-24-1435-01	ovary
1398636	TCGA-24-1436-01	ovary
1398646	TCGA-24-1463-01	ovary
1398604	TCGA-24-1464-01	ovary
1398643	TCGA-24-1466-01	ovary
1398518	TCGA-24-1469-01	ovary
1398545	TCGA-24-1470-01	ovary
1398751	TCGA-24-1471-01	ovary
1398677	TCGA-24-1474-01	ovary
1398770	TCGA-24-1544-01	ovary
1398799	TCGA-24-1545-01	ovary
1398801	TCGA-24-1546-01	ovary
1398768	TCGA-24-1548-01	ovary
1398663	TCGA-24-1549-01	ovary
1398710	TCGA-24-1551-01	ovary
1398697	TCGA-24-1552-01	ovary
1398761	TCGA-24-1553-01	ovary
1398665	TCGA-24-1555-01	ovary
1398693	TCGA-24-1556-01	ovary
1398681	TCGA-24-1557-01	ovary
1398780	TCGA-24-1558-01	ovary
1398779	TCGA-24-1560-01	ovary
1398729	TCGA-24-1562-01	ovary
1398568	TCGA-24-1563-01	ovary
1398705	TCGA-24-1564-01	ovary
1398719	TCGA-24-1565-01	ovary
1398657	TCGA-24-1567-01	ovary
1398741	TCGA-24-1603-01	ovary
1398626	TCGA-24-1604-01	ovary
1398742	TCGA-24-1614-01	ovary
1398592	TCGA-24-1616-01	ovary
1637160	TCGA-24-1842-01	ovary
1637161	TCGA-24-1843-01	ovary
1637162	TCGA-24-1844-01	ovary
1637163	TCGA-24-1845-01	ovary
1637164	TCGA-24-1846-01	ovary
1637165	TCGA-24-1847-01	ovary
1637166	TCGA-24-1849-01	ovary
1637167	TCGA-24-1850-01	ovary
1398715	TCGA-24-2019-01	ovary
1398556	TCGA-24-2024-01	ovary
1398633	TCGA-24-2030-01	ovary
1398587	TCGA-24-2035-01	ovary
1398807	TCGA-24-2038-01	ovary
1398653	TCGA-24-2254-01	ovary
1398658	TCGA-24-2260-01	ovary
1398680	TCGA-24-2261-01	ovary
1398638	TCGA-24-2262-01	ovary
1398536	TCGA-24-2267-01	ovary
1398771	TCGA-24-2271-01	ovary
1398820	TCGA-24-2280-01	ovary
1398698	TCGA-24-2281-01	ovary
1398826	TCGA-24-2288-01	ovary
1398824	TCGA-24-2289-01	ovary
1398601	TCGA-24-2290-01	ovary
1398683	TCGA-24-2293-01	ovary
1398624	TCGA-24-2298-01	ovary
1398532	TCGA-25-1313-01	ovary
1398603	TCGA-25-1315-01	ovary
1398764	TCGA-25-1316-01	ovary
1398781	TCGA-25-1317-01	ovary
1398659	TCGA-25-1318-01	ovary
1398617	TCGA-25-1319-01	ovary
1398712	TCGA-25-1320-01	ovary
1398701	TCGA-25-1321-01	ovary
1398639	TCGA-25-1322-01	ovary
1398754	TCGA-25-1324-01	ovary
1398723	TCGA-25-1325-01	ovary
1398530	TCGA-25-1326-01	ovary
1398808	TCGA-25-1328-01	ovary
1398699	TCGA-25-1329-01	ovary
1398817	TCGA-25-1623-01	ovary
1398730	TCGA-25-1625-01	ovary
1398818	TCGA-25-1626-01	ovary
1398743	TCGA-25-1627-01	ovary
1398772	TCGA-25-1628-01	ovary
1398711	TCGA-25-1630-01	ovary
1398769	TCGA-25-1631-01	ovary
1398691	TCGA-25-1632-01	ovary
1398811	TCGA-25-1633-01	ovary
1398776	TCGA-25-1634-01	ovary
1398796	TCGA-25-1635-01	ovary
1398660	TCGA-25-2042-01	ovary
1398832	TCGA-25-2391-01	ovary
1398547	TCGA-25-2392-01	ovary
1398630	TCGA-25-2393-01	ovary
1398755	TCGA-25-2396-01	ovary
1398685	TCGA-25-2398-01	ovary
1398689	TCGA-25-2399-01	ovary
1398641	TCGA-25-2400-01	ovary
1398608	TCGA-25-2401-01	ovary
1398688	TCGA-25-2404-01	ovary
1398806	TCGA-25-2408-01	ovary
1398762	TCGA-25-2409-01	ovary
1994556	TCGA-26-1439-01	central_nervous_system
1994557	TCGA-26-1442-01	central_nervous_system
1994558	TCGA-26-5132-01	central_nervous_system
1994559	TCGA-26-5133-01	central_nervous_system
1994560	TCGA-26-5134-01	central_nervous_system
1994561	TCGA-26-5135-01	central_nervous_system
1994562	TCGA-26-5136-01	central_nervous_system
1994563	TCGA-26-5139-01	central_nervous_system
1994564	TCGA-26-6173-01	central_nervous_system
1994565	TCGA-26-6174-01	central_nervous_system
1248440	TCGA-27-1830-01	central_nervous_system
1248441	TCGA-27-1831-01	central_nervous_system
1248442	TCGA-27-1832-01	central_nervous_system
1248443	TCGA-27-1833-01	central_nervous_system
1248444	TCGA-27-1834-01	central_nervous_system
1248445	TCGA-27-1835-01	central_nervous_system
1248446	TCGA-27-1836-01	central_nervous_system
1248447	TCGA-27-1837-01	central_nervous_system
1248448	TCGA-27-1838-01	central_nervous_system
1248449	TCGA-27-2518-01	central_nervous_system
1248450	TCGA-27-2519-01	central_nervous_system
1248451	TCGA-27-2521-01	central_nervous_system
1248452	TCGA-27-2523-01	central_nervous_system
1248453	TCGA-27-2524-01	central_nervous_system
1248454	TCGA-27-2526-01	central_nervous_system
1248455	TCGA-27-2527-01	central_nervous_system
1248456	TCGA-27-2528-01	central_nervous_system
1248459	TCGA-28-1747-01	central_nervous_system
1248464	TCGA-28-1753-01	central_nervous_system
1994566	TCGA-28-2499-01	central_nervous_system
1248469	TCGA-28-2502-01	central_nervous_system
1248471	TCGA-28-2509-01	central_nervous_system
1248472	TCGA-28-2513-01	central_nervous_system
1248473	TCGA-28-2514-01	central_nervous_system
1994567	TCGA-28-5204-01	central_nervous_system
1994568	TCGA-28-5207-01	central_nervous_system
1994569	TCGA-28-5208-01	central_nervous_system
1994570	TCGA-28-5209-01	central_nervous_system
1994571	TCGA-28-5211-01	central_nervous_system
1994572	TCGA-28-5213-01	central_nervous_system
1994573	TCGA-28-5214-01	central_nervous_system
1994574	TCGA-28-5215-01	central_nervous_system
1994575	TCGA-28-5216-01	central_nervous_system
1994576	TCGA-28-5218-01	central_nervous_system
1994577	TCGA-28-5219-01	central_nervous_system
1994578	TCGA-28-5220-01	central_nervous_system
1994579	TCGA-28-6450-01	central_nervous_system
1637193	TCGA-29-1688-01	ovary
1637194	TCGA-29-1690-01	ovary
1637195	TCGA-29-1691-01	ovary
1637198	TCGA-29-1693-01	ovary
1637199	TCGA-29-1694-01	ovary
1637200	TCGA-29-1695-01	ovary
1637201	TCGA-29-1696-01	ovary
1637202	TCGA-29-1697-01	ovary
1637203	TCGA-29-1698-01	ovary
1637204	TCGA-29-1699-01	ovary
1637205	TCGA-29-1701-01	ovary
1637206	TCGA-29-1702-01	ovary
1637207	TCGA-29-1703-01	ovary
1637210	TCGA-29-1705-01	ovary
1637212	TCGA-29-1707-01	ovary
1637214	TCGA-29-1710-01	ovary
1637216	TCGA-29-1711-01	ovary
1637217	TCGA-29-1761-01	ovary
1637218	TCGA-29-1762-01	ovary
1637219	TCGA-29-1763-01	ovary
1637220	TCGA-29-1764-01	ovary
1637221	TCGA-29-1766-01	ovary
1637222	TCGA-29-1768-01	ovary
1637223	TCGA-29-1769-01	ovary
1637224	TCGA-29-1770-01	ovary
1637226	TCGA-29-1771-01	ovary
1637227	TCGA-29-1774-01	ovary
1637228	TCGA-29-1775-01	ovary
1637229	TCGA-29-1776-01	ovary
1637230	TCGA-29-1777-01	ovary
1637231	TCGA-29-1778-01	ovary
1637232	TCGA-29-1781-01	ovary
1637233	TCGA-29-1783-01	ovary
1637234	TCGA-29-1784-01	ovary
1637235	TCGA-29-1785-01	ovary
1398607	TCGA-29-2427-01	ovary
1637240	TCGA-29-2429-01	ovary
1637241	TCGA-29-2431-01	ovary
1637242	TCGA-29-2432-01	ovary
1637243	TCGA-29-2434-01	ovary
1637244	TCGA-29-2436-01	ovary
1637245	TCGA-30-1714-01	ovary
1637246	TCGA-30-1718-01	ovary
1398700	TCGA-30-1853-01	ovary
1637247	TCGA-30-1855-01	ovary
1637248	TCGA-30-1856-01	ovary
1637249	TCGA-30-1857-01	ovary
1479974	TCGA-30-1862-01	ovary
1479976	TCGA-30-1891-01	ovary
1398767	TCGA-31-1950-01	ovary
1479973	TCGA-31-1953-01	ovary
1479975	TCGA-31-1959-01	ovary
1248474	TCGA-32-1970-01	central_nervous_system
1994580	TCGA-32-1977-01	central_nervous_system
1994581	TCGA-32-1979-01	central_nervous_system
1994582	TCGA-32-1980-01	central_nervous_system
1248476	TCGA-32-1982-01	central_nervous_system
1248477	TCGA-32-1986-01	central_nervous_system
1994583	TCGA-32-1991-01	central_nervous_system
1994584	TCGA-32-2491-01	central_nervous_system
1994585	TCGA-32-2494-01	central_nervous_system
1994586	TCGA-32-2495-01	central_nervous_system
1994587	TCGA-32-2615-01	central_nervous_system
1994588	TCGA-32-2632-01	central_nervous_system
1994589	TCGA-32-2634-01	central_nervous_system
1994590	TCGA-32-2638-01	central_nervous_system
1994591	TCGA-32-4208-01	central_nervous_system
1994592	TCGA-32-4209-01	central_nervous_system
1994593	TCGA-32-4210-01	central_nervous_system
1994594	TCGA-32-4211-01	central_nervous_system
1994595	TCGA-32-4213-01	central_nervous_system
1994596	TCGA-32-4719-01	central_nervous_system
1994597	TCGA-32-5222-01	central_nervous_system
1685044	TCGA-33-4532-01	lung
1685059	TCGA-33-4533-01	lung
1685074	TCGA-33-4538-01	lung
1685089	TCGA-33-4547-01	lung
1685103	TCGA-33-4566-01	lung
1685110	TCGA-33-4582-01	lung
1685117	TCGA-33-4583-01	lung
1685124	TCGA-33-4586-01	lung
1685143	TCGA-33-6737-01	lung
1685162	TCGA-34-2596-01	lung
1685178	TCGA-34-2600-01	lung
1685227	TCGA-34-2608-01	lung
1685254	TCGA-34-5231-01	lung
1685261	TCGA-34-5232-01	lung
1685268	TCGA-34-5234-01	lung
1685275	TCGA-34-5236-01	lung
1685282	TCGA-34-5239-01	lung
1685290	TCGA-34-5240-01	lung
1685297	TCGA-34-5241-01	lung
1685303	TCGA-34-5927-01	lung
1685310	TCGA-34-5928-01	lung
1685317	TCGA-34-5929-01	lung
1684084	TCGA-35-3615-01	lung
1684085	TCGA-35-4122-01	lung
1684086	TCGA-35-4123-01	lung
1684087	TCGA-35-5375-01	lung
1398695	TCGA-36-1568-01	ovary
1398823	TCGA-36-1569-01	ovary
1398746	TCGA-36-1570-01	ovary
1398813	TCGA-36-1571-01	ovary
1398788	TCGA-36-1574-01	ovary
1398759	TCGA-36-1575-01	ovary
1398804	TCGA-36-1576-01	ovary
1398765	TCGA-36-1577-01	ovary
1398642	TCGA-36-1578-01	ovary
1398809	TCGA-36-1580-01	ovary
1637265	TCGA-36-2530-01	ovary
1637266	TCGA-36-2532-01	ovary
1637267	TCGA-36-2533-01	ovary
1637268	TCGA-36-2534-01	ovary
1637269	TCGA-36-2537-01	ovary
1637270	TCGA-36-2538-01	ovary
1637272	TCGA-36-2540-01	ovary
1637273	TCGA-36-2542-01	ovary
1637274	TCGA-36-2543-01	ovary
1637275	TCGA-36-2544-01	ovary
1637276	TCGA-36-2545-01	ovary
1637277	TCGA-36-2547-01	ovary
1637278	TCGA-36-2548-01	ovary
1637280	TCGA-36-2551-01	ovary
1637281	TCGA-36-2552-01	ovary
1685333	TCGA-37-3783-01	lung
1685346	TCGA-37-3789-01	lung
1685436	TCGA-37-4133-01	lung
1685453	TCGA-37-4135-01	lung
1685471	TCGA-37-4141-01	lung
1685484	TCGA-37-5819-01	lung
1684088	TCGA-38-4625-01	lung
1684089	TCGA-38-4626-01	lung
1684090	TCGA-38-4627-01	lung
1684092	TCGA-38-4629-01	lung
1684093	TCGA-38-4630-01	lung
1684095	TCGA-38-4632-01	lung
2063167	TCGA-38-A44F-01	lung
1685499	TCGA-39-5016-01	lung
1685505	TCGA-39-5019-01	lung
1685513	TCGA-39-5021-01	lung
1685519	TCGA-39-5022-01	lung
1685526	TCGA-39-5024-01	lung
1685533	TCGA-39-5027-01	lung
1685541	TCGA-39-5028-01	lung
1685548	TCGA-39-5029-01	lung
1685555	TCGA-39-5030-01	lung
1685562	TCGA-39-5031-01	lung
1685576	TCGA-39-5035-01	lung
1685583	TCGA-39-5036-01	lung
1685590	TCGA-39-5037-01	lung
1685597	TCGA-39-5039-01	lung
2130237	TCGA-3L-AA1B-01	large_intestine
1994598	TCGA-41-2571-01	central_nervous_system
1994599	TCGA-41-2572-01	central_nervous_system
1994600	TCGA-41-2573-01	central_nervous_system
1994601	TCGA-41-2575-01	central_nervous_system
1994602	TCGA-41-3392-01	central_nervous_system
1994603	TCGA-41-3393-01	central_nervous_system
1994604	TCGA-41-3915-01	central_nervous_system
1994605	TCGA-41-4097-01	central_nervous_system
1994606	TCGA-41-5651-01	central_nervous_system
1994607	TCGA-41-6646-01	central_nervous_system
1637282	TCGA-42-2582-01	ovary
1637283	TCGA-42-2587-01	ovary
1637284	TCGA-42-2588-01	ovary
1637285	TCGA-42-2589-01	ovary
1637286	TCGA-42-2590-01	ovary
1637287	TCGA-42-2591-01	ovary
1685624	TCGA-43-2578-01	lung
1685652	TCGA-43-3394-01	lung
1685673	TCGA-43-3920-01	lung
1685694	TCGA-43-5668-01	lung
1685707	TCGA-43-6143-01	lung
1685714	TCGA-43-6647-01	lung
1685721	TCGA-43-6770-01	lung
1685728	TCGA-43-6771-01	lung
1684098	TCGA-44-2655-01	lung
1684100	TCGA-44-2656-01	lung
1684101	TCGA-44-2657-01	lung
1684104	TCGA-44-2661-01	lung
1684108	TCGA-44-2665-01	lung
1684110	TCGA-44-2666-01	lung
1684114	TCGA-44-3398-01	lung
2063014	TCGA-44-3917-01	lung
1684115	TCGA-44-3918-01	lung
1684120	TCGA-44-5643-01	lung
1684121	TCGA-44-5645-01	lung
1684122	TCGA-44-6144-01	lung
1684124	TCGA-44-6146-01	lung
1684125	TCGA-44-6147-01	lung
1684127	TCGA-44-6774-01	lung
1684129	TCGA-44-6776-01	lung
1684130	TCGA-44-6777-01	lung
1684131	TCGA-44-6778-01	lung
1684132	TCGA-44-6779-01	lung
1802264	TCGA-44-7660-01	lung
1802267	TCGA-44-7667-01	lung
2063117	TCGA-44-7669-01	lung
1802268	TCGA-44-7670-01	lung
1802269	TCGA-44-7671-01	lung
1802270	TCGA-44-7672-01	lung
1802271	TCGA-44-8117-01	lung
1802272	TCGA-44-8119-01	lung
2063114	TCGA-44-8120-01	lung
2063070	TCGA-44-A479-01	lung
2063090	TCGA-44-A47A-01	lung
2063155	TCGA-44-A47F-01	lung
2063071	TCGA-44-A47G-01	lung
2063152	TCGA-44-A4SS-01	lung
2063058	TCGA-44-A4SU-01	lung
1685760	TCGA-46-3765-01	lung
1685792	TCGA-46-3767-01	lung
1685808	TCGA-46-3768-01	lung
1685824	TCGA-46-3769-01	lung
1685839	TCGA-46-6025-01	lung
1685846	TCGA-46-6026-01	lung
1684133	TCGA-49-4486-01	lung
1684134	TCGA-49-4487-01	lung
1684135	TCGA-49-4488-01	lung
1684137	TCGA-49-4494-01	lung
1684138	TCGA-49-4501-01	lung
2063039	TCGA-49-4505-01	lung
1684140	TCGA-49-4506-01	lung
1684141	TCGA-49-4507-01	lung
1684142	TCGA-49-4510-01	lung
1684144	TCGA-49-4514-01	lung
1684146	TCGA-49-6743-01	lung
1684147	TCGA-49-6744-01	lung
1684148	TCGA-49-6745-01	lung
1802273	TCGA-49-6761-01	lung
1684149	TCGA-49-6767-01	lung
2248491	TCGA-49-AAR0-01	lung
2248492	TCGA-49-AAR2-01	lung
2248493	TCGA-49-AAR3-01	lung
2248495	TCGA-49-AAR9-01	lung
2248496	TCGA-49-AARE-01	lung
2248497	TCGA-49-AARN-01	lung
2205297	TCGA-49-AARQ-01	lung
2248499	TCGA-49-AARR-01	lung
2248500	TCGA-4B-A93V-01	lung
2248601	TCGA-4N-A93T-01	large_intestine
2204232	TCGA-4T-AA8H-01	large_intestine
1684150	TCGA-50-5044-01	lung
1684152	TCGA-50-5049-01	lung
1684153	TCGA-50-5051-01	lung
1684156	TCGA-50-5068-01	lung
1684157	TCGA-50-5072-01	lung
1802274	TCGA-50-5930-01	lung
1684160	TCGA-50-5933-01	lung
1684162	TCGA-50-5936-01	lung
1684163	TCGA-50-5939-01	lung
1684164	TCGA-50-5941-01	lung
1684165	TCGA-50-5942-01	lung
1684166	TCGA-50-5944-01	lung
1802275	TCGA-50-5946-01	lung
1802407	TCGA-50-5946-02	lung
1684167	TCGA-50-6590-01	lung
2063047	TCGA-50-6591-01	lung
1684169	TCGA-50-6592-01	lung
1684170	TCGA-50-6593-01	lung
1684171	TCGA-50-6594-01	lung
1684172	TCGA-50-6595-01	lung
1802277	TCGA-50-7109-01	lung
2248501	TCGA-50-8457-01	lung
2204354	TCGA-50-8459-01	lung
2204638	TCGA-50-8460-01	lung
1685858	TCGA-51-4079-01	lung
1685876	TCGA-51-4080-01	lung
1685895	TCGA-51-4081-01	lung
1802278	TCGA-53-7624-01	lung
1802279	TCGA-53-7626-01	lung
1802280	TCGA-53-7813-01	lung
1684175	TCGA-55-1592-01	lung
1684177	TCGA-55-1594-01	lung
1684178	TCGA-55-1595-01	lung
1684180	TCGA-55-1596-01	lung
1684181	TCGA-55-5899-01	lung
1684182	TCGA-55-6543-01	lung
1684183	TCGA-55-6642-01	lung
1684184	TCGA-55-6712-01	lung
1802282	TCGA-55-6969-01	lung
1802284	TCGA-55-6971-01	lung
1802285	TCGA-55-6972-01	lung
1802286	TCGA-55-6975-01	lung
1802287	TCGA-55-6978-01	lung
1802288	TCGA-55-6979-01	lung
1802290	TCGA-55-6981-01	lung
1802292	TCGA-55-6983-01	lung
1802293	TCGA-55-6984-01	lung
1802294	TCGA-55-6985-01	lung
1802295	TCGA-55-6986-01	lung
1802297	TCGA-55-7227-01	lung
1802299	TCGA-55-7283-01	lung
1802300	TCGA-55-7570-01	lung
1802301	TCGA-55-7573-01	lung
2063082	TCGA-55-7724-01	lung
1802303	TCGA-55-7725-01	lung
1802304	TCGA-55-7726-01	lung
1802305	TCGA-55-7727-01	lung
1802308	TCGA-55-7816-01	lung
1802309	TCGA-55-7903-01	lung
1802313	TCGA-55-7914-01	lung
2063170	TCGA-55-7994-01	lung
2063072	TCGA-55-7995-01	lung
2063132	TCGA-55-8085-01	lung
2063028	TCGA-55-8087-01	lung
2063168	TCGA-55-8090-01	lung
2063157	TCGA-55-8091-01	lung
2063159	TCGA-55-8092-01	lung
2063102	TCGA-55-8094-01	lung
2063033	TCGA-55-8097-01	lung
2248502	TCGA-55-8203-01	lung
2063083	TCGA-55-8205-01	lung
2063109	TCGA-55-8206-01	lung
2063153	TCGA-55-8207-01	lung
2205296	TCGA-55-8208-01	lung
2063107	TCGA-55-8302-01	lung
2063104	TCGA-55-8507-01	lung
2063021	TCGA-55-8510-01	lung
2063073	TCGA-55-8511-01	lung
2063097	TCGA-55-8512-01	lung
2063087	TCGA-55-8513-01	lung
2063062	TCGA-55-8514-01	lung
2063137	TCGA-55-8615-01	lung
2063068	TCGA-55-8619-01	lung
2063121	TCGA-55-8620-01	lung
2063048	TCGA-55-A48X-01	lung
2063143	TCGA-55-A48Y-01	lung
2063035	TCGA-55-A48Z-01	lung
2063164	TCGA-55-A490-01	lung
2063095	TCGA-55-A491-01	lung
2063063	TCGA-55-A492-01	lung
2063017	TCGA-55-A493-01	lung
2063041	TCGA-55-A494-01	lung
2063174	TCGA-55-A4DF-01	lung
2248503	TCGA-55-A57B-01	lung
1685941	TCGA-56-1622-01	lung
1685952	TCGA-56-5897-01	lung
1685959	TCGA-56-5898-01	lung
1685966	TCGA-56-6545-01	lung
1685973	TCGA-56-6546-01	lung
1398620	TCGA-57-1582-01	ovary
1398821	TCGA-57-1583-01	ovary
1398735	TCGA-57-1584-01	ovary
1637290	TCGA-57-1586-01	ovary
1398650	TCGA-57-1993-01	ovary
1398567	TCGA-59-2348-01	ovary
1398812	TCGA-59-2350-01	ovary
1398559	TCGA-59-2351-01	ovary
1398562	TCGA-59-2352-01	ovary
1398621	TCGA-59-2354-01	ovary
1398774	TCGA-59-2355-01	ovary
1398557	TCGA-59-2363-01	ovary
1637294	TCGA-59-2372-01	ovary
1686060	TCGA-60-2698-01	lung
1686103	TCGA-60-2707-01	lung
1686118	TCGA-60-2708-01	lung
1686129	TCGA-60-2709-01	lung
1686141	TCGA-60-2710-01	lung
1686158	TCGA-60-2711-01	lung
1686174	TCGA-60-2712-01	lung
1686190	TCGA-60-2713-01	lung
1686222	TCGA-60-2715-01	lung
1686253	TCGA-60-2719-01	lung
1686269	TCGA-60-2720-01	lung
1686286	TCGA-60-2721-01	lung
1686303	TCGA-60-2722-01	lung
1686320	TCGA-60-2723-01	lung
1686336	TCGA-60-2724-01	lung
1686349	TCGA-60-2725-01	lung
1686367	TCGA-60-2726-01	lung
1637296	TCGA-61-1722-01	ovary
1637298	TCGA-61-1725-01	ovary
1637299	TCGA-61-1727-01	ovary
1398797	TCGA-61-1728-01	ovary
1637300	TCGA-61-1730-01	ovary
1637301	TCGA-61-1733-01	ovary
1398748	TCGA-61-1736-01	ovary
1637303	TCGA-61-1737-01	ovary
1637304	TCGA-61-1738-01	ovary
1637305	TCGA-61-1740-01	ovary
1637306	TCGA-61-1741-01	ovary
1637308	TCGA-61-1895-01	ovary
1637309	TCGA-61-1899-01	ovary
1637310	TCGA-61-1900-01	ovary
1637311	TCGA-61-1901-01	ovary
1637312	TCGA-61-1903-01	ovary
1637313	TCGA-61-1904-01	ovary
1637314	TCGA-61-1906-01	ovary
1637315	TCGA-61-1907-01	ovary
1637316	TCGA-61-1910-01	ovary
1637317	TCGA-61-1911-01	ovary
1637318	TCGA-61-1913-01	ovary
1637319	TCGA-61-1914-01	ovary
1637320	TCGA-61-1915-01	ovary
1479977	TCGA-61-1919-01	ovary
1398782	TCGA-61-1995-01	ovary
1398589	TCGA-61-1998-01	ovary
1398822	TCGA-61-2000-01	ovary
1398674	TCGA-61-2002-01	ovary
1398750	TCGA-61-2003-01	ovary
1398613	TCGA-61-2008-01	ovary
1398590	TCGA-61-2009-01	ovary
1398544	TCGA-61-2012-01	ovary
1398785	TCGA-61-2016-01	ovary
1479972	TCGA-61-2088-01	ovary
1398734	TCGA-61-2092-01	ovary
1398831	TCGA-61-2094-01	ovary
1398803	TCGA-61-2095-01	ovary
1398651	TCGA-61-2097-01	ovary
1398704	TCGA-61-2101-01	ovary
1398597	TCGA-61-2102-01	ovary
1398828	TCGA-61-2104-01	ovary
1398833	TCGA-61-2109-01	ovary
1398744	TCGA-61-2110-01	ovary
1398703	TCGA-61-2111-01	ovary
1398679	TCGA-61-2113-01	ovary
1637331	TCGA-61-2610-02	ovary
1637332	TCGA-61-2611-02	ovary
1637333	TCGA-61-2612-01	ovary
1637334	TCGA-61-2613-01	ovary
1637335	TCGA-61-2614-01	ovary
2063093	TCGA-62-8395-01	lung
2063064	TCGA-62-8397-01	lung
2063108	TCGA-62-8398-01	lung
2063074	TCGA-62-8402-01	lung
2063055	TCGA-62-A46O-01	lung
2063135	TCGA-62-A46P-01	lung
2063154	TCGA-62-A46S-01	lung
2063067	TCGA-62-A46U-01	lung
2063091	TCGA-62-A46V-01	lung
2063065	TCGA-62-A46Y-01	lung
2063133	TCGA-62-A471-01	lung
1686378	TCGA-63-5128-01	lung
1686385	TCGA-63-5131-01	lung
1686391	TCGA-63-6202-01	lung
1684186	TCGA-64-1676-01	lung
1684188	TCGA-64-1678-01	lung
1802315	TCGA-64-1679-01	lung
1684190	TCGA-64-1680-01	lung
1802316	TCGA-64-1681-01	lung
1684192	TCGA-64-5775-01	lung
1684193	TCGA-64-5778-01	lung
1684194	TCGA-64-5779-01	lung
1684196	TCGA-64-5815-01	lung
1686426	TCGA-66-2727-01	lung
1686442	TCGA-66-2734-01	lung
1686474	TCGA-66-2742-01	lung
1686490	TCGA-66-2744-01	lung
1686523	TCGA-66-2754-01	lung
1686543	TCGA-66-2755-01	lung
1686560	TCGA-66-2756-01	lung
1686576	TCGA-66-2757-01	lung
1686591	TCGA-66-2758-01	lung
1686608	TCGA-66-2759-01	lung
1686625	TCGA-66-2763-01	lung
1686641	TCGA-66-2765-01	lung
1686658	TCGA-66-2766-01	lung
1686674	TCGA-66-2767-01	lung
1686690	TCGA-66-2768-01	lung
1686721	TCGA-66-2770-01	lung
1686732	TCGA-66-2771-01	lung
1686750	TCGA-66-2773-01	lung
1686764	TCGA-66-2777-01	lung
1686782	TCGA-66-2778-01	lung
1686797	TCGA-66-2780-01	lung
1686813	TCGA-66-2781-01	lung
1686829	TCGA-66-2782-01	lung
1686842	TCGA-66-2783-01	lung
1686860	TCGA-66-2785-01	lung
1686876	TCGA-66-2786-01	lung
1686887	TCGA-66-2787-01	lung
1686903	TCGA-66-2788-01	lung
1686919	TCGA-66-2789-01	lung
1686951	TCGA-66-2791-01	lung
1686968	TCGA-66-2792-01	lung
1686986	TCGA-66-2793-01	lung
1687001	TCGA-66-2794-01	lung
1687014	TCGA-66-2795-01	lung
1687032	TCGA-66-2800-01	lung
1684198	TCGA-67-3770-01	lung
1684200	TCGA-67-3771-01	lung
1684201	TCGA-67-3772-01	lung
1684203	TCGA-67-3773-01	lung
1684205	TCGA-67-3774-01	lung
1684206	TCGA-67-4679-01	lung
1684207	TCGA-67-6215-01	lung
1684209	TCGA-67-6217-01	lung
1802317	TCGA-69-7760-01	lung
1802318	TCGA-69-7761-01	lung
1802319	TCGA-69-7763-01	lung
1802320	TCGA-69-7764-01	lung
1802321	TCGA-69-7765-01	lung
1802322	TCGA-69-7973-01	lung
1802324	TCGA-69-7978-01	lung
1802325	TCGA-69-7979-01	lung
1802326	TCGA-69-7980-01	lung
2063173	TCGA-69-8254-01	lung
1687057	TCGA-70-6722-01	lung
1687064	TCGA-70-6723-01	lung
1684210	TCGA-71-6725-01	lung
1684212	TCGA-73-4659-01	lung
1684215	TCGA-73-4668-01	lung
1684216	TCGA-73-4670-01	lung
1684218	TCGA-73-4676-01	lung
1684219	TCGA-73-4677-01	lung
1994608	TCGA-74-6573-01	central_nervous_system
1994609	TCGA-74-6575-01	central_nervous_system
1994610	TCGA-74-6577-01	central_nervous_system
1994611	TCGA-74-6578-01	central_nervous_system
1994612	TCGA-74-6584-01	central_nervous_system
1684221	TCGA-75-5125-01	lung
1684222	TCGA-75-5126-01	lung
1684223	TCGA-75-5146-01	lung
1684225	TCGA-75-6203-01	lung
1684226	TCGA-75-6205-01	lung
1684227	TCGA-75-6206-01	lung
1684228	TCGA-75-6207-01	lung
1684230	TCGA-75-6212-01	lung
1802329	TCGA-75-6214-01	lung
1802331	TCGA-75-7027-01	lung
1802332	TCGA-75-7030-01	lung
1802333	TCGA-75-7031-01	lung
1994613	TCGA-76-4925-01	central_nervous_system
1994614	TCGA-76-4926-01	central_nervous_system
1994615	TCGA-76-4927-01	central_nervous_system
1994616	TCGA-76-4928-01	central_nervous_system
1994617	TCGA-76-4929-01	central_nervous_system
1994618	TCGA-76-4931-01	central_nervous_system
1994619	TCGA-76-4932-01	central_nervous_system
1994620	TCGA-76-4934-01	central_nervous_system
1994621	TCGA-76-4935-01	central_nervous_system
1994622	TCGA-76-6192-01	central_nervous_system
1994623	TCGA-76-6193-01	central_nervous_system
1994624	TCGA-76-6280-01	central_nervous_system
1994625	TCGA-76-6282-01	central_nervous_system
1994626	TCGA-76-6285-01	central_nervous_system
1994627	TCGA-76-6286-01	central_nervous_system
1994628	TCGA-76-6656-01	central_nervous_system
1994629	TCGA-76-6657-01	central_nervous_system
1994630	TCGA-76-6661-01	central_nervous_system
1994631	TCGA-76-6662-01	central_nervous_system
1994632	TCGA-76-6663-01	central_nervous_system
1994633	TCGA-76-6664-01	central_nervous_system
1802336	TCGA-78-7147-01	lung
1802337	TCGA-78-7148-01	lung
1802338	TCGA-78-7149-01	lung
1802339	TCGA-78-7150-01	lung
1802340	TCGA-78-7152-01	lung
1802341	TCGA-78-7153-01	lung
1802342	TCGA-78-7154-01	lung
2063128	TCGA-78-7156-01	lung
1802344	TCGA-78-7158-01	lung
1802345	TCGA-78-7159-01	lung
1802346	TCGA-78-7160-01	lung
1802348	TCGA-78-7162-01	lung
1802350	TCGA-78-7166-01	lung
1802352	TCGA-78-7220-01	lung
1802353	TCGA-78-7535-01	lung
1802354	TCGA-78-7536-01	lung
1802357	TCGA-78-7540-01	lung
1802358	TCGA-78-7542-01	lung
1802359	TCGA-78-7633-01	lung
2063088	TCGA-78-8655-01	lung
2063144	TCGA-78-8660-01	lung
1684231	TCGA-80-5611-01	lung
1994634	TCGA-81-5910-01	central_nervous_system
1994635	TCGA-81-5911-01	central_nervous_system
1687166	TCGA-85-6175-01	lung
1687173	TCGA-85-6560-01	lung
1687180	TCGA-85-6561-01	lung
1684232	TCGA-86-6562-01	lung
1802363	TCGA-86-7701-01	lung
1802365	TCGA-86-7713-01	lung
1802366	TCGA-86-7714-01	lung
2063129	TCGA-86-7955-01	lung
1802369	TCGA-86-8054-01	lung
1802370	TCGA-86-8055-01	lung
2063116	TCGA-86-8073-01	lung
1802371	TCGA-86-8074-01	lung
1802372	TCGA-86-8075-01	lung
2063050	TCGA-86-8278-01	lung
2063160	TCGA-86-8281-01	lung
2063098	TCGA-86-8358-01	lung
2063112	TCGA-86-8585-01	lung
2063042	TCGA-86-8668-01	lung
2063069	TCGA-86-8671-01	lung
2063119	TCGA-86-8672-01	lung
2063092	TCGA-86-A456-01	lung
2063100	TCGA-86-A4D0-01	lung
2063110	TCGA-86-A4JF-01	lung
2063051	TCGA-86-A4P7-01	lung
1994636	TCGA-87-5896-01	central_nervous_system
1684233	TCGA-91-6828-01	lung
1684234	TCGA-91-6829-01	lung
1802374	TCGA-91-6830-01	lung
1684235	TCGA-91-6831-01	lung
1684236	TCGA-91-6835-01	lung
1802375	TCGA-91-6840-01	lung
1802376	TCGA-91-6847-01	lung
1802377	TCGA-91-6848-01	lung
1802378	TCGA-91-6849-01	lung
1802379	TCGA-91-7771-01	lung
2063120	TCGA-91-A4BC-01	lung
2063165	TCGA-91-A4BD-01	lung
1802380	TCGA-93-7347-01	lung
1802381	TCGA-93-7348-01	lung
2063162	TCGA-93-8067-01	lung
2248505	TCGA-93-A4JN-01	lung
2205045	TCGA-93-A4JO-01	lung
2248506	TCGA-93-A4JP-01	lung
2204872	TCGA-93-A4JQ-01	lung
1802382	TCGA-95-7039-01	lung
1802384	TCGA-95-7944-01	lung
1802385	TCGA-95-7947-01	lung
1802386	TCGA-95-7948-01	lung
2204641	TCGA-95-8039-01	lung
2063076	TCGA-95-A4VK-01	lung
2204353	TCGA-95-A4VP-01	lung
1802388	TCGA-97-7547-01	lung
1802389	TCGA-97-7552-01	lung
1802390	TCGA-97-7553-01	lung
1802391	TCGA-97-7554-01	lung
1802392	TCGA-97-7937-01	lung
1802393	TCGA-97-7938-01	lung
2063171	TCGA-97-8171-01	lung
2063138	TCGA-97-8174-01	lung
2248507	TCGA-97-8176-01	lung
2063032	TCGA-97-8177-01	lung
2129786	TCGA-97-8547-01	lung
2129788	TCGA-97-8552-01	lung
2248509	TCGA-97-A4M0-01	lung
2248510	TCGA-97-A4M1-01	lung
2248511	TCGA-97-A4M3-01	lung
2248512	TCGA-97-A4M5-01	lung
2248513	TCGA-97-A4M6-01	lung
2063158	TCGA-97-A4M7-01	lung
1802396	TCGA-99-8025-01	lung
1802397	TCGA-99-8028-01	lung
2204873	TCGA-99-AA5R-01	lung
1788274	TCGA-A1-A0SB-01	breast
1788275	TCGA-A1-A0SD-01	breast
1683254	TCGA-A1-A0SE-01	breast
1788276	TCGA-A1-A0SF-01	breast
1788277	TCGA-A1-A0SG-01	breast
1683255	TCGA-A1-A0SH-01	breast
1788278	TCGA-A1-A0SI-01	breast
1683256	TCGA-A1-A0SJ-01	breast
1788279	TCGA-A1-A0SK-01	breast
1683258	TCGA-A1-A0SM-01	breast
1788280	TCGA-A1-A0SN-01	breast
1683259	TCGA-A1-A0SO-01	breast
1788281	TCGA-A1-A0SP-01	breast
1788282	TCGA-A1-A0SQ-01	breast
1788283	TCGA-A2-A04N-01	breast
1788284	TCGA-A2-A04P-01	breast
1788285	TCGA-A2-A04Q-01	breast
1683263	TCGA-A2-A04R-01	breast
2055529	TCGA-A2-A04T-01	breast
1788286	TCGA-A2-A04U-01	breast
1683265	TCGA-A2-A04V-01	breast
1788287	TCGA-A2-A04W-01	breast
1788288	TCGA-A2-A04X-01	breast
1788289	TCGA-A2-A04Y-01	breast
1788290	TCGA-A2-A0CL-01	breast
1788291	TCGA-A2-A0CM-01	breast
1788292	TCGA-A2-A0CP-01	breast
1788293	TCGA-A2-A0CQ-01	breast
1788294	TCGA-A2-A0CS-01	breast
1683275	TCGA-A2-A0CT-01	breast
1788295	TCGA-A2-A0CU-01	breast
1788296	TCGA-A2-A0CV-01	breast
1788297	TCGA-A2-A0CW-01	breast
1683279	TCGA-A2-A0CX-01	breast
1683280	TCGA-A2-A0CZ-01	breast
1788298	TCGA-A2-A0D0-01	breast
1788299	TCGA-A2-A0D1-01	breast
1683283	TCGA-A2-A0D2-01	breast
1788300	TCGA-A2-A0D3-01	breast
1788301	TCGA-A2-A0D4-01	breast
1788302	TCGA-A2-A0EM-01	breast
1683287	TCGA-A2-A0EN-01	breast
1788303	TCGA-A2-A0EO-01	breast
1683289	TCGA-A2-A0EQ-01	breast
1683290	TCGA-A2-A0ER-01	breast
1788304	TCGA-A2-A0ES-01	breast
1788305	TCGA-A2-A0ET-01	breast
1788306	TCGA-A2-A0EU-01	breast
1788307	TCGA-A2-A0EV-01	breast
1788308	TCGA-A2-A0EW-01	breast
1788309	TCGA-A2-A0EX-01	breast
1788310	TCGA-A2-A0EY-01	breast
1788311	TCGA-A2-A0ST-01	breast
1683299	TCGA-A2-A0SU-01	breast
1788312	TCGA-A2-A0SV-01	breast
1788313	TCGA-A2-A0SW-01	breast
1683302	TCGA-A2-A0SX-01	breast
1788314	TCGA-A2-A0SY-01	breast
1683304	TCGA-A2-A0T0-01	breast
1683305	TCGA-A2-A0T1-01	breast
1788315	TCGA-A2-A0T2-01	breast
1788316	TCGA-A2-A0T3-01	breast
1683308	TCGA-A2-A0T4-01	breast
2056171	TCGA-A2-A0T5-01	breast
1788317	TCGA-A2-A0T6-01	breast
1683310	TCGA-A2-A0T7-01	breast
1683311	TCGA-A2-A0YC-01	breast
1788318	TCGA-A2-A0YD-01	breast
2056170	TCGA-A2-A0YE-01	breast
1683313	TCGA-A2-A0YF-01	breast
1683314	TCGA-A2-A0YG-01	breast
1788319	TCGA-A2-A0YH-01	breast
1788320	TCGA-A2-A0YI-01	breast
1683317	TCGA-A2-A0YJ-01	breast
1683318	TCGA-A2-A0YK-01	breast
1683319	TCGA-A2-A0YL-01	breast
1683320	TCGA-A2-A0YM-01	breast
1683321	TCGA-A2-A0YT-01	breast
1788321	TCGA-A2-A1FV-01	breast
1788322	TCGA-A2-A1FW-01	breast
1788323	TCGA-A2-A1FX-01	breast
1788324	TCGA-A2-A1FZ-01	breast
1788325	TCGA-A2-A1G0-01	breast
1788326	TCGA-A2-A1G1-01	breast
1788327	TCGA-A2-A1G4-01	breast
1788328	TCGA-A2-A1G6-01	breast
1788329	TCGA-A2-A259-01	breast
1788330	TCGA-A2-A25A-01	breast
1788331	TCGA-A2-A25B-01	breast
1788332	TCGA-A2-A25C-01	breast
1788333	TCGA-A2-A25D-01	breast
1788334	TCGA-A2-A25E-01	breast
1788335	TCGA-A2-A25F-01	breast
1702788	TCGA-A3-3311-01	kidney
1683778	TCGA-A3-3316-01	kidney
1702780	TCGA-A3-3320-01	kidney
1702785	TCGA-A3-3324-01	kidney
1683781	TCGA-A3-3326-01	kidney
1683782	TCGA-A3-3346-01	kidney
1994637	TCGA-A3-3347-01	kidney
1683783	TCGA-A3-3349-01	kidney
1702794	TCGA-A3-3351-01	kidney
1683784	TCGA-A3-3357-01	kidney
1683785	TCGA-A3-3358-01	kidney
1683786	TCGA-A3-3362-01	kidney
1683787	TCGA-A3-3363-01	kidney
1683788	TCGA-A3-3365-01	kidney
1683789	TCGA-A3-3367-01	kidney
1683790	TCGA-A3-3370-01	kidney
1702793	TCGA-A3-3372-01	kidney
1683791	TCGA-A3-3373-01	kidney
1801613	TCGA-A3-3374-01	kidney
1683792	TCGA-A3-3376-01	kidney
1683794	TCGA-A3-3380-01	kidney
1683797	TCGA-A3-3385-01	kidney
1683798	TCGA-A3-3387-01	kidney
2062283	TCGA-A4-7286-01	kidney
2062266	TCGA-A4-7287-01	kidney
2062260	TCGA-A4-7288-01	kidney
2062327	TCGA-A4-7583-01	kidney
2062324	TCGA-A4-7584-01	kidney
2062351	TCGA-A4-7585-01	kidney
2062311	TCGA-A4-7732-01	kidney
2062238	TCGA-A4-7734-01	kidney
2062263	TCGA-A4-7828-01	kidney
2062227	TCGA-A4-7915-01	kidney
2062254	TCGA-A4-7996-01	kidney
2062352	TCGA-A4-7997-01	kidney
2062364	TCGA-A4-8098-01	kidney
2062321	TCGA-A4-8310-01	kidney
2062328	TCGA-A4-8311-01	kidney
2062329	TCGA-A4-8312-01	kidney
2062291	TCGA-A4-8515-01	kidney
2062360	TCGA-A4-8517-01	kidney
2062294	TCGA-A4-8518-01	kidney
2062247	TCGA-A4-8630-01	kidney
2062382	TCGA-A4-A48D-01	kidney
2062261	TCGA-A4-A4ZT-01	kidney
2062325	TCGA-A4-A57E-01	kidney
2062232	TCGA-A4-A5DU-01	kidney
2062257	TCGA-A4-A5XZ-01	kidney
2062255	TCGA-A4-A5Y0-01	kidney
2062371	TCGA-A4-A5Y1-01	kidney
2062348	TCGA-A4-A6HP-01	kidney
1687302	TCGA-A5-A0G3-01	endometrium
1687303	TCGA-A5-A0G5-01	endometrium
1687304	TCGA-A5-A0G9-01	endometrium
1687305	TCGA-A5-A0GA-01	endometrium
1687306	TCGA-A5-A0GB-01	endometrium
1687307	TCGA-A5-A0GD-01	endometrium
1687308	TCGA-A5-A0GE-01	endometrium
1687309	TCGA-A5-A0GH-01	endometrium
1687310	TCGA-A5-A0GI-01	endometrium
1687311	TCGA-A5-A0GJ-01	endometrium
1687312	TCGA-A5-A0GM-01	endometrium
1687313	TCGA-A5-A0GN-01	endometrium
1687314	TCGA-A5-A0GP-01	endometrium
1687315	TCGA-A5-A0GQ-01	endometrium
1687316	TCGA-A5-A0GU-01	endometrium
1687317	TCGA-A5-A0GV-01	endometrium
1687318	TCGA-A5-A0GW-01	endometrium
1687319	TCGA-A5-A0GX-01	endometrium
1687320	TCGA-A5-A0R6-01	endometrium
1687321	TCGA-A5-A0R7-01	endometrium
1687322	TCGA-A5-A0R8-01	endometrium
1687323	TCGA-A5-A0R9-01	endometrium
1687324	TCGA-A5-A0RA-01	endometrium
1687325	TCGA-A5-A0VO-01	endometrium
1687326	TCGA-A5-A0VP-01	endometrium
1687327	TCGA-A5-A0VQ-01	endometrium
1640903	TCGA-A6-2670-01	large_intestine
1565706	TCGA-A6-2671-01	large_intestine
1565707	TCGA-A6-2672-01	large_intestine
1565708	TCGA-A6-2674-01	large_intestine
1565709	TCGA-A6-2675-01	large_intestine
1565710	TCGA-A6-2676-01	large_intestine
1565711	TCGA-A6-2677-01	large_intestine
1565712	TCGA-A6-2678-01	large_intestine
2061706	TCGA-A6-2679-01	large_intestine
2061705	TCGA-A6-2680-01	large_intestine
2061707	TCGA-A6-2681-01	large_intestine
2061729	TCGA-A6-2682-01	large_intestine
1565717	TCGA-A6-2683-01	large_intestine
2061709	TCGA-A6-2684-01	large_intestine
2061693	TCGA-A6-2685-01	large_intestine
2061711	TCGA-A6-2686-01	large_intestine
1565721	TCGA-A6-3807-01	large_intestine
1565722	TCGA-A6-3808-01	large_intestine
1789730	TCGA-A6-3809-01	large_intestine
1565724	TCGA-A6-3810-01	large_intestine
1565725	TCGA-A6-4105-01	large_intestine
2061699	TCGA-A6-4107-01	large_intestine
1565727	TCGA-A6-5656-01	large_intestine
1565728	TCGA-A6-5657-01	large_intestine
1565729	TCGA-A6-5659-01	large_intestine
1565730	TCGA-A6-5660-01	large_intestine
1565731	TCGA-A6-5661-01	large_intestine
1565732	TCGA-A6-5662-01	large_intestine
1565733	TCGA-A6-5664-01	large_intestine
1565734	TCGA-A6-5665-01	large_intestine
1565735	TCGA-A6-5666-01	large_intestine
1565736	TCGA-A6-5667-01	large_intestine
1565737	TCGA-A6-6137-01	large_intestine
1565738	TCGA-A6-6138-01	large_intestine
1565739	TCGA-A6-6140-01	large_intestine
1565740	TCGA-A6-6141-01	large_intestine
1565741	TCGA-A6-6142-01	large_intestine
1565742	TCGA-A6-6648-01	large_intestine
1565743	TCGA-A6-6649-01	large_intestine
1565744	TCGA-A6-6650-01	large_intestine
1565745	TCGA-A6-6651-01	large_intestine
1565746	TCGA-A6-6652-01	large_intestine
1565747	TCGA-A6-6653-01	large_intestine
1565748	TCGA-A6-6654-01	large_intestine
1565749	TCGA-A6-6780-01	large_intestine
1565750	TCGA-A6-6781-01	large_intestine
1565751	TCGA-A6-6782-01	large_intestine
2061691	TCGA-A6-A565-01	large_intestine
2061697	TCGA-A6-A566-01	large_intestine
2061719	TCGA-A6-A567-01	large_intestine
2061720	TCGA-A6-A56B-01	large_intestine
1788336	TCGA-A7-A0CD-01	breast
1788337	TCGA-A7-A0CE-01	breast
1788338	TCGA-A7-A0CG-01	breast
1788339	TCGA-A7-A0CH-01	breast
1788340	TCGA-A7-A0CJ-01	breast
1788341	TCGA-A7-A0D9-01	breast
1788342	TCGA-A7-A0DA-01	breast
1788343	TCGA-A7-A0DB-01	breast
1788344	TCGA-A7-A13D-01	breast
2056150	TCGA-A7-A13E-01	breast
1788345	TCGA-A7-A13F-01	breast
1788346	TCGA-A7-A13G-01	breast
1788347	TCGA-A7-A26E-01	breast
1788348	TCGA-A7-A26F-01	breast
1788349	TCGA-A7-A26G-01	breast
1788350	TCGA-A7-A26H-01	breast
1788351	TCGA-A7-A26I-01	breast
1788352	TCGA-A7-A26J-01	breast
2056132	TCGA-A8-A06N-01	breast
1788353	TCGA-A8-A06O-01	breast
1788354	TCGA-A8-A06P-01	breast
1683334	TCGA-A8-A06Q-01	breast
1788355	TCGA-A8-A06R-01	breast
1683336	TCGA-A8-A06T-01	breast
1683337	TCGA-A8-A06U-01	breast
1788356	TCGA-A8-A06X-01	breast
1788357	TCGA-A8-A06Y-01	breast
1788358	TCGA-A8-A06Z-01	breast
1683341	TCGA-A8-A075-01	breast
1788359	TCGA-A8-A076-01	breast
1788360	TCGA-A8-A079-01	breast
1788361	TCGA-A8-A07B-01	breast
1788362	TCGA-A8-A07C-01	breast
1788363	TCGA-A8-A07E-01	breast
1788364	TCGA-A8-A07F-01	breast
1788365	TCGA-A8-A07G-01	breast
1788366	TCGA-A8-A07I-01	breast
2056131	TCGA-A8-A07J-01	breast
1788367	TCGA-A8-A07L-01	breast
1788368	TCGA-A8-A07O-01	breast
1788369	TCGA-A8-A07P-01	breast
1788370	TCGA-A8-A07R-01	breast
1788371	TCGA-A8-A07U-01	breast
1788372	TCGA-A8-A07W-01	breast
1788373	TCGA-A8-A07Z-01	breast
1788374	TCGA-A8-A081-01	breast
1788375	TCGA-A8-A082-01	breast
1788376	TCGA-A8-A083-01	breast
1788377	TCGA-A8-A084-01	breast
1788378	TCGA-A8-A085-01	breast
1788379	TCGA-A8-A086-01	breast
1788380	TCGA-A8-A08A-01	breast
1788381	TCGA-A8-A08B-01	breast
1788382	TCGA-A8-A08C-01	breast
1788383	TCGA-A8-A08F-01	breast
1788384	TCGA-A8-A08G-01	breast
1788385	TCGA-A8-A08H-01	breast
1788386	TCGA-A8-A08I-01	breast
1788387	TCGA-A8-A08J-01	breast
1788388	TCGA-A8-A08L-01	breast
1788389	TCGA-A8-A08O-01	breast
1788390	TCGA-A8-A08P-01	breast
1788391	TCGA-A8-A08R-01	breast
1788392	TCGA-A8-A08S-01	breast
1788393	TCGA-A8-A08T-01	breast
1788394	TCGA-A8-A08X-01	breast
1788395	TCGA-A8-A08Z-01	breast
1788396	TCGA-A8-A090-01	breast
1788397	TCGA-A8-A091-01	breast
1788398	TCGA-A8-A092-01	breast
1788399	TCGA-A8-A093-01	breast
1683382	TCGA-A8-A094-01	breast
1683383	TCGA-A8-A095-01	breast
1683384	TCGA-A8-A096-01	breast
1788400	TCGA-A8-A097-01	breast
1788401	TCGA-A8-A099-01	breast
1788402	TCGA-A8-A09A-01	breast
1788403	TCGA-A8-A09B-01	breast
1788404	TCGA-A8-A09C-01	breast
1788405	TCGA-A8-A09D-01	breast
1788406	TCGA-A8-A09E-01	breast
1788407	TCGA-A8-A09G-01	breast
1683392	TCGA-A8-A09I-01	breast
1788408	TCGA-A8-A09K-01	breast
1788409	TCGA-A8-A09M-01	breast
1788410	TCGA-A8-A09N-01	breast
1788411	TCGA-A8-A09Q-01	breast
1788412	TCGA-A8-A09R-01	breast
1788413	TCGA-A8-A09T-01	breast
1788414	TCGA-A8-A09V-01	breast
1788415	TCGA-A8-A09W-01	breast
1788416	TCGA-A8-A09X-01	breast
2056129	TCGA-A8-A09Z-01	breast
1788417	TCGA-A8-A0A1-01	breast
1788418	TCGA-A8-A0A2-01	breast
1788419	TCGA-A8-A0A4-01	breast
2056128	TCGA-A8-A0A6-01	breast
1788420	TCGA-A8-A0A7-01	breast
1788421	TCGA-A8-A0A9-01	breast
1788422	TCGA-A8-A0AB-01	breast
1788423	TCGA-A8-A0AD-01	breast
2061721	TCGA-AA-3488-01	large_intestine
1565753	TCGA-AA-3489-01	large_intestine
1565754	TCGA-AA-3492-01	large_intestine
2061718	TCGA-AA-3494-01	large_intestine
2061735	TCGA-AA-3495-01	large_intestine
1565757	TCGA-AA-3496-01	large_intestine
1565758	TCGA-AA-3502-01	large_intestine
2061732	TCGA-AA-3506-01	large_intestine
2061695	TCGA-AA-3509-01	large_intestine
1565761	TCGA-AA-3510-01	large_intestine
1565762	TCGA-AA-3511-01	large_intestine
1565763	TCGA-AA-3514-01	large_intestine
1565764	TCGA-AA-3516-01	large_intestine
1565765	TCGA-AA-3517-01	large_intestine
1565766	TCGA-AA-3518-01	large_intestine
1565767	TCGA-AA-3519-01	large_intestine
1565768	TCGA-AA-3520-01	large_intestine
1565769	TCGA-AA-3521-01	large_intestine
1565770	TCGA-AA-3522-01	large_intestine
1565771	TCGA-AA-3524-01	large_intestine
1565772	TCGA-AA-3525-01	large_intestine
1565773	TCGA-AA-3526-01	large_intestine
1565774	TCGA-AA-3527-01	large_intestine
1565775	TCGA-AA-3529-01	large_intestine
1565776	TCGA-AA-3530-01	large_intestine
1565777	TCGA-AA-3531-01	large_intestine
1565778	TCGA-AA-3532-01	large_intestine
1565779	TCGA-AA-3534-01	large_intestine
1565780	TCGA-AA-3538-01	large_intestine
1565781	TCGA-AA-3542-01	large_intestine
1565782	TCGA-AA-3543-01	large_intestine
1565783	TCGA-AA-3544-01	large_intestine
1565784	TCGA-AA-3548-01	large_intestine
1565785	TCGA-AA-3549-01	large_intestine
1565786	TCGA-AA-3552-01	large_intestine
1565787	TCGA-AA-3553-01	large_intestine
1565788	TCGA-AA-3554-01	large_intestine
1565789	TCGA-AA-3555-01	large_intestine
1565790	TCGA-AA-3556-01	large_intestine
1565791	TCGA-AA-3558-01	large_intestine
1565792	TCGA-AA-3560-01	large_intestine
1565793	TCGA-AA-3561-01	large_intestine
1565794	TCGA-AA-3562-01	large_intestine
1565795	TCGA-AA-3655-01	large_intestine
1565796	TCGA-AA-3660-01	large_intestine
1565797	TCGA-AA-3662-01	large_intestine
1565798	TCGA-AA-3663-01	large_intestine
1565799	TCGA-AA-3664-01	large_intestine
1565800	TCGA-AA-3666-01	large_intestine
1565801	TCGA-AA-3667-01	large_intestine
1565802	TCGA-AA-3672-01	large_intestine
1565803	TCGA-AA-3673-01	large_intestine
2061737	TCGA-AA-3675-01	large_intestine
1565805	TCGA-AA-3678-01	large_intestine
1565806	TCGA-AA-3679-01	large_intestine
1565807	TCGA-AA-3680-01	large_intestine
1565808	TCGA-AA-3681-01	large_intestine
1565809	TCGA-AA-3684-01	large_intestine
1565810	TCGA-AA-3685-01	large_intestine
1565811	TCGA-AA-3688-01	large_intestine
1565812	TCGA-AA-3692-01	large_intestine
1565813	TCGA-AA-3693-01	large_intestine
1565814	TCGA-AA-3695-01	large_intestine
1565815	TCGA-AA-3696-01	large_intestine
1565816	TCGA-AA-3697-01	large_intestine
1565817	TCGA-AA-3710-01	large_intestine
1565818	TCGA-AA-3712-01	large_intestine
1565819	TCGA-AA-3713-01	large_intestine
1565820	TCGA-AA-3715-01	large_intestine
1565821	TCGA-AA-3811-01	large_intestine
1565822	TCGA-AA-3812-01	large_intestine
1565823	TCGA-AA-3814-01	large_intestine
1789731	TCGA-AA-3815-01	large_intestine
1565825	TCGA-AA-3818-01	large_intestine
1565826	TCGA-AA-3819-01	large_intestine
1565827	TCGA-AA-3821-01	large_intestine
1565828	TCGA-AA-3831-01	large_intestine
1565829	TCGA-AA-3833-01	large_intestine
1565830	TCGA-AA-3837-01	large_intestine
2061726	TCGA-AA-3841-01	large_intestine
1565832	TCGA-AA-3842-01	large_intestine
1565833	TCGA-AA-3844-01	large_intestine
1565834	TCGA-AA-3845-01	large_intestine
1565835	TCGA-AA-3846-01	large_intestine
1565836	TCGA-AA-3848-01	large_intestine
1565837	TCGA-AA-3850-01	large_intestine
1565838	TCGA-AA-3851-01	large_intestine
1565839	TCGA-AA-3852-01	large_intestine
1565840	TCGA-AA-3854-01	large_intestine
1565841	TCGA-AA-3855-01	large_intestine
1565842	TCGA-AA-3856-01	large_intestine
1565843	TCGA-AA-3858-01	large_intestine
1565844	TCGA-AA-3860-01	large_intestine
1565847	TCGA-AA-3864-01	large_intestine
1565848	TCGA-AA-3866-01	large_intestine
1565849	TCGA-AA-3867-01	large_intestine
1565850	TCGA-AA-3869-01	large_intestine
1565851	TCGA-AA-3870-01	large_intestine
1565852	TCGA-AA-3872-01	large_intestine
1565853	TCGA-AA-3875-01	large_intestine
1565854	TCGA-AA-3877-01	large_intestine
1565855	TCGA-AA-3930-01	large_intestine
1565856	TCGA-AA-3939-01	large_intestine
1565857	TCGA-AA-3941-01	large_intestine
1565858	TCGA-AA-3947-01	large_intestine
1565859	TCGA-AA-3949-01	large_intestine
1565861	TCGA-AA-3952-01	large_intestine
1565862	TCGA-AA-3955-01	large_intestine
1565863	TCGA-AA-3956-01	large_intestine
1565864	TCGA-AA-3966-01	large_intestine
2248445	TCGA-AA-3967-01	large_intestine
1565866	TCGA-AA-3968-01	large_intestine
1565868	TCGA-AA-3971-01	large_intestine
1565869	TCGA-AA-3972-01	large_intestine
1565870	TCGA-AA-3973-01	large_intestine
1565871	TCGA-AA-3975-01	large_intestine
1565872	TCGA-AA-3976-01	large_intestine
1565873	TCGA-AA-3977-01	large_intestine
1565874	TCGA-AA-3979-01	large_intestine
1565875	TCGA-AA-3980-01	large_intestine
1565876	TCGA-AA-3982-01	large_intestine
1565877	TCGA-AA-3984-01	large_intestine
1565878	TCGA-AA-3986-01	large_intestine
1565879	TCGA-AA-3989-01	large_intestine
1565880	TCGA-AA-3994-01	large_intestine
1565881	TCGA-AA-A004-01	large_intestine
1565882	TCGA-AA-A00A-01	large_intestine
1565883	TCGA-AA-A00D-01	large_intestine
1565884	TCGA-AA-A00E-01	large_intestine
1565885	TCGA-AA-A00F-01	large_intestine
1565886	TCGA-AA-A00J-01	large_intestine
1565887	TCGA-AA-A00K-01	large_intestine
1565888	TCGA-AA-A00L-01	large_intestine
1565889	TCGA-AA-A00N-01	large_intestine
1565890	TCGA-AA-A00O-01	large_intestine
1565891	TCGA-AA-A00Q-01	large_intestine
1565892	TCGA-AA-A00R-01	large_intestine
1565893	TCGA-AA-A00U-01	large_intestine
1565894	TCGA-AA-A00W-01	large_intestine
1565895	TCGA-AA-A00Z-01	large_intestine
1565896	TCGA-AA-A010-01	large_intestine
1565897	TCGA-AA-A017-01	large_intestine
2061730	TCGA-AA-A01C-01	large_intestine
1565899	TCGA-AA-A01D-01	large_intestine
1565900	TCGA-AA-A01F-01	large_intestine
1565901	TCGA-AA-A01G-01	large_intestine
1565902	TCGA-AA-A01I-01	large_intestine
1565903	TCGA-AA-A01K-01	large_intestine
1565904	TCGA-AA-A01P-01	large_intestine
1565905	TCGA-AA-A01Q-01	large_intestine
1565906	TCGA-AA-A01R-01	large_intestine
1565907	TCGA-AA-A01S-01	large_intestine
1565908	TCGA-AA-A01T-01	large_intestine
1565909	TCGA-AA-A01V-01	large_intestine
1565910	TCGA-AA-A01X-01	large_intestine
1565911	TCGA-AA-A01Z-01	large_intestine
1565912	TCGA-AA-A022-01	large_intestine
1565913	TCGA-AA-A024-01	large_intestine
1565914	TCGA-AA-A029-01	large_intestine
2061712	TCGA-AA-A02E-01	large_intestine
1565916	TCGA-AA-A02F-01	large_intestine
1565917	TCGA-AA-A02H-01	large_intestine
1565918	TCGA-AA-A02J-01	large_intestine
1789733	TCGA-AA-A02K-01	large_intestine
1565920	TCGA-AA-A02O-01	large_intestine
2061713	TCGA-AA-A02R-01	large_intestine
1565922	TCGA-AA-A02W-01	large_intestine
1565923	TCGA-AA-A02Y-01	large_intestine
1565924	TCGA-AA-A03F-01	large_intestine
1565925	TCGA-AA-A03J-01	large_intestine
1565081	TCGA-AB-2802-03	haematopoietic_and_lymphoid_tissue
1565082	TCGA-AB-2803-03	haematopoietic_and_lymphoid_tissue
1565083	TCGA-AB-2804-03	haematopoietic_and_lymphoid_tissue
1565084	TCGA-AB-2805-03	haematopoietic_and_lymphoid_tissue
1565085	TCGA-AB-2806-03	haematopoietic_and_lymphoid_tissue
1565086	TCGA-AB-2807-03	haematopoietic_and_lymphoid_tissue
1565088	TCGA-AB-2809-03	haematopoietic_and_lymphoid_tissue
1565089	TCGA-AB-2810-03	haematopoietic_and_lymphoid_tissue
1565090	TCGA-AB-2811-03	haematopoietic_and_lymphoid_tissue
1565091	TCGA-AB-2812-03	haematopoietic_and_lymphoid_tissue
1565092	TCGA-AB-2813-03	haematopoietic_and_lymphoid_tissue
1565093	TCGA-AB-2814-03	haematopoietic_and_lymphoid_tissue
1565094	TCGA-AB-2815-03	haematopoietic_and_lymphoid_tissue
1565095	TCGA-AB-2816-03	haematopoietic_and_lymphoid_tissue
1565096	TCGA-AB-2817-03	haematopoietic_and_lymphoid_tissue
1565097	TCGA-AB-2818-03	haematopoietic_and_lymphoid_tissue
1565098	TCGA-AB-2819-03	haematopoietic_and_lymphoid_tissue
1565099	TCGA-AB-2820-03	haematopoietic_and_lymphoid_tissue
1565100	TCGA-AB-2821-03	haematopoietic_and_lymphoid_tissue
1565102	TCGA-AB-2823-03	haematopoietic_and_lymphoid_tissue
1565103	TCGA-AB-2824-03	haematopoietic_and_lymphoid_tissue
1565104	TCGA-AB-2825-03	haematopoietic_and_lymphoid_tissue
1565105	TCGA-AB-2826-03	haematopoietic_and_lymphoid_tissue
1565106	TCGA-AB-2827-03	haematopoietic_and_lymphoid_tissue
1565108	TCGA-AB-2829-03	haematopoietic_and_lymphoid_tissue
1565109	TCGA-AB-2830-03	haematopoietic_and_lymphoid_tissue
1565110	TCGA-AB-2831-03	haematopoietic_and_lymphoid_tissue
1565111	TCGA-AB-2832-03	haematopoietic_and_lymphoid_tissue
1565112	TCGA-AB-2833-03	haematopoietic_and_lymphoid_tissue
1565113	TCGA-AB-2834-03	haematopoietic_and_lymphoid_tissue
1565114	TCGA-AB-2835-03	haematopoietic_and_lymphoid_tissue
1565115	TCGA-AB-2836-03	haematopoietic_and_lymphoid_tissue
1565116	TCGA-AB-2837-03	haematopoietic_and_lymphoid_tissue
1565117	TCGA-AB-2838-03	haematopoietic_and_lymphoid_tissue
1565118	TCGA-AB-2839-03	haematopoietic_and_lymphoid_tissue
1565119	TCGA-AB-2840-03	haematopoietic_and_lymphoid_tissue
1565120	TCGA-AB-2841-03	haematopoietic_and_lymphoid_tissue
1565121	TCGA-AB-2842-03	haematopoietic_and_lymphoid_tissue
1565122	TCGA-AB-2843-03	haematopoietic_and_lymphoid_tissue
1565123	TCGA-AB-2844-03	haematopoietic_and_lymphoid_tissue
1565124	TCGA-AB-2845-03	haematopoietic_and_lymphoid_tissue
1565125	TCGA-AB-2846-03	haematopoietic_and_lymphoid_tissue
1565126	TCGA-AB-2847-03	haematopoietic_and_lymphoid_tissue
1565127	TCGA-AB-2848-03	haematopoietic_and_lymphoid_tissue
1565128	TCGA-AB-2849-03	haematopoietic_and_lymphoid_tissue
1565129	TCGA-AB-2850-03	haematopoietic_and_lymphoid_tissue
1565130	TCGA-AB-2851-03	haematopoietic_and_lymphoid_tissue
1565133	TCGA-AB-2854-03	haematopoietic_and_lymphoid_tissue
1565134	TCGA-AB-2855-03	haematopoietic_and_lymphoid_tissue
1565135	TCGA-AB-2856-03	haematopoietic_and_lymphoid_tissue
1565136	TCGA-AB-2857-03	haematopoietic_and_lymphoid_tissue
1565138	TCGA-AB-2859-03	haematopoietic_and_lymphoid_tissue
1565139	TCGA-AB-2860-03	haematopoietic_and_lymphoid_tissue
1565140	TCGA-AB-2861-03	haematopoietic_and_lymphoid_tissue
1565141	TCGA-AB-2862-03	haematopoietic_and_lymphoid_tissue
1565142	TCGA-AB-2863-03	haematopoietic_and_lymphoid_tissue
1565143	TCGA-AB-2864-03	haematopoietic_and_lymphoid_tissue
1565144	TCGA-AB-2865-03	haematopoietic_and_lymphoid_tissue
1565145	TCGA-AB-2866-03	haematopoietic_and_lymphoid_tissue
1565146	TCGA-AB-2867-03	haematopoietic_and_lymphoid_tissue
1565147	TCGA-AB-2868-03	haematopoietic_and_lymphoid_tissue
1565148	TCGA-AB-2869-03	haematopoietic_and_lymphoid_tissue
1565149	TCGA-AB-2870-03	haematopoietic_and_lymphoid_tissue
1565150	TCGA-AB-2871-03	haematopoietic_and_lymphoid_tissue
1565151	TCGA-AB-2872-03	haematopoietic_and_lymphoid_tissue
1565152	TCGA-AB-2873-03	haematopoietic_and_lymphoid_tissue
1565153	TCGA-AB-2874-03	haematopoietic_and_lymphoid_tissue
1565154	TCGA-AB-2875-03	haematopoietic_and_lymphoid_tissue
1565155	TCGA-AB-2876-03	haematopoietic_and_lymphoid_tissue
1565156	TCGA-AB-2877-03	haematopoietic_and_lymphoid_tissue
1565157	TCGA-AB-2878-03	haematopoietic_and_lymphoid_tissue
1565158	TCGA-AB-2879-03	haematopoietic_and_lymphoid_tissue
1565159	TCGA-AB-2880-03	haematopoietic_and_lymphoid_tissue
1565160	TCGA-AB-2881-03	haematopoietic_and_lymphoid_tissue
1565162	TCGA-AB-2883-03	haematopoietic_and_lymphoid_tissue
1565163	TCGA-AB-2884-03	haematopoietic_and_lymphoid_tissue
1565164	TCGA-AB-2885-03	haematopoietic_and_lymphoid_tissue
1565165	TCGA-AB-2886-03	haematopoietic_and_lymphoid_tissue
1565166	TCGA-AB-2887-03	haematopoietic_and_lymphoid_tissue
1565167	TCGA-AB-2888-03	haematopoietic_and_lymphoid_tissue
1565168	TCGA-AB-2889-03	haematopoietic_and_lymphoid_tissue
1565169	TCGA-AB-2890-03	haematopoietic_and_lymphoid_tissue
1565170	TCGA-AB-2891-03	haematopoietic_and_lymphoid_tissue
1565171	TCGA-AB-2892-03	haematopoietic_and_lymphoid_tissue
1565172	TCGA-AB-2893-03	haematopoietic_and_lymphoid_tissue
1565173	TCGA-AB-2894-03	haematopoietic_and_lymphoid_tissue
1565174	TCGA-AB-2895-03	haematopoietic_and_lymphoid_tissue
1565175	TCGA-AB-2896-03	haematopoietic_and_lymphoid_tissue
1565176	TCGA-AB-2897-03	haematopoietic_and_lymphoid_tissue
1565177	TCGA-AB-2898-03	haematopoietic_and_lymphoid_tissue
1565178	TCGA-AB-2899-03	haematopoietic_and_lymphoid_tissue
1565179	TCGA-AB-2900-03	haematopoietic_and_lymphoid_tissue
1565180	TCGA-AB-2901-03	haematopoietic_and_lymphoid_tissue
1565182	TCGA-AB-2903-03	haematopoietic_and_lymphoid_tissue
1565183	TCGA-AB-2904-03	haematopoietic_and_lymphoid_tissue
1565184	TCGA-AB-2905-03	haematopoietic_and_lymphoid_tissue
1565185	TCGA-AB-2906-03	haematopoietic_and_lymphoid_tissue
1565186	TCGA-AB-2907-03	haematopoietic_and_lymphoid_tissue
1565187	TCGA-AB-2908-03	haematopoietic_and_lymphoid_tissue
1565189	TCGA-AB-2910-03	haematopoietic_and_lymphoid_tissue
1565190	TCGA-AB-2911-03	haematopoietic_and_lymphoid_tissue
1565191	TCGA-AB-2912-03	haematopoietic_and_lymphoid_tissue
1565192	TCGA-AB-2913-03	haematopoietic_and_lymphoid_tissue
1565193	TCGA-AB-2914-03	haematopoietic_and_lymphoid_tissue
1565194	TCGA-AB-2915-03	haematopoietic_and_lymphoid_tissue
1565195	TCGA-AB-2916-03	haematopoietic_and_lymphoid_tissue
1565196	TCGA-AB-2917-03	haematopoietic_and_lymphoid_tissue
1565197	TCGA-AB-2918-03	haematopoietic_and_lymphoid_tissue
1565198	TCGA-AB-2919-03	haematopoietic_and_lymphoid_tissue
1565199	TCGA-AB-2920-03	haematopoietic_and_lymphoid_tissue
1565201	TCGA-AB-2922-03	haematopoietic_and_lymphoid_tissue
1565202	TCGA-AB-2923-03	haematopoietic_and_lymphoid_tissue
1565203	TCGA-AB-2924-03	haematopoietic_and_lymphoid_tissue
1565204	TCGA-AB-2925-03	haematopoietic_and_lymphoid_tissue
1565205	TCGA-AB-2926-03	haematopoietic_and_lymphoid_tissue
[truncated: 3,957 more rows]
