# Supplementary material for: Pathway Instability Is an Effective New Mutation-Based Type of Cancer Biomarkers
Source: Front Oncol. 2019 Jan 4;8:658. doi: 10.3389/fonc.2018.00658 (PMC6328788; doi:10.3389/fonc.2018.00658)
Supplement: Supplementary Table 4 — The database accession numbers and primary localizations of 5297 tumor samples containing truncating mutations. [file Table_4.XLSX]

## Sheet: Sheet1
Cosmic ID of tumor	TCGA barcode	Primary site (by COSMIC)
1687349	TCGA-AP-A0LJ-01	endometrium
1683888	TCGA-B8-5159-01	kidney
1566001	TCGA-CM-5344-01	large_intestine
1565810	TCGA-AA-3685-01	large_intestine
1566404	TCGA-EI-6508-01	large_intestine
1565816	TCGA-AA-3697-01	large_intestine
1565873	TCGA-AA-3977-01	large_intestine
1566455	TCGA-AG-A02X-01	large_intestine
2065897	TCGA-DC-4745-01	large_intestine
2061718	TCGA-AA-3494-01	large_intestine
1687173	TCGA-85-6560-01	lung
1565751	TCGA-A6-6782-01	large_intestine
1566038	TCGA-D5-6533-01	large_intestine
1687364	TCGA-AX-A05Z-01	endometrium
1398619	TCGA-04-1356-01	ovary
1398550	TCGA-24-1435-01	ovary
1398574	TCGA-04-1343-01	ovary
1398594	TCGA-13-1489-01	ovary
1398624	TCGA-24-2298-01	ovary
1398571	TCGA-20-0990-01	ovary
1398609	TCGA-13-1512-01	ovary
1398699	TCGA-25-1329-01	ovary
1398568	TCGA-24-1563-01	ovary
1398646	TCGA-24-1463-01	ovary
1398526	TCGA-13-0887-01	ovary
1398599	TCGA-24-1427-01	ovary
1687333	TCGA-AP-A056-01	endometrium
1398665	TCGA-24-1555-01	ovary
1398652	TCGA-09-1669-01	ovary
2066384	TCGA-HU-A4GU-01	stomach
1685028	TCGA-22-5491-01	lung
1566337	TCGA-AG-3726-01	large_intestine
1698930	TCGA-EJ-5494-01	prostate
1788870	TCGA-E9-A1N8-01	breast
1687405	TCGA-B5-A11N-01	endometrium
1788701	TCGA-C8-A138-01	breast
2066218	TCGA-BR-6452-01	stomach
2065907	TCGA-F5-6810-01	large_intestine
1566383	TCGA-CL-4957-01	large_intestine
1398560	TCGA-13-0900-01	ovary
1565971	TCGA-CA-5796-01	large_intestine
1565946	TCGA-AY-6386-01	large_intestine
1566028	TCGA-CM-6680-01	large_intestine
2061717	TCGA-D5-6530-01	large_intestine
1566011	TCGA-CM-6162-01	large_intestine
1566351	TCGA-AG-3892-01	large_intestine
1565985	TCGA-CK-5914-01	large_intestine
1566015	TCGA-CM-6166-01	large_intestine
2063055	TCGA-62-A46O-01	lung
1566056	TCGA-D5-6930-01	large_intestine
1398575	TCGA-23-1032-01	ovary
1398684	TCGA-13-1487-01	ovary
1398722	TCGA-23-1028-01	ovary
1398739	TCGA-13-1408-01	ovary
1398736	TCGA-04-1530-01	ovary
1398647	TCGA-23-1120-01	ovary
1398825	TCGA-09-2051-01	ovary
1566096	TCGA-F4-6808-01	large_intestine
1398521	TCGA-13-1488-01	ovary
1565218	TCGA-AB-2939-03	haematopoietic_and_lymphoid_tissue
1687375	TCGA-AX-A0J0-01	endometrium
1565817	TCGA-AA-3710-01	large_intestine
1566042	TCGA-D5-6537-01	large_intestine
1565945	TCGA-AY-6197-01	large_intestine
1565754	TCGA-AA-3492-01	large_intestine
1565847	TCGA-AA-3864-01	large_intestine
1565872	TCGA-AA-3976-01	large_intestine
1687472	TCGA-BS-A0UF-01	endometrium
1565912	TCGA-AA-A022-01	large_intestine
1566419	TCGA-F5-6464-01	large_intestine
1565821	TCGA-AA-3811-01	large_intestine
1565876	TCGA-AA-3982-01	large_intestine
1565906	TCGA-AA-A01R-01	large_intestine
2054153	TCGA-GF-A6C8-06	skin
1565984	TCGA-CK-5913-01	large_intestine
1566045	TCGA-D5-6540-01	large_intestine
1566100	TCGA-F4-6856-01	large_intestine
1565959	TCGA-AZ-6598-01	large_intestine
1565904	TCGA-AA-A01P-01	large_intestine
1565829	TCGA-AA-3833-01	large_intestine
1788918	TCGA-EW-A1IZ-01	breast
1565749	TCGA-A6-6780-01	large_intestine
1565935	TCGA-AD-6964-01	large_intestine
2056129	TCGA-A8-A09Z-01	breast
1566018	TCGA-CM-6169-01	large_intestine
1566021	TCGA-CM-6172-01	large_intestine
1566102	TCGA-G4-6293-01	large_intestine
1565830	TCGA-AA-3837-01	large_intestine
1565725	TCGA-A6-4105-01	large_intestine
1802400	TCGA-J2-8192-01	lung
1565980	TCGA-CK-4950-01	large_intestine
2061711	TCGA-A6-2686-01	large_intestine
1565733	TCGA-A6-5664-01	large_intestine
1802401	TCGA-J2-8194-01	lung
1566128	TCGA-G4-6628-01	large_intestine
1566108	TCGA-G4-6302-01	large_intestine
1566119	TCGA-G4-6320-01	large_intestine
1565864	TCGA-AA-3966-01	large_intestine
1566360	TCGA-AG-3999-01	large_intestine
1566435	TCGA-AG-A002-01	large_intestine
1565761	TCGA-AA-3510-01	large_intestine
1995831	TCGA-EB-A41A-01	skin
1566427	TCGA-F5-6814-01	large_intestine
1566438	TCGA-AG-A00H-01	large_intestine
1566454	TCGA-AG-A02N-01	large_intestine
1684146	TCGA-49-6743-01	lung
1565802	TCGA-AA-3672-01	large_intestine
1565814	TCGA-AA-3695-01	large_intestine
1565820	TCGA-AA-3715-01	large_intestine
1565843	TCGA-AA-3858-01	large_intestine
1565855	TCGA-AA-3930-01	large_intestine
1565880	TCGA-AA-3994-01	large_intestine
1565882	TCGA-AA-A00A-01	large_intestine
1565886	TCGA-AA-A00J-01	large_intestine
1565889	TCGA-AA-A00N-01	large_intestine
1687387	TCGA-B5-A0JY-01	endometrium
1565740	TCGA-A6-6141-01	large_intestine
1565896	TCGA-AA-A010-01	large_intestine
1687461	TCGA-BS-A0TC-01	endometrium
2066244	TCGA-BR-8680-01	stomach
1566348	TCGA-AG-3887-01	large_intestine
1566357	TCGA-AG-3902-01	large_intestine
1566447	TCGA-AG-A01W-01	large_intestine
1566456	TCGA-AG-A032-01	large_intestine
1565710	TCGA-A6-2676-01	large_intestine
1565764	TCGA-AA-3516-01	large_intestine
1565781	TCGA-AA-3542-01	large_intestine
1565803	TCGA-AA-3673-01	large_intestine
1565813	TCGA-AA-3693-01	large_intestine
1565827	TCGA-AA-3821-01	large_intestine
1566110	TCGA-G4-6304-01	large_intestine
1566020	TCGA-CM-6171-01	large_intestine
1565707	TCGA-A6-2672-01	large_intestine
1565834	TCGA-AA-3845-01	large_intestine
1565850	TCGA-AA-3869-01	large_intestine
1565854	TCGA-AA-3877-01	large_intestine
1565870	TCGA-AA-3973-01	large_intestine
1565875	TCGA-AA-3980-01	large_intestine
1565879	TCGA-AA-3989-01	large_intestine
1565887	TCGA-AA-A00K-01	large_intestine
1565911	TCGA-AA-A01Z-01	large_intestine
1565916	TCGA-AA-A02F-01	large_intestine
1566017	TCGA-CM-6168-01	large_intestine
1683280	TCGA-A2-A0CZ-01	breast
1565819	TCGA-AA-3713-01	large_intestine
1565994	TCGA-CM-4746-01	large_intestine
1995869	TCGA-EE-A29B-06	skin
2066432	TCGA-CD-5804-01	stomach
1789730	TCGA-A6-3809-01	large_intestine
2056060	TCGA-D8-A1XQ-01	breast
2056074	TCGA-BH-A18G-01	breast
1566088	TCGA-F4-6463-01	large_intestine
2066198	TCGA-CD-8527-01	stomach
1683232	TCGA-BT-A20O-01	urinary_tract
1683235	TCGA-BT-A20T-01	urinary_tract
1683227	TCGA-BL-A13J-01	urinary_tract
1683245	TCGA-CF-A1HS-01	urinary_tract
1683247	TCGA-CU-A0YO-01	urinary_tract
1683229	TCGA-BT-A0YX-01	urinary_tract
1683249	TCGA-DK-A1A3-01	urinary_tract
1683231	TCGA-BT-A20N-01	urinary_tract
1683853	TCGA-B0-5695-01	kidney
1788495	TCGA-AR-A0TW-01	breast
1788590	TCGA-BH-A0C1-01	breast
1788362	TCGA-A8-A07C-01	breast
1683410	TCGA-AN-A041-01	breast
1788730	TCGA-D8-A147-01	breast
1788815	TCGA-E2-A159-01	breast
1788305	TCGA-A2-A0ET-01	breast
1683497	TCGA-AR-A0U0-01	breast
1788564	TCGA-BH-A0AW-01	breast
1683454	TCGA-AO-A0J3-01	breast
1788309	TCGA-A2-A0EX-01	breast
1788722	TCGA-D8-A13Y-01	breast
1683488	TCGA-AR-A0TR-01	breast
2055529	TCGA-A2-A04T-01	breast
1788459	TCGA-AO-A0J6-01	breast
1683606	TCGA-BH-A0DQ-01	breast
1683258	TCGA-A1-A0SM-01	breast
1788284	TCGA-A2-A04P-01	breast
1788494	TCGA-AR-A0TU-01	breast
1683533	TCGA-B6-A0IN-01	breast
1788804	TCGA-E2-A14W-01	breast
1788681	TCGA-C8-A12L-01	breast
1788310	TCGA-A2-A0EY-01	breast
1788433	TCGA-AN-A0AL-01	breast
1788457	TCGA-AO-A03V-01	breast
1683532	TCGA-B6-A0IM-01	breast
1788379	TCGA-A8-A086-01	breast
1683646	TCGA-BH-A0W5-01	breast
1788467	TCGA-AO-A0JJ-01	breast
1788698	TCGA-C8-A134-01	breast
1788557	TCGA-B6-A0X7-01	breast
1683549	TCGA-B6-A0RU-01	breast
1788828	TCGA-E2-A15K-06	breast
1788827	TCGA-E2-A15K-01	breast
1788640	TCGA-BH-A18P-01	breast
1788543	TCGA-B6-A0RE-01	breast
1788540	TCGA-B6-A0IH-01	breast
1683447	TCGA-AO-A03O-01	breast
1788279	TCGA-A1-A0SK-01	breast
1683768	TCGA-DR-A0ZM-01	cervix
1683775	TCGA-FU-A23K-01	cervix
1683766	TCGA-BI-A0VS-01	cervix
1683771	TCGA-DS-A0VM-01	cervix
1683984	TCGA-CJ-5671-01	kidney
1683968	TCGA-CJ-4882-01	kidney
1684014	TCGA-CZ-4853-01	kidney
1683890	TCGA-B8-5164-01	kidney
1683939	TCGA-BP-5169-01	kidney
1683920	TCGA-BP-4986-01	kidney
1683961	TCGA-BP-5198-01	kidney
1994734	TCGA-CJ-4636-01	kidney
1683876	TCGA-B2-5641-01	kidney
1683981	TCGA-CJ-4918-01	kidney
1683994	TCGA-CJ-5683-01	kidney
1683811	TCGA-B0-4811-01	kidney
1683809	TCGA-B0-4712-01	kidney
1683806	TCGA-B0-4700-01	kidney
1684038	TCGA-CZ-5982-01	kidney
1684115	TCGA-44-3918-01	lung
1684135	TCGA-49-4488-01	lung
1684181	TCGA-55-5899-01	lung
1684206	TCGA-67-4679-01	lung
1684234	TCGA-91-6829-01	lung
1684218	TCGA-73-4676-01	lung
1684188	TCGA-64-1678-01	lung
1684222	TCGA-75-5126-01	lung
1684845	TCGA-22-4595-01	lung
2063163	TCGA-MP-A4TC-01	lung
1684167	TCGA-50-6590-01	lung
1684100	TCGA-44-2656-01	lung
1684077	TCGA-05-5420-01	lung
1684152	TCGA-50-5049-01	lung
1684092	TCGA-38-4629-01	lung
1684200	TCGA-67-3771-01	lung
1684074	TCGA-05-4432-01	lung
1684130	TCGA-44-6777-01	lung
1684086	TCGA-35-4123-01	lung
1685254	TCGA-34-5231-01	lung
1684198	TCGA-67-3770-01	lung
1684164	TCGA-50-5941-01	lung
1684141	TCGA-49-4507-01	lung
1684169	TCGA-50-6592-01	lung
1684052	TCGA-05-4382-01	lung
1684088	TCGA-38-4625-01	lung
1684089	TCGA-38-4626-01	lung
1684215	TCGA-73-4668-01	lung
2063116	TCGA-86-8073-01	lung
1684095	TCGA-38-4632-01	lung
1684186	TCGA-64-1676-01	lung
1684063	TCGA-05-4410-01	lung
1684127	TCGA-44-6774-01	lung
1684193	TCGA-64-5778-01	lung
1686367	TCGA-60-2726-01	lung
1684424	TCGA-18-3421-01	lung
1684785	TCGA-22-1016-01	lung
1685808	TCGA-46-3768-01	lung
1685973	TCGA-56-6546-01	lung
1686903	TCGA-66-2788-01	lung
1685694	TCGA-43-5668-01	lung
1685103	TCGA-33-4566-01	lung
1686674	TCGA-66-2767-01	lung
1684370	TCGA-18-3415-01	lung
1684289	TCGA-18-3409-01	lung
1684562	TCGA-21-1077-01	lung
1685824	TCGA-46-3769-01	lung
1685124	TCGA-33-4586-01	lung
1685484	TCGA-37-5819-01	lung
1686968	TCGA-66-2792-01	lung
1686523	TCGA-66-2754-01	lung
1684951	TCGA-22-5473-01	lung
1687166	TCGA-85-6175-01	lung
1995998	TCGA-FS-A1ZK-06	skin
1686797	TCGA-66-2780-01	lung
1685876	TCGA-51-4080-01	lung
1684321	TCGA-18-3411-01	lung
1685966	TCGA-56-6545-01	lung
1684386	TCGA-18-3416-01	lung
1685178	TCGA-34-2600-01	lung
1684354	TCGA-18-3414-01	lung
1685562	TCGA-39-5031-01	lung
1686560	TCGA-66-2756-01	lung
1684890	TCGA-22-4604-01	lung
1685858	TCGA-51-4079-01	lung
1687180	TCGA-85-6561-01	lung
1685895	TCGA-51-4081-01	lung
1684487	TCGA-18-5595-01	lung
1995951	TCGA-ER-A19D-06	skin
2061654	TCGA-C5-A2LX-01	cervix
1685792	TCGA-46-3767-01	lung
1685303	TCGA-34-5927-01	lung
1685143	TCGA-33-6737-01	lung
1685499	TCGA-39-5016-01	lung
1685436	TCGA-37-4133-01	lung
1686576	TCGA-66-2757-01	lung
1684666	TCGA-21-5784-01	lung
1687064	TCGA-70-6723-01	lung
1687351	TCGA-AP-A0LM-01	endometrium
1687334	TCGA-AP-A059-01	endometrium
1687491	TCGA-D1-A101-01	endometrium
1687398	TCGA-B5-A11E-01	endometrium
1687493	TCGA-D1-A103-01	endometrium
1687518	TCGA-D1-A16Y-01	endometrium
1687381	TCGA-AX-A2HF-01	endometrium
1687354	TCGA-AP-A0LP-01	endometrium
1687517	TCGA-D1-A16X-01	endometrium
1687473	TCGA-BS-A0UJ-01	endometrium
1687424	TCGA-BG-A0M4-01	endometrium
1687471	TCGA-BS-A0UA-01	endometrium
1687346	TCGA-AP-A0LG-01	endometrium
1687309	TCGA-A5-A0GH-01	endometrium
1687344	TCGA-AP-A0LE-01	endometrium
1687502	TCGA-D1-A167-01	endometrium
1687526	TCGA-D1-A17F-01	endometrium
1687532	TCGA-D1-A17Q-01	endometrium
1687442	TCGA-BG-A0VZ-01	endometrium
1687477	TCGA-BS-A0UV-01	endometrium
1687453	TCGA-BK-A0C9-01	endometrium
1995700	TCGA-G9-6333-01	prostate
1687443	TCGA-BG-A0W1-01	endometrium
1687475	TCGA-BS-A0UM-01	endometrium
1687332	TCGA-AP-A054-01	endometrium
1994527	TCGA-14-0781-01	central_nervous_system
1687466	TCGA-BS-A0TJ-01	endometrium
1687329	TCGA-AP-A051-01	endometrium
1687523	TCGA-D1-A17B-01	endometrium
1995853	TCGA-EB-A5UN-06	skin
1687306	TCGA-A5-A0GB-01	endometrium
1687341	TCGA-AP-A0L8-01	endometrium
1786825	TCGA-GV-A3QI-01	urinary_tract
1687395	TCGA-B5-A0K7-01	endometrium
1687317	TCGA-A5-A0GV-01	endometrium
1687511	TCGA-D1-A16J-01	endometrium
1687433	TCGA-BG-A0MQ-01	endometrium
1687386	TCGA-B5-A0JV-01	endometrium
1687401	TCGA-B5-A11H-01	endometrium
1687327	TCGA-A5-A0VQ-01	endometrium
1687356	TCGA-AP-A0LT-01	endometrium
1687370	TCGA-AX-A06H-01	endometrium
1687536	TCGA-D1-A17U-01	endometrium
1687322	TCGA-A5-A0R8-01	endometrium
1687345	TCGA-AP-A0LF-01	endometrium
2066324	TCGA-BR-A4J1-01	stomach
1687376	TCGA-AX-A0J1-01	endometrium
1687383	TCGA-B5-A0JR-01	endometrium
1687522	TCGA-D1-A17A-01	endometrium
1687527	TCGA-D1-A17H-01	endometrium
1995790	TCGA-D3-A5GU-06	skin
1687347	TCGA-AP-A0LH-01	endometrium
1687464	TCGA-BS-A0TG-01	endometrium
1687359	TCGA-AX-A05S-01	endometrium
1565796	TCGA-AA-3660-01	large_intestine
1687409	TCGA-B5-A11S-01	endometrium
1995872	TCGA-EE-A29E-06	skin
1566094	TCGA-F4-6806-01	large_intestine
1687512	TCGA-D1-A16N-01	endometrium
1687474	TCGA-BS-A0UL-01	endometrium
1687403	TCGA-B5-A11J-01	endometrium
2066333	TCGA-BR-7715-01	stomach
1687362	TCGA-AX-A05W-01	endometrium
1687367	TCGA-AX-A063-01	endometrium
1687411	TCGA-B5-A11V-01	endometrium
1687408	TCGA-B5-A11R-01	endometrium
1687538	TCGA-D1-A1NX-01	endometrium
1687406	TCGA-B5-A11O-01	endometrium
1687484	TCGA-D1-A0ZP-01	endometrium
2061676	TCGA-FU-A3HZ-01	cervix
1687311	TCGA-A5-A0GJ-01	endometrium
1995836	TCGA-EB-A431-01	skin
1687391	TCGA-B5-A0K2-01	endometrium
1687371	TCGA-AX-A06L-01	endometrium
1687450	TCGA-BG-A18B-01	endometrium
1687529	TCGA-D1-A17L-01	endometrium
1687463	TCGA-BS-A0TE-01	endometrium
1687537	TCGA-D1-A1NU-01	endometrium
1687310	TCGA-A5-A0GI-01	endometrium
1687468	TCGA-BS-A0U7-01	endometrium
1698962	TCGA-EJ-5532-01	prostate
1698970	TCGA-G9-6364-01	prostate
1698954	TCGA-EJ-5521-01	prostate
1683524	TCGA-B6-A0IA-01	breast
1702780	TCGA-A3-3320-01	kidney
1685346	TCGA-37-3789-01	lung
1685760	TCGA-46-3765-01	lung
1685959	TCGA-56-5898-01	lung
2066231	TCGA-BR-8368-01	stomach
1566124	TCGA-G4-6588-01	large_intestine
1565931	TCGA-AD-6895-01	large_intestine
2061723	TCGA-QG-A5Z2-01	large_intestine
2061714	TCGA-NH-A5IV-01	large_intestine
1565835	TCGA-AA-3846-01	large_intestine
1565823	TCGA-AA-3814-01	large_intestine
2129915	TCGA-AD-A5EJ-01	large_intestine
1565976	TCGA-CA-6718-01	large_intestine
2054259	TCGA-FW-A3R5-06	skin
1566415	TCGA-EI-6885-01	large_intestine
1788484	TCGA-AO-A1KS-01	breast
1995911	TCGA-EE-A2MC-06	skin
1801616	TCGA-AK-3427-01	kidney
1565960	TCGA-AZ-6599-01	large_intestine
1566123	TCGA-G4-6586-01	large_intestine
2061713	TCGA-AA-A02R-01	large_intestine
1786765	TCGA-BT-A20R-01	urinary_tract
1786788	TCGA-DK-A3IL-01	urinary_tract
1786776	TCGA-DK-A1A6-01	urinary_tract
1786804	TCGA-G2-A2EC-01	urinary_tract
1786827	TCGA-H4-A2HQ-01	urinary_tract
1786805	TCGA-G2-A2EF-01	urinary_tract
1786806	TCGA-G2-A2EJ-01	urinary_tract
1786801	TCGA-FD-A3N5-01	urinary_tract
1786809	TCGA-G2-A2EO-01	urinary_tract
1786782	TCGA-DK-A1AG-01	urinary_tract
1786792	TCGA-DK-A3IT-01	urinary_tract
1786770	TCGA-CF-A27C-01	urinary_tract
1995942	TCGA-ER-A194-01	skin
1786797	TCGA-FD-A3B5-01	urinary_tract
1786779	TCGA-DK-A1AD-01	urinary_tract
1786775	TCGA-CU-A3KJ-01	urinary_tract
1565143	TCGA-AB-2864-03	haematopoietic_and_lymphoid_tissue
1565229	TCGA-AB-2950-03	haematopoietic_and_lymphoid_tissue
1637240	TCGA-29-2429-01	ovary
1637203	TCGA-29-1698-01	ovary
1637154	TCGA-23-2645-01	ovary
1637088	TCGA-04-1638-01	ovary
1637137	TCGA-13-2071-01	ovary
1637304	TCGA-61-1738-01	ovary
1637162	TCGA-24-1844-01	ovary
1637145	TCGA-23-1029-01	ovary
1637219	TCGA-29-1763-01	ovary
1637164	TCGA-24-1846-01	ovary
1637316	TCGA-61-1910-01	ovary
1637143	TCGA-20-1686-01	ovary
1637228	TCGA-29-1775-01	ovary
1566005	TCGA-CM-5861-01	large_intestine
1565734	TCGA-A6-5665-01	large_intestine
1565926	TCGA-AD-5900-01	large_intestine
1565940	TCGA-AU-6004-01	large_intestine
1565938	TCGA-AM-5821-01	large_intestine
1566412	TCGA-EI-6882-01	large_intestine
1565988	TCGA-CK-6746-01	large_intestine
1995881	TCGA-EE-A29S-06	skin
1566071	TCGA-DM-A1HA-01	large_intestine
1565730	TCGA-A6-5660-01	large_intestine
1566113	TCGA-G4-6309-01	large_intestine
1566050	TCGA-D5-6923-01	large_intestine
1566090	TCGA-F4-6570-01	large_intestine
1565798	TCGA-AA-3663-01	large_intestine
1565731	TCGA-A6-5661-01	large_intestine
1788390	TCGA-A8-A08P-01	breast
1566091	TCGA-F4-6703-01	large_intestine
1565941	TCGA-AY-4070-01	large_intestine
1788442	TCGA-AN-A0FN-01	breast
1565797	TCGA-AA-3662-01	large_intestine
1565750	TCGA-A6-6781-01	large_intestine
1565987	TCGA-CK-5916-01	large_intestine
1565974	TCGA-CA-6716-01	large_intestine
1565962	TCGA-AZ-6601-01	large_intestine
2205349	TCGA-WS-AB45-01	large_intestine
1566053	TCGA-D5-6927-01	large_intestine
1566031	TCGA-D5-5539-01	large_intestine
1565992	TCGA-CM-4743-01	large_intestine
1565936	TCGA-AD-6965-01	large_intestine
1566057	TCGA-D5-6931-01	large_intestine
1566036	TCGA-D5-6531-01	large_intestine
1788356	TCGA-A8-A06X-01	breast
1565809	TCGA-AA-3684-01	large_intestine
1565799	TCGA-AA-3664-01	large_intestine
1788404	TCGA-A8-A09C-01	breast
1566345	TCGA-AG-3882-01	large_intestine
1788393	TCGA-A8-A08T-01	breast
1788447	TCGA-AN-A0FY-01	breast
1788463	TCGA-AO-A0JC-01	breast
1565812	TCGA-AA-3692-01	large_intestine
2275804	TCGA-17-Z027-01	lung
2065901	TCGA-AG-3891-01	large_intestine
1565866	TCGA-AA-3968-01	large_intestine
1566039	TCGA-D5-6534-01	large_intestine
1566054	TCGA-D5-6928-01	large_intestine
1566111	TCGA-G4-6306-01	large_intestine
1566049	TCGA-D5-6922-01	large_intestine
1566403	TCGA-EI-6507-01	large_intestine
1566097	TCGA-F4-6809-01	large_intestine
1566075	TCGA-DM-A285-01	large_intestine
1566074	TCGA-DM-A282-01	large_intestine
1565929	TCGA-AD-6889-01	large_intestine
2061706	TCGA-A6-2679-01	large_intestine
1565826	TCGA-AA-3819-01	large_intestine
1788292	TCGA-A2-A0CP-01	breast
1566355	TCGA-AG-3898-01	large_intestine
1788444	TCGA-AN-A0FV-01	breast
1566363	TCGA-AG-4007-01	large_intestine
1788570	TCGA-BH-A0B4-01	breast
1565878	TCGA-AA-3986-01	large_intestine
1566437	TCGA-AG-A00C-01	large_intestine
1565747	TCGA-A6-6653-01	large_intestine
1566079	TCGA-DM-A28E-01	large_intestine
1789731	TCGA-AA-3815-01	large_intestine
1566116	TCGA-G4-6314-01	large_intestine
1566069	TCGA-DM-A1DA-01	large_intestine
1788741	TCGA-D8-A1JK-01	breast
1566302	TCGA-AF-2693-01	large_intestine
1565975	TCGA-CA-6717-01	large_intestine
1565741	TCGA-A6-6142-01	large_intestine
1565706	TCGA-A6-2671-01	large_intestine
1566040	TCGA-D5-6535-01	large_intestine
1566126	TCGA-G4-6626-01	large_intestine
1566426	TCGA-F5-6813-01	large_intestine
1565745	TCGA-A6-6651-01	large_intestine
1566080	TCGA-DM-A28F-01	large_intestine
2056101	TCGA-AN-A0AK-01	breast
1566022	TCGA-CM-6674-01	large_intestine
1566105	TCGA-G4-6297-01	large_intestine
1565753	TCGA-AA-3489-01	large_intestine
1566023	TCGA-CM-6675-01	large_intestine
2204451	TCGA-GF-A6C9-06	skin
1566029	TCGA-D5-5537-01	large_intestine
1566016	TCGA-CM-6167-01	large_intestine
1788314	TCGA-A2-A0SY-01	breast
1788718	TCGA-C8-A275-01	breast
1788281	TCGA-A1-A0SP-01	breast
1788780	TCGA-D8-A27L-01	breast
1788669	TCGA-BH-A1FM-01	breast
1788882	TCGA-E9-A1R2-01	breast
1788670	TCGA-BH-A1FN-01	breast
1788322	TCGA-A2-A1FW-01	breast
1788702	TCGA-C8-A1HE-01	breast
1788939	TCGA-EW-A1PE-01	breast
1788661	TCGA-BH-A1FC-01	breast
1994602	TCGA-41-3392-01	central_nervous_system
2066361	TCGA-BR-4184-01	stomach
1788321	TCGA-A2-A1FV-01	breast
1788589	TCGA-BH-A0BZ-01	breast
1788782	TCGA-D8-A27N-01	breast
1788315	TCGA-A2-A0T2-01	breast
1788873	TCGA-E9-A1NC-01	breast
1788445	TCGA-AN-A0FW-01	breast
1565918	TCGA-AA-A02J-01	large_intestine
1788430	TCGA-AN-A04C-01	breast
1788434	TCGA-AN-A0AM-01	breast
1788924	TCGA-EW-A1OV-01	breast
1788850	TCGA-E2-A1IK-01	breast
1788523	TCGA-AR-A24Q-01	breast
1788761	TCGA-D8-A1XM-01	breast
1788332	TCGA-A2-A25C-01	breast
1788400	TCGA-A8-A097-01	breast
1788854	TCGA-E2-A1IU-01	breast
1788745	TCGA-D8-A1JP-01	breast
1788902	TCGA-E9-A22B-01	breast
1788801	TCGA-E2-A14S-01	breast
1801683	TCGA-B4-5835-01	kidney
1801760	TCGA-BP-5181-01	kidney
1802294	TCGA-55-6985-01	lung
1802270	TCGA-44-7672-01	lung
1802354	TCGA-78-7536-01	lung
1802325	TCGA-69-7979-01	lung
1802304	TCGA-55-7726-01	lung
1802326	TCGA-69-7980-01	lung
1802374	TCGA-91-6830-01	lung
1802274	TCGA-50-5930-01	lung
1802272	TCGA-44-8119-01	lung
1802300	TCGA-55-7570-01	lung
1684079	TCGA-05-5425-01	lung
1802280	TCGA-53-7813-01	lung
1802375	TCGA-91-6840-01	lung
1802331	TCGA-75-7027-01	lung
1802384	TCGA-95-7944-01	lung
1802305	TCGA-55-7727-01	lung
1798471	TCGA-06-0147-01	central_nervous_system
1566395	TCGA-DC-6160-01	large_intestine
1566378	TCGA-CI-6620-01	large_intestine
1566393	TCGA-DC-6157-01	large_intestine
1994760	TCGA-CZ-4857-01	kidney
1687510	TCGA-D1-A16I-01	endometrium
1687498	TCGA-D1-A160-01	endometrium
1683891	TCGA-B8-5165-01	kidney
1686336	TCGA-60-2724-01	lung
1684087	TCGA-35-5375-01	lung
1802268	TCGA-44-7670-01	lung
1994576	TCGA-28-5218-01	central_nervous_system
1995817	TCGA-DA-A3F3-06	skin
1995806	TCGA-DA-A1I0-06	skin
1995819	TCGA-DA-A3F8-06	skin
1995813	TCGA-DA-A1IA-06	skin
1995895	TCGA-EE-A2GI-06	skin
2056131	TCGA-A8-A07J-01	breast
2056128	TCGA-A8-A0A6-01	breast
1565822	TCGA-AA-3812-01	large_intestine
2056132	TCGA-A8-A06N-01	breast
1788464	TCGA-AO-A0JD-01	breast
1683776	TCGA-FU-A23L-01	cervix
1565805	TCGA-AA-3678-01	large_intestine
1788363	TCGA-A8-A07E-01	breast
2061710	TCGA-CK-4951-01	large_intestine
1566048	TCGA-D5-6920-01	large_intestine
2130396	TCGA-EK-A3GK-01	cervix
1788407	TCGA-A8-A09G-01	breast
2061691	TCGA-A6-A565-01	large_intestine
2066335	TCGA-BR-A4QM-01	stomach
1994487	TCGA-06-0171-02	central_nervous_system
1248246	TCGA-06-0749-01	central_nervous_system
1248271	TCGA-06-2567-01	central_nervous_system
1248332	TCGA-12-0688-01	central_nervous_system
1248377	TCGA-14-0817-01	central_nervous_system
1788654	TCGA-BH-A1EX-01	breast
2129864	TCGA-D9-A6EC-06	skin
1995822	TCGA-EB-A24D-01	skin
1996002	TCGA-FS-A1ZQ-06	skin
1565890	TCGA-AA-A00O-01	large_intestine
1565838	TCGA-AA-3851-01	large_intestine
1995762	TCGA-D3-A3C1-06	skin
1788623	TCGA-BH-A0HA-01	breast
1995901	TCGA-EE-A2GO-06	skin
1995892	TCGA-EE-A2GD-06	skin
1995971	TCGA-ER-A2NG-06	skin
1995738	TCGA-D3-A1Q6-06	skin
2066332	TCGA-BR-6802-01	stomach
2066116	TCGA-B7-5816-01	stomach
2056061	TCGA-D8-A1XK-01	breast
1565952	TCGA-AZ-4615-01	large_intestine
1994650	TCGA-B0-4693-01	kidney
1994761	TCGA-CZ-4858-01	kidney
1994711	TCGA-BP-4759-01	kidney
1994703	TCGA-BP-4347-01	kidney
1994747	TCGA-CJ-4884-01	kidney
1994655	TCGA-B0-4713-01	kidney
1994681	TCGA-BP-4158-01	kidney
1994672	TCGA-B0-4844-01	kidney
1994639	TCGA-AK-3428-01	kidney
1994696	TCGA-BP-4338-01	kidney
1996209	TCGA-EL-A3D6-01	thyroid
1996270	TCGA-EM-A22K-01	thyroid
1996336	TCGA-ET-A2MY-01	thyroid
1996208	TCGA-EL-A3D5-01	thyroid
1996114	TCGA-DJ-A1QO-01	thyroid
1996172	TCGA-DO-A2HM-01	thyroid
1994554	TCGA-19-5959-01	central_nervous_system
1994584	TCGA-32-2491-01	central_nervous_system
1994539	TCGA-19-2620-01	central_nervous_system
1994589	TCGA-32-2634-01	central_nervous_system
1994564	TCGA-26-6173-01	central_nervous_system
1994608	TCGA-74-6573-01	central_nervous_system
1995858	TCGA-EE-A181-06	skin
2205326	TCGA-RP-A694-06	skin
1798481	TCGA-06-0174-01	central_nervous_system
1566428	TCGA-F5-6861-01	large_intestine
1566304	TCGA-AF-3911-01	large_intestine
1566375	TCGA-AH-6903-01	large_intestine
1566408	TCGA-EI-6512-01	large_intestine
1995792	TCGA-D9-A149-06	skin
1995903	TCGA-EE-A2GR-06	skin
1995766	TCGA-D3-A3C8-06	skin
1996038	TCGA-GN-A26D-06	skin
1995896	TCGA-EE-A2GJ-06	skin
1995907	TCGA-EE-A2M5-06	skin
1995953	TCGA-ER-A19F-06	skin
1995946	TCGA-ER-A198-06	skin
1995860	TCGA-EE-A183-06	skin
1995739	TCGA-D3-A1Q7-06	skin
2204462	TCGA-RP-A693-06	skin
1996035	TCGA-GN-A269-01	skin
1995936	TCGA-EE-A3J5-06	skin
1995889	TCGA-EE-A2A6-06	skin
1995898	TCGA-EE-A2GL-06	skin
1995955	TCGA-ER-A19H-06	skin
1995924	TCGA-EE-A2MR-06	skin
1996016	TCGA-FS-A4FC-06	skin
1995758	TCGA-D3-A2JN-06	skin
1995954	TCGA-ER-A19G-06	skin
1995784	TCGA-D3-A51T-06	skin
1995917	TCGA-EE-A2MJ-06	skin
1995927	TCGA-EE-A2MU-06	skin
1996032	TCGA-GN-A266-06	skin
1995854	TCGA-EE-A17X-06	skin
1995803	TCGA-DA-A1HV-06	skin
1995906	TCGA-EE-A2GU-06	skin
1995925	TCGA-EE-A2MS-06	skin
1995979	TCGA-FR-A3YO-06	skin
1995864	TCGA-EE-A20C-06	skin
1995886	TCGA-EE-A2A1-06	skin
1995771	TCGA-D3-A3ML-06	skin
1995952	TCGA-ER-A19E-06	skin
1996037	TCGA-GN-A26C-01	skin
1995751	TCGA-D3-A2JC-06	skin
1996039	TCGA-HR-A2OG-01	skin
1995786	TCGA-D3-A5GO-06	skin
1995919	TCGA-EE-A2ML-06	skin
1995905	TCGA-EE-A2GT-06	skin
1995887	TCGA-EE-A2A2-06	skin
1995984	TCGA-FS-A1YY-06	skin
1995934	TCGA-EE-A3AG-06	skin
1995891	TCGA-EE-A2GC-06	skin
1995787	TCGA-D3-A5GR-06	skin
1995777	TCGA-D3-A51F-06	skin
1995848	TCGA-EB-A553-01	skin
1995852	TCGA-EB-A5UM-01	skin
1995757	TCGA-D3-A2JL-06	skin
1995941	TCGA-ER-A193-06	skin
1995740	TCGA-D3-A1Q8-06	skin
1995798	TCGA-D9-A3Z4-01	skin
1995737	TCGA-D3-A1Q5-06	skin
1995760	TCGA-D3-A2JP-06	skin
1995933	TCGA-EE-A3AF-06	skin
1995960	TCGA-ER-A19N-06	skin
1995977	TCGA-FR-A3R1-01	skin
1995746	TCGA-D3-A2J7-06	skin
1995938	TCGA-EE-A3JA-06	skin
1995902	TCGA-EE-A2GP-06	skin
1995835	TCGA-EB-A430-01	skin
1995916	TCGA-EE-A2MI-06	skin
1995781	TCGA-D3-A51K-06	skin
1995859	TCGA-EE-A182-06	skin
1995763	TCGA-D3-A3C3-06	skin
1995947	TCGA-ER-A199-06	skin
1995912	TCGA-EE-A2MD-06	skin
1995800	TCGA-D9-A4Z3-01	skin
1995940	TCGA-EE-A3JI-06	skin
1996009	TCGA-FS-A1ZZ-06	skin
1995937	TCGA-EE-A3J8-06	skin
1996001	TCGA-FS-A1ZP-06	skin
1995978	TCGA-FR-A3YN-06	skin
1995804	TCGA-DA-A1HW-06	skin
1995704	TCGA-G9-6351-01	prostate
1995710	TCGA-HC-7075-01	prostate
1995692	TCGA-EJ-7123-01	prostate
2275829	TCGA-17-Z022-01	lung
2061670	TCGA-IR-A3LL-01	cervix
2061529	TCGA-K4-A3WS-01	urinary_tract
2061528	TCGA-G2-A3VY-01	urinary_tract
2061566	TCGA-DK-A2I4-01	urinary_tract
1803862	TCGA-EJ-7784-01	prostate
2065896	TCGA-EJ-A46G-01	prostate
2061487	TCGA-DK-A3X1-01	urinary_tract
2061527	TCGA-FD-A3SS-01	urinary_tract
2061482	TCGA-BT-A2LB-01	urinary_tract
2061543	TCGA-FD-A3SM-01	urinary_tract
2061504	TCGA-DK-A3WW-01	urinary_tract
2061564	TCGA-GV-A40G-01	urinary_tract
2061511	TCGA-GC-A3RC-01	urinary_tract
2056126	TCGA-AC-A23H-01	breast
2056100	TCGA-AO-A03M-01	breast
2056059	TCGA-D8-A27G-01	breast
2056075	TCGA-BH-A0HF-01	breast
2056063	TCGA-D8-A1JA-01	breast
2056067	TCGA-C8-A26Y-01	breast
2056064	TCGA-D8-A1J8-01	breast
2066357	TCGA-CG-4305-01	stomach
2066338	TCGA-BR-8360-01	stomach
2066230	TCGA-CG-5733-01	stomach
2066410	TCGA-HU-A4H8-01	stomach
2054158	TCGA-QB-A6FS-06	skin
2054261	TCGA-EB-A5SG-06	skin
1995986	TCGA-FS-A1Z3-06	skin
2066435	TCGA-HF-7132-01	stomach
2066153	TCGA-BR-8487-01	stomach
2066427	TCGA-CG-5723-01	stomach
2066402	TCGA-CG-4444-01	stomach
2066205	TCGA-BR-4370-01	stomach
2066185	TCGA-BR-4371-01	stomach
2054258	TCGA-EE-A3J4-06	skin
2054264	TCGA-ER-A3EV-06	skin
2062641	TCGA-HT-8564-01	central_nervous_system
2062623	TCGA-DB-A64P-01	central_nervous_system
2062495	TCGA-HT-7693-01	central_nervous_system
2062447	TCGA-DB-5274-01	central_nervous_system
2062533	TCGA-DB-A64W-01	central_nervous_system
2062466	TCGA-DU-7309-01	central_nervous_system
2062538	TCGA-HT-A5RC-01	central_nervous_system
2066367	TCGA-F1-A448-01	stomach
2062353	TCGA-P4-A5E6-01	kidney
2062347	TCGA-MH-A55Z-01	kidney
2062316	TCGA-IA-A40U-01	kidney
2062356	TCGA-DZ-6132-01	kidney
2062365	TCGA-B1-5398-01	kidney
2062371	TCGA-A4-A5Y1-01	kidney
2062265	TCGA-P4-A5E7-01	kidney
2062291	TCGA-A4-8515-01	kidney
2062381	TCGA-P4-A5EB-01	kidney
2062332	TCGA-BQ-5893-01	kidney
2062340	TCGA-GL-7773-01	kidney
2066239	TCGA-BR-A4J4-01	stomach
2066371	TCGA-HU-A4GQ-01	stomach
2066328	TCGA-BR-7196-01	stomach
2066295	TCGA-CG-5721-01	stomach
2066336	TCGA-CD-8529-01	stomach
2066184	TCGA-HU-A4GX-01	stomach
2066278	TCGA-D7-A4YT-01	stomach
2066320	TCGA-FP-8211-01	stomach
2066372	TCGA-HU-A4H5-01	stomach
2066382	TCGA-CG-5726-01	stomach
2066254	TCGA-IN-7806-01	stomach
2066356	TCGA-CD-5801-01	stomach
2066433	TCGA-CG-4306-01	stomach
2066429	TCGA-CG-4442-01	stomach
2066419	TCGA-BR-4256-01	stomach
2066401	TCGA-CD-A4MG-01	stomach
2066152	TCGA-BR-6852-01	stomach
2066285	TCGA-D7-8572-01	stomach
2066194	TCGA-BR-8059-01	stomach
2066232	TCGA-CD-A4MH-01	stomach
2066290	TCGA-BR-A4CQ-01	stomach
2066388	TCGA-CD-8536-01	stomach
2066178	TCGA-BR-8078-01	stomach
2066381	TCGA-HU-A4H0-01	stomach
2066425	TCGA-CG-4437-01	stomach
2130184	TCGA-L9-A7SV-01	lung
2066386	TCGA-BR-7851-01	stomach
2066221	TCGA-BR-4257-01	stomach
2066330	TCGA-D7-6820-01	stomach
2066157	TCGA-BR-4361-01	stomach
2066174	TCGA-BR-7707-01	stomach
2066140	TCGA-BR-6563-01	stomach
2066273	TCGA-FP-A4BE-01	stomach
2129880	TCGA-BT-A42C-01	urinary_tract
2129993	TCGA-HC-8266-01	prostate
2130013	TCGA-EE-A3JD-06	skin
2129936	TCGA-AT-A5NU-01	kidney
2130158	TCGA-B1-A47M-01	kidney
2056099	TCGA-AO-A128-01	breast
2065909	TCGA-AG-3728-01	large_intestine
1684108	TCGA-44-2665-01	lung
1683460	TCGA-AO-A0J9-01	breast
1788418	TCGA-A8-A0A2-01	breast
1788446	TCGA-AN-A0FX-01	breast
1788303	TCGA-A2-A0EO-01	breast
1684180	TCGA-55-1596-01	lung
1788559	TCGA-B6-A1KF-01	breast
2063110	TCGA-86-A4JF-01	lung
1788584	TCGA-BH-A0BR-01	breast
2248509	TCGA-97-A4M0-01	lung
1788609	TCGA-BH-A0E6-01	breast
1788391	TCGA-A8-A08R-01	breast
2204873	TCGA-99-AA5R-01	lung
1566347	TCGA-AG-3885-01	large_intestine
1788553	TCGA-B6-A0WW-01	breast
1802397	TCGA-99-8028-01	lung
2129914	TCGA-NH-A6GA-01	large_intestine
2063119	TCGA-86-8672-01	lung
1565933	TCGA-AD-6901-01	large_intestine
1684216	TCGA-73-4670-01	lung
1802316	TCGA-64-1681-01	lung
1802321	TCGA-69-7765-01	lung
1565711	TCGA-A6-2677-01	large_intestine
2063070	TCGA-44-A479-01	lung
1802407	TCGA-50-5946-02	lung
2249204	TCGA-AG-3906-01	large_intestine
2248506	TCGA-93-A4JP-01	lung
1788344	TCGA-A7-A13D-01	breast
1788884	TCGA-E9-A1R4-01	breast
1788337	TCGA-A7-A0CE-01	breast
2061683	TCGA-IR-A3LK-01	cervix
2130051	TCGA-EK-A2PG-01	cervix
2061684	TCGA-C5-A1MH-01	cervix
2130043	TCGA-EA-A3QD-01	cervix
2204538	TCGA-EK-A2R8-01	cervix
2204218	TCGA-JX-A3Q0-01	cervix
2204539	TCGA-JX-A5QV-01	cervix
2204532	TCGA-LP-A7HU-01	cervix
2129710	TCGA-Q1-A73P-01	cervix
2061596	TCGA-C5-A1MQ-01	cervix
2061625	TCGA-EK-A2PI-01	cervix
2061646	TCGA-IR-A3LH-01	cervix
2205251	TCGA-Q1-A73O-01	cervix
2061620	TCGA-C5-A1M8-01	cervix
2061603	TCGA-EK-A2PL-01	cervix
2061680	TCGA-C5-A1BQ-01	cervix
2061668	TCGA-EA-A3HQ-01	cervix
2061664	TCGA-EA-A3HR-01	cervix
2061669	TCGA-IR-A3LA-01	cervix
2061641	TCGA-IR-A3LI-01	cervix
2129898	TCGA-JW-A5VL-01	cervix
2204783	TCGA-DG-A2KM-01	cervix
2061611	TCGA-EA-A5O9-01	cervix
2129717	TCGA-EK-A3GJ-01	cervix
2129716	TCGA-C5-A7UH-01	cervix
1683860	TCGA-B0-5703-01	kidney
1684240	TCGA-18-3406-01	lung
1686860	TCGA-66-2785-01	lung
1685513	TCGA-39-5021-01	lung
1687314	TCGA-A5-A0GP-01	endometrium
1687460	TCGA-BS-A0TA-01	endometrium
1995857	TCGA-EE-A180-06	skin
2204582	TCGA-HE-A5NK-01	kidney
2062904	TCGA-EP-A2KC-01	liver
2062887	TCGA-FV-A4ZQ-01	liver
2205022	TCGA-CC-A7IK-01	liver
2062867	TCGA-DD-A1EL-01	liver
2062814	TCGA-ED-A66Y-01	liver
2062805	TCGA-ED-A7PY-01	liver
2062895	TCGA-G3-A5SK-01	liver
2062827	TCGA-CC-5259-01	liver
2205364	TCGA-BW-A5NO-01	liver
2062883	TCGA-ED-A459-01	liver
2062839	TCGA-BC-A10R-01	liver
2062885	TCGA-BC-A10W-01	liver
2062851	TCGA-DD-A73G-01	liver
2204349	TCGA-HP-A5N0-01	liver
1788657	TCGA-BH-A1F2-01	breast
2063073	TCGA-55-8511-01	lung
1802382	TCGA-95-7039-01	lung
2061720	TCGA-A6-A56B-01	large_intestine
1788406	TCGA-A8-A09E-01	breast
2065904	TCGA-AF-3914-01	large_intestine
1566343	TCGA-AG-3878-01	large_intestine
1566356	TCGA-AG-3901-01	large_intestine
1788293	TCGA-A2-A0CQ-01	breast
1566439	TCGA-AG-A00Y-01	large_intestine
1566441	TCGA-AG-A014-01	large_intestine
1566457	TCGA-AG-A036-01	large_intestine
1566372	TCGA-AH-6643-01	large_intestine
1566460	TCGA-DY-A1DD-01	large_intestine
1566409	TCGA-EI-6513-01	large_intestine
2061709	TCGA-A6-2684-01	large_intestine
2061699	TCGA-A6-4107-01	large_intestine
1565729	TCGA-A6-5659-01	large_intestine
2061732	TCGA-AA-3506-01	large_intestine
1565800	TCGA-AA-3666-01	large_intestine
1565811	TCGA-AA-3688-01	large_intestine
1565828	TCGA-AA-3831-01	large_intestine
1565839	TCGA-AA-3852-01	large_intestine
1565842	TCGA-AA-3856-01	large_intestine
1565844	TCGA-AA-3860-01	large_intestine
1565861	TCGA-AA-3952-01	large_intestine
1565863	TCGA-AA-3956-01	large_intestine
1565881	TCGA-AA-A004-01	large_intestine
2275801	TCGA-17-Z053-01	lung
1788413	TCGA-A8-A09T-01	breast
1788437	TCGA-AN-A0FD-01	breast
2061712	TCGA-AA-A02E-01	large_intestine
1565922	TCGA-AA-A02W-01	large_intestine
1565930	TCGA-AD-6890-01	large_intestine
1565932	TCGA-AD-6899-01	large_intestine
2061731	TCGA-DM-A1HB-01	large_intestine
1565939	TCGA-AU-3779-01	large_intestine
2204548	TCGA-AY-A71X-01	large_intestine
2061694	TCGA-AZ-4313-01	large_intestine
1565972	TCGA-CA-5797-01	large_intestine
1565982	TCGA-CK-4952-01	large_intestine
1565989	TCGA-CK-6747-01	large_intestine
1565993	TCGA-CM-4744-01	large_intestine
1566004	TCGA-CM-5860-01	large_intestine
1566024	TCGA-CM-6676-01	large_intestine
1566030	TCGA-D5-5538-01	large_intestine
1566078	TCGA-DM-A28C-01	large_intestine
1788330	TCGA-A2-A25A-01	breast
1788475	TCGA-AO-A12B-01	breast
1566087	TCGA-F4-6461-01	large_intestine
1566104	TCGA-G4-6295-01	large_intestine
2054343	TCGA-G4-6317-02	large_intestine
2205125	TCGA-NH-A8F7-01	large_intestine
2204227	TCGA-NH-A8F8-01	large_intestine
2061701	TCGA-QG-A5YV-01	large_intestine
1683255	TCGA-A1-A0SH-01	breast
1788665	TCGA-BH-A1FG-01	breast
1788667	TCGA-BH-A1FJ-01	breast
1788611	TCGA-BH-A0E9-01	breast
1788302	TCGA-A2-A0EM-01	breast
1683265	TCGA-A2-A04V-01	breast
1788911	TCGA-E9-A248-01	breast
1788941	TCGA-EW-A1PH-01	breast
1788723	TCGA-D8-A13Z-01	breast
1684149	TCGA-49-6767-01	lung
1683639	TCGA-BH-A0HU-01	breast
2063164	TCGA-55-A490-01	lung
1788852	TCGA-E2-A1IN-01	breast
1788921	TCGA-EW-A1J3-01	breast
1788432	TCGA-AN-A0AJ-01	breast
1788387	TCGA-A8-A08J-01	breast
1788694	TCGA-C8-A130-01	breast
1788786	TCGA-D8-A27W-01	breast
1788634	TCGA-BH-A18I-01	breast
1788491	TCGA-AQ-A1H3-01	breast
1788915	TCGA-EW-A1IW-01	breast
1788891	TCGA-E9-A1RD-01	breast
1788290	TCGA-A2-A0CL-01	breast
1788291	TCGA-A2-A0CM-01	breast
1683318	TCGA-A2-A0YK-01	breast
2056150	TCGA-A7-A13E-01	breast
1683336	TCGA-A8-A06T-01	breast
1683455	TCGA-AO-A0J4-01	breast
1788370	TCGA-A8-A07R-01	breast
1788383	TCGA-A8-A08F-01	breast
1788388	TCGA-A8-A08L-01	breast
1788402	TCGA-A8-A09A-01	breast
1788426	TCGA-AN-A03X-01	breast
1788436	TCGA-AN-A0AT-01	breast
1788441	TCGA-AN-A0FL-01	breast
1788453	TCGA-AO-A03L-01	breast
1788514	TCGA-AR-A1AX-01	breast
1788519	TCGA-AR-A24M-01	breast
1788524	TCGA-AR-A24R-01	breast
1788532	TCGA-AR-A250-01	breast
1788538	TCGA-B6-A0I6-01	breast
1788544	TCGA-B6-A0RG-01	breast
1788567	TCGA-BH-A0B0-01	breast
1788578	TCGA-BH-A0BJ-01	breast
1788615	TCGA-BH-A0GY-01	breast
1788619	TCGA-BH-A0H5-01	breast
1683636	TCGA-BH-A0HO-01	breast
2054051	TCGA-BH-A18V-06	breast
1788737	TCGA-D8-A1JG-01	breast
1788742	TCGA-D8-A1JL-01	breast
1788789	TCGA-E2-A108-01	breast
1788793	TCGA-E2-A10C-01	breast
1788800	TCGA-E2-A14R-01	breast
1788822	TCGA-E2-A15F-01	breast
1788834	TCGA-E2-A15S-01	breast
1788859	TCGA-E2-A1LA-01	breast
1788862	TCGA-E2-A1LH-01	breast
1788905	TCGA-E9-A22G-01	breast
1788916	TCGA-EW-A1IX-01	breast
1788930	TCGA-EW-A1P3-01	breast
2056018	TCGA-GM-A2D9-01	breast
1684061	TCGA-05-4403-01	lung
1684065	TCGA-05-4417-01	lung
1684080	TCGA-05-5428-01	lung
2275830	TCGA-17-Z000-01	lung
2275825	TCGA-17-Z003-01	lung
2275819	TCGA-17-Z015-01	lung
2275805	TCGA-17-Z016-01	lung
2275824	TCGA-17-Z018-01	lung
2275817	TCGA-17-Z026-01	lung
2275827	TCGA-17-Z032-01	lung
2275820	TCGA-17-Z033-01	lung
2275799	TCGA-17-Z037-01	lung
2275807	TCGA-17-Z042-01	lung
2275828	TCGA-17-Z049-01	lung
2275800	TCGA-17-Z050-01	lung
2272985	TCGA-17-Z055-01	lung
2275803	TCGA-17-Z058-01	lung
1684120	TCGA-44-5643-01	lung
1802267	TCGA-44-7667-01	lung
2063117	TCGA-44-7669-01	lung
1802269	TCGA-44-7671-01	lung
2063114	TCGA-44-8120-01	lung
2063071	TCGA-44-A47G-01	lung
1684134	TCGA-49-4487-01	lung
1684147	TCGA-49-6744-01	lung
2248492	TCGA-49-AAR2-01	lung
2248495	TCGA-49-AAR9-01	lung
2248496	TCGA-49-AARE-01	lung
2248497	TCGA-49-AARN-01	lung
2205297	TCGA-49-AARQ-01	lung
1684157	TCGA-50-5072-01	lung
1684160	TCGA-50-5933-01	lung
1684170	TCGA-50-6593-01	lung
1684171	TCGA-50-6594-01	lung
2204354	TCGA-50-8459-01	lung
1802278	TCGA-53-7624-01	lung
1802282	TCGA-55-6969-01	lung
1802286	TCGA-55-6975-01	lung
1802292	TCGA-55-6983-01	lung
1802303	TCGA-55-7725-01	lung
2063170	TCGA-55-7994-01	lung
2063072	TCGA-55-7995-01	lung
2063159	TCGA-55-8092-01	lung
2063102	TCGA-55-8094-01	lung
2063153	TCGA-55-8207-01	lung
2063104	TCGA-55-8507-01	lung
2063062	TCGA-55-8514-01	lung
2063121	TCGA-55-8620-01	lung
2063048	TCGA-55-A48X-01	lung
2063017	TCGA-55-A493-01	lung
2063174	TCGA-55-A4DF-01	lung
2063108	TCGA-62-8398-01	lung
1684192	TCGA-64-5775-01	lung
1684194	TCGA-64-5779-01	lung
1684196	TCGA-64-5815-01	lung
1802324	TCGA-69-7978-01	lung
1684227	TCGA-75-6206-01	lung
1802336	TCGA-78-7147-01	lung
1802358	TCGA-78-7542-01	lung
2063088	TCGA-78-8655-01	lung
2063144	TCGA-78-8660-01	lung
2063098	TCGA-86-8358-01	lung
2063112	TCGA-86-8585-01	lung
2063092	TCGA-86-A456-01	lung
2063120	TCGA-91-A4BC-01	lung
2063162	TCGA-93-8067-01	lung
2204641	TCGA-95-8039-01	lung
2204353	TCGA-95-A4VP-01	lung
1802391	TCGA-97-7554-01	lung
2063138	TCGA-97-8174-01	lung
2063158	TCGA-97-A4M7-01	lung
2063053	TCGA-L9-A443-01	lung
2130089	TCGA-L9-A8F4-01	lung
2063140	TCGA-MP-A4SV-01	lung
2063023	TCGA-MP-A4TK-01	lung
2248516	TCGA-NJ-A4YI-01	lung
2248517	TCGA-NJ-A4YP-01	lung
1687447	TCGA-BG-A186-01	endometrium
1687440	TCGA-BG-A0VW-01	endometrium
1565748	TCGA-A6-6654-01	large_intestine
1566344	TCGA-AG-3881-01	large_intestine
1566430	TCGA-F5-6864-01	large_intestine
1566047	TCGA-D5-6898-01	large_intestine
1565955	TCGA-AZ-4682-01	large_intestine
1566299	TCGA-AF-2690-01	large_intestine
1565909	TCGA-AA-A01V-01	large_intestine
1637156	TCGA-23-2649-01	ovary
1685035	TCGA-22-5492-01	lung
2205179	TCGA-CC-A7IG-01	liver
1637320	TCGA-61-1915-01	ovary
1398569	TCGA-09-2056-01	ovary
1398676	TCGA-13-1492-01	ovary
1398712	TCGA-25-1320-01	ovary
1398558	TCGA-13-0791-01	ovary
1398657	TCGA-24-1567-01	ovary
1398525	TCGA-13-0923-01	ovary
1398717	TCGA-04-1342-01	ovary
1687428	TCGA-BG-A0M9-01	endometrium
1398709	TCGA-09-2045-01	ovary
1398544	TCGA-61-2012-01	ovary
1398763	TCGA-24-1426-01	ovary
1398645	TCGA-13-1491-01	ovary
1398714	TCGA-10-0937-01	ovary
1398790	TCGA-04-1350-01	ovary
1398803	TCGA-61-2095-01	ovary
1398727	TCGA-23-1024-01	ovary
1788399	TCGA-A8-A093-01	breast
1683578	TCGA-BH-A0BD-01	breast
1398753	TCGA-13-0727-01	ovary
1398832	TCGA-25-2391-01	ovary
1398783	TCGA-04-1337-01	ovary
1398754	TCGA-25-1324-01	ovary
1398820	TCGA-24-2280-01	ovary
1398744	TCGA-61-2110-01	ovary
1398705	TCGA-24-1564-01	ovary
2062305	TCGA-GL-6846-01	kidney
1996012	TCGA-FS-A4F5-06	skin
2204457	TCGA-RP-A695-06	skin
1565925	TCGA-AA-A03J-01	large_intestine
1788342	TCGA-A7-A0DA-01	breast
1565923	TCGA-AA-A02Y-01	large_intestine
1566297	TCGA-AF-2687-01	large_intestine
1565737	TCGA-A6-6137-01	large_intestine
2066319	TCGA-D7-6527-01	stomach
1566402	TCGA-EI-6506-01	large_intestine
1248411	TCGA-16-0861-01	central_nervous_system
1566037	TCGA-D5-6532-01	large_intestine
1566416	TCGA-EI-6917-01	large_intestine
1566453	TCGA-AG-A02G-01	large_intestine
1565766	TCGA-AA-3518-01	large_intestine
1565769	TCGA-AA-3521-01	large_intestine
1565772	TCGA-AA-3525-01	large_intestine
1565806	TCGA-AA-3679-01	large_intestine
1565807	TCGA-AA-3680-01	large_intestine
1683520	TCGA-B6-A0I5-01	breast
1788295	TCGA-A2-A0CU-01	breast
1565858	TCGA-AA-3947-01	large_intestine
2066181	TCGA-BR-A4QI-01	stomach
1565897	TCGA-AA-A017-01	large_intestine
1565905	TCGA-AA-A01Q-01	large_intestine
1565859	TCGA-AA-3949-01	large_intestine
1565868	TCGA-AA-3971-01	large_intestine
1565877	TCGA-AA-3984-01	large_intestine
1565832	TCGA-AA-3842-01	large_intestine
1566366	TCGA-AG-4015-01	large_intestine
1683230	TCGA-BT-A20J-01	urinary_tract
1683244	TCGA-CF-A1HR-01	urinary_tract
1788511	TCGA-AR-A1AU-01	breast
1683237	TCGA-BT-A20V-01	urinary_tract
1683239	TCGA-C4-A0EZ-01	urinary_tract
1683619	TCGA-BH-A0EB-01	breast
1683501	TCGA-AR-A0U4-01	breast
1788365	TCGA-A8-A07G-01	breast
1788813	TCGA-E2-A156-01	breast
1788807	TCGA-E2-A14Z-01	breast
1683637	TCGA-BH-A0HP-01	breast
1683319	TCGA-A2-A0YL-01	breast
1683561	TCGA-B6-A0X5-01	breast
1683283	TCGA-A2-A0D2-01	breast
1683523	TCGA-B6-A0I9-01	breast
1788496	TCGA-AR-A0TX-01	breast
1683337	TCGA-A8-A06U-01	breast
1788555	TCGA-B6-A0X0-01	breast
1698917	TCGA-CH-5765-01	prostate
2066366	TCGA-EQ-A4SO-01	stomach
1788359	TCGA-A8-A076-01	breast
1788369	TCGA-A8-A07P-01	breast
1788788	TCGA-E2-A107-01	breast
1788592	TCGA-BH-A0C7-01	breast
1788515	TCGA-AR-A1AY-01	breast
1788610	TCGA-BH-A0E7-01	breast
1788646	TCGA-BH-A18V-01	breast
1788693	TCGA-C8-A12Z-01	breast
1788461	TCGA-AO-A0JA-01	breast
1788443	TCGA-AN-A0FT-01	breast
1788372	TCGA-A8-A07W-01	breast
1788380	TCGA-A8-A08A-01	breast
1684024	TCGA-CZ-5457-01	kidney
1683948	TCGA-BP-5182-01	kidney
1683938	TCGA-BP-5168-01	kidney
1683975	TCGA-CJ-4905-01	kidney
1683932	TCGA-BP-5004-01	kidney
1683900	TCGA-BP-4801-01	kidney
1683977	TCGA-CJ-4908-01	kidney
1683841	TCGA-B0-5115-01	kidney
1683960	TCGA-BP-5196-01	kidney
1702784	TCGA-CJ-4644-01	kidney
1687514	TCGA-D1-A16Q-01	endometrium
1684009	TCGA-CW-5589-01	kidney
1683893	TCGA-B8-5546-01	kidney
2062298	TCGA-MH-A55W-01	kidney
1683993	TCGA-CJ-5682-01	kidney
1683947	TCGA-BP-5180-01	kidney
1683827	TCGA-B0-5094-01	kidney
1683946	TCGA-BP-5178-01	kidney
1684002	TCGA-CJ-6033-01	kidney
1684057	TCGA-05-4396-01	lung
1684175	TCGA-55-1592-01	lung
1684233	TCGA-91-6828-01	lung
2248520	TCGA-NJ-A55O-01	lung
1684177	TCGA-55-1594-01	lung
1684172	TCGA-50-6595-01	lung
1684680	TCGA-21-5787-01	lung
1686951	TCGA-66-2791-01	lung
1686060	TCGA-60-2698-01	lung
1685714	TCGA-43-6647-01	lung
1685505	TCGA-39-5019-01	lung
1686919	TCGA-66-2789-01	lung
1687032	TCGA-66-2800-01	lung
1686222	TCGA-60-2715-01	lung
1686490	TCGA-66-2744-01	lung
1686876	TCGA-66-2786-01	lung
1686750	TCGA-66-2773-01	lung
1685707	TCGA-43-6143-01	lung
1685728	TCGA-43-6771-01	lung
1687014	TCGA-66-2795-01	lung
1685541	TCGA-39-5028-01	lung
1685227	TCGA-34-2608-01	lung
1684549	TCGA-21-1076-01	lung
1685721	TCGA-43-6770-01	lung
1684821	TCGA-22-4593-01	lung
1685576	TCGA-39-5035-01	lung
1685583	TCGA-39-5036-01	lung
1685846	TCGA-46-6026-01	lung
1684445	TCGA-18-4083-01	lung
1685021	TCGA-22-5489-01	lung
1685555	TCGA-39-5030-01	lung
1684931	TCGA-22-4613-01	lung
1686625	TCGA-66-2763-01	lung
1685044	TCGA-33-4532-01	lung
1686442	TCGA-66-2734-01	lung
1685333	TCGA-37-3783-01	lung
1686269	TCGA-60-2720-01	lung
1687304	TCGA-A5-A0G9-01	endometrium
1687390	TCGA-B5-A0K1-01	endometrium
1687339	TCGA-AP-A05N-01	endometrium
2066313	TCGA-HU-A4GN-01	stomach
1687496	TCGA-D1-A15X-01	endometrium
1687544	TCGA-EY-A1GS-01	endometrium
1687519	TCGA-D1-A174-01	endometrium
1687417	TCGA-B5-A1MU-01	endometrium
1687335	TCGA-AP-A05A-01	endometrium
1687483	TCGA-D1-A0ZO-01	endometrium
2062482	TCGA-EZ-7264-01	central_nervous_system
1687524	TCGA-D1-A17C-01	endometrium
1995747	TCGA-D3-A2J8-06	skin
2054376	TCGA-EE-A3JE-06	skin
1687521	TCGA-D1-A177-01	endometrium
1687318	TCGA-A5-A0GW-01	endometrium
1687448	TCGA-BG-A187-01	endometrium
1637101	TCGA-09-1670-01	ovary
1687465	TCGA-BS-A0TI-01	endometrium
1687541	TCGA-E6-A1LZ-01	endometrium
1687426	TCGA-BG-A0M7-01	endometrium
1687368	TCGA-AX-A064-01	endometrium
1687365	TCGA-AX-A060-01	endometrium
1687444	TCGA-BG-A0W2-01	endometrium
1995989	TCGA-FS-A1ZA-06	skin
2061696	TCGA-CA-5256-01	large_intestine
1687503	TCGA-D1-A168-01	endometrium
1687505	TCGA-D1-A16B-01	endometrium
1687397	TCGA-B5-A0K9-01	endometrium
1687439	TCGA-BG-A0VV-01	endometrium
1687479	TCGA-BS-A0V7-01	endometrium
1687500	TCGA-D1-A163-01	endometrium
1687326	TCGA-A5-A0VP-01	endometrium
1687530	TCGA-D1-A17M-01	endometrium
1687520	TCGA-D1-A176-01	endometrium
1995733	TCGA-BF-A1Q0-01	skin
1687436	TCGA-BG-A0MU-01	endometrium
1802388	TCGA-97-7547-01	lung
1698952	TCGA-EJ-5518-01	prostate
1698963	TCGA-EJ-5542-01	prostate
1698916	TCGA-CH-5764-01	prostate
1698958	TCGA-EJ-5526-01	prostate
1702786	TCGA-BP-4161-01	kidney
1684653	TCGA-21-5782-01	lung
1685548	TCGA-39-5029-01	lung
1684937	TCGA-22-5471-01	lung
1788452	TCGA-AN-A0XU-01	breast
2061728	TCGA-NH-A50V-01	large_intestine
1788286	TCGA-A2-A04U-01	breast
1786791	TCGA-DK-A3IS-01	urinary_tract
1786778	TCGA-DK-A1AC-01	urinary_tract
1786784	TCGA-DK-A2I1-01	urinary_tract
1786824	TCGA-GV-A3QH-01	urinary_tract
1786826	TCGA-H4-A2HO-01	urinary_tract
1786767	TCGA-BT-A2LA-01	urinary_tract
1786772	TCGA-CF-A3MG-01	urinary_tract
1565123	TCGA-AB-2844-03	haematopoietic_and_lymphoid_tissue
1565144	TCGA-AB-2865-03	haematopoietic_and_lymphoid_tissue
1565179	TCGA-AB-2900-03	haematopoietic_and_lymphoid_tissue
1637315	TCGA-61-1907-01	ovary
1637299	TCGA-61-1727-01	ovary
1637142	TCGA-20-1685-01	ovary
1637235	TCGA-29-1785-01	ovary
1398804	TCGA-36-1576-01	ovary
1398686	TCGA-23-1023-01	ovary
1637217	TCGA-29-1761-01	ovary
1637232	TCGA-29-1781-01	ovary
1637132	TCGA-13-2057-01	ovary
2061703	TCGA-DM-A280-01	large_intestine
1566414	TCGA-EI-6884-01	large_intestine
1566019	TCGA-CM-6170-01	large_intestine
1565757	TCGA-AA-3496-01	large_intestine
1788497	TCGA-AR-A0TY-01	breast
1788397	TCGA-A8-A091-01	breast
1788417	TCGA-A8-A0A1-01	breast
1788879	TCGA-E9-A1NI-01	breast
1788724	TCGA-D8-A140-01	breast
1566448	TCGA-AG-A01Y-01	large_intestine
1565833	TCGA-AA-3844-01	large_intestine
1566051	TCGA-D5-6924-01	large_intestine
1566012	TCGA-CM-6163-01	large_intestine
1566436	TCGA-AG-A008-01	large_intestine
1566055	TCGA-D5-6929-01	large_intestine
2061704	TCGA-AZ-4614-01	large_intestine
1566000	TCGA-CM-5341-01	large_intestine
1565999	TCGA-CM-4752-01	large_intestine
1566107	TCGA-G4-6299-01	large_intestine
1683528	TCGA-B6-A0IG-01	breast
1683383	TCGA-A8-A095-01	breast
1788378	TCGA-A8-A085-01	breast
2275812	TCGA-17-Z048-01	lung
1788427	TCGA-AN-A03Y-01	breast
1788772	TCGA-D8-A1Y1-01	breast
1565950	TCGA-AZ-4323-01	large_intestine
1566117	TCGA-G4-6315-01	large_intestine
1566009	TCGA-CM-5868-01	large_intestine
1565825	TCGA-AA-3818-01	large_intestine
1566349	TCGA-AG-3890-01	large_intestine
1788375	TCGA-A8-A082-01	breast
1566125	TCGA-G4-6625-01	large_intestine
1566310	TCGA-AF-6655-01	large_intestine
1566034	TCGA-D5-6529-01	large_intestine
2205296	TCGA-55-8208-01	lung
2063093	TCGA-62-8395-01	lung
1566384	TCGA-CL-5917-01	large_intestine
1684236	TCGA-91-6835-01	lung
1565907	TCGA-AA-A01S-01	large_intestine
1788364	TCGA-A8-A07F-01	breast
1565739	TCGA-A6-6140-01	large_intestine
1684076	TCGA-05-4434-01	lung
1565937	TCGA-AM-5820-01	large_intestine
1565744	TCGA-A6-6650-01	large_intestine
1566086	TCGA-F4-6460-01	large_intestine
1566093	TCGA-F4-6805-01	large_intestine
1565953	TCGA-AZ-4616-01	large_intestine
1788382	TCGA-A8-A08C-01	breast
1788420	TCGA-A8-A0A7-01	breast
1788409	TCGA-A8-A09M-01	breast
1565862	TCGA-AA-3955-01	large_intestine
1565815	TCGA-AA-3696-01	large_intestine
1565995	TCGA-CM-4747-01	large_intestine
1788907	TCGA-E9-A243-01	breast
1788717	TCGA-C8-A274-01	breast
1683456	TCGA-AO-A0J5-01	breast
1788350	TCGA-A7-A26H-01	breast
1788776	TCGA-D8-A27F-01	breast
1788675	TCGA-BH-A203-01	breast
1788733	TCGA-D8-A1JC-01	breast
1788769	TCGA-D8-A1XY-01	breast
1788331	TCGA-A2-A25B-01	breast
1788533	TCGA-AR-A251-01	breast
1788923	TCGA-EW-A1J6-01	breast
1788334	TCGA-A2-A25E-01	breast
1801625	TCGA-AK-3447-01	kidney
1801613	TCGA-A3-3374-01	kidney
1683778	TCGA-A3-3316-01	kidney
1802271	TCGA-44-8117-01	lung
1802329	TCGA-75-6214-01	lung
1802385	TCGA-95-7947-01	lung
1802345	TCGA-78-7159-01	lung
1802315	TCGA-64-1679-01	lung
1802352	TCGA-78-7220-01	lung
1802320	TCGA-69-7764-01	lung
1802285	TCGA-55-6972-01	lung
1802377	TCGA-91-6848-01	lung
1802322	TCGA-69-7973-01	lung
1566340	TCGA-AG-3731-01	large_intestine
1566463	TCGA-DY-A1DG-01	large_intestine
1566424	TCGA-F5-6811-01	large_intestine
1687372	TCGA-AX-A0IS-01	endometrium
1566109	TCGA-G4-6303-01	large_intestine
2066144	TCGA-CD-8524-01	stomach
1565708	TCGA-A6-2674-01	large_intestine
1788936	TCGA-EW-A1PA-01	breast
1788462	TCGA-AO-A0JB-01	breast
1788674	TCGA-BH-A202-01	breast
2205124	TCGA-AY-A8YK-01	large_intestine
2066353	TCGA-BR-7197-01	stomach
1995932	TCGA-EE-A3AE-06	skin
2066277	TCGA-CG-4438-01	stomach
1565943	TCGA-AY-5543-01	large_intestine
1788774	TCGA-D8-A1Y3-01	breast
1788805	TCGA-E2-A14X-01	breast
2066365	TCGA-CG-4469-01	stomach
1788470	TCGA-AO-A124-01	breast
2061693	TCGA-A6-2685-01	large_intestine
2066297	TCGA-D7-6525-01	stomach
2062461	TCGA-HT-8018-01	central_nervous_system
2062544	TCGA-HT-7602-01	central_nervous_system
1683536	TCGA-B6-A0IQ-01	breast
1685952	TCGA-56-5897-01	lung
2063021	TCGA-55-8510-01	lung
1565977	TCGA-CA-6719-01	large_intestine
1566084	TCGA-DM-A28M-01	large_intestine
1565795	TCGA-AA-3655-01	large_intestine
1683898	TCGA-BP-4770-01	kidney
1685453	TCGA-37-4135-01	lung
2066416	TCGA-F1-6874-01	stomach
2062943	TCGA-BC-A10T-01	liver
1995880	TCGA-EE-A29R-06	skin
1995811	TCGA-DA-A1I7-06	skin
2129720	TCGA-NH-A6GC-01	large_intestine
1788662	TCGA-BH-A1FD-01	breast
1683289	TCGA-A2-A0EQ-01	breast
1683638	TCGA-BH-A0HQ-01	breast
2275816	TCGA-17-Z028-01	lung
1788438	TCGA-AN-A0FF-01	breast
1798460	TCGA-06-0126-01	central_nervous_system
1798477	TCGA-06-0166-01	central_nervous_system
1798484	TCGA-06-0184-01	central_nervous_system
1994620	TCGA-76-4934-01	central_nervous_system
1248242	TCGA-06-0743-01	central_nervous_system
1798498	TCGA-06-0213-01	central_nervous_system
1248268	TCGA-06-2564-01	central_nervous_system
2063041	TCGA-55-A494-01	lung
1994494	TCGA-06-0650-01	central_nervous_system
1683458	TCGA-AO-A0J7-01	breast
1566353	TCGA-AG-3894-01	large_intestine
2204408	TCGA-J9-A52C-01	prostate
1565776	TCGA-AA-3530-01	large_intestine
2066151	TCGA-BR-6566-01	stomach
2130152	TCGA-NH-A6GB-01	large_intestine
1788541	TCGA-B6-A0IK-01	breast
1566305	TCGA-AF-3913-01	large_intestine
1683989	TCGA-CJ-5678-01	kidney
1994638	TCGA-AK-3425-01	kidney
1994683	TCGA-BP-4160-01	kidney
1994740	TCGA-CJ-4872-01	kidney
1994697	TCGA-BP-4340-01	kidney
1994653	TCGA-B0-4703-01	kidney
1994721	TCGA-BP-4777-01	kidney
1994682	TCGA-BP-4159-01	kidney
1996138	TCGA-DJ-A2Q9-01	thyroid
1996315	TCGA-EM-A3FR-01	thyroid
1996164	TCGA-DJ-A4UT-01	thyroid
1996228	TCGA-EL-A3MZ-01	thyroid
1996269	TCGA-EM-A22J-01	thyroid
1996063	TCGA-BJ-A290-01	thyroid
1996135	TCGA-DJ-A2Q6-01	thyroid
1994530	TCGA-14-1043-01	central_nervous_system
1248440	TCGA-27-1830-01	central_nervous_system
1994588	TCGA-32-2632-01	central_nervous_system
1994605	TCGA-41-4097-01	central_nervous_system
1248373	TCGA-14-0789-01	central_nervous_system
1798111	TCGA-12-0619-01	central_nervous_system
1994592	TCGA-32-4209-01	central_nervous_system
1994509	TCGA-06-6388-01	central_nervous_system
1994511	TCGA-06-6694-01	central_nervous_system
1994607	TCGA-41-6646-01	central_nervous_system
1994541	TCGA-19-2624-01	central_nervous_system
2061651	TCGA-LP-A4AW-01	cervix
1995783	TCGA-D3-A51R-06	skin
1995871	TCGA-EE-A29D-06	skin
1995851	TCGA-EB-A5UL-06	skin
1995962	TCGA-ER-A19P-06	skin
1995876	TCGA-EE-A29M-06	skin
1996020	TCGA-FW-A3TU-06	skin
1996041	TCGA-IH-A3EA-01	skin
1995865	TCGA-EE-A20F-06	skin
1687507	TCGA-D1-A16E-01	endometrium
1995930	TCGA-EE-A3AC-06	skin
1995773	TCGA-D3-A3MR-06	skin
1995772	TCGA-D3-A3MO-06	skin
1995939	TCGA-EE-A3JH-06	skin
1995838	TCGA-EB-A44O-01	skin
1995776	TCGA-D3-A51E-06	skin
1995994	TCGA-FS-A1ZF-06	skin
1996003	TCGA-FS-A1ZR-06	skin
1995877	TCGA-EE-A29N-06	skin
1995753	TCGA-D3-A2JF-06	skin
1995796	TCGA-D9-A3Z1-06	skin
1995948	TCGA-ER-A19A-06	skin
1995999	TCGA-FS-A1ZM-06	skin
1995890	TCGA-EE-A2GB-06	skin
1996014	TCGA-FS-A4F9-06	skin
1995862	TCGA-EE-A185-06	skin
1995967	TCGA-ER-A2NC-06	skin
1995900	TCGA-EE-A2GN-06	skin
1995875	TCGA-EE-A29L-06	skin
1995774	TCGA-D3-A3MU-06	skin
1995843	TCGA-EB-A4IS-01	skin
1996025	TCGA-GF-A3OT-06	skin
1995767	TCGA-D3-A3CB-06	skin
1995743	TCGA-D3-A1QA-06	skin
1995830	TCGA-EB-A3Y7-01	skin
1995965	TCGA-ER-A1A1-06	skin
2062676	TCGA-DB-A64O-01	central_nervous_system
2061534	TCGA-FD-A3SO-01	urinary_tract
2061535	TCGA-FD-A3SR-01	urinary_tract
2061474	TCGA-GV-A3QK-01	urinary_tract
2061509	TCGA-DK-A3IU-01	urinary_tract
2061506	TCGA-E7-A3Y1-01	urinary_tract
2061547	TCGA-DK-A3IN-01	urinary_tract
2061570	TCGA-BT-A3PK-01	urinary_tract
2056012	TCGA-GM-A2DH-01	breast
2066405	TCGA-BR-A4CS-01	stomach
2066216	TCGA-BR-4280-01	stomach
2066395	TCGA-BR-8683-01	stomach
2066176	TCGA-CG-4465-01	stomach
2066389	TCGA-D7-5579-01	stomach
2066201	TCGA-BR-4292-01	stomach
2066204	TCGA-BR-4362-01	stomach
2066217	TCGA-BR-4368-01	stomach
2054266	TCGA-EE-A3J7-06	skin
2062401	TCGA-HT-7482-01	central_nervous_system
2062454	TCGA-DU-7298-01	central_nervous_system
2062679	TCGA-HT-7688-01	central_nervous_system
2062569	TCGA-FG-6689-01	central_nervous_system
2062702	TCGA-FG-6690-01	central_nervous_system
2062586	TCGA-DB-5273-01	central_nervous_system
2062324	TCGA-A4-7584-01	kidney
2062309	TCGA-BQ-5882-01	kidney
2062343	TCGA-B9-4113-01	kidney
2066318	TCGA-CD-A4MI-01	stomach
2066437	TCGA-HF-7136-01	stomach
2066314	TCGA-B7-5818-01	stomach
2066119	TCGA-BR-8058-01	stomach
2066177	TCGA-D7-A4YV-01	stomach
2066360	TCGA-HU-A4GF-01	stomach
2066315	TCGA-BR-7722-01	stomach
2066414	TCGA-BR-8591-01	stomach
2066415	TCGA-CG-4300-01	stomach
2066169	TCGA-BR-8485-01	stomach
2066363	TCGA-BR-A44U-01	stomach
2066161	TCGA-BR-8382-01	stomach
2066229	TCGA-HU-8604-01	stomach
2066135	TCGA-BR-8296-01	stomach
2066137	TCGA-HU-8602-01	stomach
2066293	TCGA-CD-A489-01	stomach
2066345	TCGA-CG-4443-01	stomach
2066209	TCGA-BR-A4QL-01	stomach
2066393	TCGA-BR-4369-01	stomach
2066224	TCGA-BR-4253-01	stomach
2066155	TCGA-BR-8373-01	stomach
1788307	TCGA-A2-A0EV-01	breast
1683525	TCGA-B6-A0IB-01	breast
1788851	TCGA-E2-A1IL-01	breast
2130122	TCGA-J4-A67L-01	prostate
2129826	TCGA-J4-A67R-01	prostate
1788917	TCGA-EW-A1IY-01	breast
1566462	TCGA-DY-A1DF-01	large_intestine
2061679	TCGA-Q1-A5R2-01	cervix
1565963	TCGA-AZ-6603-01	large_intestine
1566064	TCGA-DM-A1D4-01	large_intestine
1566308	TCGA-AF-5654-01	large_intestine
1566014	TCGA-CM-6165-01	large_intestine
2061695	TCGA-AA-3509-01	large_intestine
1788940	TCGA-EW-A1PG-01	breast
1683320	TCGA-A2-A0YM-01	breast
2061580	TCGA-EK-A2H0-01	cervix
2130151	TCGA-C5-A3HL-01	cervix
2061622	TCGA-EA-A43B-01	cervix
2061587	TCGA-EA-A44S-01	cervix
2061657	TCGA-C5-A1M6-01	cervix
2061689	TCGA-C5-A1MK-01	cervix
2061592	TCGA-C5-A1BJ-01	cervix
2061582	TCGA-MU-A51Y-01	cervix
2204535	TCGA-C5-A1ML-01	cervix
2061667	TCGA-C5-A1MJ-01	cervix
2061624	TCGA-FU-A3WB-01	cervix
2204215	TCGA-EK-A2RA-01	cervix
2129903	TCGA-R2-A69V-01	cervix
2061616	TCGA-EX-A69L-01	cervix
2061671	TCGA-MU-A5YI-01	cervix
2061673	TCGA-MY-A5BD-01	cervix
1683959	TCGA-BP-5195-01	kidney
1684616	TCGA-21-1081-01	lung
1995866	TCGA-EE-A20H-06	skin
2204940	TCGA-EE-A2MF-06	skin
1995861	TCGA-EE-A184-06	skin
1995756	TCGA-D3-A2JK-06	skin
2062834	TCGA-G3-A25U-01	liver
2062947	TCGA-DD-A39V-01	liver
2062806	TCGA-CC-A123-01	liver
2062900	TCGA-DD-A4NV-01	liver
2062901	TCGA-ED-A7PZ-01	liver
2062871	TCGA-CC-5263-01	liver
2062807	TCGA-FV-A3R3-01	liver
2062856	TCGA-DD-A3A2-01	liver
2204317	TCGA-UB-A7MB-01	liver
2062830	TCGA-CC-5260-01	liver
2062892	TCGA-ES-A2HT-01	liver
2062899	TCGA-CC-A3MA-01	liver
1398648	TCGA-24-1418-01	ovary
1684070	TCGA-05-4425-01	lung
1566307	TCGA-AF-4110-01	large_intestine
1566322	TCGA-AG-3591-01	large_intestine
1788376	TCGA-A8-A083-01	breast
1566338	TCGA-AG-3727-01	large_intestine
1788410	TCGA-A8-A09N-01	breast
1683433	TCGA-AN-A0FZ-01	breast
1788429	TCGA-AN-A04A-01	breast
1566449	TCGA-AG-A020-01	large_intestine
1565836	TCGA-AA-3848-01	large_intestine
1683534	TCGA-B6-A0IO-01	breast
1788605	TCGA-BH-A0DZ-01	breast
1788565	TCGA-BH-A0AY-01	breast
2065900	TCGA-AG-A023-01	large_intestine
1566346	TCGA-AG-3883-01	large_intestine
1566352	TCGA-AG-3893-01	large_intestine
1565903	TCGA-AA-A01K-01	large_intestine
2249205	TCGA-AG-4009-01	large_intestine
2065899	TCGA-AG-A01J-01	large_intestine
1566382	TCGA-CI-6624-01	large_intestine
1566387	TCGA-DC-4749-01	large_intestine
1566410	TCGA-EI-6514-01	large_intestine
1566421	TCGA-F5-6571-01	large_intestine
1566095	TCGA-F4-6807-01	large_intestine
1788367	TCGA-A8-A07L-01	breast
1788895	TCGA-E9-A1RH-01	breast
1566431	TCGA-G5-6233-01	large_intestine
2054149	TCGA-G5-6572-02	large_intestine
2248601	TCGA-4N-A93T-01	large_intestine
1565724	TCGA-A6-3810-01	large_intestine
1565762	TCGA-AA-3511-01	large_intestine
2061726	TCGA-AA-3841-01	large_intestine
1788336	TCGA-A7-A0CD-01	breast
1565840	TCGA-AA-3854-01	large_intestine
2248445	TCGA-AA-3967-01	large_intestine
1565902	TCGA-AA-A01I-01	large_intestine
1788377	TCGA-A8-A084-01	breast
1788627	TCGA-BH-A0HL-01	breast
2275814	TCGA-17-Z057-01	lung
1565927	TCGA-AD-6548-01	large_intestine
1565942	TCGA-AY-4071-01	large_intestine
2061698	TCGA-AY-A69D-01	large_intestine
1565964	TCGA-AZ-6605-01	large_intestine
1565965	TCGA-AZ-6606-01	large_intestine
1565991	TCGA-CK-6751-01	large_intestine
2061734	TCGA-DM-A28A-01	large_intestine
1566082	TCGA-DM-A28H-01	large_intestine
1566103	TCGA-G4-6294-01	large_intestine
2204228	TCGA-NH-A50U-01	large_intestine
2248679	TCGA-QG-A5YW-01	large_intestine
2061700	TCGA-QG-A5YX-01	large_intestine
1788351	TCGA-A7-A26I-01	breast
1788352	TCGA-A7-A26J-01	breast
1788686	TCGA-C8-A12Q-01	breast
1788721	TCGA-C8-A27B-01	breast
1788276	TCGA-A1-A0SF-01	breast
1683313	TCGA-A2-A0YF-01	breast
1788318	TCGA-A2-A0YD-01	breast
1788384	TCGA-A8-A08G-01	breast
1788298	TCGA-A2-A0D0-01	breast
1683290	TCGA-A2-A0ER-01	breast
1788392	TCGA-A8-A08S-01	breast
1788885	TCGA-E9-A1R5-01	breast
1788450	TCGA-AN-A0XR-01	breast
1788317	TCGA-A2-A0T6-01	breast
1788830	TCGA-E2-A15M-01	breast
2056171	TCGA-A2-A0T5-01	breast
1788579	TCGA-BH-A0BL-01	breast
1683384	TCGA-A8-A096-01	breast
1788343	TCGA-A7-A0DB-01	breast
1788347	TCGA-A7-A26E-01	breast
1683334	TCGA-A8-A06Q-01	breast
1788355	TCGA-A8-A06R-01	breast
1788371	TCGA-A8-A07U-01	breast
1683392	TCGA-A8-A09I-01	breast
1788483	TCGA-AO-A1KR-01	breast
1788498	TCGA-AR-A0U1-01	breast
1788517	TCGA-AR-A24K-01	breast
1788527	TCGA-AR-A24U-01	breast
1788569	TCGA-BH-A0B3-01	breast
1788582	TCGA-BH-A0BP-01	breast
1788591	TCGA-BH-A0C3-01	breast
1788652	TCGA-BH-A1EV-01	breast
1788734	TCGA-D8-A1JD-01	breast
1788760	TCGA-D8-A1XL-01	breast
1788777	TCGA-D8-A27H-01	breast
1788787	TCGA-E2-A105-01	breast
1788798	TCGA-E2-A14P-01	breast
1788810	TCGA-E2-A153-01	breast
1788835	TCGA-E2-A15T-01	breast
1788932	TCGA-EW-A1P5-01	breast
1788938	TCGA-EW-A1PD-01	breast
2056009	TCGA-GM-A2DL-01	breast
1684064	TCGA-05-4415-01	lung
2275822	TCGA-17-Z001-01	lung
2275806	TCGA-17-Z005-01	lung
2275811	TCGA-17-Z010-01	lung
2275815	TCGA-17-Z017-01	lung
2275821	TCGA-17-Z025-01	lung
2275809	TCGA-17-Z045-01	lung
1684093	TCGA-38-4630-01	lung
1684101	TCGA-44-2657-01	lung
1684114	TCGA-44-3398-01	lung
1684125	TCGA-44-6147-01	lung
1684129	TCGA-44-6776-01	lung
1684131	TCGA-44-6778-01	lung
2063090	TCGA-44-A47A-01	lung
2063152	TCGA-44-A4SS-01	lung
1684140	TCGA-49-4506-01	lung
1802275	TCGA-50-5946-01	lung
2063047	TCGA-50-6591-01	lung
1684183	TCGA-55-6642-01	lung
1802290	TCGA-55-6981-01	lung
2063082	TCGA-55-7724-01	lung
1802313	TCGA-55-7914-01	lung
2063157	TCGA-55-8091-01	lung
2248502	TCGA-55-8203-01	lung
2063083	TCGA-55-8205-01	lung
2063107	TCGA-55-8302-01	lung
2063135	TCGA-62-A46P-01	lung
1684219	TCGA-73-4677-01	lung
1684221	TCGA-75-5125-01	lung
1802337	TCGA-78-7148-01	lung
1802340	TCGA-78-7152-01	lung
1802348	TCGA-78-7162-01	lung
1802350	TCGA-78-7166-01	lung
1802365	TCGA-86-7713-01	lung
2063160	TCGA-86-8281-01	lung
2063100	TCGA-86-A4D0-01	lung
2248507	TCGA-97-8176-01	lung
2248513	TCGA-97-A4M6-01	lung
2063149	TCGA-MP-A4TD-01	lung
2063027	TCGA-MP-A4TF-01	lung
2063066	TCGA-MP-A4TH-01	lung
2063086	TCGA-MP-A5C7-01	lung
1786821	TCGA-GV-A3JX-01	urinary_tract
2061735	TCGA-AA-3495-01	large_intestine
2061705	TCGA-A6-2680-01	large_intestine
1565857	TCGA-AA-3941-01	large_intestine
1687488	TCGA-D1-A0ZU-01	endometrium
1398552	TCGA-24-1103-01	ovary
1398579	TCGA-13-0916-01	ovary
1398543	TCGA-09-2044-01	ovary
1398529	TCGA-09-2050-01	ovary
1398557	TCGA-59-2363-01	ovary
1398618	TCGA-24-0982-01	ovary
1398564	TCGA-13-1499-01	ovary
1398519	TCGA-13-1497-01	ovary
1398528	TCGA-13-1498-01	ovary
1398522	TCGA-13-0920-01	ovary
1398561	TCGA-04-1362-01	ovary
1996036	TCGA-GN-A26A-06	skin
1995899	TCGA-EE-A2GM-06	skin
2062240	TCGA-G7-6789-01	kidney
1786818	TCGA-GD-A3OS-01	urinary_tract
1398747	TCGA-13-1407-01	ovary
1398616	TCGA-13-0897-01	ovary
1398833	TCGA-61-2109-01	ovary
1479976	TCGA-30-1891-01	ovary
1398693	TCGA-24-1556-01	ovary
1995723	TCGA-HC-8216-01	prostate
1801673	TCGA-B0-5117-01	kidney
2066431	TCGA-BR-4366-01	stomach
1566443	TCGA-AG-A016-01	large_intestine
1566379	TCGA-CI-6621-01	large_intestine
1637275	TCGA-36-2544-01	ovary
1566007	TCGA-CM-5863-01	large_intestine
1566354	TCGA-AG-3896-01	large_intestine
1565782	TCGA-AA-3543-01	large_intestine
2066183	TCGA-D7-6815-01	stomach
1566359	TCGA-AG-3909-01	large_intestine
1565722	TCGA-A6-3808-01	large_intestine
1994657	TCGA-B0-4718-01	kidney
1565791	TCGA-AA-3558-01	large_intestine
1566099	TCGA-F4-6855-01	large_intestine
1565996	TCGA-CM-4748-01	large_intestine
1565871	TCGA-AA-3975-01	large_intestine
1565841	TCGA-AA-3855-01	large_intestine
1565884	TCGA-AA-A00E-01	large_intestine
1788306	TCGA-A2-A0EU-01	breast
1565914	TCGA-AA-A029-01	large_intestine
2204853	TCGA-CC-A7IH-01	liver
2063168	TCGA-55-8090-01	lung
2130237	TCGA-3L-AA1B-01	large_intestine
1802264	TCGA-44-7660-01	lung
1683382	TCGA-A8-A094-01	breast
1683236	TCGA-BT-A20U-01	urinary_tract
1683241	TCGA-C4-A0F1-01	urinary_tract
1683226	TCGA-BL-A13I-01	urinary_tract
1683240	TCGA-C4-A0F0-01	urinary_tract
1683251	TCGA-DK-A1A7-01	urinary_tract
2248499	TCGA-49-AARR-01	lung
1566098	TCGA-F4-6854-01	large_intestine
1802390	TCGA-97-7553-01	lung
2063067	TCGA-62-A46U-01	lung
1684138	TCGA-49-4501-01	lung
1683444	TCGA-AN-A0XW-01	breast
1637103	TCGA-09-1673-01	ovary
1788696	TCGA-C8-A132-01	breast
1683519	TCGA-B6-A0I2-01	breast
1788546	TCGA-B6-A0RI-01	breast
1788656	TCGA-BH-A1F0-01	breast
1788809	TCGA-E2-A152-01	breast
1566010	TCGA-CM-6161-01	large_intestine
1788832	TCGA-E2-A15P-01	breast
1788795	TCGA-E2-A10F-01	breast
1788695	TCGA-C8-A131-01	breast
1788818	TCGA-E2-A15C-01	breast
1788435	TCGA-AN-A0AS-01	breast
1788300	TCGA-A2-A0D3-01	breast
1788709	TCGA-C8-A1HM-01	breast
1683496	TCGA-AR-A0TZ-01	breast
1788297	TCGA-A2-A0CW-01	breast
1683450	TCGA-AO-A03T-01	breast
1788340	TCGA-A7-A0CJ-01	breast
1684023	TCGA-CZ-5456-01	kidney
1683805	TCGA-AS-3778-01	kidney
1683990	TCGA-CJ-5679-01	kidney
1683874	TCGA-B2-5633-01	kidney
1684048	TCGA-EU-5907-01	kidney
1683972	TCGA-CJ-4902-01	kidney
1683976	TCGA-CJ-4907-01	kidney
1683999	TCGA-CJ-6030-01	kidney
1683988	TCGA-CJ-5677-01	kidney
1683996	TCGA-CJ-5686-01	kidney
1683953	TCGA-BP-5187-01	kidney
1684137	TCGA-49-4494-01	lung
1684054	TCGA-05-4389-01	lung
1684184	TCGA-55-6712-01	lung
2061674	TCGA-LP-A4AV-01	cervix
1684409	TCGA-18-3419-01	lung
1684256	TCGA-18-3407-01	lung
1684958	TCGA-22-5474-01	lung
1684497	TCGA-21-1070-01	lung
1996040	TCGA-HR-A2OH-01	skin
1684874	TCGA-22-4599-01	lung
1686141	TCGA-60-2710-01	lung
1685089	TCGA-33-4547-01	lung
1686986	TCGA-66-2793-01	lung
1686829	TCGA-66-2782-01	lung
1685117	TCGA-33-4583-01	lung
1684944	TCGA-22-5472-01	lung
1685533	TCGA-39-5027-01	lung
1685471	TCGA-37-4141-01	lung
1684403	TCGA-18-3417-01	lung
1686391	TCGA-63-6202-01	lung
1684474	TCGA-18-4721-01	lung
1685652	TCGA-43-3394-01	lung
1686721	TCGA-66-2770-01	lung
1684576	TCGA-21-1078-01	lung
1685839	TCGA-46-6025-01	lung
1686608	TCGA-66-2759-01	lung
1687414	TCGA-B5-A11Y-01	endometrium
1687501	TCGA-D1-A165-01	endometrium
1687305	TCGA-A5-A0GA-01	endometrium
1687313	TCGA-A5-A0GN-01	endometrium
1687312	TCGA-A5-A0GM-01	endometrium
1687485	TCGA-D1-A0ZQ-01	endometrium
1687400	TCGA-B5-A11G-01	endometrium
1687449	TCGA-BG-A18A-01	endometrium
1687452	TCGA-BG-A2AE-01	endometrium
1687490	TCGA-D1-A0ZZ-01	endometrium
1687393	TCGA-B5-A0K4-01	endometrium
1687303	TCGA-A5-A0G5-01	endometrium
1687321	TCGA-A5-A0R7-01	endometrium
1687487	TCGA-D1-A0ZS-01	endometrium
1687516	TCGA-D1-A16S-01	endometrium
1687441	TCGA-BG-A0VX-01	endometrium
1687396	TCGA-B5-A0K8-01	endometrium
1687542	TCGA-EO-A1Y5-01	endometrium
1687331	TCGA-AP-A053-01	endometrium
1687486	TCGA-D1-A0ZR-01	endometrium
1687402	TCGA-B5-A11I-01	endometrium
1687476	TCGA-BS-A0UT-01	endometrium
1687315	TCGA-A5-A0GQ-01	endometrium
1698957	TCGA-EJ-5525-01	prostate
1698969	TCGA-G9-6363-01	prostate
1698966	TCGA-G9-6348-01	prostate
1698929	TCGA-CH-5794-01	prostate
1684090	TCGA-38-4627-01	lung
1566063	TCGA-DM-A1D0-01	large_intestine
1565997	TCGA-CM-4750-01	large_intestine
1248234	TCGA-06-0649-01	central_nervous_system
1637139	TCGA-20-1682-01	ovary
1566043	TCGA-D5-6538-01	large_intestine
1786816	TCGA-GD-A3OP-01	urinary_tract
1786769	TCGA-BT-A3PH-01	urinary_tract
1786795	TCGA-FD-A3B3-01	urinary_tract
1786764	TCGA-BL-A3JM-01	urinary_tract
1786813	TCGA-GC-A3I6-01	urinary_tract
1786783	TCGA-DK-A2HX-01	urinary_tract
1565133	TCGA-AB-2854-03	haematopoietic_and_lymphoid_tissue
1565202	TCGA-AB-2923-03	haematopoietic_and_lymphoid_tissue
1565151	TCGA-AB-2872-03	haematopoietic_and_lymphoid_tissue
1565140	TCGA-AB-2861-03	haematopoietic_and_lymphoid_tissue
1637300	TCGA-61-1730-01	ovary
1637301	TCGA-61-1733-01	ovary
1637204	TCGA-29-1699-01	ovary
1637233	TCGA-29-1783-01	ovary
1637332	TCGA-61-2611-02	ovary
1637198	TCGA-29-1693-01	ovary
1637305	TCGA-61-1740-01	ovary
1637200	TCGA-29-1695-01	ovary
1637202	TCGA-29-1697-01	ovary
1637212	TCGA-29-1707-01	ovary
1637195	TCGA-29-1691-01	ovary
2129849	TCGA-AF-A56L-01	large_intestine
1566122	TCGA-G4-6323-01	large_intestine
1566060	TCGA-DM-A0X9-01	large_intestine
1566027	TCGA-CM-6679-01	large_intestine
2066403	TCGA-CG-4475-01	stomach
1565934	TCGA-AD-6963-01	large_intestine
1565958	TCGA-AZ-5407-01	large_intestine
2061729	TCGA-A6-2682-01	large_intestine
1788487	TCGA-AQ-A04J-01	breast
1565949	TCGA-AZ-4315-01	large_intestine
2062695	TCGA-CS-4941-01	central_nervous_system
1788689	TCGA-C8-A12V-01	breast
1565986	TCGA-CK-5915-01	large_intestine
1788405	TCGA-A8-A09D-01	breast
1788613	TCGA-BH-A0EE-01	breast
1566417	TCGA-EI-7002-01	large_intestine
1566368	TCGA-AG-4022-01	large_intestine
1802342	TCGA-78-7154-01	lung
1566089	TCGA-F4-6569-01	large_intestine
1566061	TCGA-DM-A0XD-01	large_intestine
1565954	TCGA-AZ-4681-01	large_intestine
1802287	TCGA-55-6978-01	lung
1565758	TCGA-AA-3502-01	large_intestine
1566052	TCGA-D5-6926-01	large_intestine
1566033	TCGA-D5-5541-01	large_intestine
1803854	TCGA-EJ-7317-01	prostate
1788531	TCGA-AR-A24Z-01	breast
1788280	TCGA-A1-A0SN-01	breast
1788887	TCGA-E9-A1R7-01	breast
1788897	TCGA-E9-A226-01	breast
1788846	TCGA-E2-A1IG-01	breast
1788731	TCGA-D8-A1J9-01	breast
1788768	TCGA-D8-A1XW-01	breast
1788460	TCGA-AO-A0J8-01	breast
1788603	TCGA-BH-A0DV-01	breast
1788860	TCGA-E2-A1LB-01	breast
1788937	TCGA-EW-A1PB-01	breast
1788903	TCGA-E9-A22D-01	breast
1788919	TCGA-EW-A1J1-01	breast
1788883	TCGA-E9-A1R3-01	breast
1683788	TCGA-A3-3365-01	kidney
1802379	TCGA-91-7771-01	lung
1802299	TCGA-55-7283-01	lung
1802297	TCGA-55-7227-01	lung
1802344	TCGA-78-7158-01	lung
1802363	TCGA-86-7701-01	lung
1566406	TCGA-EI-6510-01	large_intestine
1687545	TCGA-EY-A212-01	endometrium
1687435	TCGA-BG-A0MT-01	endometrium
1566068	TCGA-DM-A1D9-01	large_intestine
1566407	TCGA-EI-6511-01	large_intestine
1683928	TCGA-BP-4998-01	kidney
2204989	TCGA-QG-A5Z1-01	large_intestine
1996364	TCGA-ET-A3DP-01	thyroid
2062891	TCGA-CC-A3MC-01	liver
1995990	TCGA-FS-A1ZB-06	skin
1995839	TCGA-EB-A44P-01	skin
2066115	TCGA-BR-7957-01	stomach
1798463	TCGA-06-0129-01	central_nervous_system
1798472	TCGA-06-0152-01	central_nervous_system
1994613	TCGA-76-4925-01	central_nervous_system
2062902	TCGA-G3-A3CK-01	liver
1996021	TCGA-FW-A3TV-06	skin
2061738	TCGA-G4-6627-01	large_intestine
1995928	TCGA-EE-A3AA-06	skin
2062848	TCGA-DD-A1EB-01	liver
1248195	TCGA-02-2486-01	central_nervous_system
1684004	TCGA-CW-5581-01	kidney
1684003	TCGA-CW-5580-01	kidney
1994679	TCGA-B8-5550-01	kidney
1994767	TCGA-DV-5566-01	kidney
1994698	TCGA-BP-4341-01	kidney
1994756	TCGA-CJ-4893-01	kidney
1994757	TCGA-CJ-4894-01	kidney
1683787	TCGA-A3-3363-01	kidney
1994731	TCGA-BP-4807-01	kidney
1996099	TCGA-DJ-A13S-01	thyroid
1996374	TCGA-FE-A22Z-01	thyroid
1996433	TCGA-L6-A4EU-01	thyroid
1994572	TCGA-28-5213-01	central_nervous_system
1994533	TCGA-14-3476-01	central_nervous_system
1994529	TCGA-14-1034-02	central_nervous_system
1248464	TCGA-28-1753-01	central_nervous_system
[truncated: 3,298 more rows]
