# Supplementary material for: Pathway Instability Is an Effective New Mutation-Based Type of Cancer Biomarkers
Source: Front Oncol. 2019 Jan 4;8:658. doi: 10.3389/fonc.2018.00658 (PMC6328788; doi:10.3389/fonc.2018.00658)
Supplement: Supplementary Table 6 — AUC values for comparisons of every separately taken tumor type (localization) versus all other tumor types, calculated for truncating mutations. The sheet “Pathway biomarkers” contains AUC values and AUC 95% confidence intervals for pathways having AUC > 0.75 in at least one of the comparisons. The sheet “Gene biomarkers” includes AUC values and AUC 95% confidence intervals for genes having AUC > 0.75 in at least one of the comparisons. [file Table_6.XLSX]

## Sheet: Pathway biomarkers
Pathway ID	breast	central_nervous_system	cervix	endometrium	haematopoietic_and_lymphoid_tissue	kidney	large_intestine	liver	lung	ovary	prostate	skin	stomach	thyroid	urinary_tract
GSK3_Signaling_Pathway	0.51; 95% CI: (0.507;0.526)	0.602; 95% CI: (0.59;0.614)	0.554; 95% CI: (0.527;0.582)	0.572; 95% CI: (0.539;0.606)	0.609; 95% CI: (0.594;0.624)	0.608; 95% CI: (0.597;0.619)	0.824; 95% CI: (0.808;0.84)	0.583; 95% CI: (0.563;0.604)	0.544; 95% CI: (0.523;0.565)	0.6; 95% CI: (0.587;0.612)	0.606; 95% CI: (0.592;0.62)	0.503; 95% CI: (0.522;0.528)	0.512; 95% CI: (0.513;0.538)	0.608; 95% CI: (0.593;0.622)	0.502; 95% CI: (0.534;0.538)
GSK3_Signaling_Pathway_Gene_Expression_via_CTNNB1	0.511; 95% CI: (0.503;0.524)	0.584; 95% CI: (0.577;0.59)	0.554; 95% CI: (0.536;0.572)	0.508; 95% CI: (0.518;0.533)	0.578; 95% CI: (0.569;0.586)	0.579; 95% CI: (0.571;0.587)	0.865; 95% CI: (0.849;0.88)	0.568; 95% CI: (0.555;0.581)	0.508; 95% CI: (0.508;0.524)	0.573; 95% CI: (0.564;0.582)	0.572; 95% CI: (0.561;0.583)	0.529; 95% CI: (0.511;0.546)	0.536; 95% CI: (0.518;0.553)	0.574; 95% CI: (0.563;0.584)	0.527; 95% CI: (0.501;0.554)
GSK3_Signaling_Pathway_Glycogen_Synthesis	0.55; 95% CI: (0.544;0.557)	0.558; 95% CI: (0.554;0.563)	0.551; 95% CI: (0.544;0.559)	0.511; 95% CI: (0.507;0.53)	0.554; 95% CI: (0.55;0.558)	0.556; 95% CI: (0.55;0.561)	0.866; 95% CI: (0.849;0.883)	0.546; 95% CI: (0.536;0.556)	0.53; 95% CI: (0.519;0.54)	0.556; 95% CI: (0.551;0.561)	0.552; 95% CI: (0.546;0.559)	0.535; 95% CI: (0.523;0.546)	0.535; 95% CI: (0.522;0.547)	0.552; 95% CI: (0.545;0.559)	0.533; 95% CI: (0.516;0.551)
GSK3_Signaling_Pathway_Protein_Synthesis	0.55; 95% CI: (0.543;0.557)	0.559; 95% CI: (0.554;0.564)	0.552; 95% CI: (0.545;0.56)	0.513; 95% CI: (0.506;0.531)	0.555; 95% CI: (0.551;0.559)	0.558; 95% CI: (0.552;0.563)	0.869; 95% CI: (0.852;0.886)	0.547; 95% CI: (0.537;0.557)	0.528; 95% CI: (0.518;0.539)	0.556; 95% CI: (0.55;0.561)	0.553; 95% CI: (0.547;0.56)	0.539; 95% CI: (0.528;0.55)	0.534; 95% CI: (0.521;0.546)	0.553; 95% CI: (0.546;0.559)	0.53; 95% CI: (0.511;0.55)
KEGG_Hippo_signaling_Main_Pathway	0.544; 95% CI: (0.533;0.556)	0.581; 95% CI: (0.573;0.589)	0.529; 95% CI: (0.505;0.554)	0.509; 95% CI: (0.516;0.534)	0.583; 95% CI: (0.578;0.589)	0.573; 95% CI: (0.564;0.583)	0.866; 95% CI: (0.851;0.882)	0.546; 95% CI: (0.526;0.566)	0.505; 95% CI: (0.511;0.521)	0.571; 95% CI: (0.561;0.581)	0.572; 95% CI: (0.561;0.584)	0.508; 95% CI: (0.512;0.529)	0.531; 95% CI: (0.513;0.55)	0.572; 95% CI: (0.56;0.584)	0.52; 95% CI: (0.509;0.549)
KEGG_HTLV_I_infection_Main_Pathway	0.527; 95% CI: (0.51;0.545)	0.605; 95% CI: (0.593;0.618)	0.566; 95% CI: (0.541;0.59)	0.554; 95% CI: (0.522;0.585)	0.607; 95% CI: (0.589;0.625)	0.621; 95% CI: (0.612;0.631)	0.821; 95% CI: (0.805;0.836)	0.58; 95% CI: (0.557;0.603)	0.532; 95% CI: (0.511;0.552)	0.504; 95% CI: (0.518;0.526)	0.622; 95% CI: (0.612;0.632)	0.549; 95% CI: (0.528;0.57)	0.525; 95% CI: (0.5;0.549)	0.609; 95% CI: (0.593;0.624)	0.548; 95% CI: (0.517;0.578)
KEGG_Regulation_of_actin_cytoskeleton_Main_Pathway	0.54; 95% CI: (0.527;0.553)	0.587; 95% CI: (0.577;0.598)	0.514; 95% CI: (0.515;0.543)	0.562; 95% CI: (0.53;0.593)	0.594; 95% CI: (0.583;0.605)	0.59; 95% CI: (0.58;0.6)	0.844; 95% CI: (0.828;0.86)	0.57; 95% CI: (0.552;0.589)	0.531; 95% CI: (0.511;0.55)	0.587; 95% CI: (0.576;0.597)	0.601; 95% CI: (0.594;0.608)	0.527; 95% CI: (0.502;0.552)	0.534; 95% CI: (0.513;0.555)	0.594; 95% CI: (0.583;0.604)	0.53; 95% CI: (0.5;0.56)
KEGG_Wnt_signaling_Main_Pathway	0.547; 95% CI: (0.536;0.559)	0.575; 95% CI: (0.566;0.584)	0.52; 95% CI: (0.505;0.545)	0.512; 95% CI: (0.513;0.537)	0.583; 95% CI: (0.578;0.588)	0.583; 95% CI: (0.576;0.59)	0.872; 95% CI: (0.857;0.888)	0.567; 95% CI: (0.552;0.581)	0.509; 95% CI: (0.507;0.524)	0.571; 95% CI: (0.561;0.581)	0.572; 95% CI: (0.56;0.583)	0.509; 95% CI: (0.511;0.529)	0.525; 95% CI: (0.506;0.545)	0.569; 95% CI: (0.556;0.582)	0.504; 95% CI: (0.527;0.535)
NCI_Canonical_Wnt_signaling_Main_Pathway	0.554; 95% CI: (0.548;0.56)	0.556; 95% CI: (0.551;0.561)	0.55; 95% CI: (0.543;0.558)	0.509; 95% CI: (0.51;0.527)	0.553; 95% CI: (0.549;0.558)	0.555; 95% CI: (0.549;0.56)	0.867; 95% CI: (0.85;0.884)	0.545; 95% CI: (0.535;0.555)	0.535; 95% CI: (0.526;0.545)	0.554; 95% CI: (0.549;0.56)	0.551; 95% CI: (0.545;0.558)	0.53; 95% CI: (0.518;0.543)	0.532; 95% CI: (0.519;0.545)	0.551; 95% CI: (0.544;0.558)	0.541; 95% CI: (0.527;0.555)
NCI_CDC42_signaling_events_Main_Pathway	0.524; 95% CI: (0.509;0.54)	0.581; 95% CI: (0.573;0.589)	0.555; 95% CI: (0.536;0.573)	0.548; 95% CI: (0.518;0.577)	0.58; 95% CI: (0.571;0.588)	0.579; 95% CI: (0.571;0.587)	0.853; 95% CI: (0.837;0.869)	0.573; 95% CI: (0.561;0.584)	0.534; 95% CI: (0.52;0.548)	0.582; 95% CI: (0.575;0.59)	0.58; 95% CI: (0.571;0.588)	0.546; 95% CI: (0.53;0.562)	0.535; 95% CI: (0.517;0.554)	0.578; 95% CI: (0.569;0.587)	0.547; 95% CI: (0.524;0.57)
NCI_Degradation_of_beta_catenin_Main_Pathway	0.554; 95% CI: (0.548;0.56)	0.557; 95% CI: (0.552;0.562)	0.555; 95% CI: (0.551;0.559)	0.513; 95% CI: (0.504;0.531)	0.555; 95% CI: (0.55;0.559)	0.556; 95% CI: (0.55;0.562)	0.877; 95% CI: (0.861;0.894)	0.543; 95% CI: (0.531;0.555)	0.535; 95% CI: (0.525;0.544)	0.556; 95% CI: (0.55;0.561)	0.553; 95% CI: (0.546;0.559)	0.537; 95% CI: (0.526;0.548)	0.531; 95% CI: (0.518;0.544)	0.552; 95% CI: (0.545;0.559)	0.542; 95% CI: (0.528;0.556)
NCI_Presenilin_action_in_Notch_and_Wnt_signaling_Main_Pathway	0.551; 95% CI: (0.543;0.56)	0.565; 95% CI: (0.559;0.571)	0.548; 95% CI: (0.534;0.562)	0.501; 95% CI: (0.521;0.523)	0.564; 95% CI: (0.559;0.568)	0.566; 95% CI: (0.56;0.572)	0.875; 95% CI: (0.859;0.892)	0.546; 95% CI: (0.532;0.561)	0.528; 95% CI: (0.516;0.539)	0.56; 95% CI: (0.553;0.567)	0.562; 95% CI: (0.555;0.569)	0.534; 95% CI: (0.521;0.548)	0.524; 95% CI: (0.508;0.541)	0.555; 95% CI: (0.544;0.566)	0.521; 95% CI: (0.503;0.545)
NCI_Presenilin_action_in_Notch_and_Wnt_signaling_Pathway_(Pathway_degradation_of_CTNNB1)	0.552; 95% CI: (0.544;0.56)	0.565; 95% CI: (0.559;0.57)	0.55; 95% CI: (0.538;0.563)	0.5; 95% CI: (0.521;0.522)	0.562; 95% CI: (0.558;0.567)	0.565; 95% CI: (0.559;0.57)	0.875; 95% CI: (0.858;0.891)	0.545; 95% CI: (0.53;0.559)	0.527; 95% CI: (0.515;0.539)	0.56; 95% CI: (0.554;0.567)	0.561; 95% CI: (0.554;0.567)	0.535; 95% CI: (0.521;0.548)	0.525; 95% CI: (0.509;0.541)	0.554; 95% CI: (0.543;0.565)	0.52; 95% CI: (0.504;0.544)
NCI_Regulation_of_CDC42_activity_Main_Pathway	0.546; 95% CI: (0.538;0.555)	0.56; 95% CI: (0.553;0.567)	0.547; 95% CI: (0.532;0.561)	0.506; 95% CI: (0.515;0.527)	0.559; 95% CI: (0.55;0.568)	0.566; 95% CI: (0.561;0.572)	0.871; 95% CI: (0.855;0.888)	0.552; 95% CI: (0.54;0.564)	0.524; 95% CI: (0.512;0.536)	0.562; 95% CI: (0.555;0.568)	0.556; 95% CI: (0.547;0.566)	0.522; 95% CI: (0.506;0.538)	0.533; 95% CI: (0.519;0.548)	0.56; 95% CI: (0.554;0.567)	0.551; 95% CI: (0.537;0.565)
NCI_Regulation_of_nuclear_beta_catenin_signaling_and_target_gene_transcription_Main_Pathway	0.515; 95% CI: (0.501;0.529)	0.583; 95% CI: (0.575;0.591)	0.529; 95% CI: (0.505;0.553)	0.508; 95% CI: (0.517;0.533)	0.587; 95% CI: (0.581;0.592)	0.586; 95% CI: (0.578;0.593)	0.865; 95% CI: (0.849;0.88)	0.573; 95% CI: (0.56;0.586)	0.507; 95% CI: (0.51;0.524)	0.582; 95% CI: (0.573;0.59)	0.575; 95% CI: (0.564;0.587)	0.514; 95% CI: (0.506;0.535)	0.538; 95% CI: (0.52;0.557)	0.578; 95% CI: (0.567;0.589)	0.544; 95% CI: (0.52;0.568)
NCI_Signaling_events_mediated_by_Hepatocyte_Growth_Factor_Receptor_c_Met__Main_Pathway	0.526; 95% CI: (0.511;0.542)	0.586; 95% CI: (0.578;0.593)	0.57; 95% CI: (0.556;0.585)	0.563; 95% CI: (0.533;0.594)	0.583; 95% CI: (0.574;0.592)	0.582; 95% CI: (0.574;0.591)	0.85; 95% CI: (0.834;0.866)	0.57; 95% CI: (0.556;0.584)	0.528; 95% CI: (0.514;0.543)	0.583; 95% CI: (0.575;0.591)	0.583; 95% CI: (0.574;0.591)	0.531; 95% CI: (0.513;0.549)	0.537; 95% CI: (0.518;0.555)	0.582; 95% CI: (0.573;0.591)	0.567; 95% CI: (0.55;0.584)
reactome_Apoptotic_cleavage_of_cellular_proteins_Main_Pathway	0.551; 95% CI: (0.544;0.558)	0.558; 95% CI: (0.553;0.563)	0.549; 95% CI: (0.539;0.558)	0.515; 95% CI: (0.502;0.533)	0.555; 95% CI: (0.551;0.559)	0.554; 95% CI: (0.548;0.56)	0.876; 95% CI: (0.859;0.893)	0.55; 95% CI: (0.541;0.558)	0.535; 95% CI: (0.525;0.545)	0.554; 95% CI: (0.548;0.56)	0.553; 95% CI: (0.546;0.56)	0.54; 95% CI: (0.53;0.551)	0.531; 95% CI: (0.518;0.545)	0.552; 95% CI: (0.546;0.559)	0.547; 95% CI: (0.535;0.558)
reactome_Beta_catenin_phosphorylation_cascade_Main_Pathway	0.556; 95% CI: (0.55;0.561)	0.555; 95% CI: (0.55;0.56)	0.549; 95% CI: (0.542;0.557)	0.512; 95% CI: (0.505;0.53)	0.553; 95% CI: (0.548;0.557)	0.554; 95% CI: (0.548;0.559)	0.871; 95% CI: (0.854;0.888)	0.538; 95% CI: (0.525;0.551)	0.538; 95% CI: (0.529;0.546)	0.553; 95% CI: (0.548;0.559)	0.551; 95% CI: (0.544;0.557)	0.538; 95% CI: (0.528;0.549)	0.533; 95% CI: (0.521;0.545)	0.547; 95% CI: (0.538;0.556)	0.54; 95% CI: (0.527;0.554)
reactome_Degradation_of_beta_catenin_by_the_destruction_complex_Main_Pathway	0.549; 95% CI: (0.54;0.557)	0.564; 95% CI: (0.558;0.569)	0.552; 95% CI: (0.54;0.564)	0.507; 95% CI: (0.514;0.527)	0.562; 95% CI: (0.557;0.566)	0.562; 95% CI: (0.555;0.568)	0.878; 95% CI: (0.862;0.894)	0.548; 95% CI: (0.534;0.561)	0.534; 95% CI: (0.523;0.545)	0.557; 95% CI: (0.549;0.564)	0.56; 95% CI: (0.554;0.567)	0.527; 95% CI: (0.513;0.542)	0.53; 95% CI: (0.515;0.546)	0.556; 95% CI: (0.547;0.565)	0.534; 95% CI: (0.513;0.554)
reactome_disassembly_of_the_destruction_complex_and_recruitment_of_AXIN_to_the_membrane_Main_Pathway	0.557; 95% CI: (0.551;0.563)	0.559; 95% CI: (0.554;0.564)	0.551; 95% CI: (0.541;0.56)	0.508; 95% CI: (0.512;0.527)	0.557; 95% CI: (0.552;0.561)	0.556; 95% CI: (0.55;0.562)	0.876; 95% CI: (0.86;0.893)	0.542; 95% CI: (0.529;0.555)	0.536; 95% CI: (0.526;0.546)	0.556; 95% CI: (0.55;0.562)	0.552; 95% CI: (0.544;0.56)	0.532; 95% CI: (0.519;0.545)	0.529; 95% CI: (0.515;0.543)	0.548; 95% CI: (0.537;0.559)	0.544; 95% CI: (0.531;0.558)
WNT_Pathway	0.561; 95% CI: (0.542;0.58)	0.628; 95% CI: (0.614;0.641)	0.595; 95% CI: (0.57;0.619)	0.511; 95% CI: (0.52;0.541)	0.631; 95% CI: (0.612;0.65)	0.634; 95% CI: (0.622;0.646)	0.803; 95% CI: (0.787;0.819)	0.593; 95% CI: (0.568;0.619)	0.559; 95% CI: (0.537;0.582)	0.516; 95% CI: (0.506;0.539)	0.63; 95% CI: (0.615;0.646)	0.512; 95% CI: (0.514;0.537)	0.504; 95% CI: (0.524;0.533)	0.63; 95% CI: (0.613;0.648)	0.531; 95% CI: (0.506;0.567)

## Sheet: Gene biomarkers
gene	breast	central_nervous_system	cervix	endometrium	haematopoietic_and_lymphoid_tissue	kidney	large_intestine	liver	lung	ovary	prostate	skin	stomach	thyroid	urinary_tract
APC	0.552; 95% CI: (0.547;0.557)	0.55; 95% CI: (0.546;0.554)	0.547; 95% CI: (0.543;0.551)	0.519; 95% CI: (0.504;0.533)	0.547; 95% CI: (0.543;0.551)	0.551; 95% CI: (0.546;0.555)	0.86; 95% CI: (0.842;0.878)	0.541; 95% CI: (0.533;0.55)	0.54; 95% CI: (0.534;0.547)	0.548; 95% CI: (0.543;0.553)	0.547; 95% CI: (0.543;0.551)	0.541; 95% CI: (0.533;0.548)	0.533; 95% CI: (0.522;0.543)	0.544; 95% CI: (0.537;0.551)	0.546; 95% CI: (0.543;0.55)
