# Supplementary material for: Pathway Instability Is an Effective New Mutation-Based Type of Cancer Biomarkers
Source: Front Oncol. 2019 Jan 4;8:658. doi: 10.3389/fonc.2018.00658 (PMC6328788; doi:10.3389/fonc.2018.00658)
Supplement: Supplementary Table 7 — List of tumor type-specific good-quality pathway biomarkers for eight tumor types, obtained using all mutations data. Every sheet corresponds to the primary localization of tumors and contains pathway names, AUC values and their 95% confidence interval (CI), mark about PI values of this tumor type relative to others, average PI scores for all cancer types, average PI for this cancer type. TCGA abbreviations of tumor types were used: uterine corpus endometrial carcinoma - UCEC, acute myeloid leukemia - LAML, kidney renal papillary cell carcinoma - KIRP, kidney renal clear cell carcinoma - KIRC, colorectal cancer - COADREAD, lung adenocarcinoma - LUAD, lung squamous cell carcinoma - LUSC, prostate adenocarcinoma - PRAD, skin cutaneous melanoma - SKCM, thyroid carcinoma - THCA. The data about all mutations was used. [file Table_7.XLSX]

## Sheet: UCEC
pathway name

## Sheet: LAML
pathway name

## Sheet: KIRP, KIRC
pathway name

## Sheet: COADREAD
pathway name

## Sheet: LUAD,LUSC
pathway name

## Sheet: PRAD
pathway name

## Sheet: SKCM
pathway name

## Sheet: THCA
pathway name
