# Supplementary material for: Pathway Instability Is an Effective New Mutation-Based Type of Cancer Biomarkers
Source: Front Oncol. 2019 Jan 4;8:658. doi: 10.3389/fonc.2018.00658 (PMC6328788; doi:10.3389/fonc.2018.00658)
Supplement: Supplementary Table 8 — List of colorectal cancer specific good-quality pathway biomarkers, obtained using truncating mutations data. The table contains pathway names, AUC values and their 95% confidence intervals (CI), note PI scores for colorectal cancer relative to other cancer types. [file Table_8.XLSX]

## Sheet: COADREAD
pathway name
