# Supplementary material for: Pathway Instability Is an Effective New Mutation-Based Type of Cancer Biomarkers
Source: Front Oncol. 2019 Jan 4;8:658. doi: 10.3389/fonc.2018.00658 (PMC6328788; doi:10.3389/fonc.2018.00658)
Supplement: Supplementary Table 9 — 1145 pathways with AUC < 0.7 for all tumor types in comparisons of every separately taken tumor type (localization) versus all other tumor types. All mutations data were used. [file Table_9.XLSX]

## Sheet: Sheet1
	pathway name
1	1D-imyoi-inositol_hexakisphosphate_biosynthesis_II_mammalian
2	adenosine_deoxyribonucleotides_ide_novoi_biosynthesis
3	adenosine_ribonucleotides_ide_novoi_biosynthesis
4	AHR_Pathway
5	AHR_Pathway_C-myc_expression_via_RELA
6	AHR_Pathway_Cath_D_expression_via_SP1
7	AHR_Pathway_PS2_Gene_expression_via_ESR1
8	Akt_Signaling_Pathway_Acetylation_of_proteins
9	Akt_Signaling_Pathway_Aggregation_and_Neurodegeneration
10	Akt_Signaling_Pathway_Apoptosis
11	Akt_Signaling_Pathway_AR_mediated_apoptosis
12	Akt_Signaling_Pathway_Blocks_Apoptosis
13	Akt_Signaling_Pathway_Blood_cell_differentiation
14	Akt_Signaling_Pathway_Cell_Cycle_Progression
15	Akt_Signaling_Pathway_Cell_Survival
16	Akt_Signaling_Pathway_Elevation_of_Glucose_Import
17	Akt_Signaling_Pathway_Enhancement_of_Breast_Epithelial
18	Akt_Signaling_Pathway_ERK_mediated_apoptosis
19	Akt_Signaling_Pathway_Genetic_Stability
20	Akt_Signaling_Pathway_Glycogen_Synthesis_and_Apoptosis
21	Akt_Signaling_Pathway_Increased_GLUT4_translocation
22	Akt_Signaling_Pathway_Induction_of_Chromatin_Condensation
23	Akt_Signaling_Pathway_JNK_mediated_apoptosis
24	Akt_Signaling_Pathway_Neuroprotection
25	Akt_Signaling_Pathway_NF-kB_dependent_transciption
26	Akt_Signaling_Pathway_NF-kB_pathway
27	Akt_Signaling_Pathway_NO_production
28	Akt_Signaling_Pathway_p73_mediated_apoptosis
29	Akt_Signaling_Pathway_Promotes_Adipogenesis
30	Akt_Signaling_Pathway_Protein_Synthesis
31	Akt_Signaling_Pathway_Proto-Oncogenic_and_RTK-signaling
32	Akt_Signaling_Pathway_Regulation_of_Cyclic_Nucleotide
33	Akt_Signaling_Pathway_Survival_Genes
34	Akt_Signaling_Pathway_Synaptic_Transmission
35	Akt_Signaling_Pathway_Tumor_Supression
36	Angiotensin-PTK2B_Pathway
37	ATM_Pathway_Cell_Survival
38	ATM_Pathway_G2-Mitosis_progression
39	ATM_Pathway_G2_M_Checkpoint_Arrest
40	bile_acid_biosynthesis_neutral_pathway
41	biocarta__U_00DF_arrestins_in_gpcr_desensitization_Main_Pathway
42	biocarta_activation_of_camp_dependent_protein_kinase_pka_Main_Pathway
43	biocarta_activation_of_csk_by_camp_dependent_protein_kinase_inhibits_signaling_through_the_t_cell_receptor_Main_Pathway
44	biocarta_activation_of_pkc_through_g_protein_coupled_receptors_Main_Pathway
45	biocarta_adp_ribosylation_factor_Main_Pathway
46	biocarta_akap95_role_in_mitosis_and_chromosome_dynamics_Main_Pathway
47	biocarta_akap95_role_in_mitosis_and_chromosome_dynamics_Pathway_(mitotic_chromosome_condensation)
48	biocarta_akap95_role_in_mitosis_and_chromosome_dynamics_Pathway_(mitotic_chromosome_decondensation)
49	biocarta_alk_in_cardiac_myocytes_Main_Pathway
50	biocarta_angiotensin_ii_mediated_activation_of_jnk_pathway_via_pyk2_dependent_signaling_Main_Pathway
51	biocarta_apoptotic_signaling_in_response_to_dna_damage_Main_Pathway
52	biocarta_apoptotic_signaling_in_response_to_dna_damage_Pathway_(apoptosis)
53	biocarta_aspirin_blocks_signaling_pathway_involved_in_platelet_activation_Main_Pathway
54	biocarta_aspirin_blocks_signaling_pathway_involved_in_platelet_activation_Pathway_(vasoconstriction)
55	biocarta_atm_signaling_Main_Pathway
56	biocarta_attenuation_of_gpcr_signaling_Main_Pathway
57	biocarta_bcr_signaling_Main_Pathway
58	biocarta_bone_remodeling_Main_Pathway
59	biocarta_calcium_signaling_by_hbx_of_hepatitis_b_virus_Main_Pathway
60	biocarta_caspase_cascade_in_apoptosis_Main_Pathway
61	biocarta_cdk_regulation_of_dna_replication_Main_Pathway
62	biocarta_cell_cycle_g1_s_check_point_Main_Pathway
63	biocarta_ceramide_signaling_Main_Pathway
64	biocarta_ceramide_signaling_Pathway_(Pathway_protein_ubiquitination_of_CHUK)
65	biocarta_chrebp_regulation_by_carbohydrates_and_camp_Main_Pathway
66	biocarta_chromatin_remodeling_by_hswi_snf_atp_dependent_complexes_Main_Pathway
67	biocarta_chromatin_remodeling_by_hswi_snf_atp_dependent_complexes_Pathway_(chromatin_remodeling)
68	biocarta_control_of_skeletal_myogenesis_by_hdac_and_calcium_calmodulin_dependent_kinase_camk__Main_Pathway
69	biocarta_cyclins_and_cell_cycle_regulation_Main_Pathway
70	biocarta_cystic_fibrosis_transmembrane_conductance_regulator_cftr_and_beta_2_adrenergic_receptor_b2ar_Main_Pathway
71	biocarta_double_stranded_rna_induced_gene_expression_Main_Pathway
72	biocarta_downregulated_of_mta_3_in_er_negative_breast_tumors_Main_Pathway
73	biocarta_endocytotic_role_of_ndk_phosphins_and_dynamin_Main_Pathway
74	biocarta_endocytotic_role_of_ndk_phosphins_and_dynamin_Pathway_(endocytosis)
75	biocarta_epo_signaling_Main_Pathway
76	biocarta_erk_and_pi_3_kinase_are_necessary_for_collagen_binding_in_corneal_epithelia_Pathway_(cell_matrix_adhesion)
77	biocarta_erk1_erk2_mapk_signaling_Main_Pathway
78	biocarta_eukaryotic_protein_translation_Main_Pathway
79	biocarta_extrinsic_prothrombin_activation_Main_Pathway
80	biocarta_fas_signaling_pathway_cd95__Main_Pathway
81	biocarta_fmlp_induced_chemokine_gene_expression_in_hmc_1_cells_Main_Pathway
82	biocarta_g_protein_signaling_through_tubby_proteins_Main_Pathway
83	biocarta_gamma_aminobutyric_acid_receptor_life_cycle_Main_Pathway
84	biocarta_hiv_1_nef_negative_effector_of_fas_and_tnf_Main_Pathway
85	biocarta_hiv_1_nef_negative_effector_of_fas_and_tnf_Pathway_(Pathway_degradation_of_CASP8_BIRC2_APAF1)
86	biocarta_hiv_1_nef_negative_effector_of_fas_and_tnf_Pathway_(Pathway_protein_ubiquitination_of_CHUK)
87	biocarta_how_does_salmonella_hijack_a_cell_Main_Pathway
88	biocarta_how_does_salmonella_hijack_a_cell_Pathway_(lamellipodium_assembly)
89	biocarta_how_progesterone_initiates_the_oocyte_maturation_Main_Pathway
90	biocarta_how_progesterone_initiates_the_oocyte_maturation_Pathway_(oocyte_maturation)
91	biocarta_hypoxia_inducible_factor_in_the_cardivascular_system_Main_Pathway
92	biocarta_il_2_signaling_Main_Pathway
93	biocarta_il_3_signaling_Main_Pathway
94	biocarta_il_4_signaling_Main_Pathway
95	biocarta_il_6_signaling_Main_Pathway
96	biocarta_induction_of_apoptosis_through_dr3_and_dr4_5_death_receptors_Main_Pathway
97	biocarta_induction_of_apoptosis_through_dr3_and_dr4_5_death_receptors_Pathway_(apoptosis)
98	biocarta_induction_of_apoptosis_through_dr3_and_dr4_5_death_receptors_Pathway_(Pathway_degradation_of_CASP3_CASP10_CASP10)
99	biocarta_integrin_signaling_Main_Pathway
100	biocarta_internal_ribosome_entry_Main_Pathway
101	biocarta_internal_ribosome_entry_Pathway_(translational_initiation)
102	biocarta_keratinocyte_differentiation_Main_Pathway
103	biocarta_keratinocyte_differentiation_Pathway_(apoptosis)
104	biocarta_keratinocyte_differentiation_Pathway_(keratinocyte_differentiation)
105	biocarta_lck_and_fyn_tyrosine_kinases_in_initiation_of_tcr_activation_Main_Pathway
106	biocarta_map_kinase_inactivation_of_smrt_corepressor_Main_Pathway
107	biocarta_mapkinase_signaling_Main_Pathway
108	biocarta_mcalpain_and_friends_in_cell_motility_Main_Pathway
109	biocarta_mechanism_of_protein_import_into_the_nucleus_Main_Pathway
110	biocarta_mechanisms_of_transcriptional_repression_by_dna_methylation_Main_Pathway
111	biocarta_mechanisms_of_transcriptional_repression_by_dna_methylation_Pathway_(histone_deacetylation)
112	biocarta_melanocyte_development_and_pigmentation_Main_Pathway
113	biocarta_mets_affect_on_macrophage_differentiation_Main_Pathway
114	biocarta_multi_step_regulation_of_transcription_by_pitx2_Main_Pathway
115	biocarta_multiple_antiapoptotic_pathways_from_igf_1r_signaling_lead_to_bad_phosphorylation_Main_Pathway
116	biocarta_nf_kb_signaling_Main_Pathway
117	biocarta_nf_kb_signaling_Pathway_(Pathway_protein_ubiquitination_of_CHUK)
118	biocarta_nfkb_activation_by_nontypeable_hemophilus_influenzae_Main_Pathway
119	biocarta_nitric_oxide_signaling_Main_Pathway
120	biocarta_oxidative_stress_induced_gene_expression_via_nrf2_Main_Pathway
121	biocarta_p38_mapk_signaling_Main_Pathway
122	biocarta_p53_signaling_Main_Pathway
123	biocarta_phospholipids_as_signalling_intermediaries_Pathway_(actin_filament_organization)
124	biocarta_phospholipids_as_signalling_intermediaries_Pathway_(chemotaxis)
125	biocarta_phosphorylation_of_mek1_by_cdk5_p35_down_regulates_the_map_kinase_Main_Pathway
126	biocarta_prion_Main_Pathway
127	biocarta_proteasome_complex_Main_Pathway
128	biocarta_proteasome_complex_Pathway_(Pathway_degradation_of_PSMA1)
129	biocarta_protein_kinase_a_at_the_centrosome_Main_Pathway
130	biocarta_regulation_of_ck1_cdk5_by_type_1_glutamate_receptors_Main_Pathway
131	biocarta_regulation_of_eif2_Main_Pathway
132	biocarta_regulation_of_pgc_1a_Main_Pathway
133	biocarta_regulation_of_spermatogenesis_by_crem_Main_Pathway
134	biocarta_regulation_of_splicing_through_sam68_Main_Pathway
135	biocarta_regulators_of_bone_mineralization_Main_Pathway
136	biocarta_repression_of_pain_sensation_by_the_transcriptional_regulator_dream_Main_Pathway
137	biocarta_reversal_of_insulin_resistance_by_leptin_Main_Pathway
138	biocarta_reversal_of_insulin_resistance_by_leptin_Pathway_(fatty_acid_oxidation)
139	biocarta_rho_selective_guanine_exchange_factor_akap13_mediates_stress_fiber_formation_Main_Pathway
140	biocarta_role_of_brca1_brca2_and_atr_in_cancer_susceptibility_Pathway_(DNA_replication_termination)
141	biocarta_role_of_egf_receptor_transactivation_by_gpcrs_in_cardiac_hypertrophy_Main_Pathway
142	biocarta_role_of_egf_receptor_transactivation_by_gpcrs_in_cardiac_hypertrophy_Pathway_(cell_growth)
143	biocarta_role_of_mal_in_rho_mediated_activation_of_srf_Main_Pathway
144	biocarta_role_of_mef2d_in_t_cell_apoptosis_Main_Pathway
145	biocarta_role_of_mitochondria_in_apoptotic_signaling_Main_Pathway
146	biocarta_role_of_ran_in_mitotic_spindle_regulation_Main_Pathway
147	biocarta_role_of_U_00DF_arrestins_in_the_activation_and_targeting_of_map_kinases_Main_Pathway
148	biocarta_segmentation_clock_Main_Pathway
149	biocarta_signal_transduction_through_il1r_Main_Pathway
150	biocarta_signal_transduction_through_il1r_Pathway_(Pathway_protein_ubiquitination_of_CHUK_PEBP1)
151	biocarta_signaling_pathway_from_g_protein_families_Main_Pathway
152	biocarta_sprouty_regulation_of_tyrosine_kinase_signals_Main_Pathway
153	biocarta_stathmin_and_breast_cancer_resistance_to_antimicrotubule_agents_Main_Pathway
154	biocarta_stress_induction_of_hsp_regulation_Main_Pathway
155	biocarta_sumoylation_by_ranbp2_regulates_transcriptional_repression_Main_Pathway
156	biocarta_tgf_beta_signaling_Main_Pathway
157	biocarta_the_41bb_dependent_immune_response_Main_Pathway
158	biocarta_tnf_stress_related_signaling_Main_Pathway
159	biocarta_tnfr1_signaling_Main_Pathway
160	biocarta_tnfr2_signaling_Main_Pathway
161	biocarta_tnfr2_signaling_Pathway_(Pathway_protein_ubiquitination_of_MAP3K1_TNFAIP3_MAP3K14)
162	biocarta_toll_like_receptor_Main_Pathway
163	biocarta_toll_like_receptor_Pathway_(Pathway_protein_ubiquitination_of_CHUK_MAP3K1)
164	biocarta_transcription_regulation_by_methyltransferase_of_carm1_Main_Pathway
165	biocarta_trefoil_factors_initiate_mucosal_healing_Main_Pathway
166	biocarta_tumor_suppressor_arf_inhibits_ribosomal_biogenesis_Main_Pathway
167	biocarta_ucalpain_and_friends_in_cell_spread_Main_Pathway
168	biocarta_vegf_hypoxia_and_angiogenesis_Pathway_(cell_migration)
169	biocarta_wnt_signaling_Main_Pathway
170	biocarta_y_branching_of_actin_filaments_Main_Pathway
171	BRCA1_Pathway_Chromatin_Remodeling
172	BRCA1_Pathway_Homologous_Recombination_Repair
173	BRCA1_Pathway_Mismatch_Repair
174	Calcium2+_Signaling
175	cAMP_Pathway_Cell_Proliferation
176	cAMP_Pathway_Degradation_of_Cell_Cycle_Regulators
177	cAMP_Pathway_Endothelial_Cell_Regulation
178	cAMP_Pathway_eNOS_Signaling_Cardiovascular_Homeostasis
179	cAMP_Pathway_Gene_Expression_via_NFKB2_CREBBP_ELK1
180	cAMP_Pathway_Glycogen_Synthesis
181	cAMP_Pathway_Glycolisis
182	cAMP_Pathway_Lipolysis
183	cAMP_Pathway_Oncogenesis
184	cAMP_Pathway_Protein_Retention
185	cAMP_Pathway_Regulation_of_Cytoskeleton
186	CCR3_Pathway_in_Eosinophils
187	CD16_Pathway_in_Natural_Killer_cells
188	CD40_Pathway
189	CD40_Pathway_Gene_Expression_Cell_Adhesion_Molecule_via_NFKB2
190	CD40_Pathway_Gene_Expression_Cell_Survival_via_NFKB2
191	CD40_Pathway_Gene_Expression_Co-Stimulatory_Molecules_via_NFKB2
192	CD40_Pathway_Gene_Expression_COX2_and_Prostaglandins_via_NFKB2
193	CD40_Pathway_Gene_Expression_Immunoglobulin_Class_Switch_via_NFKB2
194	CD40_Pathway_Gene_Expression_Pro-Inflamatory_Cytokines_via_NFKB2
195	CD40_Pathway_Gene_Expression_Procoagulant_Activity_via_NFKB2
196	CDC42_Pathway
197	CDK5_Pathway_in_Central_Nervous_System
198	CDP-diacylglycerol_biosynthesis
199	Cellular_Apoptosis_Pathway_Gene_Expression_FLIP_CIAP2_BFL1_BCL2_via_NFKB2
200	Chemokine_Ligand_2_Signaling
201	Chemokine_Pathway_Cell_Activation
202	Chemokine_Pathway_Gene_Expression_and_Apoptosis_via_ELK1
203	Chemokine_Pathway_Internalization_Degradation_Recycling
204	Chemotaxis_Driven_by_CCL2
205	Chemotaxis_Driven_by_CCR4
206	Chemotaxis_Driven_by_IL-8_and_LTB4
207	Chemotaxis_of_Immune_Cells_During_Allergic_Asthma_and_Eczema_Driven_by_CCR4
208	cholesterol_biosynthesis_I
209	cholesterol_biosynthesis_II_via_2425-dihydrolanosterol
210	cholesterol_biosynthesis_III_via_desmosterol
211	chondroitin_sulfate_biosynthesis
212	chondroitin_sulfate_biosynthesis_late_stages
213	Chromatin_Pathway
214	Circadian_Pathway
215	CMP_phosphorylation
216	CXC_Chemokine_Receptor_Pathway
217	Cytokine_Network_Pathway
218	D-imyoi-inositol-5-phosphate_metabolism
219	D-imyoi-inositol_145-trisphosphate_biosynthesis
220	D-imyoi-inositol_145-trisphosphate_degradation
221	dermatan_sulfate_biosynthesis
222	dolichyl-diphosphooligosaccharide_biosynthesis
223	EGF_Pathway_Actin_Cytoskeletal_Rearrangement
224	EGF_Pathway_Gene_Expression_via_FOS_NFKB2_MYC_STAT1_ELK1_STAT3_JUN
225	eicosapentaenoate_biosynthesis
226	ErbB_Family_Pathway_Gene_Expression_via_JUN_FOS_ELK1
227	ERK_Signaling_Pathway_Translation
228	Erythropoietin_Pathway_Anti-Apoptosis
229	Erythropoietin_Pathway_Gene_Expression_Neuroprotection_via_NFKB2
230	fatty_acid_beta-oxidation
231	fatty_acid_beta-oxidation_peroxisome
232	FCGR3A-mediated_phagocytosis
233	folate_transformations
234	Gamma-Aminobutyric_Acid_A_Receptor_Pathway
235	gamma-linolenate_biosynthesis
236	Glucocorticoid_Receptor_Signaling_Pathway_Cell_Cycle_Progression
237	Glucocorticoid_Receptor_Signaling_Pathway_Gene_Expression_via_CREB3_STAT5B_SLC22A2_POU2F1
238	Glucocorticoid_Receptor_Signaling_Pathway_Histone_Deacetylation
239	Glucocorticoid_Receptor_Signaling_Pathway_Inflammatory_Cytokines
240	gluconeogenesis
241	glutathione-mediated_detoxification
242	glycolysis
243	GSK3_Signaling_Pathway_b-CTNN_Degradation
244	guanosine_deoxyribonucleotides_ide_novoi_biosynthesis
245	guanosine_nucleotides_ide_novoi_biosynthesis
246	guanosine_ribonucleotides_ide_novoi_biosynthesis
247	HA_syntesis_pathway
248	heparan_sulfate_biosynthesis
249	heparan_sulfate_biosynthesis_late_stages
250	HGF_Pathway_Cell_Adhesion_and_Cell_Migration
251	HGF_Pathway_Cell_Cycle_Progression
252	HGF_Pathway_Gene_Expression_via_JUN_STAT3_FOS_ELK1_ETS2
253	HIF1Alpha_Pathway_Gene_Expression_via_JUN_CREB3
254	HIF1Alpha_Pathway_NOS_Pathway
255	HIF1Alpha_Pathway_VEGF_Pathway
256	ICOS_signaling_in_T-helper_cells
257	IGF1R_Signaling_Pathway_Apoptosis
258	IGF1R_Signaling_Pathway_Cell_Survival
259	IGF1R_Signaling_Pathway_Gene_Expression_Proliferation_Growth_Survival_via_NFAT5_CREB3
260	IGF1R_Signaling_Pathway_Protein_Synthesis
261	IL-10_Pathway_Translational_Modulation
262	IL-2_Pathway_Gene_Expression_via_FYN_LYN_RPS6KB1_PTK2B
263	IL-2_Pathway_IL2_Gene_Expression_via_POLR1E_EGR1_HMGA1_ELF1_POU2F1_MYC
264	ILK_Signaling_Pathway_Induced_Cell_Proliferation
265	ILK_Signaling_Pathway_MMP2_MMP9_Gene_Expression_Tissue_Invasion_via_FOS
266	ILK_Signaling_Pathway_Tissue_Morphogenesis
267	Integrins_Signaling_in_Natural_Killer_Cells
268	Interferon_Pathway_Gene_Expression_via_HIST1H3B_CREB3
269	Interleukin-8-induced_Cell_Adhesion_and_Migration
270	Intermediate_Filaments_in_Epithelial_Cells
271	isoleucine_degradation
272	ITGA4-mediated_Cell_Adhesion_and_Migration
273	JAK-STAT_Pathway_IFN-Inducible_Gene_Expression_via_STAT2_STAT1
274	JAK-STAT_Pathway_JAK_Degradation
275	JNK_Pathway_Insulin_Signaling
276	Junctional_Cell_Adhesion_in_Endothelium
277	KEGG_Adipocytokine_signaling_Main_Pathway
278	KEGG_Alanine_aspartate_and_glutamate_metabolism_Main_Pathway
279	KEGG_alpha_Linolenic_acid_metabolism_Main_Pathway
280	KEGG_Amino_sugar_and_nucleotide_sugar_metabolism_Main_Pathway
281	KEGG_Amphetamine_addiction_Main_Pathway
282	KEGG_Amyotrophic_lateral_sclerosis_ALS__Main_Pathway
283	KEGG_Antigen_processing_and_presentation_Main_Pathway
284	KEGG_Apoptosis_Main_Pathway
285	KEGG_Arginine_and_proline_metabolism_Main_Pathway
286	KEGG_Ascorbate_and_aldarate_metabolism_Main_Pathway
287	KEGG_Asthma_Main_Pathway
288	KEGG_Basal_cell_carcinoma_Main_Pathway
289	KEGG_Basal_transcription_factors_Main_Pathway
290	KEGG_Base_excision_repair_Main_Pathway
291	KEGG_beta_Alanine_metabolism_Main_Pathway
292	KEGG_Biosynthesis_of_unsaturated_fatty_acids_Main_Pathway
293	KEGG_Butanoate_metabolism_Main_Pathway
294	KEGG_Cell_adhesion_molecules_CAMs__Main_Pathway
295	KEGG_Chagas_disease_American_trypanosomiasis__Main_Pathway
296	KEGG_Circadian_rhythm_Main_Pathway
297	KEGG_Citrate_cycle_TCA_cycle__Main_Pathway
298	KEGG_Collecting_duct_acid_secretion_Main_Pathway
299	KEGG_Cysteine_and_methionine_metabolism_Main_Pathway
300	KEGG_Cytokine_cytokine_receptor_interaction_Main_Pathway
301	KEGG_Cytosolic_DNA_sensing_Main_Pathway
302	KEGG_Dilated_cardiomyopathy_Main_Pathway
303	KEGG_DNA_replication_Main_Pathway
304	KEGG_Endocrine_and_other_factor_regulated_calcium_reabsorption_Main_Pathway
305	KEGG_Endocytosis_Main_Pathway
306	KEGG_Epithelial_cell_signaling_in_Helicobacter_pylori_infection_Main_Pathway
307	KEGG_Ether_lipid_metabolism_Main_Pathway
308	KEGG_Fanconi_anemia_Main_Pathway
309	KEGG_Fatty_acid_degradation_Main_Pathway
310	KEGG_Folate_biosynthesis_Main_Pathway
311	KEGG_Fructose_and_mannose_metabolism_Main_Pathway
312	KEGG_Gastric_acid_secretion_Main_Pathway
313	KEGG_Glutathione_metabolism_Main_Pathway
314	KEGG_Glycine_serine_and_threonine_metabolism_Main_Pathway
315	KEGG_Glycolysis_Gluconeogenesis_Main_Pathway
316	KEGG_Glycosaminoglycan_biosynthesis_chondroitin_sulfate_dermatan_sulfate_Main_Pathway
317	KEGG_Glycosaminoglycan_biosynthesis_heparan_sulfate_heparin_Main_Pathway
318	KEGG_Glycosaminoglycan_biosynthesis_keratan_sulfate_Main_Pathway
319	KEGG_Glycosaminoglycan_degradation_Main_Pathway
320	KEGG_Glycosphingolipid_biosynthesis_ganglio_series_Main_Pathway
321	KEGG_Glycosphingolipid_biosynthesis_globo_series_Main_Pathway
322	KEGG_Glycosphingolipid_biosynthesis_lacto_and_neolacto_series_Main_Pathway
323	KEGG_Glycosylphosphatidylinositol_GPI_anchor_biosynthesis_Main_Pathway
324	KEGG_Glyoxylate_and_dicarboxylate_metabolism_Main_Pathway
325	KEGG_Hedgehog_signaling_Main_Pathway
326	KEGG_Herpes_simplex_infection_Main_Pathway
327	KEGG_Histidine_metabolism_Main_Pathway
328	KEGG_Homologous_recombination_Main_Pathway
329	KEGG_Huntington_s_disease_Main_Pathway
330	KEGG_Hypertrophic_cardiomyopathy_HCM__Main_Pathway
331	KEGG_Inflammatory_bowel_disease_IBD__Main_Pathway
332	KEGG_Legionellosis_Main_Pathway
333	KEGG_Leishmaniasis_Main_Pathway
334	KEGG_Linoleic_acid_metabolism_Main_Pathway
335	KEGG_Lysine_degradation_Main_Pathway
336	KEGG_Measles_Main_Pathway
337	KEGG_Mismatch_repair_Main_Pathway
338	KEGG_N_Glycan_biosynthesis_Main_Pathway
339	KEGG_NF_kappa_B_signaling_Main_Pathway
340	KEGG_Nicotinate_and_nicotinamide_metabolism_Main_Pathway
341	KEGG_NOD_like_receptor_signaling_Main_Pathway
342	KEGG_Non_alcoholic_fatty_liver_disease_NAFLD__Main_Pathway
343	KEGG_Non_homologous_end_joining_Main_Pathway
344	KEGG_Notch_signaling_Main_Pathway
345	KEGG_Nucleotide_excision_repair_Main_Pathway
346	KEGG_One_carbon_pool_by_folate_Main_Pathway
347	KEGG_Other_glycan_degradation_Main_Pathway
348	KEGG_Other_types_of_O_glycan_biosynthesis_Main_Pathway
349	KEGG_Ovarian_steroidogenesis_Main_Pathway
350	KEGG_Oxidative_phosphorylation_Main_Pathway
351	KEGG_Pantothenate_and_CoA_biosynthesis_Main_Pathway
352	KEGG_Parkinson_s_disease_Main_Pathway
353	KEGG_Pathogenic_Escherichia_coli_infection_Main_Pathway
354	KEGG_Pentose_and_glucuronate_interconversions_Main_Pathway
355	KEGG_Pentose_phosphate_Main_Pathway
356	KEGG_Peroxisome_Main_Pathway
357	KEGG_Pertussis_Main_Pathway
358	KEGG_Phagosome_Main_Pathway
359	KEGG_Phenylalanine_metabolism_Main_Pathway
360	KEGG_Phototransduction_Main_Pathway
361	KEGG_Porphyrin_and_chlorophyll_metabolism_Main_Pathway
362	KEGG_PPAR_signaling_Main_Pathway
363	KEGG_Primary_bile_acid_biosynthesis_Main_Pathway
364	KEGG_Primary_immunodeficiency_Main_Pathway
365	KEGG_Prion_diseases_Main_Pathway
366	KEGG_Progesterone_mediated_oocyte_maturation_Main_Pathway
367	KEGG_Propanoate_metabolism_Main_Pathway
368	KEGG_Proteasome_Main_Pathway
369	KEGG_Protein_export_Main_Pathway
370	KEGG_Protein_processing_in_endoplasmic_reticulum_Main_Pathway
371	KEGG_Pyruvate_metabolism_Main_Pathway
372	KEGG_Regulation_of_autophagy_Main_Pathway
373	KEGG_Renin_angiotensin_system_Main_Pathway
374	KEGG_Ribosome_Main_Pathway
375	KEGG_RIG_I_like_receptor_signaling_Main_Pathway
376	KEGG_RNA_polymerase_Main_Pathway
377	KEGG_RNA_transport_Main_Pathway
378	KEGG_Salivary_secretion_Main_Pathway
379	KEGG_Salmonella_infection_Main_Pathway
380	KEGG_Selenocompound_metabolism_Main_Pathway
381	KEGG_Shigellosis_Main_Pathway
382	KEGG_Sphingolipid_metabolism_Main_Pathway
383	KEGG_Staphylococcus_aureus_infection_Main_Pathway
384	KEGG_Steroid_biosynthesis_Main_Pathway
385	KEGG_Synthesis_and_degradation_of_ketone_bodies_Main_Pathway
386	KEGG_Taste_transduction_Main_Pathway
387	KEGG_Taurine_and_hypotaurine_metabolism_Main_Pathway
388	KEGG_Terpenoid_backbone_biosynthesis_Main_Pathway
389	KEGG_Thyroid_hormone_synthesis_Main_Pathway
390	KEGG_Toxoplasmosis_Main_Pathway
391	KEGG_Tryptophan_metabolism_Main_Pathway
392	KEGG_Tuberculosis_Main_Pathway
393	KEGG_Type_I_diabetes_mellitus_Main_Pathway
394	KEGG_Tyrosine_metabolism_Main_Pathway
395	KEGG_Vasopressin_regulated_water_reabsorption_Main_Pathway
396	KEGG_Vibrio_cholerae_infection_Main_Pathway
397	KEGG_Vitamin_digestion_and_absorption_Main_Pathway
398	L-kynurenine_degradation
399	leucine_degradation
400	Lipoxins_Influence_on_Cell_Growth_and_Proliferation
401	MAPK_Family_Pathway_Chromatin_Remodelling
402	MAPK_Family_Pathway_Gene_Expression_via_ATF2_JUN_ELK1_NFKB2_CREB3
403	MAPK_Signaling_Pathway_Cell_Motility_Inflammation_Apoptosis_Osmoregulation
404	melatonin_degradation_I
405	mevalonate_pathway
406	Mismatch_Repair_in_Eukaryotes_Pathway
407	Mitochondrial_Apoptosis_Pathway_Apoptosis
408	Mitosis_Initiation
409	mTOR_Pathway_Actin_Organization
410	mTOR_Pathway_Lipid_Synthesis
411	mTOR_Pathway_Microtubule_Organization
412	mTOR_Pathway_Translation_Elongation
413	NAD_ide_novoi_biosynthesis
414	NCI_ALK1_signaling_events_Main_Pathway
415	NCI_ALK1_signaling_events_Pathway_(endothelial_cell_proliferation)
416	NCI_ALK2_signaling_events_Main_Pathway
417	NCI_Alpha_synuclein_signaling_Main_Pathway
418	NCI_Alpha_synuclein_signaling_Pathway_(cell_death)
419	NCI_Alpha_synuclein_signaling_Pathway_(neuron_apoptosis)
420	NCI_Alpha_synuclein_signaling_Pathway_(Pathway_negative_regulation_of_transcription_via_TOR1A_SNCA_STUB1_FKBP1A)
421	NCI_Alpha_synuclein_signaling_Pathway_(Pathway_positive_regulation_of_gene_specific_transcription_via_TOR1A_SNCA_FKBP1A_STUB1)
422	NCI_Alpha_synuclein_signaling_Pathway_(proteasomal_ubiquitin_dependent_protein_catabolic_process)
423	NCI_Alpha_synuclein_signaling_Pathway_(protein_targeting_to_lysosome)
424	NCI_Alpha4_beta1_integrin_signaling_events_Main_Pathway
425	NCI_Alpha4_beta1_integrin_signaling_events_Pathway_(cell_adhesion)
426	NCI_Alpha4_beta1_integrin_signaling_events_Pathway_(cell_migration)
427	NCI_Alpha6_beta4_integrin_ligand_interactions_Main_Pathway
428	NCI_Alpha9_beta1_integrin_signaling_events_Main_Pathway
429	NCI_amb2_Integrin_signaling_Main_Pathway
430	NCI_AP_1_transcription_factor_network_Main_Pathway
431	NCI_Arf1_Main_Pathway
432	NCI_Arf6_downstream_Main_Pathway
433	NCI_Arf6_signaling_events_Main_Pathway
434	NCI_Arf6_trafficking_events_Pathway_(calcium_ion_dependent_exocytosis)
435	NCI_Arf6_trafficking_events_Pathway_(cell_adhesion_mediated_by_integrin)
436	NCI_Arf6_trafficking_events_Pathway_(clathrin_coat_assembly)
437	NCI_ATF_2_transcription_factor_network_Main_Pathway
438	NCI_ATM_Main_Pathway
439	NCI_ATM_Pathway_(G1_S_transition_checkpoint)
440	NCI_ATR_signaling_Main_Pathway
441	NCI_ATR_signaling_Pathway_(Pathway_negative_regulation_of_transcription_during_mitosis_via_CHEK1)
442	NCI_ATR_signaling_Pathway_(regulation_of_double_strand_break_repair_via_homologous_recombination)
443	NCI_ATR_signaling_Pathway_(response_to_G2_M_transition_DNA_damage_checkpoint_signal)
444	NCI_Atypical_NF_kappaB_Pathway_(Pathway_degradation_of_NFKB1_NFKBIA)
445	NCI_Aurora_A_signaling_Pathway_(centrosome_duplication)
446	NCI_Aurora_A_signaling_Pathway_(protein_catabolic_process)
447	NCI_Aurora_A_signaling_Pathway_(spindle_assembly)
448	NCI_Aurora_B_signaling_Main_Pathway
449	NCI_Aurora_B_signaling_Pathway_(cytokinesis)
450	NCI_BCR_signaling_Pathway_(re_entry_into_mitotic_cell_cycle)
451	NCI_BCR_signaling_Pathway_(ubiquitin_dependent_protein_catabolic_process)
452	NCI_Beta2_integrin_cell_surface_interactions_Main_Pathway
453	NCI_Beta3_integrin_cell_surface_interactions_Main_Pathway
454	NCI_Beta5_beta6_beta7_and_beta8_integrin_cell_surface_interactions_Main_Pathway
455	NCI_BMP_receptor_signaling_Main_Pathway
456	NCI_C_MYC_Main_Pathway
457	NCI_Calcineurin_regulated_NFAT_dependent_transcription_in_lymphocytes_Main_Pathway
458	NCI_Calcium_signaling_in_the_CD4_TCR_Main_Pathway
459	NCI_Canonical_NF_kappaB_Main_Pathway
460	NCI_Canonical_NF_kappaB_Pathway_(proteasomal_ubiquitin_dependent_protein_catabolic_process)
461	NCI_Caspase_Cascade_in_Apoptosis_Main_Pathway
462	NCI_Caspase_Cascade_in_Apoptosis_Pathway_(apoptosis)
463	NCI_Caspase_Cascade_in_Apoptosis_Pathway_(DNA_fragmentation_during_apoptosis)
464	NCI_Caspase_Cascade_in_Apoptosis_Pathway_(DNA_repair)
465	NCI_Caspase_Cascade_in_Apoptosis_Pathway_(neuron_apoptosis)
466	NCI_Caspase_Cascade_in_Apoptosis_Pathway_(nuclear_fragmentation_during_apoptosis)
467	NCI_CD40_CD40L_signaling_Main_Pathway
468	NCI_CDC42_signaling_events_Pathway_(actin_cytoskeleton_organization)
469	NCI_CDC42_signaling_events_Pathway_(retrograde_vesicle_mediated_transport_Golgi_to_ER)
470	NCI_Cellular_roles_of_Anthrax_toxin_Main_Pathway
471	NCI_Ceramide_signaling_Main_Pathway
472	NCI_Ceramide_signaling_Pathway_(cell_survival)
473	NCI_Ceramide_signaling_Pathway_(ganglioside_biosynthetic_process)
474	NCI_Ceramide_signaling_Pathway_(negative_regulation_of_cell_cycle)
475	NCI_Class_I_PI3K_signaling_events_mediated_by_Akt_Main_Pathway
476	NCI_Class_I_PI3K_signaling_events_mediated_by_Akt_Pathway_(cell_survival)
477	NCI_Class_I_PI3K_signaling_events_mediated_by_Akt_Pathway_(G1_S_transition_of_mitotic_cell_cycle)
478	NCI_Class_I_PI3K_signaling_events_mediated_by_Akt_Pathway_(negative_regulation_of_cell_cycle)
479	NCI_Coregulation_of_Androgen_receptor_activity_Main_Pathway
480	NCI_CXCR3_mediated_signaling_events_Pathway_(actin_polymerization_or_depolymerization)
481	NCI_CXCR3_mediated_signaling_events_Pathway_(cell_adhesion)
482	NCI_CXCR3_mediated_signaling_events_Pathway_(cell_proliferation)
483	NCI_CXCR3_mediated_signaling_events_Pathway_(chemotaxis)
484	NCI_CXCR4_mediated_signaling_events_Pathway_(cell_adhesion)
485	NCI_DNA_PK_pathway_in_nonhomologous_end_joining_Main_Pathway
486	NCI_DNA_PK_pathway_in_nonhomologous_end_joining_Pathway_(double_strand_break_repair_via_nonhomologous_end_joining)
487	NCI_DNA_PK_pathway_in_nonhomologous_end_joining_Pathway_(V_D_J_recombination)
488	NCI_Downstream_signaling_in_naive_CD8_T_cells_Pathway_(Pathway_regulation_of_survival_gene_product_expression_via_IL2RG)
489	NCI_E_cadherin_signaling_in_keratinocytes_Pathway_(adherens_junction_organization)
490	NCI_E_cadherin_signaling_in_the_nascent_adherens_junction_Pathway_(regulation_of_actin_nucleation)
491	NCI_E2F_transcription_factor_network_Main_Pathway
492	NCI_Endogenous_TLR_signaling_Main_Pathway
493	NCI_Endogenous_TLR_signaling_Pathway_(regulation_of_apoptosis)
494	NCI_Endogenous_TLR_signaling_Pathway_(regulation_of_cell_proliferation)
495	NCI_Endogenous_TLR_signaling_Pathway_(regulation_of_interleukin_1_beta_production)
496	NCI_Endothelins_Pathway_(cAMP_biosynthetic_process)
497	NCI_EPHA_forward_signaling_Main_Pathway
498	NCI_EPHA_forward_signaling_Pathway_(axon_guidance)
499	NCI_EPHA_forward_signaling_Pathway_(cell_cell_adhesion)
500	NCI_EPHA_forward_signaling_Pathway_(proteasomal_ubiquitin_dependent_protein_catabolic_process)
501	NCI_EPHA_forward_signaling_Pathway_(regulation_of_stress_fiber_assembly)
502	NCI_Ephrin_B_reverse_signaling_Pathway_(angiogenesis)
503	NCI_Ephrin_B_reverse_signaling_Pathway_(endothelial_cell_migration)
504	NCI_EPO_signaling_Main_Pathway
505	NCI_ErbB_receptor_signaling_network_Main_Pathway
506	NCI_ErbB1_downstream_signaling_Pathway_(cell_proliferation)
507	NCI_Fanconi_anemia_Pathway_(regulation_of_double_strand_break_repair_via_homologous_recombination)
508	NCI_Fanconi_anemia_Pathway_(Sister_Chromatid_Exchange_Process)
509	NCI_FGF_signaling_Main_Pathway
510	NCI_FOXA1_transcription_factor_network_Main_Pathway
511	NCI_FOXA2_and_FOXA3_transcription_factor_networks_Main_Pathway
512	NCI_FOXM1_transcription_factor_network_Main_Pathway
513	NCI_FoxO_family_signaling_Main_Pathway
514	NCI_Glucocorticoid_receptor_regulatory_network_Pathway_(apoptosis)
515	NCI_Glucocorticoid_receptor_regulatory_network_Pathway_(histone_acetylation)
516	NCI_Glucocorticoid_receptor_regulatory_network_Pathway_(MAPKKK_cascade)
517	NCI_Glypican_1_network_Pathway_(cell_growth)
518	NCI_Glypican_1_network_Pathway_(fibroblast_growth_factor_receptor_signaling_pathway)
519	NCI_Hedgehog_signaling_events_mediated_by_Gli_proteins_Main_Pathway
520	NCI_HIF_1_alpha_transcription_factor_network_Main_Pathway
521	NCI_HIF_2_alpha_transcription_factor_network_Main_Pathway
522	NCI_HIV_1_Nef_Negative_effector_of_Fas_and_TNF_alpha_Main_Pathway
523	NCI_HIV_1_Nef_Negative_effector_of_Fas_and_TNF_alpha_Pathway_(Pathway_degradation_of_CASP3_CASP7_CASP6)
524	NCI_HIV_1_Nef_Negative_effector_of_Fas_and_TNF_alpha_Pathway_(protein_ubiquitination)
525	NCI_Hypoxic_and_oxygen_homeostasis_regulation_of_HIF_1_alpha_Main_Pathway
526	NCI_IGF1_Pathway_(positive_regulation_of_MAPKKK_cascade)
527	NCI_IL1_mediated_signaling_events_Main_Pathway
528	NCI_IL12_mediated_signaling_events_Main_Pathway
529	NCI_IL12_signaling_mediated_by_STAT4_Main_Pathway
530	NCI_IL2_mediated_signaling_events_Pathway_(positive_regulation_of_cell_cell_adhesion)
531	NCI_IL2_mediated_signaling_events_Pathway_(T_cell_proliferation)
532	NCI_IL27_mediated_signaling_events_Main_Pathway
533	NCI_IL3_mediated_signaling_events_Main_Pathway
534	NCI_IL4_mediated_signaling_events_Main_Pathway
535	NCI_IL8_and_CXCR1_mediated_signaling_events_Main_Pathway
536	NCI_IL8_and_CXCR1_mediated_signaling_events_Pathway_(cAMP_biosynthetic_process)
537	NCI_IL8_and_CXCR2_mediated_signaling_events_Main_Pathway
538	NCI_IL8_and_CXCR2_mediated_signaling_events_Pathway_(cAMP_biosynthetic_process)
539	NCI_IL8_and_CXCR2_mediated_signaling_events_Pathway_(Pathway_degradation_of_CXCL8)
540	NCI_Insulin_mediated_glucose_transport_Main_Pathway
541	NCI_Integrin_linked_kinase_signaling_Main_Pathway
542	NCI_Integrin_linked_kinase_signaling_Pathway_(anoikis)
543	NCI_Integrin_linked_kinase_signaling_Pathway_(apoptosis)
544	NCI_Integrin_linked_kinase_signaling_Pathway_(centrosome_localization)
545	NCI_Integrin_linked_kinase_signaling_Pathway_(DNA_biosynthetic_process)
546	NCI_Integrins_in_angiogenesis_Pathway_(angiogenesis)
547	NCI_JNK_signaling_in_the_CD4_TCR_Main_Pathway
548	NCI_Lissencephaly_gene_LIS1_in_neuronal_migration_and_development_Main_Pathway
549	NCI_LKB1_signaling_events_Pathway_(establishment_of_cell_polarity)
550	NCI_LKB1_signaling_events_Pathway_(Pathway_positive_regulation_of_CREB_transcription_factor_activity_via_CRTC2)
551	NCI_LPA_receptor_mediated_events_Main_Pathway
552	NCI_LPA_receptor_mediated_events_Pathway_(cAMP_biosynthetic_process)
553	NCI_mTOR_signaling_Pathway_(lipid_biosynthetic_process)
554	NCI_mTOR_signaling_Pathway_(Pathway_rRNA_transcription_via_RRN3)
555	NCI_mTOR_signaling_Pathway_(translational_initiation)
556	NCI_N_cadherin_signaling_events_Pathway_(myoblast_differentiation)
557	NCI_Netrin_mediated_signaling_events_Main_Pathway
558	NCI_Nongenotropic_Androgen_signaling_Pathway_(apoptosis)
559	NCI_Nongenotropic_Androgen_signaling_Pathway_(cell_proliferation)
560	NCI_Notch_mediated_HES_HEY_network_Main_Pathway
561	NCI_Osteopontin_mediated_events_Pathway_(bone_resorption)
562	NCI_p38_MAPK_signaling_Main_Pathway
563	NCI_p38_signaling_mediated_by_MAPKAP_kinases_Main_Pathway
564	NCI_p73_transcription_factor_network_Pathway_(apoptosis)
565	NCI_p75_NTR_mediated_signaling_Pathway_(neuron_projection_morphogenesis)
566	NCI_PAR1_mediated_thrombin_signaling_events_Pathway_(cAMP_biosynthetic_process)
567	NCI_PAR1_mediated_thrombin_signaling_events_Pathway_(MAPKKK_cascade)
568	NCI_PAR1_mediated_thrombin_signaling_events_Pathway_(platelet_aggregation)
569	NCI_PAR1_mediated_thrombin_signaling_events_Pathway_(positive_regulation_of_stress_fiber_assembly)
570	NCI_PAR1_mediated_thrombin_signaling_events_Pathway_(regulation_of_vascular_permeability)
571	NCI_PAR4_mediated_thrombin_signaling_events_Main_Pathway
572	NCI_PDGFR_beta_signaling_Pathway_(cell_migration)
573	NCI_PDGFR_beta_signaling_Pathway_(chemotaxis)
574	NCI_Plexin_D1_Signaling_Main_Pathway
575	NCI_Plexin_D1_Signaling_Pathway_(cell_adhesion_mediated_by_integrin)
576	NCI_PLK1_signaling_events_Main_Pathway
577	NCI_PLK1_signaling_events_Pathway_(cytokinesis)
578	NCI_PLK1_signaling_events_Pathway_(Golgi_organization)
579	NCI_PLK1_signaling_events_Pathway_(metaphase_plate_congression)
580	NCI_PLK1_signaling_events_Pathway_(microtubule_cytoskeleton_organization)
581	NCI_PLK1_signaling_events_Pathway_(positive_regulation_of_microtubule_depolymerization)
582	NCI_PLK1_signaling_events_Pathway_(proteasomal_ubiquitin_dependent_protein_catabolic_process)
583	NCI_PLK1_signaling_events_Pathway_(regulation_of_attachment_of_spindle_microtubules_to_kinetochore)
584	NCI_PLK1_signaling_events_Pathway_(regulation_of_centriole_centriole_cohesion)
585	NCI_PLK1_signaling_events_Pathway_(regulation_of_mitotic_centrosome_separation)
586	NCI_PLK1_signaling_events_Pathway_(spindle_assembly)
587	NCI_PLK1_signaling_events_Pathway_(spindle_elongation)
588	NCI_PLK1_signaling_events_Pathway_(spindle_stabilization)
589	NCI_Presenilin_action_in_Notch_and_Wnt_signaling_Pathway_(apoptosis)
590	NCI_RAC1_signaling_Main_Pathway
591	NCI_RAC1_signaling_Pathway_(lamellipodium_assembly)
592	NCI_Regulation_of_Androgen_receptor_activity_Main_Pathway
593	NCI_Regulation_of_Androgen_receptor_activity_Pathway_(cell_proliferation)
594	NCI_Regulation_of_cytoplasmic_and_nuclear_SMAD2_3_signaling_Main_Pathway
595	NCI_Regulation_of_nuclear_SMAD2_3_signaling_Pathway_(muscle_cell_differentiation)
596	NCI_Regulation_of_nuclear_SMAD2_3_signaling_Pathway_(Pathway_degradation_of_SMAD3)
597	NCI_Regulation_of_p38_alpha_and_p38_beta_Main_Pathway
598	NCI_Regulation_of_p38_alpha_and_p38_beta_Pathway_(positive_regulation_of_innate_immune_response)
599	NCI_Regulation_of_retinoblastoma_protein_Main_Pathway
600	NCI_Regulation_of_retinoblastoma_protein_Pathway_(Pathway_rRNA_transcription_via_RB1)
601	NCI_Regulation_of_retinoblastoma_protein_Pathway_(proteasomal_ubiquitin_dependent_protein_catabolic_process)
602	NCI_Regulation_of_Telomerase_Main_Pathway
603	NCI_Retinoic_acid_receptors_mediated_signaling_Main_Pathway
604	NCI_Retinoic_acid_receptors_mediated_signaling_Pathway_(proteasomal_ubiquitin_dependent_protein_catabolic_process)
605	NCI_RhoA_signaling_Main_Pathway
606	NCI_Role_of_Calcineurin_dependent_NFAT_signaling_in_lymphocytes_Main_Pathway
607	NCI_RXR_and_RAR_heterodimerization_with_other_nuclear_receptor_Main_Pathway
608	NCI_S1P1_Main_Pathway
609	NCI_S1P1_Pathway_(receptor_internalization)
610	NCI_S1P3_Main_Pathway
611	NCI_S1P4_Main_Pathway
612	NCI_SHP2_signaling_Main_Pathway
613	NCI_Signaling_events_mediated_by_focal_adhesion_kinase_Pathway_(cell_migration)
614	NCI_Signaling_events_mediated_by_focal_adhesion_kinase_Pathway_(negative_regulation_of_cell_adhesion_involved_in_substrate_bound_cell_migration)
615	NCI_Signaling_events_mediated_by_HDAC_Class_I_Main_Pathway
616	NCI_Signaling_events_mediated_by_HDAC_Class_I_Pathway_(histone_deacetylation)
617	NCI_Signaling_events_mediated_by_HDAC_Class_II_Main_Pathway
618	NCI_Signaling_events_mediated_by_PRL_Main_Pathway
619	NCI_Signaling_events_mediated_by_PTP1B_Main_Pathway
620	NCI_Signaling_events_mediated_by_TCPTP_Main_Pathway
621	NCI_Signaling_events_mediated_by_TCPTP_Pathway_(G1_S_transition_of_mitotic_cell_cycle)
622	NCI_Signaling_events_mediated_by_TCPTP_Pathway_(macrophage_differentiation)
623	NCI_Signaling_events_mediated_by_TCPTP_Pathway_(MAPKKK_cascade)
624	NCI_Signaling_events_mediated_by_TCPTP_Pathway_(positive_regulation_of_S_phase_of_mitotic_cell_cycle)
625	NCI_Signaling_events_mediated_by_TCPTP_Pathway_(regulation_of_gluconeogenesis)
626	NCI_Signaling_events_mediated_by_the_Hedgehog_family_Pathway_(receptor_mediated_endocytosis)
627	NCI_Signaling_events_mediated_by_VEGFR1_and_VEGFR2_Pathway_(focal_adhesion_assembly)
628	NCI_Signaling_mediated_by_p38_gamma_and_p38_delta_Main_Pathway
629	NCI_Sphingosine_1_phosphate_S1P_Main_Pathway
630	NCI_Stabilization_and_expansion_of_the_E_cadherin_adherens_junction_Main_Pathway
631	NCI_Stabilization_and_expansion_of_the_E_cadherin_adherens_junction_Pathway_(actin_cable_formation)
632	NCI_Stabilization_and_expansion_of_the_E_cadherin_adherens_junction_Pathway_(adherens_junction_assembly)
633	NCI_Sumoylation_by_RanBP2_regulates_transcriptional_repression_Main_Pathway
634	NCI_Syndecan_2_mediated_signaling_events_Main_Pathway
635	NCI_Syndecan_3_mediated_signaling_events_Main_Pathway
636	NCI_Syndecan_3_mediated_signaling_events_Pathway_(limb_bud_formation)
637	NCI_Syndecan_4_mediated_signaling_events_Main_Pathway
638	NCI_Syndecan_4_mediated_signaling_events_Pathway_(cell_migration)
639	NCI_TCR_signaling_in_naive_CD4_T_cells_Pathway_(proteasomal_ubiquitin_dependent_protein_catabolic_process)
640	NCI_TCR_signaling_in_naive_CD8_T_cells_Pathway_(Pathway_regulation_of_survival_gene_product_expression_via_AKT1)
641	NCI_Thromboxane_A2_receptor_signaling_Main_Pathway
642	NCI_Thromboxane_A2_receptor_signaling_Pathway_(cAMP_biosynthetic_process)
643	NCI_Thromboxane_A2_receptor_signaling_Pathway_(chemotaxis)
644	NCI_Thromboxane_A2_receptor_signaling_Pathway_(JNK_cascade)
645	NCI_Thromboxane_A2_receptor_signaling_Pathway_(MAPKKK_cascade)
646	NCI_Thromboxane_A2_receptor_signaling_Pathway_(muscle_contraction)
647	NCI_Thromboxane_A2_receptor_signaling_Pathway_(platelet_activation)
648	NCI_TNF_receptor_signaling_pathway__Main_Pathway
649	NCI_TNF_receptor_signaling_pathway__Pathway_(JNK_cascade)
650	NCI_Trk_receptor_signaling_mediated_by_the_MAPK_Pathway_(neuron_apoptosis)
651	NCI_Urokinase_type_plasminogen_activator_uPA_and_uPAR_mediated_signaling_Main_Pathway
652	NCI_Validated_nuclear_estrogen_receptor_beta_network_Main_Pathway
653	NCI_Validated_targets_of_C_MYC_transcriptional_repression_Pathway_(cell_cycle_arrest)
654	NCI_Validated_transcriptional_targets_of_AP1_family_members_Fra1_and_Fra2_Main_Pathway
655	NCI_Validated_transcriptional_targets_of_TAp63_isoforms_Main_Pathway
656	NCI_Validated_transcriptional_targets_of_TAp63_isoforms_Pathway_(Metastasis)
657	NCI_Validated_transcriptional_targets_of_TAp63_isoforms_Pathway_(Pathway_degradation_of_TP63)
658	NCI_VEGF_and_VEGFR_signaling_network_Main_Pathway
659	NCI_VEGFR3_signaling_in_lymphatic_endothelium_Pathway_(cell_migration)
660	NCI_Wnt_signaling_network_Main_Pathway
661	NCI_Wnt_signaling_network_Pathway_(Wnt_receptor_signaling_pathway_through_beta_catenin)
662	Neuronal_Intermediate_Filaments
663	NGF_Pathway_Actin_Polymerization_Neurite_Outgrowth_and_Differentiation
664	NGF_Pathway_Apoptosis
665	NGF_Pathway_Gene_Expression_via_MYC_ELK1_CREB3_NFKB2
666	nicotine_degradation_IV
667	Nitric_Oxide_Pathway_in_Skeletal_Muscle
668	noradrenaline_and_adrenaline_degradation
669	purine_deoxyribonucleosides_salvage
670	purine_nucleotides_degradation
671	purine_nucleotides_ide_novoi_biosynthesis
672	putrescine_degradation_III
673	pyrimidine_deoxyribonucleotide_phosphorylation
674	pyrimidine_deoxyribonucleotides_biosynthesis_from_CTP
675	pyrimidine_deoxyribonucleotides_ide_novoi_biosynthesis
676	Rac1_Signaling
677	RANK_Signaling_in_Osteoclasts_Pathway_Expression_of_Osteoclastic_Genes_via_JUN_NFAT5_NFKB2_MITF_FOS
678	Ras_Pathway_Golgi_Trafficking_and_Vesicle_Formation
679	Ras_Pathway_Increased_T-cell_Adhesion
680	reactome_ABC_family_proteins_mediated_transport_Main_Pathway
681	reactome_ABCA_transporters_in_lipid_homeostasis_Main_Pathway
682	reactome_Abortive_elongation_of_HIV_1_transcript_in_the_absence_of_Tat_Main_Pathway
683	reactome_Acetylcholine_Neurotransmitter_Release_Cycle_Main_Pathway
684	reactome_Acetylcholine_regulates_insulin_secretion_Main_Pathway
685	reactome_Activated_NOTCH1_Transmits_Signal_to_the_Nucleus_Main_Pathway
686	reactome_Activated_point_mutants_of_FGFR2_Main_Pathway
687	reactome_Activation_of_ATR_in_response_to_replication_stress_Main_Pathway
688	reactome_Activation_of_DNA_fragmentation_factor_Main_Pathway
689	reactome_Activation_of_G_protein_gated_Potassium_channels_Main_Pathway
690	reactome_Activation_of_gene_expression_by_SREBF_SREBP__Main_Pathway
691	reactome_Activation_of_IRF3_IRF7_mediated_by_TBK1_IKK_epsilon_Main_Pathway
692	reactome_Activation_of_Matrix_Metalloproteinases_Main_Pathway
693	reactome_Activation_of_NF_kappaB_in_B_cells_Main_Pathway
694	reactome_Activation_of_PPARGC1A_PGC_1alpha_by_phosphorylation_Main_Pathway
695	reactome_Activation_of_Rac_Main_Pathway
696	reactome_Activation_of_the_AP_1_family_of_transcription_factors_Main_Pathway
697	reactome_Activation_of_the_phototransduction_cascade_Main_Pathway
698	reactome_Activation_of_the_pre_replicative_complex_Main_Pathway
699	reactome_Acyl_chain_remodelling_of_PC_Main_Pathway
700	reactome_Acyl_chain_remodelling_of_PE_Main_Pathway
701	reactome_Acyl_chain_remodelling_of_PG_Main_Pathway
702	reactome_Acyl_chain_remodelling_of_PS_Main_Pathway
703	reactome_Adenylate_cyclase_activating_Main_Pathway
704	reactome_Adenylate_cyclase_inhibitory_Main_Pathway
705	reactome_ADP_signalling_through_P2Y_purinoceptor_1_Main_Pathway
706	reactome_ADP_signalling_through_P2Y_purinoceptor_12_Main_Pathway
707	reactome_Adrenaline_noradrenaline_inhibits_insulin_secretion_Main_Pathway
708	reactome_AKT_phosphorylates_targets_in_the_cytosol_Main_Pathway
709	reactome_alpha_linolenic_acid_ALA_metabolism_Main_Pathway
710	reactome_Amino_acid_transport_across_the_plasma_membrane_Main_Pathway
711	reactome_Amyloids_Main_Pathway
712	reactome_Antigen_activates_B_Cell_Receptor_BCR_leading_to_generation_of_second_messengers_Main_Pathway
713	reactome_Antigen_Presentation_Folding_assembly_and_peptide_loading_of_class_I_MHC_Main_Pathway
714	reactome_APC_C_Cdc20_mediated_degradation_of_Cyclin_B_Main_Pathway
715	reactome_APC_C_Cdc20_mediated_degradation_of_mitotic_proteins_Main_Pathway
716	reactome_APC_C_Cdc20_mediated_degradation_of_Securin_Main_Pathway
717	reactome_APC_C_Cdh1_mediated_degradation_of_Cdc20_and_other_APC_C_Cdh1_targeted_proteins_in_late_mitosis_early_G1_Main_Pathway
718	reactome_APC_Cdc20_mediated_degradation_of_Nek2A_Main_Pathway
719	reactome_Apoptotic_cleavage_of_cell_adhesion_proteins_Main_Pathway
720	reactome_Association_of_TriC_CCT_with_target_proteins_during_biosynthesis_Main_Pathway
721	reactome_Asymmetric_localization_of_PCP_proteins_Main_Pathway
722	reactome_Attenuation_phase_Main_Pathway
723	reactome_Autodegradation_of_Cdh1_by_Cdh1_APC_C_Main_Pathway
724	reactome_Basigin_interactions_Main_Pathway
725	reactome_Biosynthesis_of_the_N_glycan_precursor_dolichol_lipid_linked_oligosaccharide_LLO_and_transfer_to_a_nascent_protein_Main_Pathway
726	reactome_Biotin_transport_and_metabolism_Main_Pathway
727	reactome_Branched_chain_amino_acid_catabolism_Main_Pathway
728	reactome_Budding_and_maturation_of_HIV_virion_Main_Pathway
729	reactome_Butyrate_Response_Factor_1_BRF1_destabilizes_mRNA_Main_Pathway
730	reactome_Ca2_Main_Pathway
731	reactome_CD28_dependent_Vav1_Main_Pathway
732	reactome_Cdc20_Phospho_APC_C_mediated_degradation_of_Cyclin_A_Main_Pathway
733	reactome_CDC6_association_with_the_ORC_origin_complex_Main_Pathway
734	reactome_CDK_mediated_phosphorylation_and_removal_of_Cdc6_Main_Pathway
735	reactome_CDT1_association_with_the_CDC6_ORC_origin_complex_Main_Pathway
736	reactome_cGMP_effects_Main_Pathway
737	reactome_Cholesterol_biosynthesis_Main_Pathway
738	reactome_Chondroitin_sulfate_biosynthesis_Main_Pathway
739	reactome_Chylomicron_mediated_lipid_transport_Main_Pathway
740	reactome_Circadian_Clock_Main_Pathway
741	reactome_Citric_acid_cycle_TCA_cycle__Main_Pathway
742	reactome_Class_A_1_Rhodopsin_like_receptors__Main_Pathway
743	reactome_Classical_antibody_mediated_complement_activation_Main_Pathway
744	reactome_Cleavage_of_Growing_Transcript_in_the_Termination_Region_Main_Pathway
745	reactome_Cobalamin_Cbl_vitamin_B12_transport_and_metabolism_Main_Pathway
746	reactome_Cohesin_Loading_onto_Chromatin_Main_Pathway
747	reactome_Collagen_degradation_Main_Pathway
748	reactome_Common_Pathway_Main_Pathway
749	reactome_Condensation_of_Prophase_Chromosomes_Main_Pathway
750	reactome_Constitutive_PI3K_AKT_Signaling_in_Cancer_Main_Pathway
751	reactome_Constitutive_Signaling_by_NOTCH1_HD_Domain_Mutants_Main_Pathway
752	reactome_Conversion_from_APC_C_Cdc20_to_APC_C_Cdh1_in_late_anaphase_Main_Pathway
753	reactome_COPI_Mediated_Transport_Main_Pathway
754	reactome_CREB_phosphorylation_through_the_activation_of_CaMKII_Main_Pathway
755	reactome_CREB_phosphorylation_through_the_activation_of_Ras_Main_Pathway
756	reactome_CRMPs_in_Sema3A_signaling_Main_Pathway
757	reactome_Cross_presentation_of_soluble_exogenous_antigens_endosomes__Main_Pathway
758	reactome_CS_DS_degradation_Main_Pathway
759	reactome_CTLA4_inhibitory_signaling_Main_Pathway
760	reactome_Cyclin_A_B1_associated_events_during_G2_M_transition_Main_Pathway
761	reactome_Cyclin_A_Cdk2_associated_events_at_S_phase_entry_Main_Pathway
762	reactome_Cyclin_D_associated_events_in_G1_Main_Pathway
763	reactome_Cyclin_E_associated_events_during_G1_S_transition_Main_Pathway
764	reactome_CYP2E1_reactions_Main_Pathway
765	reactome_Cytosolic_iron_sulfur_cluster_assembly_Main_Pathway
766	reactome_Cytosolic_sensors_of_pathogen_associated_DNA_Main_Pathway
767	reactome_Cytosolic_tRNA_aminoacylation_Main_Pathway
768	reactome_DAP12_interactions_Main_Pathway
769	reactome_DARPP_32_events_Main_Pathway
770	reactome_DCC_mediated_attractive_signaling_Main_Pathway
771	reactome_Deadenylation_of_mRNA_Main_Pathway
772	reactome_degradation_of_AXIN_Main_Pathway
773	reactome_degradation_of_DVL_Main_Pathway
774	reactome_Degradation_of_the_extracellular_matrix_Main_Pathway
775	reactome_Depolymerisation_of_the_Nuclear_Lamina_Main_Pathway
776	reactome_Deposition_of_new_CENPA_containing_nucleosomes_at_the_centromere_Main_Pathway
777	reactome_Dermatan_sulfate_biosynthesis_Main_Pathway
778	reactome_Detoxification_of_Reactive_Oxygen_Species_Main_Pathway
779	reactome_Dissolution_of_Fibrin_Clot_Main_Pathway
780	reactome_Dopamine_Neurotransmitter_Release_Cycle_Main_Pathway
781	reactome_Downregulation_of_TGF_beta_receptor_signaling_Main_Pathway
782	reactome_DSCAM_interactions_Main_Pathway
783	reactome_Dual_incision_reaction_in_GG_NER_Main_Pathway
784	reactome_Dual_incision_reaction_in_TC_NER_Main_Pathway
785	reactome_E2F_enabled_inhibition_of_pre_replication_complex_formation_Main_Pathway
786	reactome_E2F_mediated_regulation_of_DNA_replication_Main_Pathway
787	reactome_ECM_proteoglycans_Main_Pathway
788	reactome_EGFR_downregulation_Main_Pathway
789	reactome_Eicosanoids_Main_Pathway
790	reactome_Elastic_fibre_formation_Main_Pathway
791	reactome_Elongation_arrest_and_recovery_Main_Pathway
792	reactome_Endogenous_sterols_Main_Pathway
793	reactome_Endosomal_Sorting_Complex_Required_For_Transport_ESCRT__Main_Pathway
794	reactome_Endosomal_Vacuolar_Main_Pathway
795	reactome_EPHA_mediated_growth_cone_collapse_Main_Pathway
796	reactome_EPHB_mediated_forward_signaling_Main_Pathway
797	reactome_Ephrin_signaling_Main_Pathway
798	reactome_ER_Phagosome_Main_Pathway
799	reactome_ERK_MAPK_targets_Main_Pathway
800	reactome_ERKs_are_inactivated_Main_Pathway
801	reactome_Establishment_of_Sister_Chromatid_Cohesion_Main_Pathway
802	reactome_Eukaryotic_Translation_Termination_Main_Pathway
803	reactome_Fanconi_Anemia_Main_Pathway
804	reactome_Fatty_acids_Main_Pathway
805	reactome_FCERI_mediated_NF_kB_activation_Main_Pathway
806	reactome_FCGR_activation_Main_Pathway
807	reactome_FGFR4_ligand_binding_and_activation_Main_Pathway
808	reactome_Formation_of_a_pool_of_free_40S_subunits_Main_Pathway
809	reactome_Formation_of_ATP_by_chemiosmotic_coupling_Main_Pathway
810	reactome_Formation_of_HIV_1_elongation_complex_containing_HIV_1_Tat_Main_Pathway
811	reactome_Formation_of_HIV_elongation_complex_in_the_absence_of_HIV_Tat_Main_Pathway
812	reactome_Formation_of_incision_complex_in_GG_NER_Main_Pathway
813	reactome_Formation_of_RNA_Pol_II_elongation_complex_Main_Pathway
814	reactome_formation_of_the_beta_catenin_TCF_transactivating_complex_Main_Pathway
815	reactome_Formation_of_the_Early_Elongation_Complex_Main_Pathway
816	reactome_Formation_of_the_HIV_1_Early_Elongation_Complex_Main_Pathway
817	reactome_Formation_of_the_ternary_complex_and_subsequently_the_43S_complex_Main_Pathway
818	reactome_Formation_of_transcription_coupled_NER_TC_NER_repair_complex_Main_Pathway
819	reactome_Formation_of_tubulin_folding_intermediates_by_CCT_TriC_Main_Pathway
820	reactome_G_beta_gamma_signalling_through_PI3Kgamma_Main_Pathway
821	reactome_G_beta_gamma_signalling_through_PLC_beta_Main_Pathway
822	reactome_G_protein_activation_Main_Pathway
823	reactome_G0_and_Early_G1_Main_Pathway
824	reactome_G1_S_Specific_Transcription_Main_Pathway
825	reactome_GABA_synthesis_release_reuptake_and_degradation_Main_Pathway
826	reactome_Gap_junction_assembly_Main_Pathway
827	reactome_Generation_of_second_messenger_molecules_Main_Pathway
828	reactome_Glucagon_like_Peptide_1_GLP1_regulates_insulin_secretion_Main_Pathway
829	reactome_Glucagon_signaling_in_metabolic_regulation_Main_Pathway
830	reactome_Glucagon_type_ligand_receptors_Main_Pathway
831	reactome_Gluconeogenesis_Main_Pathway
832	reactome_Glucose_transport_Main_Pathway
833	reactome_Glucuronidation_Main_Pathway
834	reactome_Glutamate_Neurotransmitter_Release_Cycle_Main_Pathway
835	reactome_Glycogen_breakdown_glycogenolysis__Main_Pathway
836	reactome_Glycogen_synthesis_Main_Pathway
837	reactome_Glycoprotein_hormones_Main_Pathway
838	reactome_Glycosphingolipid_metabolism_Main_Pathway
839	reactome_Golgi_Associated_Vesicle_Biogenesis_Main_Pathway
840	reactome_GPVI_mediated_activation_cascade_Main_Pathway
841	reactome_GRB2_SOS_provides_linkage_to_MAPK_signaling_for_Integrins_Main_Pathway
842	reactome_Growth_hormone_receptor_signaling_Main_Pathway
843	reactome_GTP_hydrolysis_and_joining_of_the_60S_ribosomal_subunit_Main_Pathway
844	reactome_HATs_acetylate_histones_Main_Pathway
845	reactome_HDACs_deacetylate_histones_Main_Pathway
846	reactome_HDL_mediated_lipid_transport_Main_Pathway
847	reactome_HDMs_demethylate_histones_Main_Pathway
848	reactome_Hedgehog_ligand_biogenesis_Main_Pathway
849	reactome_Hh_ligand_biogenesis_disease_Main_Pathway
850	reactome_HIV_elongation_arrest_and_recovery_Main_Pathway
851	reactome_HIV_Transcription_Initiation_Main_Pathway
852	reactome_Hormone_sensitive_lipase_HSL_mediated_triacylglycerol_hydrolysis_Main_Pathway
853	reactome_HSF1_activation_Main_Pathway
854	reactome_HSF1_dependent_transactivation_Main_Pathway
855	reactome_Hyaluronan_uptake_and_degradation_Main_Pathway
856	reactome_Inactivation_of_APC_C_via_direct_inhibition_of_the_APC_C_complex_Main_Pathway
857	reactome_Inhibition_of_replication_initiation_of_damaged_DNA_by_RB1_E2F1_Main_Pathway
858	reactome_Inhibition_of_voltage_gated_Ca2_channels_via_Gbeta_gamma_subunits_Main_Pathway
859	reactome_Initial_triggering_of_complement_Main_Pathway
860	reactome_Insulin_processing_Main_Pathway
861	reactome_Insulin_receptor_recycling_Main_Pathway
862	reactome_Integrin_alphaIIb_beta3_signaling_Main_Pathway
863	reactome_Interaction_With_The_Zona_Pellucida_Main_Pathway
864	reactome_Interferon_alpha_beta_signaling_Main_Pathway
865	reactome_Interferon_gamma_signaling_Main_Pathway
866	reactome_Interleukin_1_signaling_Main_Pathway
867	reactome_Interleukin_2_signaling_Main_Pathway
868	reactome_Interleukin_7_signaling_Main_Pathway
869	reactome_Interleukin_receptor_SHC_signaling_Main_Pathway
870	reactome_Intrinsic_Pathway_Main_Pathway
871	reactome_IRAK1_recruits_IKK_complex_Main_Pathway
872	reactome_IRAK1_recruits_IKK_complex_upon_TLR7_8_or_9_stimulation_Main_Pathway
873	reactome_IRAK2_mediated_activation_of_TAK1_complex_Main_Pathway
874	reactome_IRAK2_mediated_activation_of_TAK1_complex_upon_TLR7_8_or_9_stimulation_Main_Pathway
875	reactome_IRF3_mediated_induction_of_type_I_IFN_Main_Pathway
876	reactome_Iron_uptake_and_transport_Main_Pathway
877	reactome_Keratan_sulfate_biosynthesis_Main_Pathway
878	reactome_Keratan_sulfate_degradation_Main_Pathway
879	reactome_Kinesins_Main_Pathway
880	reactome_KSRP_destabilizes_mRNA_Main_Pathway
881	reactome_L13a_mediated_translational_silencing_of_Ceruloplasmin_expression_Main_Pathway
882	reactome_L1CAM_interactions_Main_Pathway
883	reactome_Laminin_interactions_Main_Pathway
884	reactome_Ligand_gated_ion_channel_transport_Main_Pathway
885	reactome_Lysosome_Vesicle_Biogenesis_Main_Pathway
886	reactome_Meiotic_recombination_Main_Pathway
887	reactome_Membrane_binding_and_targetting_of_GAG_proteins_Main_Pathway
888	reactome_Metabolism_of_Angiotensinogen_to_Angiotensins_Main_Pathway
889	reactome_MicroRNA_miRNA_biogenesis_Main_Pathway
890	reactome_Miscellaneous_substrates_Main_Pathway
891	reactome_Mismatch_repair_MMR_directed_by_MSH2_MSH3_MutSbeta__Main_Pathway
892	reactome_Mismatch_repair_MMR_directed_by_MSH2_MSH6_MutSalpha__Main_Pathway
893	reactome_Mitochondrial_tRNA_aminoacylation_Main_Pathway
894	reactome_Molecules_associated_with_elastic_fibres_Main_Pathway
895	reactome_mRNA_3_end_processing_Main_Pathway
896	reactome_mRNA_Capping_Main_Pathway
897	reactome_mRNA_decay_by_3_to_5_exoribonuclease_Main_Pathway
898	reactome_mRNA_decay_by_5_to_3_exoribonuclease_Main_Pathway
899	reactome_MyD88_Mal_cascade_initiated_on_plasma_membrane_Main_Pathway
900	reactome_Na_Cl_dependent_neurotransmitter_transporters_Main_Pathway
901	reactome_Nef_mediated_downregulation_of_MHC_class_I_complex_cell_surface_expression_Main_Pathway
902	reactome_Negative_regulation_of_FGFR_signaling_Main_Pathway
903	reactome_Negative_regulators_of_RIG_I_MDA5_signaling_Main_Pathway
904	reactome_NEP_NS2_Interacts_with_the_Cellular_Export_Machinery_Main_Pathway
905	reactome_NF_kB_is_activated_and_signals_survival_Main_Pathway
906	reactome_NICD_traffics_to_nucleus_Main_Pathway
907	reactome_NOD1_2_Signaling_Pathway_Main_Pathway
908	reactome_Nonsense_Mediated_Decay_NMD_enhanced_by_the_Exon_Junction_Complex_EJC__Main_Pathway
909	reactome_Nonsense_Mediated_Decay_NMD_independent_of_the_Exon_Junction_Complex_EJC__Main_Pathway
910	reactome_NoRC_negatively_regulates_rRNA_expression_Main_Pathway
911	reactome_Norepinephrine_Neurotransmitter_Release_Cycle_Main_Pathway
912	reactome_Notch_HLH_transcription_Main_Pathway
913	reactome_NOTCH2_Activation_and_Transmission_of_Signal_to_the_Nucleus_Main_Pathway
914	reactome_NOTCH2_intracellular_domain_regulates_transcription_Main_Pathway
915	reactome_NRIF_signals_cell_death_from_the_nucleus_Main_Pathway
916	reactome_Nuclear_import_of_Rev_protein_Main_Pathway
917	reactome_Nuclear_Pore_Complex_NPC_Disassembly_Main_Pathway
918	reactome_Nuclear_Receptor_transcription_Main_Pathway
919	reactome_Nuclear_signaling_by_ERBB4_Main_Pathway
920	reactome_Orc1_removal_from_chromatin_Main_Pathway
921	reactome_Oxygen_dependent_proline_hydroxylation_of_Hypoxia_inducible_Factor_Alpha_Main_Pathway
922	reactome_p130Cas_linkage_to_MAPK_signaling_for_integrins_Main_Pathway
923	reactome_P2Y_receptors_Main_Pathway
924	reactome_p75NTR_recruits_signalling_complexes_Main_Pathway
925	reactome_Packaging_Of_Telomere_Ends_Main_Pathway
926	reactome_Pausing_and_recovery_of_HIV_elongation_Main_Pathway
927	reactome_Pausing_and_recovery_of_Tat_mediated_HIV_elongation_Main_Pathway
928	reactome_PCP_CE_Main_Pathway
929	reactome_PD_1_signaling_Main_Pathway
930	reactome_PECAM1_interactions_Main_Pathway
931	reactome_Peptide_chain_elongation_Main_Pathway
932	reactome_Phagosomal_maturation_early_endosomal_stage__Main_Pathway
933	reactome_Phospholipase_C_mediated_cascade_Main_Pathway
934	reactome_Phosphorylation_of_CD3_and_TCR_zeta_chains_Main_Pathway
935	reactome_Phosphorylation_of_the_APC_C_Main_Pathway
936	reactome_PIP3_activates_AKT_signaling_Main_Pathway
937	reactome_PKA_activation_in_glucagon_signalling_Main_Pathway
938	reactome_Platelet_sensitization_by_LDL_Main_Pathway
939	reactome_PLC_beta_mediated_events_Main_Pathway
940	reactome_Polo_like_kinase_mediated_events_Main_Pathway
941	reactome_Polymerase_switching_Main_Pathway
942	reactome_Polymerase_switching_on_the_C_strand_of_the_telomere_Main_Pathway
943	reactome_Post_chaperonin_tubulin_folding_Main_Pathway
944	reactome_PPARA_activates_gene_expression_Main_Pathway
945	reactome_PRC2_methylates_histones_and_DNA_Main_Pathway
946	reactome_pre_mRNA_splicing_Main_Pathway
947	reactome_Pre_NOTCH_Processing_in_Golgi_Main_Pathway
948	reactome_Prefoldin_mediated_transfer_of_substrate_to_CCT_TriC_Main_Pathway
949	reactome_Presynaptic_function_of_Kainate_receptors_Main_Pathway
950	reactome_Processing_of_Capped_Intron_Containing_Pre_mRNA_Main_Pathway
951	reactome_Processing_of_Intronless_Pre_mRNAs_Main_Pathway
952	reactome_Prolactin_receptor_signaling_Main_Pathway
953	reactome_Prostacyclin_signalling_through_prostacyclin_receptor_Main_Pathway
954	reactome_Purine_catabolism_Main_Pathway
955	reactome_Pyrimidine_catabolism_Main_Pathway
956	reactome_Rap1_signalling_Main_Pathway
957	reactome_Ras_activation_uopn_Ca2_infux_through_NMDA_receptor_Main_Pathway
958	reactome_Receptor_ligand_binding_initiates_the_second_proteolytic_cleavage_of_Notch_receptor_Main_Pathway
959	reactome_Recruitment_of_NuMA_to_mitotic_centrosomes_Main_Pathway
960	reactome_Recycling_of_bile_acids_and_salts_Main_Pathway
961	reactome_Recycling_pathway_of_L1_Main_Pathway
962	reactome_Reduction_of_cytosolic_Ca_levels_Main_Pathway
963	reactome_Regulated_proteolysis_of_p75NTR_Main_Pathway
964	reactome_Regulation_of_activated_PAK_2p34_by_proteasome_mediated_degradation_Main_Pathway
965	reactome_Regulation_of_AMPK_activity_via_LKB1_Main_Pathway
966	reactome_Regulation_of_APC_C_activators_between_G1_S_and_early_anaphase_Main_Pathway
967	reactome_Regulation_of_cholesterol_biosynthesis_by_SREBP_SREBF__Main_Pathway
968	reactome_Regulation_of_Complement_cascade_Main_Pathway
969	reactome_regulation_of_FZD_by_ubiquitination_Main_Pathway
970	reactome_Regulation_of_Glucokinase_by_Glucokinase_Regulatory_Protein_Main_Pathway
971	reactome_Regulation_of_HSF1_mediated_heat_shock_response_Main_Pathway
972	reactome_Regulation_of_IFNA_signaling_Main_Pathway
973	reactome_Regulation_of_IFNG_signaling_Main_Pathway
974	reactome_Regulation_of_IGF_Activity_by_IGFBP_Main_Pathway
975	reactome_Regulation_of_innate_immune_responses_to_cytosolic_DNA_Main_Pathway
976	reactome_Regulation_of_KIT_signaling_Main_Pathway
977	reactome_Regulation_of_lipid_metabolism_by_Peroxisome_proliferator_activated_receptor_alpha_PPARalpha__Main_Pathway
978	reactome_Regulation_of_ornithine_decarboxylase_ODC__Main_Pathway
979	reactome_Regulation_of_pyruvate_dehydrogenase_PDH_complex_Main_Pathway
980	reactome_Regulation_of_Rheb_GTPase_activity_by_AMPK_Main_Pathway
981	reactome_Regulation_of_signaling_by_CBL_Main_Pathway
982	reactome_Removal_of_the_Flap_Intermediate_from_the_C_strand_Main_Pathway
983	reactome_Removal_of_the_Flap_Intermediate_Main_Pathway
984	reactome_Repair_synthesis_for_gap_filling_by_DNA_polymerase_in_TC_NER_Main_Pathway
985	reactome_Repair_synthesis_of_patch_27_30_bases_long_by_DNA_polymerase_Main_Pathway
986	reactome_repression_of_WNT_target_genes_Main_Pathway
987	reactome_Respiratory_electron_transport_Main_Pathway
988	reactome_Retrograde_neurotrophin_signalling_Main_Pathway
989	reactome_Rev_mediated_nuclear_export_of_HIV_RNA_Main_Pathway
990	reactome_Ribosomal_scanning_and_start_codon_recognition_Main_Pathway
991	reactome_RIG_I_MDA5_mediated_induction_of_IFN_alpha_beta_pathways_Main_Pathway
992	reactome_RIP_mediated_NFkB_activation_via_ZBP1_Main_Pathway
993	reactome_RMTs_methylate_histone_arginines_Main_Pathway
994	reactome_RNA_Pol_II_CTD_phosphorylation_and_interaction_with_CE_Main_Pathway
995	reactome_RNA_Polymerase_I_Chain_Elongation_Main_Pathway
996	reactome_RNA_Polymerase_I_Promoter_Escape_Main_Pathway
997	reactome_RNA_Polymerase_I_Promoter_Opening_Main_Pathway
998	reactome_RNA_Polymerase_I_Transcription_Initiation_Main_Pathway
999	reactome_RNA_Polymerase_I_Transcription_Termination_Main_Pathway
1000	reactome_RNA_Polymerase_II_HIV_Promoter_Escape_Main_Pathway
1001	reactome_RNA_Polymerase_II_Pre_transcription_Events_Main_Pathway
1002	reactome_RNA_Polymerase_II_Promoter_Escape_Main_Pathway
1003	reactome_RNA_Polymerase_II_Transcription_Elongation_Main_Pathway
1004	reactome_RNA_Polymerase_II_Transcription_Initiation_And_Promoter_Clearance_Main_Pathway
1005	reactome_RNA_Polymerase_II_Transcription_Initiation_Main_Pathway
1006	reactome_RNA_Polymerase_II_Transcription_Pre_Initiation_And_Promoter_Opening_Main_Pathway
1007	reactome_RNA_Polymerase_III_Abortive_And_Retractive_Initiation_Main_Pathway
1008	reactome_RNA_Polymerase_III_Chain_Elongation_Main_Pathway
1009	reactome_RNA_Polymerase_III_Transcription_Initiation_From_Type_1_Promoter_Main_Pathway
1010	reactome_RNA_Polymerase_III_Transcription_Initiation_From_Type_2_Promoter_Main_Pathway
1011	reactome_RNA_Polymerase_III_Transcription_Initiation_From_Type_3_Promoter_Main_Pathway
1012	reactome_RNA_Polymerase_III_Transcription_Termination_Main_Pathway
1013	reactome_Role_of_DCC_in_regulating_apoptosis_Main_Pathway
1014	reactome_Role_of_second_messengers_in_netrin_1_signaling_Main_Pathway
1015	reactome_Scavenging_of_heme_from_plasma_Main_Pathway
1016	reactome_SCF_beta_TrCP_mediated_degradation_of_Emi1_Main_Pathway
1017	reactome_SCF_Skp2_mediated_degradation_of_p27_p21_Main_Pathway
1018	reactome_Sema3A_PAK_dependent_Axon_repulsion_Main_Pathway
1019	reactome_SEMA3A_Plexin_repulsion_signaling_by_inhibiting_Integrin_adhesion_Main_Pathway
1020	reactome_Sema4D_induced_cell_migration_and_growth_cone_collapse_Main_Pathway
1021	reactome_Senescence_Associated_Secretory_Phenotype_SASP__Main_Pathway
1022	reactome_Serotonin_Neurotransmitter_Release_Cycle_Main_Pathway
1023	reactome_Serotonin_receptors_Main_Pathway
1024	reactome_Sialic_acid_metabolism_Main_Pathway
1025	reactome_Signal_attenuation_Main_Pathway
1026	reactome_Signal_transduction_by_L1_Main_Pathway
1027	reactome_Signaling_by_BMP_Main_Pathway
1028	reactome_Signaling_by_ERBB2_Main_Pathway
1029	reactome_Signaling_by_Hippo_Main_Pathway
1030	reactome_Signaling_by_NODAL_Main_Pathway
1031	reactome_Signaling_by_NOTCH3_Main_Pathway
1032	reactome_Signaling_by_NOTCH4_Main_Pathway
1033	reactome_SIRT1_negatively_regulates_rRNA_Expression_Main_Pathway
1034	reactome_SLBP_Dependent_Processing_of_Replication_Dependent_Histone_Pre_mRNAs_Main_Pathway
1035	reactome_SLBP_independent_Processing_of_Histone_Pre_mRNAs_Main_Pathway
1036	reactome_SMAD2_SMAD3_SMAD4_heterotrimer_regulates_transcription_Main_Pathway
1037	reactome_Smooth_Muscle_Contraction_Main_Pathway
1038	reactome_snRNP_Assembly_Main_Pathway
1039	reactome_Sphingolipid_de_novo_biosynthesis_Main_Pathway
1040	reactome_SRP_dependent_cotranslational_protein_targeting_to_membrane_Main_Pathway
1041	reactome_Synthesis_of_bile_acids_and_bile_salts_via_24_hydroxycholesterol_Main_Pathway
1042	reactome_Synthesis_of_bile_acids_and_bile_salts_via_27_hydroxycholesterol_Main_Pathway
1043	reactome_Synthesis_of_bile_acids_and_bile_salts_via_7alpha_hydroxycholesterol_Main_Pathway
1044	reactome_Synthesis_of_glycosylphosphatidylinositol_GPI__Main_Pathway
1045	reactome_Synthesis_of_Leukotrienes_LT_and_Eoxins_EX__Main_Pathway
1046	reactome_Synthesis_of_PA_Main_Pathway
1047	reactome_Synthesis_of_PC_Main_Pathway
1048	reactome_Synthesis_of_PIPs_at_the_early_endosome_membrane_Main_Pathway
1049	reactome_Synthesis_of_PIPs_at_the_Golgi_membrane_Main_Pathway
1050	reactome_Synthesis_of_Prostaglandins_PG_and_Thromboxanes_TX__Main_Pathway
1051	reactome_Synthesis_of_very_long_chain_fatty_acyl_CoAs_Main_Pathway
1052	reactome_Synthesis_secretion_and_deacylation_of_Ghrelin_Main_Pathway
1053	reactome_Synthesis_secretion_and_inactivation_of_Glucagon_like_Peptide_1_GLP_1__Main_Pathway
1054	reactome_Synthesis_secretion_and_inactivation_of_Glucose_dependent_Insulinotropic_Polypeptide_GIP__Main_Pathway
1055	reactome_TAK1_activates_NFkB_by_phosphorylation_and_activation_of_IKKs_complex_Main_Pathway
1056	reactome_Tat_mediated_elongation_of_the_HIV_1_transcript_Main_Pathway
1057	reactome_Tat_mediated_HIV_elongation_arrest_and_recovery_Main_Pathway
1058	reactome_TCF_dependent_signaling_in_response_to_WNT_Main_Pathway
1059	reactome_TGF_beta_receptor_signaling_activates_SMADs_Main_Pathway
1060	reactome_TGF_beta_receptor_signaling_in_EMT_epithelial_to_mesenchymal_transition__Main_Pathway
1061	reactome_The_activation_of_arylsulfatases_Main_Pathway
1062	reactome_The_canonical_retinoid_cycle_in_rods_twilight_vision__Main_Pathway
1063	reactome_The_NLRP3_inflammasome_Main_Pathway
1064	reactome_Thrombin_signalling_through_proteinase_activated_receptors_PARs__Main_Pathway
1065	reactome_Thromboxane_signalling_through_TP_receptor_Main_Pathway
1066	reactome_Toll_Like_Receptor_4_TLR4_Cascade_Main_Pathway
1067	reactome_TRAF3_dependent_IRF_activation_Main_Pathway
1068	reactome_TRAF6_mediated_NF_kB_activation_Main_Pathway
1069	reactome_Trafficking_and_processing_of_endosomal_TLR_Main_Pathway
1070	reactome_Trafficking_of_AMPA_receptors_Main_Pathway
1071	reactome_Transcription_coupled_NER_TC_NER__Main_Pathway
1072	reactome_Transcription_of_the_HIV_genome_Main_Pathway
1073	reactome_Transcriptional_activation_of_mitochondrial_biogenesis_Main_Pathway
1074	reactome_Transcriptional_regulation_of_pluripotent_stem_cells_Main_Pathway
1075	reactome_Transcriptional_regulation_of_white_adipocyte_differentiation_Main_Pathway
1076	reactome_Transferrin_endocytosis_and_recycling_Main_Pathway
1077	reactome_Translation_initiation_complex_formation_Main_Pathway
1078	reactome_Translocation_of_ZAP_70_to_Immunological_synapse_Main_Pathway
1079	reactome_Transport_of_glucose_and_other_sugars_bile_salts_and_organic_acids_metal_ions_and_amine_compounds_Main_Pathway
1080	reactome_Transport_of_Mature_mRNA_derived_from_an_Intron_Containing_Transcript_Main_Pathway
1081	reactome_Transport_of_Mature_mRNA_Derived_from_an_Intronless_Transcript_Main_Pathway
1082	reactome_Transport_of_organic_anions_Main_Pathway
1083	reactome_Transport_of_Ribonucleoproteins_into_the_Host_Nucleus_Main_Pathway
1084	reactome_Transport_of_the_SLBP_Dependant_Mature_mRNA_Main_Pathway
1085	reactome_Transport_of_the_SLBP_independent_Mature_mRNA_Main_Pathway
1086	reactome_Triglyceride_Biosynthesis_Main_Pathway
1087	reactome_Tristetraprolin_TTP_destabilizes_mRNA_Main_Pathway
1088	reactome_TRP_channels_Main_Pathway
1089	reactome_Tryptophan_catabolism_Main_Pathway
1090	reactome_U12_Dependent_Splicing_Main_Pathway
1091	reactome_Ubiquitin_dependent_degradation_of_Cyclin_D1_Main_Pathway
1092	reactome_Ubiquitin_Mediated_Degradation_of_Phosphorylated_Cdc25A_Main_Pathway
1093	reactome_Unblocking_of_NMDA_receptor_glutamate_binding_and_activation_Main_Pathway
1094	reactome_Unwinding_of_DNA_Main_Pathway
1095	reactome_Vasopressin_regulates_renal_water_homeostasis_via_Aquaporins_Main_Pathway
1096	reactome_VEGFR2_mediated_vascular_permeability_Main_Pathway
1097	reactome_Vif_mediated_degradation_of_APOBEC3G_Main_Pathway
1098	reactome_Viral_Messenger_RNA_Synthesis_Main_Pathway
1099	reactome_Viral_mRNA_Translation_Main_Pathway
1100	reactome_Vpr_mediated_nuclear_import_of_PICs_Main_Pathway
1101	reactome_Vpu_mediated_degradation_of_CD4_Main_Pathway
1102	reactome_WNT_ligand_biogenesis_and_trafficking_Main_Pathway
1103	reactome_WNT5A_dependent_internalization_of_FZD2_FZD5_and_ROR2_Main_Pathway
1104	reactome_WNT5A_dependent_internalization_of_FZD4_Main_Pathway
1105	reactome_XAV939_inhibits_tankyrase_stabilizing_AXIN_Main_Pathway
1106	reactome_XBP1_S_activates_chaperone_genes_Main_Pathway
1107	reactome_Zinc_influx_into_cells_by_the_SLC39_gene_family_Main_Pathway
1108	Regulation_of_Cell_Migration_and_Proliferation_by_Somatostatin_Receptor
1109	Regulation_of_Cytoskeleton_Remodeling_by_Activin_A
1110	retinol_biosynthesis
1111	RhoA_Signaling
1112	sphingosine_and_sphingosine-1-phosphate_metabolism
1113	STATs_Pathway_Regulation_by_GH
1114	stearate_biosynthesis
1115	superpathway_of_cholesterol_biosynthesis
1116	superpathway_of_geranylgeranyldiphosphate_biosynthesis_I_via_mevalonate
1117	superpathway_of_melatonin_degradation
1118	superpathway_of_methionine_degradation
1119	superpathway_of_purine_nucleotide_salvage
1120	superpathway_of_pyrimidine_deoxyribonucleoside_salvage
1121	superpathway_of_pyrimidine_deoxyribonucleotides_ide_novoi_biosynthesis
1122	superpathway_of_pyrimidine_ribonucleotides_ide_novoi_biosynthesis
1123	superpathway_of_steroid_hormone_biosynthesis
1124	TCA_cycle
1125	terminal_iOi-glycans_residues_modification
1126	TGF-Beta_Pathway_Post_Transciptional_G1_Arrest
1127	TGF-Beta_Pathway_Transciption_Arrested_Growth_Apoptosis
1128	TGF-Beta_Pathway_Transciption_Cell_Growth_and_Mobility_and_Angiogenesis
1129	the_visual_cycle_I_vertebrates
1130	Tight_Junctions
1131	TNF_Signaling_Pathway
1132	TNF_Signaling_Pathway_Apoptosis
1133	TNF_Signaling_Pathway_Gene_Expression_and_Cell_Survival_via_FOS_NFKB2_JUN_ELK1_ATF6
1134	TRAF_Pathway_Apoptosis
1135	TRAF_Pathway_Direct_Antimicrobial_Response_and_Cell-Mediated_Immunity_and_Apoptosis_of_Host_Cell
1136	TRAF_Pathway_Gene_Expression_via_FOS_JUN
1137	triacylglycerol_biosynthesis
1138	triacylglycerol_degradation
1139	tRNA_charging
1140	UTP_and_CTP_ide_novoi_biosynthesis
1141	valine_degradation
1142	VEGF_Pathway_Gene_Expression_and_Cell_Proliferation_via_MAPK7
1143	VEGF_Pathway_Prostaglandin_Production
1144	WNT_Pathway_Cell_Survival
1145	WNT_Pathway_NFAT_Pathway
